# Supplementary material for: Comparative Physiological and Transcriptome Analyses of Tolerant and Susceptible Cultivars Reveal the Molecular Mechanism of Cold Tolerance in Anthurium andraeanum
Source: Int J Mol Sci. 2023 Dec 23;25(1):250. doi: 10.3390/ijms25010250 (PMC10779044; doi:10.3390/ijms25010250)
Supplement: Supplementary file 1 [file ijms-25-00250-s001.zip]

Archive with 12 entries (12 files):
- Table S1 Overview of the RNA seqencing reads for the 18 A. andraeanum leaf samples.xlsx
- Table S10 The 78 DEGs encoding ribosomal proteins.xlsx
- Table S11 Primer sequences for qRT-PCR analysis of DEGs.xlsx
- Table S2 All enriched GO terms for the 132,018 unigenes.xlsx
- Table S3 DEGs between cold-tolerant and cold-susceptible cultivars under the same temperature conditions.xlsx
- Table S4  A list of cold-responsive genes in E and MH.xlsx
- Table S5 All information about the 9132 common CSR DEGs.xlsx
- Table S6 The enriched GO terms for the four key modules.xlsx
- Table S7 The top 20 hub genes of the four key modules.xlsx
- Table S8 The log2(fold-change) of 226 DEGs involved in plant hormone signal transduction pathways.xlsx
- Table S9 The 25 trehalose-related DEGs.xlsx
- Wu et al. Figure S1-7.pdf
