# Supplementary material for: Comparative Physiological and Transcriptome Analyses of Tolerant and Susceptible Cultivars Reveal the Molecular Mechanism of Cold Tolerance in Anthurium andraeanum
Source: Int J Mol Sci. 2023 Dec 23;25(1):250. doi: 10.3390/ijms25010250 (PMC10779044; doi:10.3390/ijms25010250)
Supplement: Supplementary file 1 [file ijms-25-00250-s001.zip › Table S1 Overview of the RNA seqencing reads for the 18 A. andraeanum leaf samples.xlsx]

## Sheet: Table S1
	Table S1 Overview of the RNA sequencing reads for the 18 A. andraeanum leaf samples
Sample	Raw_Reads	Raw_Bases(G)	Clean_Reads	Clean_Bases(G)	Valid%	Q20%	Q30%	GC%
E_CK1	44062326	6.61	42974498	6.02	97.53	98.58	95.33	52.97
E_CK2	50489822	7.57	49648222	6.95	98.33	98.58	95.35	52.26
E_CK3	43743672	6.56	42963244	6.02	98.22	98.56	95.32	52.25
E_6_1	40632946	6.09	39934700	5.59	98.28	98.52	95.18	51.08
E_6_2	43231718	6.48	42416986	5.94	98.12	98.46	95.04	51.04
E_6_3	49036866	7.36	48004480	6.72	97.89	98.53	95.19	50.94
E_4_1	42908656	6.44	41998066	5.87	97.88	98.34	94.62	51.2
E_4_2	56547872	8.48	55406896	7.75	97.98	98.41	94.77	50.65
E_4_3	55243352	8.29	54223646	7.59	98.15	98.39	94.72	50.78
MH_CK3	55127422	8.27	53419740	7.47	96.9	98.5	95.24	52.78
MH_CK5	56452724	8.47	55130738	7.71	97.66	98.48	95.16	52.31
MH_CK6	48664338	7.3	47648274	6.67	97.91	98.5	95.2	52.68
MH_6_1	38478852	5.77	37460316	5.24	97.35	98.43	94.95	50.54
MH_6_2	46825588	7.02	44721866	6.26	95.51	98.49	95.19	52.2
MH_6_3	49016828	7.35	47311262	6.62	96.52	98.45	95.06	51.61
MH_4_1	46182160	6.93	43736058	6.12	94.7	98.49	95.09	49.97
MH_4_2	42526966	6.38	41096436	5.75	96.64	98.45	94.97	50.35
MH_4_3	53810380	8.07	52710970	7.38	97.96	98.53	95.19	49.98
