# Supplementary material for: Comparative Physiological and Transcriptome Analyses of Tolerant and Susceptible Cultivars Reveal the Molecular Mechanism of Cold Tolerance in Anthurium andraeanum
Source: Int J Mol Sci. 2023 Dec 23;25(1):250. doi: 10.3390/ijms25010250 (PMC10779044; doi:10.3390/ijms25010250)
Supplement: Supplementary file 1 [file ijms-25-00250-s001.zip › Table S10 The 78 DEGs encoding ribosomal proteins.xlsx]

## Sheet: Table S10
Table S10 The 78 DEGs encoding ribosomal proteins
Gene_ID	Name	log2FC				KODescription	Annotation
		E		MH
		E_6 vs E_CK	E_4 vs E_CK	MH_6 vs MH_CK	MH_4 vs MH_CK
TRINITY_DN42215_c0_g2	-	-1.01239	-0.910347	-2.25709	-1.43545	large subunit ribosomal protein L6e	LOW QUALITY PROTEIN: tricalbin-3-like [Phoenix dactylifera]
TRINITY_DN44475_c0_g3	RPL29	-1.02801	-0.215417	-1.72906	-2.49668	large subunit ribosomal protein L29	50S ribosomal protein L29, chloroplastic [Solanum lycopersicum]
TRINITY_DN52839_c0_g4	RPL34	-0.8983	0.0129849	-1.5598	-2.41418	large subunit ribosomal protein L34	50S ribosomal protein L34, chloroplastic-like [Ananas comosus]
TRINITY_DN36486_c0_g2	rplR	-0.592032	-1.12726	-1.91189	-3.63113	large subunit ribosomal protein L18	uncharacterized protein LOC110020890 isoform X2 [Phalaenopsis equestris]
TRINITY_DN41343_c0_g1	RPL17	-1.37376	-0.799366	-1.84694	-2.47961	large subunit ribosomal protein L17	PREDICTED: uncharacterized protein LOC103992495 [Musa acuminata subsp. malaccensis]
TRINITY_DN56038_c0_g1	ARP2	0	0	-3.6027	-6.56273	large subunit ribosomal protein L3e	L3 Ribosomal protein [Medicago sativa subsp. x varia]
TRINITY_DN37722_c1_g1	RPL19	-1.21624	-2.04828	-0.0524264	-0.950809	large subunit ribosomal protein L19	50S ribosomal protein L19-2, chloroplastic-like isoform X1 [Phoenix dactylifera]
TRINITY_DN41946_c1_g3	RPL2	-2.00021	-2.90162	-0.664892	-1.95392	large subunit ribosomal protein L2	ribosomal protein L2 (mitochondrion) [Cocos nucifera]
TRINITY_DN36022_c0_g1	RPL6	-2.00497	-1.92962	-0.625268	-1.19802	large subunit ribosomal protein L6	PREDICTED: uncharacterized protein LOC109115548 [Nelumbo nucifera]
TRINITY_DN50905_c0_g3	-	-3.13481	-4.46789	-2.43224	-5.00253	large subunit ribosomal protein L18	uncharacterized protein LOC103719132 isoform X1 [Phoenix dactylifera]
TRINITY_DN35549_c0_g2	rplR	-3.50252	-3.25434	-1.41118	-3.40592	large subunit ribosomal protein L18	PREDICTED: 50S ribosomal protein L18 [Theobroma cacao]
TRINITY_DN46366_c0_g3	RPL30	-8.07479	-5.23383	-2.46137	-8.4073	large subunit ribosomal protein L30e	60S ribosomal protein L30 [Wolffia arrhiza]
TRINITY_DN47014_c0_g3	RPL31	-2.11376	-1.84087	-1.71914	-2.24014	large subunit ribosomal protein L31	putative 50S ribosomal protein L31 [Wolffia arrhiza]
TRINITY_DN52005_c2_g1	RPL10	-2.7408	-2.53354	-1.81448	-2.39209	large subunit ribosomal protein L10	PREDICTED: 50S ribosomal protein L10, chloroplastic [Elaeis guineensis]
TRINITY_DN38223_c0_g1	RPL21	-2.48223	-1.98889	-1.67269	-2.82059	large subunit ribosomal protein L21	50S ribosomal protein L21, chloroplastic [Ananas comosus]
TRINITY_DN48094_c1_g1	RPL28	-1.49662	-1.32201	-1.31993	-2.34983	large subunit ribosomal protein L28	PREDICTED: 50S ribosomal protein L28, chloroplastic [Vitis vinifera]
TRINITY_DN57027_c2_g1	-	-1.38277	-1.23388	-2.31147	-2.57714	large subunit ribosomal protein L3e	zinc finger MYM-type protein 1-like [Arachis hypogaea]
TRINITY_DN56216_c0_g2	RPL19A	4.33569	4.9855	3.92438	2.77316	large subunit ribosomal protein L19e	hypothetical protein BHE74_00052792 [Ensete ventricosum]
TRINITY_DN31369_c0_g1	RPL15	-3.1699	3.54914	-1.585	0.9241	large subunit ribosomal protein L15e	60S ribosomal protein L15 [Quercus suber]
TRINITY_DN28101_c0_g2	RPL39	-Inf	4.32813	-1.5443	-0.0208	large subunit ribosomal protein L39e	hypothetical protein M569_05807, partial [Genlisea aurea]
TRINITY_DN49527_c1_g4	RPL4	-2	3.08653	-1.3536	0.7984	large subunit ribosomal protein L4e	predicted protein [Hordeum vulgare subsp. vulgare]
TRINITY_DN40999_c1_g3	RPL23	-1.8074	2.89142	-1.7188	0.2661	large subunit ribosomal protein L23e	60S ribosomal protein L23 [Physcomitrella patens]
TRINITY_DN55112_c0_g7	RPLP0	-2.5546	3.50819	-2.4594	-0.412048	large subunit ribosomal protein LP0	hypothetical protein CHLNCDRAFT_59607 [Chlorella variabilis]
TRINITY_DN24693_c0_g1	RPL6	-Inf	3.03845	-Inf	-0.142	large subunit ribosomal protein L6e	60S ribosomal protein L6-like [Helianthus annuus]
TRINITY_DN27908_c0_g2	RPL7	-4.6439	2.55881	-Inf	-0.9198	large subunit ribosomal protein L7e	hypothetical protein SELMODRAFT_103994 [Selaginella moellendorffii]
TRINITY_DN53058_c0_g4	RPL10	-3.0356	2.99703	-0.737	-0.9594	large subunit ribosomal protein L10e	60S ribosomal protein L10-like [Hevea brasiliensis]
TRINITY_DN41583_c2_g2	RPL30	-Inf	2.95543	-0.8797	0.0911	large subunit ribosomal protein L30e	60S ribosomal protein L30 [Physcomitrella patens]
TRINITY_DN27799_c0_g2	RPL7A	-Inf	2.98266	-2.8074	-1.6229	large subunit ribosomal protein L7Ae	60S ribosomal protein L7a [Zea mays]
TRINITY_DN21487_c0_g1	RPL35	-Inf	4.35094	-Inf	-1.4854	large subunit ribosomal protein L35e	PREDICTED: 60S ribosomal protein L35 [Elaeis guineensis]
TRINITY_DN31452_c0_g2	RPL9	-Inf	3.13681	-3.1155	-0.8931	large subunit ribosomal protein L9e	PREDICTED: 60S ribosomal protein L9-like [Musa acuminata subsp. malaccensis]
TRINITY_DN23367_c0_g1	RPL13A	-Inf	3.52438	-Inf	-0.511	large subunit ribosomal protein L13Ae	60S ribosomal protein L13a-4 [Vigna radiata var. radiata]
TRINITY_DN31979_c2_g1	RPL5	-Inf	3.42348	-Inf	-0.737	large subunit ribosomal protein L5e	RecName: Full=60S ribosomal protein L5
TRINITY_DN40999_c1_g1	RPL23A	1.06796	0.542978	2.44513	1.29481	large subunit ribosomal protein L23e	hypothetical protein EUGRSUZ_H02959 [Eucalyptus grandis]
TRINITY_DN35458_c1_g7	RPL21A	1.03789	1.07263	2.10283	1.17156	large subunit ribosomal protein L21e	60S ribosomal protein L21-1 [Dendrobium catenatum]
TRINITY_DN51470_c1_g1	RPL8	2.04102	2.23317	1.66544	1.23097	large subunit ribosomal protein L8e	polyadenylate-binding protein-interacting protein 4-like isoform X2 [Asparagus officinalis]
TRINITY_DN41347_c0_g7	RPL10A	2.6582	3.31757	2.0721	2.17411	large subunit ribosomal protein L10Ae	hypothetical protein OsI_30253 [Oryza sativa Indica Group]
TRINITY_DN51475_c1_g3	-	1.6681	3.31426	1.59264	2.20027	large subunit ribosomal protein L7/L12	PREDICTED: 50S ribosomal protein L12, chloroplastic-like [Vigna angularis]
TRINITY_DN53391_c1_g5	RPL13AD	1.11039	1.48766	2.24174	2.02262	large subunit ribosomal protein L13Ae	hypothetical protein GOBAR_AA11431 [Gossypium barbadense]
TRINITY_DN36756_c1_g1	RPL31	1.63235	2.01454	1.44071	0.95613	large subunit ribosomal protein L31e	Ribosomal protein L31e [Cynara cardunculus var. scolymus]
TRINITY_DN56801_c0_g1	-	3.43631	2.25232	0.235453	0.709155	large subunit ribosomal protein L6e	tricalbin-3-like [Phoenix dactylifera]
TRINITY_DN42010_c0_g1	RPL34	1.31533	2.01141	0.799248	1.26484	large subunit ribosomal protein L34e	60S ribosomal protein L34, putative [Solanum demissum]
TRINITY_DN44675_c0_g3	RPL8A	2.4774	2.70134	0.483652	1.34852	large subunit ribosomal protein L8e	60S ribosomal protein L8-1 [Arabidopsis lyrata subsp. lyrata]
TRINITY_DN37309_c2_g1	rplY	1.88623	2.59991	2.69753	3.42614	large subunit ribosomal protein L25	PREDICTED: uncharacterized protein LOC105042949 isoform X1 [Elaeis guineensis]
TRINITY_DN37347_c0_g1	rpmA	1.07308	1.29973	1.9904	2.1376	large subunit ribosomal protein L27	50S ribosomal protein L27-like protein isoform X1 [Cinnamomum micranthum f. kanehirae]
TRINITY_DN39428_c2_g4	rps11	-2.91635	-1.75913	-2.70357	-4.95495	small subunit ribosomal protein S11	hypothetical protein (mitochondrion) [Vicia faba]
TRINITY_DN43290_c1_g1	RPS6	-2.2065	2.7708	-0.848	0.5119	small subunit ribosomal protein S6e	40S ribosomal protein S6-B-like [Quercus suber]
TRINITY_DN30192_c0_g1	RPS8	-1.737	3.24641	-0.9069	-0.1343	small subunit ribosomal protein S8e	predicted protein [Hordeum vulgare subsp. vulgare]
TRINITY_DN35353_c0_g5	Rps3a	-2.3923	3.1753	-1.6521	-0.1618	small subunit ribosomal protein S3Ae	hypothetical protein CBR_g4803 [Chara braunii]
TRINITY_DN47895_c0_g6	RPS16	-Inf	4.40512	-Inf	-0.2955	small subunit ribosomal protein S16e	PREDICTED: 40S ribosomal protein S16-like [Gossypium raimondii]
TRINITY_DN30672_c0_g1	RPS19	-Inf	4.59985	-Inf	-0.8144	small subunit ribosomal protein S19e	40S ribosomal protein S19-1-like [Physcomitrella patens]
TRINITY_DN29907_c0_g1	RPS24	-Inf	3.55401	-Inf	-1.263	small subunit ribosomal protein S24e	unknown [Lotus japonicus]
TRINITY_DN45629_c1_g5	RPS3	-Inf	3.20623	-Inf	-0.9668	small subunit ribosomal protein S3e	40S ribosomal protein S3-1-like [Helianthus annuus]
TRINITY_DN25308_c0_g1	RPS17	-Inf	2.86694	-Inf	-0.3067	small subunit ribosomal protein S17e	predicted protein [Hordeum vulgare subsp. vulgare]
TRINITY_DN55112_c0_g3	RPSA	-4.2854	3.15048	-Inf	-0.8413	small subunit ribosomal protein SAe	40S ribosomal protein Sa-2-like [Asparagus officinalis]
TRINITY_DN54370_c4_g2	RPS13	2.49625	2.14638	0.0177919	0.756014	small subunit ribosomal protein S13	uncharacterized protein LOC112089740 [Eutrema salsugineum]
TRINITY_DN54190_c3_g2	-	3.33409	2.28335	1.4361	2.13043	small subunit ribosomal protein S8e	hypothetical protein CKAN_00176400 [Cinnamomum micranthum f. kanehirae]
TRINITY_DN37695_c1_g1	-	2.80484	2.41023	0.4668	1.5214	small subunit ribosomal protein S8e	uncharacterized protein LOC110765293 [Prunus avium]
TRINITY_DN34709_c0_g1	-	4.14698	3.9658	Inf	Inf	small subunit ribosomal protein S8e	hypothetical protein CK203_046150 [Vitis vinifera]
TRINITY_DN41688_c0_g2	RPS16	2.85552	2.29792	1.71018	1.99184	small subunit ribosomal protein S16e	hypothetical protein DVH24_013272 [Malus domestica]
TRINITY_DN38291_c0_g4	rps6	1.62305	2.40266	1.41312	1.72117	small subunit ribosomal protein S6e	ribosomal s6 RPS6-2 family protein, partial [Musa maclayi]
TRINITY_DN51023_c0_g6	RPS13A	3.73684	4.75062	3.39154	3.64665	small subunit ribosomal protein S13e	40S ribosomal protein S13-like [Papaver somniferum]
TRINITY_DN41296_c0_g2	RPS6B	1.70645	2.596	1.5557	1.62622	small subunit ribosomal protein S6e	40S ribosomal protein S6-like [Dendrobium catenatum]
TRINITY_DN44540_c1_g1	RPS14A	1.88847	2.18298	1.78487	1.24739	small subunit ribosomal protein S14e	40S ribosomal protein S14 [Populus trichocarpa]
TRINITY_DN43090_c0_g3	RPS15	1.59352	2.01059	1.57141	1.42665	small subunit ribosomal protein S15e	40S ribosomal protein S15-like isoform X1 [Ananas comosus]
TRINITY_DN54864_c0_g1	-	-2.38776	-2.03778	-0.3127	-0.920069	small subunit ribosomal protein S18	PREDICTED: 30S ribosomal protein S18, chloroplastic [Nelumbo nucifera]
TRINITY_DN42380_c0_g1	RPS29A	-1.19652	-2.03021	0.362709	-0.897694	small subunit ribosomal protein S29e	40S ribosomal protein S29-like [Ziziphus jujuba]
TRINITY_DN48537_c0_g3	-	-2.39706	-1.55101	-2.14028	-2.71945	small subunit ribosomal protein S16	hypothetical protein CUMW_002390 [Citrus unshiu]
TRINITY_DN42285_c0_g2	OR	-1.45232	-1.73799	-1.21824	-2.04128	small subunit ribosomal protein S14e	protein ORANGE, chloroplastic isoform X2 [Phoenix dactylifera]
TRINITY_DN39305_c1_g2	-	-5.6534	-7.59708	-3.6147	-Inf	small subunit ribosomal protein S1	Ribosomal protein S1 [Cinnamomum micranthum f. kanehirae]
TRINITY_DN37709_c0_g2	BT3	-2.38085	-2.83775	-1.50589	-1.83642	small subunit ribosomal protein S4e	PREDICTED: BTB/POZ and TAZ domain-containing protein 3 [Elaeis guineensis]
TRINITY_DN55584_c0_g1	-	-5.41323	-5.94383	-3.32146	-3.8594	small subunit ribosomal protein S15e	uncharacterized protein LOC103718778 isoform X1 [Phoenix dactylifera]
TRINITY_DN37415_c2_g5	BHLH49	-4.34347	-4.4762	-2.7374	-4.17483	small subunit ribosomal protein S7	hypothetical protein AQUCO_00200983v1 [Aquilegia coerulea]
TRINITY_DN56033_c0_g1	RPS14	-2.26652	-1.90737	-1.94457	-3.0377	small subunit ribosomal protein S14	ribosomal protein S14 (mitochondrion) [Heuchera parviflora var. saurensis]
TRINITY_DN47417_c0_g6	RPS10	-1.8457	-1.10399	-2.25049	-3.21852	small subunit ribosomal protein S10	PREDICTED: 30S ribosomal protein S10, chloroplastic [Juglans regia]
TRINITY_DN49739_c1_g4	rps1b	-1.77697	-1.732	-2.14295	-2.68537	small subunit ribosomal protein S1	Ribosomal protein S1 [Cinnamomum micranthum f. kanehirae]
TRINITY_DN56471_c1_g2	RCA	-1.49236	-1.36264	-3.03998	-3.65335	small subunit ribosomal protein S16e	PREDICTED: ribulose bisphosphate carboxylase/oxygenase activase, chloroplastic-like [Musa acuminata subsp. malaccensis]
TRINITY_DN51565_c1_g1	SGR6	-1.24205	-2.00629	-1.00706	-1.88588	small subunit ribosomal protein S13e	PREDICTED: protein SHOOT GRAVITROPISM 6 isoform X1 [Elaeis guineensis]
TRINITY_DN31636_c0_g1	-	-0.741377	-1.57633	-0.718229	-2.60765	small subunit ribosomal protein S6	30S ribosomal protein [Actinidia chinensis var. chinensis]
