# Supplementary material for: Comparative Physiological and Transcriptome Analyses of Tolerant and Susceptible Cultivars Reveal the Molecular Mechanism of Cold Tolerance in Anthurium andraeanum
Source: Int J Mol Sci. 2023 Dec 23;25(1):250. doi: 10.3390/ijms25010250 (PMC10779044; doi:10.3390/ijms25010250)
Supplement: Supplementary file 1 [file ijms-25-00250-s001.zip › Table S11 Primer sequences for qRT-PCR analysis of DEGs.xlsx]

## Sheet: Table S11
Table S11 Primer sequences for qRT-PCR analysis of DEGs
Gene_ID	Forward primer (5'-3')	Reverse primer (5'-3')
TRINITY_DN32295_c0_g1	GAATCGCAGGGACACTTGGT	CAGTTGCATCCACGGACTCAT
TRINITY_DN33920_c1_g3	GGCAGATGTCATAGTCACACCTAC	CAGTTATCACAGGCAACCCAAG
TRINITY_DN37706_c0_g1	GAGGACCGTGCGTTCCGT	TCCGACATCGAGGTGGAGG
TRINITY_DN39795_c1_g3	GCCTTTGTTACAGTTGTGACGAGA	CCATGAATAGCCTGAGTGGAGATT
TRINITY_DN40816_c1_g1	GGCAAAATTGACGGAAAATAAC	GCACTTGAGGCGAGTTTAGTTC
TRINITY_DN42045_c2_g2	TCTCCTTCATCCCATCTCGG	CGTAGACGTAGATCAGGTGCG
TRINITY_DN42193_c0_g1	AAGAATGATGGACGAGAATCTGTC	GCTATGCTTGCTGGAATGGTG
TRINITY_DN45042_c0_g3	GTCTGTTCATTCACGTCCCATAT	TCGCACAACGGTAAGATACTGAG
TRINITY_DN48318_c0_g4	GCCTACGCCATCTACTTCACC	CCGCAGAGCATGTAGGAGAC
TRINITY_DN51227_c0_g6	TCCTTCCAGTTTCCCAGACC	CATCCTCCTCACAACGTCAAC
TRINITY_DN51579_c0_g3	GCTCAGAAGCACAGTAGCGAAG	GGAGATGGGCAAGAAACAAAC
TRINITY_DN51734_c0_g3	CTTGGTCTAGTAATCTATTGCCGT	CTCCAACAGGGTCTATCCAATC
TRINITY_DN54550_c0_g1	GGTGAATCGCCTGAAAGACC	CGAGTTTGGGTTCGTAGGC
TRINITY_DN55055_c2_g2	GTCGCCATCCGAGATCAC	GCCCAGATGATGAGGTCGT
TRINITY_DN55351_c1_g2	TGATTTAGAGCCACGGTAGCAC	AGGCATTGTCAACTAAAGATTCG
TRINITY_DN56023_c0_g2	GCAGAGTTCGTGATAAACCTTGG	GGAACCACCTGCTGCCATC
Actin	GGTGGAGCCACGACCTTA	CTCTCATTGGGATGGAAGC
