# Supplementary material for: Comparative Physiological and Transcriptome Analyses of Tolerant and Susceptible Cultivars Reveal the Molecular Mechanism of Cold Tolerance in Anthurium andraeanum
Source: Int J Mol Sci. 2023 Dec 23;25(1):250. doi: 10.3390/ijms25010250 (PMC10779044; doi:10.3390/ijms25010250)
Supplement: Supplementary file 1 [file ijms-25-00250-s001.zip › Table S2 All enriched GO terms for the 132,018 unigenes.xlsx]

## Sheet: Table S2
Table S2 All enriched GO terms for the 132,018 unigenes
GO_term	Percent	Function	Count
regulation of transcription, DNA-templated	92.9241	Biological Process	1365
transcription, DNA-templated	75.9051	Biological Process	1115
protein phosphorylation	55.278	Biological Process	812
oxidation-reduction process	52.5549	Biological Process	772
defense response	42.7519	Biological Process	628
proteolysis	30.6343	Biological Process	450
translation	30.0216	Biological Process	441
DNA integration	28.524	Biological Process	419
response to salt stress	23.0779	Biological Process	339
embryo development ending in seed dormancy	22.5333	Biological Process	331
protein ubiquitination	22.1248	Biological Process	325
RNA-dependent DNA biosynthetic process	21.2398	Biological Process	312
transmembrane transport	20.0825	Biological Process	295
response to cadmium ion	19.9464	Biological Process	293
response to abscisic acid	19.8783	Biological Process	292
defense response to bacterium	19.606	Biological Process	288
signal transduction	19.4698	Biological Process	286
phosphorylation	17.836	Biological Process	262
protein folding	17.2914	Biological Process	254
photoreactive repair	16.5425	Biological Process	243
response to cold	16.2702	Biological Process	239
response to light stimulus	15.9299	Biological Process	234
proteasome-mediated ubiquitin-dependent protein catabolic process	15.6575	Biological Process	230
multicellular organism development	14.9087	Biological Process	219
regulation of transcription by RNA polymerase II	14.7045	Biological Process	216
protein autophosphorylation	14.5683	Biological Process	214
intracellular signal transduction	14.5003	Biological Process	213
abscisic acid-activated signaling pathway	14.5003	Biological Process	213
production of siRNA involved in RNA interference	14.1599	Biological Process	208
cell differentiation	14.0237	Biological Process	206
positive regulation of transcription, DNA-templated	14.0237	Biological Process	206
response to water deprivation	13.9556	Biological Process	205
cell wall organization	13.6833	Biological Process	201
metabolic process	13.4791	Biological Process	198
protein transport	13.2749	Biological Process	195
ubiquitin-dependent protein catabolic process	13.2068	Biological Process	194
intracellular protein transport	13.1387	Biological Process	193
mRNA processing	12.8664	Biological Process	189
response to auxin	12.458	Biological Process	183
response to wounding	12.2537	Biological Process	180
cell division	12.1857	Biological Process	179
response to oxidative stress	12.1176	Biological Process	178
RNA modification	11.9134	Biological Process	175
response to heat	11.7091	Biological Process	172
methylation	11.573	Biological Process	170
DNA repair	10.7561	Biological Process	158
flower development	10.3476	Biological Process	152
DNA recombination	10.2795	Biological Process	151
carbohydrate metabolic process	10.2114	Biological Process	150
vesicle-mediated transport	10.0753	Biological Process	148
defense response to fungus	10.0072	Biological Process	147
lipid metabolic process	9.87106	Biological Process	145
secondary metabolite biosynthetic process	9.73491	Biological Process	143
flavonoid biosynthetic process	9.59876	Biological Process	141
auxin-activated signaling pathway	9.39453	Biological Process	138
ethylene-activated signaling pathway	9.05415	Biological Process	133
RNA phosphodiester bond hydrolysis, endonucleolytic	9.05415	Biological Process	133
pollen development	8.918	Biological Process	131
transport	8.918	Biological Process	131
response to ethylene	8.918	Biological Process	131
cell surface receptor signaling pathway	8.84992	Biological Process	130
peptidyl-serine phosphorylation	8.78184	Biological Process	129
chloroplast organization	8.37338	Biological Process	123
flavonoid glucuronidation	8.37338	Biological Process	123
transmembrane receptor protein tyrosine kinase signaling pathway	8.30531	Biological Process	122
root development	8.16916	Biological Process	120
cell cycle	8.10108	Biological Process	119
negative regulation of transcription, DNA-templated	8.10108	Biological Process	119
microtubule-based movement	8.10108	Biological Process	119
mRNA splicing, via spliceosome	7.89685	Biological Process	116
nucleic acid phosphodiester bond hydrolysis	7.89685	Biological Process	116
response to cytokinin	7.82877	Biological Process	115
cell redox homeostasis	7.7607	Biological Process	114
oligopeptide transport	7.62455	Biological Process	112
positive regulation of transcription by RNA polymerase II	7.42032	Biological Process	109
translational initiation	7.35224	Biological Process	108
transposition, RNA-mediated	7.28416	Biological Process	107
response to salicylic acid	7.28416	Biological Process	107
fatty acid biosynthetic process	7.28416	Biological Process	107
proteolysis involved in cellular protein catabolic process	7.21609	Biological Process	106
leaf development	7.21609	Biological Process	106
protein dephosphorylation	6.87571	Biological Process	101
DNA biosynthetic process	6.80763	Biological Process	100
lipid catabolic process	6.80763	Biological Process	100
glycolytic process	6.67148	Biological Process	98
RNA phosphodiester bond hydrolysis	6.67148	Biological Process	98
regulation of gene expression	6.53532	Biological Process	96
response to bacterium	6.53532	Biological Process	96
valyl-tRNA aminoacylation	6.39917	Biological Process	94
leaf senescence	6.39917	Biological Process	94
protein glycosylation	6.26302	Biological Process	92
rRNA processing	6.19494	Biological Process	91
response to jasmonic acid	6.19494	Biological Process	91
plant-type hypersensitive response	6.19494	Biological Process	91
response to chitin	6.12687	Biological Process	90
regulation of flower development	6.05879	Biological Process	89
N-terminal peptidyl-methionine acetylation	5.99071	Biological Process	88
photosynthesis	5.92264	Biological Process	87
protein polyubiquitination	5.78649	Biological Process	85
brassinosteroid mediated signaling pathway	5.65033	Biological Process	83
jasmonic acid mediated signaling pathway	5.65033	Biological Process	83
RNA splicing	5.37803	Biological Process	79
unidimensional cell growth	5.37803	Biological Process	79
protein catabolic process	5.37803	Biological Process	79
RNA secondary structure unwinding	5.30995	Biological Process	78
regulation of translation	5.30995	Biological Process	78
red, far-red light phototransduction	5.24188	Biological Process	77
response to osmotic stress	5.1738	Biological Process	76
vegetative to reproductive phase transition of meristem	5.03765	Biological Process	74
cytoplasmic translation	5.03765	Biological Process	74
lipid transport	4.96957	Biological Process	73
innate immune response	4.96957	Biological Process	73
endocytosis	4.90149	Biological Process	72
endoplasmic reticulum to Golgi vesicle-mediated transport	4.83342	Biological Process	71
plant-type cell wall biogenesis	4.69726	Biological Process	69
RNA processing	4.62919	Biological Process	68
chaperone-mediated protein folding	4.56111	Biological Process	67
pollen tube growth	4.49304	Biological Process	66
response to hydrogen peroxide	4.49304	Biological Process	66
biosynthetic process	4.49304	Biological Process	66
cytoplasmic translational termination	4.49304	Biological Process	66
lignin biosynthetic process	4.42496	Biological Process	65
metal ion transport	4.42496	Biological Process	65
cellulose biosynthetic process	4.35688	Biological Process	64
cellular response to oxidative stress	4.35688	Biological Process	64
intra-Golgi vesicle-mediated transport	4.35688	Biological Process	64
drug transmembrane transport	4.35688	Biological Process	64
ion transport	4.35688	Biological Process	64
regulation of growth	4.28881	Biological Process	63
response to karrikin	4.22073	Biological Process	62
circadian rhythm	4.22073	Biological Process	62
response to virus	3.94843	Biological Process	58
hydrogen peroxide catabolic process	3.88035	Biological Process	57
response to gibberellin	3.88035	Biological Process	57
ribosome biogenesis	3.88035	Biological Process	57
cellular transition metal ion homeostasis	3.81227	Biological Process	56
tricarboxylic acid cycle	3.81227	Biological Process	56
amino acid transmembrane transport	3.7442	Biological Process	55
nitrate assimilation	3.7442	Biological Process	55
leaf morphogenesis	3.7442	Biological Process	55
seed germination	3.67612	Biological Process	54
maturation of SSU-rRNA from tricistronic rRNA transcript (SSU-rRNA, 5.8S rRNA, LSU-rRNA)	3.67612	Biological Process	54
ribosomal large subunit assembly	3.67612	Biological Process	54
phloem or xylem histogenesis	3.67612	Biological Process	54
cell population proliferation	3.60804	Biological Process	53
sugar mediated signaling pathway	3.60804	Biological Process	53
glutathione metabolic process	3.60804	Biological Process	53
response to high light intensity	3.60804	Biological Process	53
hyperosmotic salinity response	3.60804	Biological Process	53
response to hypoxia	3.53997	Biological Process	52
negative regulation of abscisic acid-activated signaling pathway	3.53997	Biological Process	52
regulation of cell shape	3.47189	Biological Process	51
protein processing	3.47189	Biological Process	51
protein deubiquitination	3.47189	Biological Process	51
response to red or far red light	3.40381	Biological Process	50
microtubule-based process	3.40381	Biological Process	50
ion transmembrane transport	3.40381	Biological Process	50
photomorphogenesis	3.40381	Biological Process	50
response to stress	3.33574	Biological Process	49
response to UV-B	3.33574	Biological Process	49
response to sucrose	3.26766	Biological Process	48
regulation of defense response	3.26766	Biological Process	48
negative regulation of apoptotic process	3.26766	Biological Process	48
exocytosis	3.26766	Biological Process	48
viral process	3.26766	Biological Process	48
nuclear-transcribed mRNA catabolic process, nonsense-mediated decay	3.19959	Biological Process	47
plant-type secondary cell wall biogenesis	3.19959	Biological Process	47
covalent chromatin modification	3.19959	Biological Process	47
plant-type primary cell wall biogenesis	3.13151	Biological Process	46
DNA replication	3.13151	Biological Process	46
ATP synthesis coupled proton transport	3.13151	Biological Process	46
gluconeogenesis	3.06343	Biological Process	45
carbohydrate biosynthetic process	3.06343	Biological Process	45
sulfate assimilation	3.06343	Biological Process	45
primary shoot apical meristem specification	3.06343	Biological Process	45
cellular calcium ion homeostasis	3.06343	Biological Process	45
response to fungus	2.99536	Biological Process	44
cell death	2.99536	Biological Process	44
vesicle fusion	2.99536	Biological Process	44
auxin polar transport	2.99536	Biological Process	44
cell wall organization or biogenesis	2.99536	Biological Process	44
ribosomal small subunit assembly	2.99536	Biological Process	44
protein targeting to vacuole	2.99536	Biological Process	44
retrograde transport, endosome to Golgi	2.99536	Biological Process	44
post-embryonic development	2.92728	Biological Process	43
chromatin silencing	2.92728	Biological Process	43
fatty acid metabolic process	2.92728	Biological Process	43
transcription by RNA polymerase II	2.92728	Biological Process	43
proton transmembrane transport	2.8592	Biological Process	42
detection of bacterium	2.8592	Biological Process	42
dephosphorylation	2.8592	Biological Process	42
nucleosome assembly	2.8592	Biological Process	42
carbohydrate transport	2.79113	Biological Process	41
cell wall biogenesis	2.79113	Biological Process	41
defense response to oomycetes	2.79113	Biological Process	41
small GTPase mediated signal transduction	2.79113	Biological Process	41
response to other organism	2.79113	Biological Process	41
cellular water homeostasis	2.79113	Biological Process	41
retrograde vesicle-mediated transport, Golgi to endoplasmic reticulum	2.72305	Biological Process	40
regulation of intracellular pH	2.72305	Biological Process	40
protein import into nucleus	2.72305	Biological Process	40
seed development	2.72305	Biological Process	40
anaerobic respiration	2.72305	Biological Process	40
sphingolipid biosynthetic process	2.72305	Biological Process	40
xylem and phloem pattern formation	2.72305	Biological Process	40
regulation of membrane potential	2.72305	Biological Process	40
glucose import	2.72305	Biological Process	40
apoptotic process	2.72305	Biological Process	40
maturation of LSU-rRNA	2.65498	Biological Process	39
sterol metabolic process	2.65498	Biological Process	39
thylakoid membrane organization	2.65498	Biological Process	39
regulation of reactive oxygen species metabolic process	2.65498	Biological Process	39
mitochondrion organization	2.65498	Biological Process	39
response to reactive oxygen species	2.5869	Biological Process	38
multidimensional cell growth	2.5869	Biological Process	38
fatty acid beta-oxidation	2.5869	Biological Process	38
shoot system development	2.5869	Biological Process	38
positive regulation of cell population proliferation	2.51882	Biological Process	37
mitochondrial mRNA modification	2.51882	Biological Process	37
gibberellic acid mediated signaling pathway	2.51882	Biological Process	37
ubiquitin-dependent ERAD pathway	2.51882	Biological Process	37
double-strand break repair via homologous recombination	2.51882	Biological Process	37
lateral root formation	2.51882	Biological Process	37
chloroplast RNA modification	2.51882	Biological Process	37
aging	2.51882	Biological Process	37
aerobic respiration	2.45075	Biological Process	36
response to zinc ion	2.45075	Biological Process	36
defense response to virus	2.45075	Biological Process	36
plant-type cell wall organization	2.45075	Biological Process	36
reciprocal meiotic recombination	2.45075	Biological Process	36
cellular protein modification process	2.45075	Biological Process	36
trichome morphogenesis	2.45075	Biological Process	36
Golgi organization	2.38267	Biological Process	35
chromatin remodeling	2.38267	Biological Process	35
DNA mediated transformation	2.38267	Biological Process	35
negative regulation of transcription by RNA polymerase II	2.38267	Biological Process	35
brassinosteroid homeostasis	2.38267	Biological Process	35
nitrate transport	2.38267	Biological Process	35
response to UV	2.38267	Biological Process	35
protein refolding	2.31459	Biological Process	34
polysaccharide biosynthetic process	2.31459	Biological Process	34
chloroplast RNA processing	2.31459	Biological Process	34
translational elongation	2.31459	Biological Process	34
regulation of cell cycle	2.31459	Biological Process	34
microtubule cytoskeleton organization	2.31459	Biological Process	34
developmental process	2.31459	Biological Process	34
regulation of stomatal movement	2.24652	Biological Process	33
chromosome segregation	2.24652	Biological Process	33
photorespiration	2.24652	Biological Process	33
stomatal movement	2.24652	Biological Process	33
cuticle development	2.24652	Biological Process	33
starch biosynthetic process	2.24652	Biological Process	33
transcription elongation from RNA polymerase II promoter	2.24652	Biological Process	33
salicylic acid mediated signaling pathway	2.17844	Biological Process	32
trehalose biosynthetic process	2.17844	Biological Process	32
'de novo' protein folding	2.17844	Biological Process	32
embryo sac development	2.17844	Biological Process	32
actin filament bundle assembly	2.17844	Biological Process	32
negative regulation of cell population proliferation	2.17844	Biological Process	32
response to brassinosteroid	2.17844	Biological Process	32
detection of hypoxia	2.17844	Biological Process	32
meristem maintenance	2.17844	Biological Process	32
positive regulation of circadian rhythm	2.17844	Biological Process	32
xylem development	2.17844	Biological Process	32
glucosinolate metabolic process	2.17844	Biological Process	32
cellular response to phosphate starvation	2.17844	Biological Process	32
peptidyl-cysteine oxidation	2.17844	Biological Process	32
defense response to Gram-negative bacterium	2.11037	Biological Process	31
cellular response to DNA damage stimulus	2.11037	Biological Process	31
brassinosteroid biosynthetic process	2.11037	Biological Process	31
mitochondrial fission	2.11037	Biological Process	31
regulation of stomatal closure	2.11037	Biological Process	31
microsporogenesis	2.11037	Biological Process	31
cytidine to uridine editing	2.04229	Biological Process	30
cellular response to salt stress	2.04229	Biological Process	30
one-carbon metabolic process	2.04229	Biological Process	30
positive regulation of gene expression	2.04229	Biological Process	30
cold acclimation	2.04229	Biological Process	30
pollen germination	2.04229	Biological Process	30
chlorophyll biosynthetic process	2.04229	Biological Process	30
Wnt signaling pathway	2.04229	Biological Process	30
cellular response to heat	2.04229	Biological Process	30
oxylipin biosynthetic process	2.04229	Biological Process	30
red or far-red light signaling pathway	2.04229	Biological Process	30
base-excision repair	2.04229	Biological Process	30
starch catabolic process	2.04229	Biological Process	30
vesicle docking involved in exocytosis	2.04229	Biological Process	30
protein N-linked glycosylation	1.97421	Biological Process	29
cell adhesion	1.97421	Biological Process	29
protein secretion	1.97421	Biological Process	29
stomatal closure	1.97421	Biological Process	29
SCF-dependent proteasomal ubiquitin-dependent protein catabolic process	1.97421	Biological Process	29
protein stabilization	1.97421	Biological Process	29
cellular amino acid metabolic process	1.97421	Biological Process	29
unsaturated fatty acid biosynthetic process	1.97421	Biological Process	29
iron ion homeostasis	1.97421	Biological Process	29
regulation of timing of transition from vegetative to reproductive phase	1.97421	Biological Process	29
spliceosomal complex assembly	1.97421	Biological Process	29
anion transmembrane transport	1.97421	Biological Process	29
jasmonic acid biosynthetic process	1.90614	Biological Process	28
cytoplasmic microtubule organization	1.90614	Biological Process	28
iron-sulfur cluster assembly	1.90614	Biological Process	28
xyloglucan metabolic process	1.90614	Biological Process	28
NLS-bearing protein import into nucleus	1.90614	Biological Process	28
anther development	1.90614	Biological Process	28
malate metabolic process	1.90614	Biological Process	28
plant ovule development	1.90614	Biological Process	28
protein import into chloroplast stroma	1.90614	Biological Process	28
ribosomal large subunit biogenesis	1.83806	Biological Process	27
positive regulation of flower development	1.83806	Biological Process	27
regulation of translational initiation	1.83806	Biological Process	27
response to red light	1.83806	Biological Process	27
cytoskeleton organization	1.83806	Biological Process	27
DNA catabolic process	1.83806	Biological Process	27
trehalose metabolism in response to stress	1.83806	Biological Process	27
response to nematode	1.83806	Biological Process	27
protein import into mitochondrial matrix	1.83806	Biological Process	27
glucose metabolic process	1.83806	Biological Process	27
chlorophyll catabolic process	1.83806	Biological Process	27
xyloglucan biosynthetic process	1.83806	Biological Process	27
histone deacetylation	1.83806	Biological Process	27
cytokinin-activated signaling pathway	1.83806	Biological Process	27
anion transport	1.76998	Biological Process	26
response to far red light	1.76998	Biological Process	26
negative regulation of translation	1.76998	Biological Process	26
pectin biosynthetic process	1.76998	Biological Process	26
pollen tube guidance	1.76998	Biological Process	26
activation of GTPase activity	1.76998	Biological Process	26
vacuole organization	1.76998	Biological Process	26
gene silencing by RNA	1.76998	Biological Process	26
photosynthesis, light harvesting in photosystem I	1.76998	Biological Process	26
negative regulation of seed germination	1.76998	Biological Process	26
steroid metabolic process	1.76998	Biological Process	26
response to endoplasmic reticulum stress	1.76998	Biological Process	26
mitochondrial electron transport, ubiquinol to cytochrome c	1.76998	Biological Process	26
immune system process	1.76998	Biological Process	26
negative regulation of gene expression	1.76998	Biological Process	26
phospholipid biosynthetic process	1.76998	Biological Process	26
immune response	1.70191	Biological Process	25
seed coat development	1.70191	Biological Process	25
far-red light signaling pathway	1.70191	Biological Process	25
galactose metabolic process	1.70191	Biological Process	25
ethylene biosynthetic process	1.70191	Biological Process	25
positive regulation of abscisic acid-activated signaling pathway	1.70191	Biological Process	25
regulation of jasmonic acid mediated signaling pathway	1.70191	Biological Process	25
auxin homeostasis	1.70191	Biological Process	25
regulation of vesicle fusion	1.70191	Biological Process	25
meiotic cell cycle	1.70191	Biological Process	25
primary root development	1.70191	Biological Process	25
defense response to bacterium, incompatible interaction	1.70191	Biological Process	25
auxin metabolic process	1.70191	Biological Process	25
cellular iron ion homeostasis	1.70191	Biological Process	25
glycosyl compound metabolic process	1.63383	Biological Process	24
actin cytoskeleton organization	1.63383	Biological Process	24
regulation of seed germination	1.63383	Biological Process	24
sodium ion transport	1.63383	Biological Process	24
leaf vascular tissue pattern formation	1.63383	Biological Process	24
very long-chain fatty acid metabolic process	1.63383	Biological Process	24
positive regulation of proteasomal ubiquitin-dependent protein catabolic process	1.63383	Biological Process	24
nitrogen compound metabolic process	1.63383	Biological Process	24
response to temperature stimulus	1.63383	Biological Process	24
trichome branching	1.63383	Biological Process	24
mitochondrial electron transport, cytochrome c to oxygen	1.63383	Biological Process	24
N-terminal protein amino acid acetylation	1.63383	Biological Process	24
seed maturation	1.63383	Biological Process	24
regulation of circadian rhythm	1.63383	Biological Process	24
SRP-dependent cotranslational protein targeting to membrane	1.63383	Biological Process	24
peroxisome fission	1.63383	Biological Process	24
actin filament organization	1.63383	Biological Process	24
sterol biosynthetic process	1.63383	Biological Process	24
phospholipid metabolic process	1.56575	Biological Process	23
regulation of cell division	1.56575	Biological Process	23
polarity specification of adaxial/abaxial axis	1.56575	Biological Process	23
DNA duplex unwinding	1.56575	Biological Process	23
trichome differentiation	1.56575	Biological Process	23
gravitropism	1.56575	Biological Process	23
regulation of pollen tube growth	1.56575	Biological Process	23
vacuolar transport	1.56575	Biological Process	23
sucrose biosynthetic process	1.56575	Biological Process	23
autophagosome assembly	1.56575	Biological Process	23
tRNA processing	1.56575	Biological Process	23
nucleotide-excision repair	1.56575	Biological Process	23
DNA-dependent DNA replication	1.56575	Biological Process	23
mRNA export from nucleus	1.56575	Biological Process	23
lateral root development	1.49768	Biological Process	22
fructose 6-phosphate metabolic process	1.49768	Biological Process	22
DNA replication initiation	1.49768	Biological Process	22
response to glucose	1.49768	Biological Process	22
vesicle docking	1.49768	Biological Process	22
chloroplast fission	1.49768	Biological Process	22
Golgi to vacuole transport	1.49768	Biological Process	22
negative regulation of defense response	1.49768	Biological Process	22
sulfur compound metabolic process	1.49768	Biological Process	22
response to unfolded protein	1.49768	Biological Process	22
ATP biosynthetic process	1.49768	Biological Process	22
nucleotide-sugar metabolic process	1.49768	Biological Process	22
pollen exine formation	1.49768	Biological Process	22
starch metabolic process	1.49768	Biological Process	22
chaperone-mediated protein complex assembly	1.49768	Biological Process	22
potassium ion transport	1.49768	Biological Process	22
cysteine biosynthetic process from serine	1.49768	Biological Process	22
photoperiodism, flowering	1.49768	Biological Process	22
wax biosynthetic process	1.49768	Biological Process	22
negative regulation of nucleic acid-templated transcription	1.49768	Biological Process	22
mitotic cell cycle	1.49768	Biological Process	22
ATP hydrolysis coupled proton transport	1.4296	Biological Process	21
protein homotetramerization	1.4296	Biological Process	21
regulation of mitotic cell cycle	1.4296	Biological Process	21
root epidermal cell differentiation	1.4296	Biological Process	21
cation transport	1.4296	Biological Process	21
protein targeting to chloroplast	1.4296	Biological Process	21
growth	1.4296	Biological Process	21
negative regulation of ethylene-activated signaling pathway	1.4296	Biological Process	21
negative regulation of flower development	1.4296	Biological Process	21
ceramide biosynthetic process	1.4296	Biological Process	21
response to molecule of bacterial origin	1.4296	Biological Process	21
regulation of root meristem growth	1.4296	Biological Process	21
regulation of programmed cell death	1.4296	Biological Process	21
phenylpropanoid biosynthetic process	1.4296	Biological Process	21
double-strand break repair	1.4296	Biological Process	21
carotenoid biosynthetic process	1.4296	Biological Process	21
root hair elongation	1.4296	Biological Process	21
fructose metabolic process	1.36153	Biological Process	20
response to blue light	1.36153	Biological Process	20
actin filament depolymerization	1.36153	Biological Process	20
signal peptide processing	1.36153	Biological Process	20
DNA methylation	1.36153	Biological Process	20
peptide catabolic process	1.36153	Biological Process	20
double-strand break repair via nonhomologous end joining	1.36153	Biological Process	20
protein sumoylation	1.36153	Biological Process	20
DNA-templated transcription, initiation	1.36153	Biological Process	20
mRNA catabolic process	1.36153	Biological Process	20
heat acclimation	1.36153	Biological Process	20
pectin catabolic process	1.36153	Biological Process	20
cutin biosynthetic process	1.36153	Biological Process	20
positive gravitropism	1.36153	Biological Process	20
response to fructose	1.36153	Biological Process	20
nucleoside metabolic process	1.36153	Biological Process	20
mRNA polyadenylation	1.36153	Biological Process	20
response to starvation	1.36153	Biological Process	20
positive regulation of cell death	1.29345	Biological Process	19
cellular response to iron ion	1.29345	Biological Process	19
positive regulation of protein phosphorylation	1.29345	Biological Process	19
regulation of defense response to fungus	1.29345	Biological Process	19
autophagy	1.29345	Biological Process	19
peroxisome organization	1.29345	Biological Process	19
L-ascorbic acid biosynthetic process	1.29345	Biological Process	19
DNA unwinding involved in DNA replication	1.29345	Biological Process	19
PSII associated light-harvesting complex II catabolic process	1.29345	Biological Process	19
response to ozone	1.29345	Biological Process	19
regulation of abscisic acid-activated signaling pathway	1.29345	Biological Process	19
positive regulation of apoptotic process	1.29345	Biological Process	19
aromatic compound biosynthetic process	1.29345	Biological Process	19
gene silencing	1.29345	Biological Process	19
animal organ regeneration	1.29345	Biological Process	19
response to absence of light	1.29345	Biological Process	19
toxin catabolic process	1.29345	Biological Process	19
viral transcription	1.22537	Biological Process	18
ribosomal subunit export from nucleus	1.22537	Biological Process	18
mRNA modification	1.22537	Biological Process	18
ribosomal small subunit biogenesis	1.22537	Biological Process	18
floral organ abscission	1.22537	Biological Process	18
mucilage biosynthetic process	1.22537	Biological Process	18
isocitrate metabolic process	1.22537	Biological Process	18
heme biosynthetic process	1.22537	Biological Process	18
photosystem II assembly	1.22537	Biological Process	18
inflammatory response	1.22537	Biological Process	18
G protein-coupled receptor signaling pathway	1.22537	Biological Process	18
positive regulation of RNA polymerase II transcriptional preinitiation complex assembly	1.22537	Biological Process	18
cytokinesis by cell plate formation	1.22537	Biological Process	18
response to drug	1.22537	Biological Process	18
modification-dependent protein catabolic process	1.22537	Biological Process	18
spliceosomal snRNP assembly	1.22537	Biological Process	18
rhythmic process	1.22537	Biological Process	18
GPI anchor biosynthetic process	1.22537	Biological Process	18
mitochondrial electron transport, NADH to ubiquinone	1.22537	Biological Process	18
calcium ion transport	1.22537	Biological Process	18
positive regulation of programmed cell death	1.22537	Biological Process	18
cortical microtubule organization	1.22537	Biological Process	18
negative regulation of cell death	1.22537	Biological Process	18
removal of superoxide radicals	1.22537	Biological Process	18
negative regulation of cell growth	1.22537	Biological Process	18
root hair cell tip growth	1.22537	Biological Process	18
neutrophil degranulation	1.22537	Biological Process	18
cellular response to starvation	1.1573	Biological Process	17
tRNA aminoacylation for protein translation	1.1573	Biological Process	17
ATP metabolic process	1.1573	Biological Process	17
cytoplasmic mRNA processing body assembly	1.1573	Biological Process	17
telomeric loop formation	1.1573	Biological Process	17
maturation of 5.8S rRNA	1.1573	Biological Process	17
xylan biosynthetic process	1.1573	Biological Process	17
proteasome assembly	1.1573	Biological Process	17
cellular response to cold	1.1573	Biological Process	17
cellular response to nitrogen starvation	1.1573	Biological Process	17
receptor-mediated endocytosis	1.1573	Biological Process	17
regulation of meristem growth	1.1573	Biological Process	17
protein homooligomerization	1.1573	Biological Process	17
gynoecium development	1.1573	Biological Process	17
response to toxic substance	1.1573	Biological Process	17
male meiotic nuclear division	1.1573	Biological Process	17
protein localization to cilium	1.1573	Biological Process	17
xylan catabolic process	1.1573	Biological Process	17
response to nutrient	1.1573	Biological Process	17
regulation of seed dormancy process	1.1573	Biological Process	17
root hair cell differentiation	1.1573	Biological Process	17
phosphatidylinositol dephosphorylation	1.1573	Biological Process	17
negative regulation of response to salt stress	1.1573	Biological Process	17
arginine biosynthetic process	1.1573	Biological Process	17
peptidyl-threonine phosphorylation	1.1573	Biological Process	17
phototropism	1.1573	Biological Process	17
nuclear-transcribed mRNA catabolic process, deadenylation-dependent decay	1.1573	Biological Process	17
phosphorelay signal transduction system	1.1573	Biological Process	17
negative regulation of peptidase activity	1.1573	Biological Process	17
triglyceride biosynthetic process	1.1573	Biological Process	17
Group II intron splicing	1.08922	Biological Process	16
mitotic recombination	1.08922	Biological Process	16
response to nitrate	1.08922	Biological Process	16
sphingolipid metabolic process	1.08922	Biological Process	16
regulation of pH	1.08922	Biological Process	16
maintenance of DNA methylation	1.08922	Biological Process	16
mitochondrial respiratory chain complex I assembly	1.08922	Biological Process	16
sister chromatid cohesion	1.08922	Biological Process	16
tetrahydrofolate biosynthetic process	1.08922	Biological Process	16
gametophyte development	1.08922	Biological Process	16
negative regulation of endopeptidase activity	1.08922	Biological Process	16
glycerol metabolic process	1.08922	Biological Process	16
cell morphogenesis	1.08922	Biological Process	16
cellular response to glucose stimulus	1.08922	Biological Process	16
actin nucleation	1.08922	Biological Process	16
glutamine metabolic process	1.08922	Biological Process	16
long-day photoperiodism, flowering	1.08922	Biological Process	16
acute-phase response	1.08922	Biological Process	16
N-glycan processing	1.08922	Biological Process	16
regulation of DNA endoreduplication	1.08922	Biological Process	16
cholesterol metabolic process	1.08922	Biological Process	16
L-phenylalanine catabolic process	1.08922	Biological Process	16
gibberellin biosynthetic process	1.08922	Biological Process	16
fucose metabolic process	1.08922	Biological Process	16
asymmetric cell division	1.08922	Biological Process	16
photosystem II repair	1.08922	Biological Process	16
positive regulation of ERK1 and ERK2 cascade	1.02114	Biological Process	15
chloride transport	1.02114	Biological Process	15
iron ion transport	1.02114	Biological Process	15
photosynthetic electron transport in photosystem I	1.02114	Biological Process	15
protein targeting to peroxisome	1.02114	Biological Process	15
regulation of meristem structural organization	1.02114	Biological Process	15
phenylpropanoid metabolic process	1.02114	Biological Process	15
biotin biosynthetic process	1.02114	Biological Process	15
nucleocytoplasmic transport	1.02114	Biological Process	15
actin filament polymerization	1.02114	Biological Process	15
positive regulation of cell division	1.02114	Biological Process	15
NADH metabolic process	1.02114	Biological Process	15
spermatogenesis	1.02114	Biological Process	15
positive regulation of cell migration	1.02114	Biological Process	15
RNA export from nucleus	1.02114	Biological Process	15
fatty acid elongation	1.02114	Biological Process	15
defense response to fungus, incompatible interaction	1.02114	Biological Process	15
regulation of photoperiodism, flowering	1.02114	Biological Process	15
actin filament capping	1.02114	Biological Process	15
error-prone translesion synthesis	1.02114	Biological Process	15
hormone-mediated signaling pathway	1.02114	Biological Process	15
meiotic mismatch repair	1.02114	Biological Process	15
regulation of leaf morphogenesis	1.02114	Biological Process	15
angiogenesis	1.02114	Biological Process	15
response to desiccation	1.02114	Biological Process	15
pollen tube development	1.02114	Biological Process	15
mismatch repair	1.02114	Biological Process	15
cellulose catabolic process	1.02114	Biological Process	15
mucilage biosynthetic process involved in seed coat development	1.02114	Biological Process	15
triglyceride metabolic process	1.02114	Biological Process	15
potassium ion homeostasis	1.02114	Biological Process	15
positive regulation of seed germination	1.02114	Biological Process	15
suberin biosynthetic process	1.02114	Biological Process	15
cellular response to water deprivation	1.02114	Biological Process	15
response to lipopolysaccharide	1.02114	Biological Process	15
regulation of cell growth	1.02114	Biological Process	15
protein quality control for misfolded or incompletely synthesized proteins	1.02114	Biological Process	15
secondary metabolic process	1.02114	Biological Process	15
phosphatidylinositol phosphorylation	1.02114	Biological Process	15
positive regulation of defense response to bacterium	1.02114	Biological Process	15
chitin catabolic process	1.02114	Biological Process	15
L-lysine transmembrane transport	1.02114	Biological Process	15
magnesium ion transport	0.953068	Biological Process	14
pyruvate metabolic process	0.953068	Biological Process	14
regulation of gene expression by genetic imprinting	0.953068	Biological Process	14
sucrose metabolic process	0.953068	Biological Process	14
cotyledon development	0.953068	Biological Process	14
polar nucleus fusion	0.953068	Biological Process	14
fruit development	0.953068	Biological Process	14
regulation of protein serine/threonine phosphatase activity	0.953068	Biological Process	14
negative regulation of long-day photoperiodism, flowering	0.953068	Biological Process	14
meristem structural organization	0.953068	Biological Process	14
pollen sperm cell differentiation	0.953068	Biological Process	14
meristem initiation	0.953068	Biological Process	14
protein processing involved in protein targeting to mitochondrion	0.953068	Biological Process	14
drought recovery	0.953068	Biological Process	14
defense response to Gram-positive bacterium	0.953068	Biological Process	14
negative regulation of leaf senescence	0.953068	Biological Process	14
photosynthetic electron transport chain	0.953068	Biological Process	14
specification of floral organ identity	0.953068	Biological Process	14
seedling development	0.953068	Biological Process	14
protein autoubiquitination	0.953068	Biological Process	14
post-translational protein modification	0.953068	Biological Process	14
cellular response to glucose starvation	0.953068	Biological Process	14
guard cell differentiation	0.953068	Biological Process	14
long-day photoperiodism	0.953068	Biological Process	14
maturation of LSU-rRNA from tricistronic rRNA transcript (SSU-rRNA, 5.8S rRNA, LSU-rRNA)	0.953068	Biological Process	14
in utero embryonic development	0.953068	Biological Process	14
chaperone cofactor-dependent protein refolding	0.953068	Biological Process	14
DNA topological change	0.953068	Biological Process	14
cellular amino acid biosynthetic process	0.953068	Biological Process	14
positive regulation of GTPase activity	0.953068	Biological Process	14
reactive oxygen species metabolic process	0.884992	Biological Process	13
potassium ion transmembrane transport	0.884992	Biological Process	13
autophagy of mitochondrion	0.884992	Biological Process	13
negative regulation of gibberellic acid mediated signaling pathway	0.884992	Biological Process	13
cellular response to abscisic acid stimulus	0.884992	Biological Process	13
reductive pentose-phosphate cycle	0.884992	Biological Process	13
defense response to other organism	0.884992	Biological Process	13
positive regulation of NF-kappaB transcription factor activity	0.884992	Biological Process	13
protein targeting	0.884992	Biological Process	13
photosynthesis, light reaction	0.884992	Biological Process	13
formation of translation preinitiation complex	0.884992	Biological Process	13
positive regulation of response to salt stress	0.884992	Biological Process	13
endomembrane system organization	0.884992	Biological Process	13
peptide metabolic process	0.884992	Biological Process	13
nucleotide biosynthetic process	0.884992	Biological Process	13
syncytium formation	0.884992	Biological Process	13
regulation of blood pressure	0.884992	Biological Process	13
regulation of root development	0.884992	Biological Process	13
single fertilization	0.884992	Biological Process	13
sexual reproduction	0.884992	Biological Process	13
protein-chromophore linkage	0.884992	Biological Process	13
regulation of protein kinase activity	0.884992	Biological Process	13
blood coagulation	0.884992	Biological Process	13
protein neddylation	0.884992	Biological Process	13
retrograde transport, vesicle recycling within Golgi	0.884992	Biological Process	13
systemic acquired resistance	0.884992	Biological Process	13
L-serine metabolic process	0.884992	Biological Process	13
meristem development	0.884992	Biological Process	13
RNA interference	0.884992	Biological Process	13
regulation of apoptotic process	0.884992	Biological Process	13
mannan catabolic process	0.884992	Biological Process	13
clathrin coat assembly	0.884992	Biological Process	13
negative regulation of defense response to bacterium	0.884992	Biological Process	13
maturation of SSU-rRNA	0.884992	Biological Process	13
respiratory electron transport chain	0.884992	Biological Process	13
regulation of sequestering of zinc ion	0.884992	Biological Process	13
negative regulation of DNA recombination	0.884992	Biological Process	13
regulation of photomorphogenesis	0.884992	Biological Process	13
protein metabolic process	0.884992	Biological Process	13
methylglyoxal catabolic process to D-lactate via S-lactoyl-glutathione	0.884992	Biological Process	13
phospholipid transport	0.884992	Biological Process	13
cellular response to gravity	0.884992	Biological Process	13
positive regulation of translation	0.884992	Biological Process	13
plant-type cell wall loosening	0.884992	Biological Process	13
histone acetylation	0.884992	Biological Process	13
oxaloacetate metabolic process	0.884992	Biological Process	13
protein N-linked glycosylation via asparagine	0.884992	Biological Process	13
defense response, incompatible interaction	0.884992	Biological Process	13
endoplasmic reticulum unfolded protein response	0.884992	Biological Process	13
protein desumoylation	0.884992	Biological Process	13
protein deglycosylation	0.884992	Biological Process	13
tRNA modification	0.816916	Biological Process	12
seed dormancy process	0.816916	Biological Process	12
fructose 1,6-bisphosphate metabolic process	0.816916	Biological Process	12
photosystem I assembly	0.816916	Biological Process	12
aromatic amino acid family biosynthetic process	0.816916	Biological Process	12
L-glutamate import	0.816916	Biological Process	12
cellular response to unfolded protein	0.816916	Biological Process	12
ribosomal protein import into nucleus	0.816916	Biological Process	12
proline biosynthetic process	0.816916	Biological Process	12
positive regulation of receptor-mediated endocytosis	0.816916	Biological Process	12
rRNA base methylation	0.816916	Biological Process	12
plant-type cell wall modification involved in multidimensional cell growth	0.816916	Biological Process	12
cellular protein metabolic process	0.816916	Biological Process	12
regulation of salicylic acid mediated signaling pathway	0.816916	Biological Process	12
'de novo' IMP biosynthetic process	0.816916	Biological Process	12
sucrose catabolic process	0.816916	Biological Process	12
chloroplast avoidance movement	0.816916	Biological Process	12
protein export from nucleus	0.816916	Biological Process	12
response to ionizing radiation	0.816916	Biological Process	12
glucan catabolic process	0.816916	Biological Process	12
sphingoid biosynthetic process	0.816916	Biological Process	12
positive regulation of fibroblast proliferation	0.816916	Biological Process	12
regulation of abscisic acid biosynthetic process	0.816916	Biological Process	12
auxin biosynthetic process	0.816916	Biological Process	12
urea cycle	0.816916	Biological Process	12
tryptophan biosynthetic process	0.816916	Biological Process	12
maintenance of floral organ identity	0.816916	Biological Process	12
protein K63-linked ubiquitination	0.816916	Biological Process	12
response to peptide hormone	0.816916	Biological Process	12
regulation of catalytic activity	0.816916	Biological Process	12
regulation of unidimensional cell growth	0.816916	Biological Process	12
anther dehiscence	0.816916	Biological Process	12
response to insect	0.816916	Biological Process	12
cell wall macromolecule catabolic process	0.816916	Biological Process	12
cellular response to light stimulus	0.816916	Biological Process	12
extracellular matrix organization	0.816916	Biological Process	12
heterochromatin assembly	0.816916	Biological Process	12
dephosphorylation of RNA polymerase II C-terminal domain	0.816916	Biological Process	12
Arp2/3 complex-mediated actin nucleation	0.816916	Biological Process	12
cell wall pectin biosynthetic process	0.816916	Biological Process	12
programmed cell death	0.816916	Biological Process	12
cellular response to hydrogen peroxide	0.816916	Biological Process	12
regulation of alternative mRNA splicing, via spliceosome	0.816916	Biological Process	12
determination of bilateral symmetry	0.816916	Biological Process	12
chromosome organization	0.816916	Biological Process	12
production of miRNAs involved in gene silencing by miRNA	0.816916	Biological Process	12
cellular response to auxin stimulus	0.816916	Biological Process	12
positive regulation of protein binding	0.816916	Biological Process	12
barbed-end actin filament capping	0.816916	Biological Process	12
actin filament-based movement	0.816916	Biological Process	12
pollen maturation	0.816916	Biological Process	12
Notch signaling pathway	0.816916	Biological Process	12
mRNA transport	0.816916	Biological Process	12
red light signaling pathway	0.816916	Biological Process	12
lipid homeostasis	0.816916	Biological Process	12
photoinhibition	0.816916	Biological Process	12
resolution of meiotic recombination intermediates	0.816916	Biological Process	12
maintenance of shoot apical meristem identity	0.816916	Biological Process	12
postreplication repair	0.748839	Biological Process	11
leucine biosynthetic process	0.748839	Biological Process	11
oxalate metabolic process	0.748839	Biological Process	11
mannose metabolic process	0.748839	Biological Process	11
regulation of protein localization	0.748839	Biological Process	11
lipid A biosynthetic process	0.748839	Biological Process	11
posttranscriptional gene silencing	0.748839	Biological Process	11
catabolic process	0.748839	Biological Process	11
negative regulation of growth	0.748839	Biological Process	11
tetrahydrofolate interconversion	0.748839	Biological Process	11
regulation of secondary cell wall biogenesis	0.748839	Biological Process	11
pollen tube reception	0.748839	Biological Process	11
endosperm development	0.748839	Biological Process	11
posttranscriptional regulation of gene expression	0.748839	Biological Process	11
phylloquinone biosynthetic process	0.748839	Biological Process	11
L-methionine salvage from methylthioadenosine	0.748839	Biological Process	11
cellular heat acclimation	0.748839	Biological Process	11
peptidyl-proline hydroxylation to 4-hydroxy-L-proline	0.748839	Biological Process	11
stem cell population maintenance	0.748839	Biological Process	11
sodium ion import across plasma membrane	0.748839	Biological Process	11
positive regulation of growth	0.748839	Biological Process	11
cristae formation	0.748839	Biological Process	11
root hair cell development	0.748839	Biological Process	11
cellular oxidant detoxification	0.748839	Biological Process	11
response to glucocorticoid	0.748839	Biological Process	11
mitochondrial translation	0.748839	Biological Process	11
asparagine biosynthetic process	0.748839	Biological Process	11
proteasomal ubiquitin-independent protein catabolic process	0.748839	Biological Process	11
thiamine biosynthetic process	0.748839	Biological Process	11
radial pattern formation	0.748839	Biological Process	11
carboxylic acid metabolic process	0.748839	Biological Process	11
circadian regulation of gene expression	0.748839	Biological Process	11
chlorophyll metabolic process	0.748839	Biological Process	11
modulation by virus of host morphology or physiology	0.748839	Biological Process	11
glycogen biosynthetic process	0.748839	Biological Process	11
response to freezing	0.748839	Biological Process	11
arabinan catabolic process	0.748839	Biological Process	11
fatty acid beta-oxidation using acyl-CoA dehydrogenase	0.748839	Biological Process	11
plastid translation	0.748839	Biological Process	11
primary miRNA processing	0.748839	Biological Process	11
zinc ion transmembrane transport	0.748839	Biological Process	11
regulation of shoot system development	0.748839	Biological Process	11
histone methylation	0.748839	Biological Process	11
peptidyl-lysine monomethylation	0.748839	Biological Process	11
glycine metabolic process	0.748839	Biological Process	11
assembly of large subunit precursor of preribosome	0.748839	Biological Process	11
regulation of cell size	0.748839	Biological Process	11
guard mother cell differentiation	0.748839	Biological Process	11
mitotic chromosome condensation	0.748839	Biological Process	11
nuclear polyadenylation-dependent rRNA catabolic process	0.748839	Biological Process	11
abscisic acid biosynthetic process	0.748839	Biological Process	11
microvillus assembly	0.748839	Biological Process	11
canonical glycolysis	0.748839	Biological Process	11
nucleotide-sugar transmembrane transport	0.748839	Biological Process	11
positive regulation of cyclin-dependent protein serine/threonine kinase activity	0.748839	Biological Process	11
pentose-phosphate shunt	0.748839	Biological Process	11
intracellular sequestering of iron ion	0.748839	Biological Process	11
autophagy of nucleus	0.748839	Biological Process	11
electron transport chain	0.748839	Biological Process	11
very long-chain fatty acid biosynthetic process	0.748839	Biological Process	11
pentose-phosphate shunt, oxidative branch	0.748839	Biological Process	11
riboflavin biosynthetic process	0.748839	Biological Process	11
response to strigolactone	0.680763	Biological Process	10
regulation of inflammatory response	0.680763	Biological Process	10
response to hormone	0.680763	Biological Process	10
nonphotochemical quenching	0.680763	Biological Process	10
transcription initiation from RNA polymerase II promoter	0.680763	Biological Process	10
plastid transcription	0.680763	Biological Process	10
interstrand cross-link repair	0.680763	Biological Process	10
inflorescence development	0.680763	Biological Process	10
positive regulation of transcription elongation from RNA polymerase II promoter	0.680763	Biological Process	10
deadenylation-dependent decapping of nuclear-transcribed mRNA	0.680763	Biological Process	10
polysaccharide catabolic process	0.680763	Biological Process	10
negative regulation of endothelial cell proliferation	0.680763	Biological Process	10
cell-cell signaling	0.680763	Biological Process	10
tRNA methylation	0.680763	Biological Process	10
lysine biosynthetic process via diaminopimelate	0.680763	Biological Process	10
DNA methylation on cytosine within a CG sequence	0.680763	Biological Process	10
regulation of cellular amino acid metabolic process	0.680763	Biological Process	10
chorismate biosynthetic process	0.680763	Biological Process	10
anatomical structure morphogenesis	0.680763	Biological Process	10
dipeptide transport	0.680763	Biological Process	10
regulation of anthocyanin biosynthetic process	0.680763	Biological Process	10
tRNA wobble uridine modification	0.680763	Biological Process	10
serine family amino acid biosynthetic process	0.680763	Biological Process	10
phospholipid catabolic process	0.680763	Biological Process	10
glycine biosynthetic process from serine	0.680763	Biological Process	10
mitotic spindle assembly	0.680763	Biological Process	10
epidermal growth factor receptor signaling pathway	0.680763	Biological Process	10
mRNA splice site selection	0.680763	Biological Process	10
pyrimidine nucleoside salvage	0.680763	Biological Process	10
branched-chain amino acid biosynthetic process	0.680763	Biological Process	10
negative regulation of protein binding	0.680763	Biological Process	10
cellular response to nitrogen levels	0.680763	Biological Process	10
regulation of protein stability	0.680763	Biological Process	10
regulation of DNA methylation	0.680763	Biological Process	10
detection of brassinosteroid stimulus	0.680763	Biological Process	10
vitamin E biosynthetic process	0.680763	Biological Process	10
isoleucine biosynthetic process	0.680763	Biological Process	10
nitrogen utilization	0.680763	Biological Process	10
chromatin organization	0.680763	Biological Process	10
deadenylation-independent decapping of nuclear-transcribed mRNA	0.680763	Biological Process	10
organic cation transport	0.680763	Biological Process	10
lipoprotein metabolic process	0.680763	Biological Process	10
transport of virus in host, cell to cell	0.680763	Biological Process	10
protein import into peroxisome matrix	0.680763	Biological Process	10
response to iron ion	0.680763	Biological Process	10
Golgi vesicle budding	0.680763	Biological Process	10
regulation of cytokinesis	0.680763	Biological Process	10
U4 snRNA 3'-end processing	0.680763	Biological Process	10
cysteine biosynthetic process	0.680763	Biological Process	10
response to carbon dioxide	0.680763	Biological Process	10
arabinogalactan protein metabolic process	0.680763	Biological Process	10
osteoblast differentiation	0.680763	Biological Process	10
lagging strand elongation	0.680763	Biological Process	10
response to acidic pH	0.680763	Biological Process	10
protein localization to plasma membrane	0.680763	Biological Process	10
ammonium transmembrane transport	0.680763	Biological Process	10
telomere maintenance	0.680763	Biological Process	10
response to ethanol	0.680763	Biological Process	10
DNA endoreduplication	0.680763	Biological Process	10
double fertilization forming a zygote and endosperm	0.680763	Biological Process	10
glutathione catabolic process	0.680763	Biological Process	10
inositol phosphate dephosphorylation	0.680763	Biological Process	10
substantia nigra development	0.680763	Biological Process	10
nuclear-transcribed mRNA catabolic process, exonucleolytic, 3'-5'	0.680763	Biological Process	10
glucuronoxylan biosynthetic process	0.680763	Biological Process	10
cellular response to hypoxia	0.680763	Biological Process	10
arachidonic acid secretion	0.680763	Biological Process	10
positive regulation of ubiquitin protein ligase activity	0.680763	Biological Process	10
cellular potassium ion homeostasis	0.680763	Biological Process	10
porphyrin-containing compound biosynthetic process	0.680763	Biological Process	10
histone ubiquitination	0.680763	Biological Process	10
hyperosmotic response	0.680763	Biological Process	10
ribosome assembly	0.680763	Biological Process	10
post-embryonic root development	0.680763	Biological Process	10
strand invasion	0.680763	Biological Process	10
pyrimidine nucleobase metabolic process	0.680763	Biological Process	10
acetyl-CoA biosynthetic process	0.680763	Biological Process	10
protein O-linked glycosylation via hydroxyproline	0.680763	Biological Process	10
cellular response to stress	0.680763	Biological Process	10
hydrogen peroxide biosynthetic process	0.680763	Biological Process	10
lysyl-tRNA aminoacylation	0.680763	Biological Process	10
cell tip growth	0.680763	Biological Process	10
pyrimidine nucleotide biosynthetic process	0.680763	Biological Process	10
floral meristem determinacy	0.680763	Biological Process	10
platelet degranulation	0.680763	Biological Process	10
response to copper ion	0.680763	Biological Process	10
regulation of proteolysis	0.680763	Biological Process	10
purine nucleobase transport	0.612687	Biological Process	9
fatty acid alpha-oxidation	0.612687	Biological Process	9
cellular lipid metabolic process	0.612687	Biological Process	9
positive regulation of phosphorylation of RNA polymerase II C-terminal domain	0.612687	Biological Process	9
transcription preinitiation complex assembly	0.612687	Biological Process	9
regulation of cell population proliferation	0.612687	Biological Process	9
plant organ development	0.612687	Biological Process	9
kidney development	0.612687	Biological Process	9
cellular copper ion homeostasis	0.612687	Biological Process	9
RNA catabolic process	0.612687	Biological Process	9
phosphatidylcholine biosynthetic process	0.612687	Biological Process	9
protein lipoylation	0.612687	Biological Process	9
lipid biosynthetic process	0.612687	Biological Process	9
regulation of organ growth	0.612687	Biological Process	9
mitochondrial ATP synthesis coupled proton transport	0.612687	Biological Process	9
cell wall modification	0.612687	Biological Process	9
regulation of carbohydrate biosynthetic process	0.612687	Biological Process	9
positive regulation of development, heterochronic	0.612687	Biological Process	9
cilium assembly	0.612687	Biological Process	9
negative regulation of response to water deprivation	0.612687	Biological Process	9
vacuolar acidification	0.612687	Biological Process	9
positive regulation of translational fidelity	0.612687	Biological Process	9
positive regulation of protein localization to plasma membrane	0.612687	Biological Process	9
histone H3-K4 methylation	0.612687	Biological Process	9
glycolipid biosynthetic process	0.612687	Biological Process	9
isoprenoid biosynthetic process	0.612687	Biological Process	9
alternative mRNA splicing, via spliceosome	0.612687	Biological Process	9
RNA methylation	0.612687	Biological Process	9
chloroplast-nucleus signaling pathway	0.612687	Biological Process	9
cellular response to lipopolysaccharide	0.612687	Biological Process	9
negative regulation of programmed cell death	0.612687	Biological Process	9
epidermal cell differentiation	0.612687	Biological Process	9
glycerol catabolic process	0.612687	Biological Process	9
RNA (guanine-N7)-methylation	0.612687	Biological Process	9
positive regulation of fatty acid beta-oxidation	0.612687	Biological Process	9
jasmonic acid and ethylene-dependent systemic resistance	0.612687	Biological Process	9
RNA-directed DNA methylation	0.612687	Biological Process	9
clathrin-dependent endocytosis	0.612687	Biological Process	9
phosphatidylcholine metabolic process	0.612687	Biological Process	9
protein homotrimerization	0.612687	Biological Process	9
late endosome to vacuole transport	0.612687	Biological Process	9
histone lysine methylation	0.612687	Biological Process	9
galactolipid biosynthetic process	0.612687	Biological Process	9
response to organic substance	0.612687	Biological Process	9
xenobiotic metabolic process	0.612687	Biological Process	9
leukocyte migration	0.612687	Biological Process	9
regulation of ion transmembrane transport	0.612687	Biological Process	9
cellular glucose homeostasis	0.612687	Biological Process	9
centrosome duplication	0.612687	Biological Process	9
regulation of RNA splicing	0.612687	Biological Process	9
regulation of cyclin-dependent protein serine/threonine kinase activity	0.612687	Biological Process	9
vesicle fusion with Golgi apparatus	0.612687	Biological Process	9
nuclear-transcribed mRNA catabolic process	0.612687	Biological Process	9
regulation of chlorophyll biosynthetic process	0.612687	Biological Process	9
negative regulation of short-day photoperiodism, flowering	0.612687	Biological Process	9
myo-inositol hexakisphosphate biosynthetic process	0.612687	Biological Process	9
positive regulation of histone acetylation	0.612687	Biological Process	9
adaptive immune response	0.612687	Biological Process	9
protein import into mitochondrial intermembrane space	0.612687	Biological Process	9
regulation of microvillus length	0.612687	Biological Process	9
UDP-glucose transmembrane transport	0.612687	Biological Process	9
positive regulation of hydrogen peroxide metabolic process	0.612687	Biological Process	9
isopentenyl diphosphate biosynthetic process, mevalonate pathway	0.612687	Biological Process	9
negative gravitropism	0.612687	Biological Process	9
anthocyanin-containing compound biosynthetic process	0.612687	Biological Process	9
regulation of defense response to bacterium	0.612687	Biological Process	9
root meristem specification	0.612687	Biological Process	9
response to sulfur dioxide	0.612687	Biological Process	9
de-etiolation	0.612687	Biological Process	9
positive regulation of inflammatory response	0.612687	Biological Process	9
positive regulation of flavonoid biosynthetic process	0.612687	Biological Process	9
regulation of post-embryonic root development	0.612687	Biological Process	9
sensory perception of sound	0.612687	Biological Process	9
positive regulation of cell cycle	0.612687	Biological Process	9
nucleoside triphosphate biosynthetic process	0.612687	Biological Process	9
meiotic chromosome condensation	0.612687	Biological Process	9
floral organ development	0.612687	Biological Process	9
cellular response to salicylic acid stimulus	0.612687	Biological Process	9
systemic acquired resistance, salicylic acid mediated signaling pathway	0.612687	Biological Process	9
regulation of signal transduction	0.612687	Biological Process	9
nervous system development	0.612687	Biological Process	9
cinnamic acid biosynthetic process	0.612687	Biological Process	9
cholesterol homeostasis	0.612687	Biological Process	9
spindle assembly	0.612687	Biological Process	9
phosphatidylethanolamine biosynthetic process	0.612687	Biological Process	9
citrate metabolic process	0.612687	Biological Process	9
mitotic sister chromatid cohesion	0.612687	Biological Process	9
protein polymerization	0.612687	Biological Process	9
regulation of G2/M transition of mitotic cell cycle	0.612687	Biological Process	9
chiasma assembly	0.612687	Biological Process	9
response to mannitol	0.612687	Biological Process	9
plant-type cell wall organization or biogenesis	0.54461	Biological Process	8
cellular response to nitrate	0.54461	Biological Process	8
protection from non-homologous end joining at telomere	0.54461	Biological Process	8
protein localization to organelle	0.54461	Biological Process	8
polyamine biosynthetic process	0.54461	Biological Process	8
peptidyl-serine dephosphorylation	0.54461	Biological Process	8
cell fate specification	0.54461	Biological Process	8
cellular response to epidermal growth factor stimulus	0.54461	Biological Process	8
protein maturation by iron-sulfur cluster transfer	0.54461	Biological Process	8
'de novo' pyrimidine nucleobase biosynthetic process	0.54461	Biological Process	8
lipid storage	0.54461	Biological Process	8
mRNA 5'-splice site recognition	0.54461	Biological Process	8
positive regulation of actin filament depolymerization	0.54461	Biological Process	8
cellular response to nitric oxide	0.54461	Biological Process	8
response to estradiol	0.54461	Biological Process	8
tRNA N2-guanine methylation	0.54461	Biological Process	8
response to light intensity	0.54461	Biological Process	8
regulation of salicylic acid metabolic process	0.54461	Biological Process	8
protein transport to vacuole involved in ubiquitin-dependent protein catabolic process via the multivesicular body sorting pathway	0.54461	Biological Process	8
chloroplast accumulation movement	0.54461	Biological Process	8
triglyceride catabolic process	0.54461	Biological Process	8
mitochondrial respiratory chain complex assembly	0.54461	Biological Process	8
liver development	0.54461	Biological Process	8
tyrosine catabolic process	0.54461	Biological Process	8
synapsis	0.54461	Biological Process	8
megasporogenesis	0.54461	Biological Process	8
root meristem growth	0.54461	Biological Process	8
endodermal cell differentiation	0.54461	Biological Process	8
xylan metabolic process	0.54461	Biological Process	8
7-methylguanosine mRNA capping	0.54461	Biological Process	8
vacuolar proton-transporting V-type ATPase complex assembly	0.54461	Biological Process	8
telomere maintenance via telomerase	0.54461	Biological Process	8
intestinal D-glucose absorption	0.54461	Biological Process	8
regulation of gene expression, epigenetic	0.54461	Biological Process	8
developmental vegetative growth	0.54461	Biological Process	8
negative regulation of mRNA splicing, via spliceosome	0.54461	Biological Process	8
protein storage vacuole organization	0.54461	Biological Process	8
plant organ morphogenesis	0.54461	Biological Process	8
response to iron ion starvation	0.54461	Biological Process	8
response to calcium ion	0.54461	Biological Process	8
inositol metabolic process	0.54461	Biological Process	8
carbohydrate transmembrane transport	0.54461	Biological Process	8
negative regulation of brassinosteroid mediated signaling pathway	0.54461	Biological Process	8
mRNA transcription	0.54461	Biological Process	8
microtubule nucleation by interphase microtubule organizing center	0.54461	Biological Process	8
regulation of RNA biosynthetic process	0.54461	Biological Process	8
abaxial cell fate specification	0.54461	Biological Process	8
stem cell differentiation	0.54461	Biological Process	8
regulation of leaf senescence	0.54461	Biological Process	8
exonucleolytic catabolism of deadenylated mRNA	0.54461	Biological Process	8
calcium-mediated signaling	0.54461	Biological Process	8
negative regulation of plant-type hypersensitive response	0.54461	Biological Process	8
positive regulation of catalytic activity	0.54461	Biological Process	8
actin filament severing	0.54461	Biological Process	8
translational frameshifting	0.54461	Biological Process	8
sporopollenin biosynthetic process	0.54461	Biological Process	8
nuclear polyadenylation-dependent tRNA catabolic process	0.54461	Biological Process	8
pollen hydration	0.54461	Biological Process	8
DNA-templated transcription, termination	0.54461	Biological Process	8
mitotic spindle assembly checkpoint	0.54461	Biological Process	8
epithelial cell differentiation	0.54461	Biological Process	8
homocysteine metabolic process	0.54461	Biological Process	8
MAPK cascade	0.54461	Biological Process	8
exonucleolytic trimming to generate mature 3'-end of 5.8S rRNA from tricistronic rRNA transcript (SSU-rRNA, 5.8S rRNA, LSU-rRNA)	0.54461	Biological Process	8
histidine biosynthetic process	0.54461	Biological Process	8
negative regulation of DNA-binding transcription factor activity	0.54461	Biological Process	8
protein retention in ER lumen	0.54461	Biological Process	8
cytochrome b6f complex assembly	0.54461	Biological Process	8
fruit dehiscence	0.54461	Biological Process	8
cellular sodium ion homeostasis	0.54461	Biological Process	8
cellular response to osmotic stress	0.54461	Biological Process	8
DNA metabolic process	0.54461	Biological Process	8
response to aluminum ion	0.54461	Biological Process	8
threonine biosynthetic process	0.54461	Biological Process	8
macroautophagy	0.54461	Biological Process	8
integument development	0.54461	Biological Process	8
ribosomal large subunit export from nucleus	0.54461	Biological Process	8
GDP-mannose biosynthetic process	0.54461	Biological Process	8
10-formyltetrahydrofolate biosynthetic process	0.54461	Biological Process	8
heart contraction	0.54461	Biological Process	8
longitudinal axis specification	0.54461	Biological Process	8
protein tetramerization	0.54461	Biological Process	8
cytokinin metabolic process	0.54461	Biological Process	8
leucine catabolic process	0.54461	Biological Process	8
mitochondrial RNA processing	0.54461	Biological Process	8
maintenance of root meristem identity	0.54461	Biological Process	8
endonucleolytic cleavage in ITS1 to separate SSU-rRNA from 5.8S rRNA and LSU-rRNA from tricistronic rRNA transcript (SSU-rRNA, 5.8S rRNA, LSU-rRNA)	0.54461	Biological Process	8
calcium ion homeostasis	0.54461	Biological Process	8
mRNA methylation	0.54461	Biological Process	8
dTMP biosynthetic process	0.54461	Biological Process	8
amylopectin biosynthetic process	0.54461	Biological Process	8
galactolipid metabolic process	0.54461	Biological Process	8
positive regulation of wax biosynthetic process	0.54461	Biological Process	8
nuclear mRNA surveillance	0.54461	Biological Process	8
positive regulation of multicellular organism growth	0.54461	Biological Process	8
positive regulation of meiotic nuclear division	0.54461	Biological Process	8
response to antibiotic	0.54461	Biological Process	8
regulation of phenylpropanoid metabolic process	0.54461	Biological Process	8
lignan biosynthetic process	0.54461	Biological Process	8
organ boundary specification between lateral organs and the meristem	0.54461	Biological Process	8
RNA polymerase II preinitiation complex assembly	0.54461	Biological Process	8
cellular response to calcium ion	0.54461	Biological Process	8
methionine biosynthetic process	0.54461	Biological Process	8
cell migration	0.54461	Biological Process	8
exocyst localization	0.54461	Biological Process	8
regulation of lipid metabolic process	0.476534	Biological Process	7
wound healing	0.476534	Biological Process	7
cellular respiration	0.476534	Biological Process	7
binding of sperm to zona pellucida	0.476534	Biological Process	7
chloride transmembrane transport	0.476534	Biological Process	7
regulation of ARF protein signal transduction	0.476534	Biological Process	7
positive regulation of G2/M transition of mitotic cell cycle	0.476534	Biological Process	7
fibrinolysis	0.476534	Biological Process	7
Golgi to plasma membrane transport	0.476534	Biological Process	7
carbon utilization	0.476534	Biological Process	7
regulation of wound healing	0.476534	Biological Process	7
purine nucleotide metabolic process	0.476534	Biological Process	7
reverse transcription involved in RNA-mediated transposition	0.476534	Biological Process	7
regulation of starch metabolic process	0.476534	Biological Process	7
UDP-D-xylose biosynthetic process	0.476534	Biological Process	7
leading strand elongation	0.476534	Biological Process	7
blue light signaling pathway	0.476534	Biological Process	7
cytokinin biosynthetic process	0.476534	Biological Process	7
positive regulation of syringal lignin biosynthetic process	0.476534	Biological Process	7
adaxial/abaxial pattern specification	0.476534	Biological Process	7
phenylalanyl-tRNA aminoacylation	0.476534	Biological Process	7
chemotaxis	0.476534	Biological Process	7
positive regulation of protein catabolic process	0.476534	Biological Process	7
regulation of ethylene biosynthetic process	0.476534	Biological Process	7
regulation of photosynthesis	0.476534	Biological Process	7
regulation of systemic acquired resistance	0.476534	Biological Process	7
sphingosine biosynthetic process	0.476534	Biological Process	7
S-adenosylmethionine cycle	0.476534	Biological Process	7
developmental growth	0.476534	Biological Process	7
NAD biosynthetic process	0.476534	Biological Process	7
positive regulation of actin filament polymerization	0.476534	Biological Process	7
intralumenal vesicle formation	0.476534	Biological Process	7
methylation-dependent chromatin silencing	0.476534	Biological Process	7
positive regulation of JNK cascade	0.476534	Biological Process	7
cholesterol efflux	0.476534	Biological Process	7
cotyledon vascular tissue pattern formation	0.476534	Biological Process	7
carotene biosynthetic process	0.476534	Biological Process	7
mitotic spindle organization	0.476534	Biological Process	7
tRNA pseudouridine synthesis	0.476534	Biological Process	7
translational termination	0.476534	Biological Process	7
cytochrome complex assembly	0.476534	Biological Process	7
defense response to insect	0.476534	Biological Process	7
cellular response to interleukin-1	0.476534	Biological Process	7
cellular response to reactive oxygen species	0.476534	Biological Process	7
dolichol metabolic process	0.476534	Biological Process	7
cotyledon morphogenesis	0.476534	Biological Process	7
endosome organization	0.476534	Biological Process	7
positive regulation of response to water deprivation	0.476534	Biological Process	7
protein import into chloroplast thylakoid membrane	0.476534	Biological Process	7
positive regulation of histone H3-K9 dimethylation	0.476534	Biological Process	7
positive regulation of photomorphogenesis	0.476534	Biological Process	7
actin cytoskeleton reorganization	0.476534	Biological Process	7
positive regulation of MAPK cascade	0.476534	Biological Process	7
regulation of salicylic acid biosynthetic process	0.476534	Biological Process	7
Golgi vesicle transport	0.476534	Biological Process	7
membrane fusion	0.476534	Biological Process	7
positive regulation of fatty acid biosynthetic process	0.476534	Biological Process	7
callose deposition in cell wall	0.476534	Biological Process	7
putrescine biosynthetic process from arginine	0.476534	Biological Process	7
mitochondrial respiratory chain complex IV assembly	0.476534	Biological Process	7
negative regulation of protein ubiquitination	0.476534	Biological Process	7
negative regulation of cellular response to caffeine	0.476534	Biological Process	7
regulation of DNA-binding transcription factor activity	0.476534	Biological Process	7
negative regulation of neuron apoptotic process	0.476534	Biological Process	7
rRNA export from nucleus	0.476534	Biological Process	7
cellular response to interleukin-4	0.476534	Biological Process	7
G1/S transition of mitotic cell cycle	0.476534	Biological Process	7
neuron projection development	0.476534	Biological Process	7
(R)-2-hydroxy-alpha-linolenic acid biosynthetic process	0.476534	Biological Process	7
camalexin biosynthetic process	0.476534	Biological Process	7
positive regulation of phagocytosis	0.476534	Biological Process	7
thiamine diphosphate biosynthetic process	0.476534	Biological Process	7
nucleosome positioning	0.476534	Biological Process	7
positive regulation of NIK/NF-kappaB signaling	0.476534	Biological Process	7
oxidative photosynthetic carbon pathway	0.476534	Biological Process	7
carbohydrate homeostasis	0.476534	Biological Process	7
cellulose microfibril organization	0.476534	Biological Process	7
cellular response to amino acid stimulus	0.476534	Biological Process	7
positive regulation of substrate adhesion-dependent cell spreading	0.476534	Biological Process	7
tubulin complex assembly	0.476534	Biological Process	7
lipid droplet organization	0.476534	Biological Process	7
platelet aggregation	0.476534	Biological Process	7
osmosensory signaling pathway	0.476534	Biological Process	7
positive regulation of potassium ion import across plasma membrane	0.476534	Biological Process	7
meiotic DNA double-strand break formation	0.476534	Biological Process	7
nuclear pore organization	0.476534	Biological Process	7
glutathione transport	0.476534	Biological Process	7
cell cycle arrest	0.476534	Biological Process	7
farnesyl diphosphate metabolic process	0.476534	Biological Process	7
regulation of cell adhesion	0.476534	Biological Process	7
protein kinase C-activating G protein-coupled receptor signaling pathway	0.476534	Biological Process	7
plasmodesmata-mediated intercellular transport	0.476534	Biological Process	7
glyoxylate cycle	0.476534	Biological Process	7
purine nucleotide-sugar transmembrane transport	0.476534	Biological Process	7
regulation of auxin polar transport	0.476534	Biological Process	7
mitochondrial transport	0.476534	Biological Process	7
regulation of lignin biosynthetic process	0.476534	Biological Process	7
cell-matrix adhesion	0.476534	Biological Process	7
positive regulation of smooth muscle cell migration	0.476534	Biological Process	7
hemostasis	0.476534	Biological Process	7
glyceraldehyde-3-phosphate biosynthetic process	0.476534	Biological Process	7
protein insertion into membrane	0.476534	Biological Process	7
NAD metabolic process	0.476534	Biological Process	7
positive regulation of actin filament bundle assembly	0.476534	Biological Process	7
isopentenyl diphosphate biosynthetic process, methylerythritol 4-phosphate pathway	0.476534	Biological Process	7
D-xylose metabolic process	0.476534	Biological Process	7
positive regulation of cysteine-type endopeptidase activity involved in apoptotic process	0.476534	Biological Process	7
cellular response to interferon-gamma	0.476534	Biological Process	7
DNA ligation involved in DNA repair	0.476534	Biological Process	7
positive regulation of nitric oxide biosynthetic process	0.476534	Biological Process	7
negative regulation of neuron projection development	0.476534	Biological Process	7
induced systemic resistance, jasmonic acid mediated signaling pathway	0.476534	Biological Process	7
nucleotide metabolic process	0.476534	Biological Process	7
regulation of systemic arterial blood pressure by renin-angiotensin	0.476534	Biological Process	7
protein insertion into mitochondrial outer membrane	0.476534	Biological Process	7
mRNA cleavage	0.476534	Biological Process	7
valine biosynthetic process	0.476534	Biological Process	7
response to gamma radiation	0.476534	Biological Process	7
photosystem II stabilization	0.476534	Biological Process	7
retinoid metabolic process	0.476534	Biological Process	7
protein targeting to mitochondrion	0.476534	Biological Process	7
cellular metal ion homeostasis	0.476534	Biological Process	7
anthocyanin accumulation in tissues in response to UV light	0.476534	Biological Process	7
regulation of phosphoprotein phosphatase activity	0.476534	Biological Process	7
cellular response to drug	0.476534	Biological Process	7
positive regulation of epithelial cell migration	0.476534	Biological Process	7
terminal web assembly	0.476534	Biological Process	7
regulation of ERK1 and ERK2 cascade	0.476534	Biological Process	7
peptidoglycan biosynthetic process	0.476534	Biological Process	7
petal development	0.476534	Biological Process	7
retina homeostasis	0.476534	Biological Process	7
protein retention in Golgi apparatus	0.476534	Biological Process	7
response to arsenic-containing substance	0.476534	Biological Process	7
plastid organization	0.476534	Biological Process	7
secretion by cell	0.476534	Biological Process	7
ubiquinone-6 biosynthetic process	0.476534	Biological Process	7
pollen wall assembly	0.476534	Biological Process	7
plant-type cell wall modification	0.476534	Biological Process	7
stamen development	0.476534	Biological Process	7
female meiotic nuclear division	0.476534	Biological Process	7
chloroplast relocation	0.408458	Biological Process	6
negative regulation of NF-kappaB transcription factor activity	0.408458	Biological Process	6
plastid fission	0.408458	Biological Process	6
positive regulation of axon extension	0.408458	Biological Process	6
megagametogenesis	0.408458	Biological Process	6
response to symbiotic fungus	0.408458	Biological Process	6
protein targeting to ER	0.408458	Biological Process	6
positive regulation of mRNA splicing, via spliceosome	0.408458	Biological Process	6
positive regulation of leaf senescence	0.408458	Biological Process	6
positive regulation of DNA binding	0.408458	Biological Process	6
response to vitamin A	0.408458	Biological Process	6
UDP-N-acetylglucosamine biosynthetic process	0.408458	Biological Process	6
positive regulation of defense response	0.408458	Biological Process	6
regulation of lamellipodium morphogenesis	0.408458	Biological Process	6
rRNA methylation	0.408458	Biological Process	6
adventitious root development	0.408458	Biological Process	6
positive regulation of lamellipodium morphogenesis	0.408458	Biological Process	6
activation of cysteine-type endopeptidase activity involved in apoptotic process	0.408458	Biological Process	6
succinate metabolic process	0.408458	Biological Process	6
positive regulation of neurogenesis	0.408458	Biological Process	6
negative regulation of blood coagulation	0.408458	Biological Process	6
mitochondria-nucleus signaling pathway	0.408458	Biological Process	6
phosphate ion homeostasis	0.408458	Biological Process	6
DNA replication checkpoint	0.408458	Biological Process	6
lipid oxidation	0.408458	Biological Process	6
blastocyst development	0.408458	Biological Process	6
S-adenosylmethionine metabolic process	0.408458	Biological Process	6
negative regulation of calcium ion import	0.408458	Biological Process	6
water transport	0.408458	Biological Process	6
detection of mechanical stimulus	0.408458	Biological Process	6
positive regulation of cell-substrate adhesion	0.408458	Biological Process	6
positive regulation of translational termination	0.408458	Biological Process	6
triglyceride homeostasis	0.408458	Biological Process	6
double-strand break repair via break-induced replication	0.408458	Biological Process	6
negative regulation of transcription by RNA polymerase III	0.408458	Biological Process	6
AMP salvage	0.408458	Biological Process	6
nucleus organization	0.408458	Biological Process	6
multicellular organism growth	0.408458	Biological Process	6
bundle sheath cell fate specification	0.408458	Biological Process	6
spermidine biosynthetic process	0.408458	Biological Process	6
plasminogen activation	0.408458	Biological Process	6
positive regulation of protein export from nucleus	0.408458	Biological Process	6
oxygen transport	0.408458	Biological Process	6
respiratory chain complex IV assembly	0.408458	Biological Process	6
response to superoxide	0.408458	Biological Process	6
succinyl-CoA metabolic process	0.408458	Biological Process	6
polycistronic mRNA processing	0.408458	Biological Process	6
regulation of protein ubiquitination	0.408458	Biological Process	6
protein localization to phagophore assembly site	0.408458	Biological Process	6
cytoplasmic actin-based contraction involved in cell motility	0.408458	Biological Process	6
regulation of stomatal opening	0.408458	Biological Process	6
ubiquinone biosynthetic process	0.408458	Biological Process	6
U1 snRNA 3'-end processing	0.408458	Biological Process	6
cellular response to hepatocyte growth factor stimulus	0.408458	Biological Process	6
regulation of exocytosis	0.408458	Biological Process	6
anaphase-promoting complex-dependent catabolic process	0.408458	Biological Process	6
positive regulation of triglyceride catabolic process	0.408458	Biological Process	6
toxin transport	0.408458	Biological Process	6
positive stranded viral RNA replication	0.408458	Biological Process	6
purine ribonucleoside salvage	0.408458	Biological Process	6
regulation of response to osmotic stress	0.408458	Biological Process	6
determination of dorsal/ventral asymmetry	0.408458	Biological Process	6
heme transport	0.408458	Biological Process	6
regulation of plant-type hypersensitive response	0.408458	Biological Process	6
high-density lipoprotein particle assembly	0.408458	Biological Process	6
triglyceride transport	0.408458	Biological Process	6
phospholipid efflux	0.408458	Biological Process	6
positive regulation of autophagy	0.408458	Biological Process	6
regulation of autophagy	0.408458	Biological Process	6
negative regulation of renal sodium excretion	0.408458	Biological Process	6
negative regulation of telomere maintenance via telomerase	0.408458	Biological Process	6
tRNA 5'-leader removal	0.408458	Biological Process	6
pseudouridine synthesis	0.408458	Biological Process	6
centromere complex assembly	0.408458	Biological Process	6
valine catabolic process	0.408458	Biological Process	6
phloem development	0.408458	Biological Process	6
polysaccharide transport	0.408458	Biological Process	6
oligosaccharide metabolic process	0.408458	Biological Process	6
vasodilation	0.408458	Biological Process	6
nitrogen compound transport	0.408458	Biological Process	6
positive regulation of binding	0.408458	Biological Process	6
pentose-phosphate shunt, non-oxidative branch	0.408458	Biological Process	6
protein geranylgeranylation	0.408458	Biological Process	6
protein O-linked mannosylation	0.408458	Biological Process	6
nucleotide-excision repair, DNA incision, 5'-to lesion	0.408458	Biological Process	6
regulation of mitochondrial membrane potential	0.408458	Biological Process	6
L-arabinose metabolic process	0.408458	Biological Process	6
response to flooding	0.408458	Biological Process	6
photosystem II oxygen evolving complex assembly	0.408458	Biological Process	6
positive regulation of abscisic acid biosynthetic process	0.408458	Biological Process	6
positive regulation of tumor necrosis factor production	0.408458	Biological Process	6
negative regulation of cysteine-type endopeptidase activity	0.408458	Biological Process	6
response to carbohydrate	0.408458	Biological Process	6
microsporocyte differentiation	0.408458	Biological Process	6
DNA demethylation	0.408458	Biological Process	6
ribosome disassembly	0.408458	Biological Process	6
positive regulation of translational elongation	0.408458	Biological Process	6
stomatal complex morphogenesis	0.408458	Biological Process	6
response to stilbenoid	0.408458	Biological Process	6
somatic cell DNA recombination	0.408458	Biological Process	6
spermine biosynthetic process	0.408458	Biological Process	6
manganese ion transport	0.408458	Biological Process	6
response to herbivore	0.408458	Biological Process	6
regulation of vesicle-mediated transport	0.408458	Biological Process	6
shade avoidance	0.408458	Biological Process	6
SNARE complex assembly	0.408458	Biological Process	6
negative regulation of angiogenesis	0.408458	Biological Process	6
phospholipid dephosphorylation	0.408458	Biological Process	6
antibacterial humoral response	0.408458	Biological Process	6
regulation of short-day photoperiodism, flowering	0.408458	Biological Process	6
retrograde protein transport, ER to cytosol	0.408458	Biological Process	6
regulation of stomatal complex patterning	0.408458	Biological Process	6
cellular response to redox state	0.408458	Biological Process	6
histone H3-K36 methylation	0.408458	Biological Process	6
regulation of GTPase activity	0.408458	Biological Process	6
tripeptide transport	0.408458	Biological Process	6
long-chain fatty-acyl-CoA metabolic process	0.408458	Biological Process	6
negative regulation of ERK1 and ERK2 cascade	0.408458	Biological Process	6
rRNA catabolic process	0.408458	Biological Process	6
cellular response to blue light	0.408458	Biological Process	6
regulation of actin nucleation	0.408458	Biological Process	6
regulation of auxin mediated signaling pathway	0.408458	Biological Process	6
regulation of long-day photoperiodism, flowering	0.408458	Biological Process	6
detection of gravity	0.408458	Biological Process	6
U5 snRNA 3'-end processing	0.408458	Biological Process	6
reverse cholesterol transport	0.408458	Biological Process	6
regulation of endocytosis	0.408458	Biological Process	6
protoporphyrinogen IX biosynthetic process	0.408458	Biological Process	6
vacuolar protein processing	0.408458	Biological Process	6
maintenance of DNA repeat elements	0.408458	Biological Process	6
floral organ senescence	0.408458	Biological Process	6
regulation of chlorophyll catabolic process	0.408458	Biological Process	6
positive regulation of lipoprotein lipase activity	0.408458	Biological Process	6
abscisic acid-activated signaling pathway involved in stomatal movement	0.408458	Biological Process	6
N-terminal protein amino acid modification	0.408458	Biological Process	6
cellular response to sulfate starvation	0.408458	Biological Process	6
chloroplast mRNA processing	0.408458	Biological Process	6
positive regulation of blood pressure	0.408458	Biological Process	6
hippocampus development	0.408458	Biological Process	6
photosystem stoichiometry adjustment	0.408458	Biological Process	6
(+)-abscisic acid D-glucopyranosyl ester transmembrane transport	0.408458	Biological Process	6
regulation of response to water deprivation	0.408458	Biological Process	6
xylan acetylation	0.408458	Biological Process	6
glycogen metabolic process	0.408458	Biological Process	6
endonucleolytic cleavage to generate mature 3'-end of SSU-rRNA from (SSU-rRNA, 5.8S rRNA, LSU-rRNA)	0.408458	Biological Process	6
long-chain fatty acid metabolic process	0.408458	Biological Process	6
cellular ion homeostasis	0.408458	Biological Process	6
defense response signaling pathway, resistance gene-independent	0.408458	Biological Process	6
ureteric bud development	0.408458	Biological Process	6
antigen processing and presentation of peptide antigen via MHC class I	0.408458	Biological Process	6
nuclear polyadenylation-dependent mRNA catabolic process	0.408458	Biological Process	6
muscle cell cellular homeostasis	0.408458	Biological Process	6
inflorescence morphogenesis	0.408458	Biological Process	6
L-phenylalanine biosynthetic process	0.408458	Biological Process	6
regulation of cell differentiation	0.408458	Biological Process	6
nucleoside triphosphate catabolic process	0.408458	Biological Process	6
cell wall thickening	0.408458	Biological Process	6
endoplasmic reticulum tubular network organization	0.408458	Biological Process	6
regulation of response to salt stress	0.408458	Biological Process	6
interleukin-12-mediated signaling pathway	0.408458	Biological Process	6
positive regulation of cholesterol esterification	0.408458	Biological Process	6
phosphatidylinositol-3-phosphate biosynthetic process	0.408458	Biological Process	6
glutamine biosynthetic process	0.408458	Biological Process	6
response to gravity	0.408458	Biological Process	6
protein deneddylation	0.408458	Biological Process	6
sialylation	0.408458	Biological Process	6
regulation of multicellular organism growth	0.408458	Biological Process	6
generation of precursor metabolites and energy	0.408458	Biological Process	6
exocyst assembly	0.408458	Biological Process	6
isoleucyl-tRNA aminoacylation	0.408458	Biological Process	6
negative regulation of hydrogen peroxide-induced cell death	0.408458	Biological Process	6
sequestering of actin monomers	0.408458	Biological Process	6
production of ta-siRNAs involved in RNA interference	0.408458	Biological Process	6
response to nitrogen compound	0.340381	Biological Process	5
pyrimidine nucleotide metabolic process	0.340381	Biological Process	5
glycogen catabolic process	0.340381	Biological Process	5
attachment of GPI anchor to protein	0.340381	Biological Process	5
astrocyte development	0.340381	Biological Process	5
regulation of genetic imprinting	0.340381	Biological Process	5
regulation of hematopoietic stem cell proliferation	0.340381	Biological Process	5
negative regulation of cell migration	0.340381	Biological Process	5
polyadenylation-dependent snoRNA 3'-end processing	0.340381	Biological Process	5
CDP-diacylglycerol biosynthetic process	0.340381	Biological Process	5
nodulation	0.340381	Biological Process	5
polyamine catabolic process	0.340381	Biological Process	5
movement of cell or subcellular component	0.340381	Biological Process	5
negative regulation of gap junction assembly	0.340381	Biological Process	5
acetyl-CoA biosynthetic process from pyruvate	0.340381	Biological Process	5
root cap development	0.340381	Biological Process	5
regulation of mRNA processing	0.340381	Biological Process	5
microgametogenesis	0.340381	Biological Process	5
vegetative phase change	0.340381	Biological Process	5
substrate adhesion-dependent cell spreading	0.340381	Biological Process	5
photosystem I stabilization	0.340381	Biological Process	5
regulation of seed growth	0.340381	Biological Process	5
dTDP-rhamnose biosynthetic process	0.340381	Biological Process	5
respiratory burst involved in defense response	0.340381	Biological Process	5
UDP-L-arabinose biosynthetic process	0.340381	Biological Process	5
positive regulation of nuclear-transcribed mRNA poly(A) tail shortening	0.340381	Biological Process	5
neutrophil mediated immunity	0.340381	Biological Process	5
regulation of membrane lipid distribution	0.340381	Biological Process	5
organ growth	0.340381	Biological Process	5
cytokine-mediated signaling pathway	0.340381	Biological Process	5
intracellular transport	0.340381	Biological Process	5
peptide cross-linking	0.340381	Biological Process	5
fatty acid oxidation	0.340381	Biological Process	5
stem cell division	0.340381	Biological Process	5
transsulfuration	0.340381	Biological Process	5
'de novo' NAD biosynthetic process from aspartate	0.340381	Biological Process	5
male gonad development	0.340381	Biological Process	5
negative regulation of endothelial cell migration	0.340381	Biological Process	5
response to lead ion	0.340381	Biological Process	5
photosynthetic electron transport in photosystem II	0.340381	Biological Process	5
calcium ion transmembrane transport	0.340381	Biological Process	5
regulation of ruffle assembly	0.340381	Biological Process	5
histone glutamine methylation	0.340381	Biological Process	5
antigen processing and presentation	0.340381	Biological Process	5
cellular response to growth factor stimulus	0.340381	Biological Process	5
protein peptidyl-prolyl isomerization	0.340381	Biological Process	5
'de novo' L-methionine biosynthetic process	0.340381	Biological Process	5
response to insulin	0.340381	Biological Process	5
regulation of intestinal cholesterol absorption	0.340381	Biological Process	5
positive regulation of long-day photoperiodism, flowering	0.340381	Biological Process	5
negative regulation of inflammatory response	0.340381	Biological Process	5
protein localization to membrane	0.340381	Biological Process	5
Rab protein signal transduction	0.340381	Biological Process	5
electron transport coupled proton transport	0.340381	Biological Process	5
cysteine biosynthetic process via cystathionine	0.340381	Biological Process	5
axonogenesis	0.340381	Biological Process	5
lateral root morphogenesis	0.340381	Biological Process	5
mRNA cis splicing, via spliceosome	0.340381	Biological Process	5
regulation of cell cycle G1/S phase transition	0.340381	Biological Process	5
homogalacturonan biosynthetic process	0.340381	Biological Process	5
negative regulation of glucose import	0.340381	Biological Process	5
positive regulation of intrinsic apoptotic signaling pathway	0.340381	Biological Process	5
membrane protein proteolysis	0.340381	Biological Process	5
capsule polysaccharide biosynthetic process	0.340381	Biological Process	5
recognition of pollen	0.340381	Biological Process	5
root morphogenesis	0.340381	Biological Process	5
mitotic G2 DNA damage checkpoint	0.340381	Biological Process	5
positive regulation of peptidyl-tyrosine autophosphorylation	0.340381	Biological Process	5
response to cytokine	0.340381	Biological Process	5
oligosaccharide biosynthetic process	0.340381	Biological Process	5
regulation of seed maturation	0.340381	Biological Process	5
tRNA export from nucleus	0.340381	Biological Process	5
skotomorphogenesis	0.340381	Biological Process	5
coenzyme A biosynthetic process	0.340381	Biological Process	5
copper ion transport	0.340381	Biological Process	5
protein methylation	0.340381	Biological Process	5
negative regulation of chromatin silencing	0.340381	Biological Process	5
response to ammonium ion	0.340381	Biological Process	5
positive regulation of cell motility	0.340381	Biological Process	5
inositol trisphosphate metabolic process	0.340381	Biological Process	5
asparaginyl-tRNA aminoacylation	0.340381	Biological Process	5
defense response by callose deposition in cell wall	0.340381	Biological Process	5
trichome papilla formation	0.340381	Biological Process	5
COPII-coated vesicle budding	0.340381	Biological Process	5
epidermal cell fate specification	0.340381	Biological Process	5
positive regulation of DNA repair	0.340381	Biological Process	5
regulation of leaf development	0.340381	Biological Process	5
brown fat cell differentiation	0.340381	Biological Process	5
response to herbicide	0.340381	Biological Process	5
positive regulation of lipid biosynthetic process	0.340381	Biological Process	5
positive regulation of chemotaxis	0.340381	Biological Process	5
guanosine tetraphosphate metabolic process	0.340381	Biological Process	5
DNA replication-independent nucleosome assembly	0.340381	Biological Process	5
vasoconstriction	0.340381	Biological Process	5
response to mercury ion	0.340381	Biological Process	5
response to singlet oxygen	0.340381	Biological Process	5
regulation of cellular respiration	0.340381	Biological Process	5
tumor necrosis factor-mediated signaling pathway	0.340381	Biological Process	5
positive regulation of DNA replication	0.340381	Biological Process	5
positive regulation of stress fiber assembly	0.340381	Biological Process	5
positive regulation of protein kinase activity	0.340381	Biological Process	5
monoterpene biosynthetic process	0.340381	Biological Process	5
negative regulation of telomerase activity	0.340381	Biological Process	5
glycerophospholipid biosynthetic process	0.340381	Biological Process	5
cellular response to ATP	0.340381	Biological Process	5
negative regulation of photomorphogenesis	0.340381	Biological Process	5
tRNA splicing, via endonucleolytic cleavage and ligation	0.340381	Biological Process	5
cellular aromatic compound metabolic process	0.340381	Biological Process	5
positive regulation of cell growth	0.340381	Biological Process	5
cellular response to mechanical stimulus	0.340381	Biological Process	5
generation of catalytic spliceosome for second transesterification step	0.340381	Biological Process	5
detection of bacterial lipoprotein	0.340381	Biological Process	5
positive regulation of peptidyl-cysteine S-nitrosylation	0.340381	Biological Process	5
neuron projection regeneration	0.340381	Biological Process	5
mitochondrial translational termination	0.340381	Biological Process	5
response to X-ray	0.340381	Biological Process	5
lipoate biosynthetic process	0.340381	Biological Process	5
negative regulation of cell adhesion	0.340381	Biological Process	5
DNA recombinase assembly	0.340381	Biological Process	5
heart development	0.340381	Biological Process	5
negative regulation of blood vessel diameter	0.340381	Biological Process	5
positive regulation of I-kappaB kinase/NF-kappaB signaling	0.340381	Biological Process	5
mitochondrial ATP synthesis coupled electron transport	0.340381	Biological Process	5
regulation of SNARE complex assembly	0.340381	Biological Process	5
DNA damage checkpoint	0.340381	Biological Process	5
regulation of flavonoid biosynthetic process	0.340381	Biological Process	5
siroheme biosynthetic process	0.340381	Biological Process	5
xanthophyll catabolic process	0.340381	Biological Process	5
phosphorus metabolic process	0.340381	Biological Process	5
regulation of meristem development	0.340381	Biological Process	5
production of siRNA involved in chromatin silencing by small RNA	0.340381	Biological Process	5
nucleotide-sugar biosynthetic process	0.340381	Biological Process	5
cellular response to prostaglandin E stimulus	0.340381	Biological Process	5
viral replication complex formation and maintenance	0.340381	Biological Process	5
amino acid transport	0.340381	Biological Process	5
rescue of stalled ribosome	0.340381	Biological Process	5
ribonucleoside monophosphate biosynthetic process	0.340381	Biological Process	5
prolyl-tRNA aminoacylation	0.340381	Biological Process	5
organelle fission	0.340381	Biological Process	5
response to low fluence blue light stimulus by blue low-fluence system	0.340381	Biological Process	5
meiotic DNA double-strand break processing	0.340381	Biological Process	5
cholesterol biosynthetic process	0.340381	Biological Process	5
telomere capping	0.340381	Biological Process	5
cell proliferation in bone marrow	0.340381	Biological Process	5
cellular protein localization	0.340381	Biological Process	5
sensory perception of pain	0.340381	Biological Process	5
negative regulation of protein phosphorylation	0.340381	Biological Process	5
inner cell mass cell proliferation	0.340381	Biological Process	5
nuclear retention of unspliced pre-mRNA at the site of transcription	0.340381	Biological Process	5
photoperiodism	0.340381	Biological Process	5
skeletal muscle tissue regeneration	0.340381	Biological Process	5
positive regulation of translational initiation	0.340381	Biological Process	5
negative regulation of mitochondrial membrane potential	0.340381	Biological Process	5
positive regulation of epithelial cell differentiation	0.340381	Biological Process	5
pattern specification process	0.340381	Biological Process	5
adenylate cyclase-inhibiting G protein-coupled receptor signaling pathway	0.340381	Biological Process	5
response to testosterone	0.340381	Biological Process	5
positive regulation of peptidyl-serine phosphorylation	0.340381	Biological Process	5
protein lipidation	0.340381	Biological Process	5
phosphate-containing compound metabolic process	0.340381	Biological Process	5
auxin transport	0.340381	Biological Process	5
cellular response to BMP stimulus	0.340381	Biological Process	5
phosphatidic acid metabolic process	0.340381	Biological Process	5
queuosine biosynthetic process	0.340381	Biological Process	5
response to photooxidative stress	0.340381	Biological Process	5
intermediate filament organization	0.340381	Biological Process	5
mitochondrial respiratory chain complex III assembly	0.340381	Biological Process	5
cellular response to anoxia	0.340381	Biological Process	5
pre-miRNA processing	0.340381	Biological Process	5
regulation of mitotic metaphase/anaphase transition	0.340381	Biological Process	5
regulation of angiotensin metabolic process	0.340381	Biological Process	5
transcription factor TFIIIB complex assembly	0.340381	Biological Process	5
embryo development	0.340381	Biological Process	5
heterochromatin organization	0.340381	Biological Process	5
tRNA threonylcarbamoyladenosine modification	0.340381	Biological Process	5
histone H3 acetylation	0.340381	Biological Process	5
negative regulation of catalytic activity	0.340381	Biological Process	5
retinol metabolic process	0.340381	Biological Process	5
maintenance of gastrointestinal epithelium	0.340381	Biological Process	5
lung alveolus development	0.340381	Biological Process	5
mitochondrial translational elongation	0.340381	Biological Process	5
transcription-dependent tethering of RNA polymerase II gene DNA at nuclear periphery	0.340381	Biological Process	5
indole glucosinolate metabolic process	0.340381	Biological Process	5
negative regulation of extrinsic apoptotic signaling pathway via death domain receptors	0.340381	Biological Process	5
meiotic spindle organization	0.340381	Biological Process	5
cellular response to gamma radiation	0.340381	Biological Process	5
purine ribonucleotide metabolic process	0.340381	Biological Process	5
killing of cells of other organism	0.340381	Biological Process	5
positive regulation of protein tyrosine kinase activity	0.340381	Biological Process	5
procambium histogenesis	0.340381	Biological Process	5
positive regulation of respiratory burst	0.340381	Biological Process	5
cellular response to molecule of bacterial origin	0.340381	Biological Process	5
attachment of spindle microtubules to kinetochore involved in homologous chromosome segregation	0.340381	Biological Process	5
positive regulation of peptidyl-tyrosine phosphorylation	0.340381	Biological Process	5
box C/D snoRNA 3'-end processing	0.340381	Biological Process	5
response to salt	0.340381	Biological Process	5
chromatin assembly or disassembly	0.340381	Biological Process	5
hormone catabolic process	0.340381	Biological Process	5
regulation of blood coagulation	0.340381	Biological Process	5
deoxyribonucleotide biosynthetic process	0.340381	Biological Process	5
pattern recognition receptor signaling pathway	0.340381	Biological Process	5
negative regulation of circadian rhythm	0.340381	Biological Process	5
methionine metabolic process	0.340381	Biological Process	5
protein monoubiquitination	0.340381	Biological Process	5
protein repair	0.340381	Biological Process	5
ossification	0.340381	Biological Process	5
angiogenesis involved in coronary vascular morphogenesis	0.340381	Biological Process	5
positive regulation of auxin mediated signaling pathway	0.340381	Biological Process	5
regulation of smooth muscle cell migration	0.340381	Biological Process	5
positive regulation of gibberellic acid mediated signaling pathway	0.340381	Biological Process	5
negative regulation of gene expression, epigenetic	0.340381	Biological Process	5
entrainment of circadian clock by photoperiod	0.340381	Biological Process	5
bradykinin catabolic process	0.340381	Biological Process	5
meiotic DNA recombinase assembly	0.340381	Biological Process	5
maintenance of floral meristem identity	0.340381	Biological Process	5
regulation of root morphogenesis	0.340381	Biological Process	5
embryo development ending in birth or egg hatching	0.340381	Biological Process	5
eating behavior	0.340381	Biological Process	5
purine ribonucleotide biosynthetic process	0.340381	Biological Process	5
negative regulation of cytokinin-activated signaling pathway	0.340381	Biological Process	5
shikimate metabolic process	0.340381	Biological Process	5
response to retinoic acid	0.340381	Biological Process	5
lithium ion transport	0.340381	Biological Process	5
carotene catabolic process	0.340381	Biological Process	5
tRNA wobble position uridine thiolation	0.340381	Biological Process	5
cadmium ion transport	0.340381	Biological Process	5
enzyme-directed rRNA pseudouridine synthesis	0.340381	Biological Process	5
2-oxoglutarate metabolic process	0.340381	Biological Process	5
regulation of secondary shoot formation	0.340381	Biological Process	5
3'-UTR-mediated mRNA destabilization	0.340381	Biological Process	5
meiotic chromosome segregation	0.340381	Biological Process	5
cell fate determination	0.340381	Biological Process	5
positive regulation of protein secretion	0.340381	Biological Process	5
positive regulation of systemic arterial blood pressure	0.340381	Biological Process	5
regulation of methylation-dependent chromatin silencing	0.340381	Biological Process	5
positive regulation of interleukin-6 secretion	0.340381	Biological Process	5
C-5 methylation of cytosine	0.340381	Biological Process	5
ammonia assimilation cycle	0.340381	Biological Process	5
carotenoid catabolic process	0.340381	Biological Process	5
positive regulation of developmental vegetative growth	0.340381	Biological Process	5
Mo-molybdopterin cofactor biosynthetic process	0.340381	Biological Process	5
mitochondrial fusion	0.340381	Biological Process	5
tetrahydrofolate metabolic process	0.340381	Biological Process	5
ATP-dependent chromatin remodeling	0.340381	Biological Process	5
positive regulation of T cell migration	0.340381	Biological Process	5
chromosome separation	0.340381	Biological Process	5
phagocytosis	0.340381	Biological Process	5
karyogamy	0.340381	Biological Process	5
selenium compound metabolic process	0.340381	Biological Process	5
microtubule polymerization	0.340381	Biological Process	5
glycine biosynthetic process	0.340381	Biological Process	5
antimicrobial humoral immune response mediated by antimicrobial peptide	0.340381	Biological Process	5
cellular response to insulin stimulus	0.340381	Biological Process	5
enzyme-directed rRNA 2'-O-methylation	0.340381	Biological Process	5
NADH dehydrogenase complex (plastoquinone) assembly	0.340381	Biological Process	5
sesquiterpene biosynthetic process	0.340381	Biological Process	5
brain development	0.340381	Biological Process	5
amyloid-beta metabolic process	0.340381	Biological Process	5
regulation of dephosphorylation	0.340381	Biological Process	5
regulation of meiotic nuclear division	0.340381	Biological Process	5
poly(A)+ mRNA export from nucleus	0.340381	Biological Process	5
endocytic recycling	0.272305	Biological Process	4
thiazole biosynthetic process	0.272305	Biological Process	4
DNA methylation on cytosine within a CHH sequence	0.272305	Biological Process	4
GMP biosynthetic process	0.272305	Biological Process	4
glycoprotein catabolic process	0.272305	Biological Process	4
response to ischemia	0.272305	Biological Process	4
stomatal opening	0.272305	Biological Process	4
interaction with symbiont	0.272305	Biological Process	4
complement activation, classical pathway	0.272305	Biological Process	4
positive regulation of defense response to oomycetes	0.272305	Biological Process	4
myoblast differentiation	0.272305	Biological Process	4
regulation of tocopherol cyclase activity	0.272305	Biological Process	4
ethanol oxidation	0.272305	Biological Process	4
regulation of mRNA stability	0.272305	Biological Process	4
protein heterotetramerization	0.272305	Biological Process	4
striated muscle contraction	0.272305	Biological Process	4
epithelial cell differentiation involved in prostate gland development	0.272305	Biological Process	4
positive regulation of transport	0.272305	Biological Process	4
cell aging	0.272305	Biological Process	4
raffinose catabolic process	0.272305	Biological Process	4
peptidyl-diphthamide biosynthetic process from peptidyl-histidine	0.272305	Biological Process	4
D-gluconate metabolic process	0.272305	Biological Process	4
positive regulation of macrophage activation	0.272305	Biological Process	4
sulfate ion homeostasis	0.272305	Biological Process	4
Fc receptor signaling pathway	0.272305	Biological Process	4
homophilic cell adhesion via plasma membrane adhesion molecules	0.272305	Biological Process	4
purinergic receptor signaling pathway	0.272305	Biological Process	4
regulation of protein phosphorylation	0.272305	Biological Process	4
positive regulation of triglyceride biosynthetic process	0.272305	Biological Process	4
negative regulation of release of cytochrome c from mitochondria	0.272305	Biological Process	4
positive regulation of stomatal opening	0.272305	Biological Process	4
response to water	0.272305	Biological Process	4
geranylgeranyl diphosphate metabolic process	0.272305	Biological Process	4
regulation of seedling development	0.272305	Biological Process	4
regulation of cytoskeleton organization	0.272305	Biological Process	4
pathogenesis	0.272305	Biological Process	4
positive regulation of peptidase activity	0.272305	Biological Process	4
pathogen-associated molecular pattern dependent induction by symbiont of host innate immune response	0.272305	Biological Process	4
radial axis specification	0.272305	Biological Process	4
cysteinyl-tRNA aminoacylation	0.272305	Biological Process	4
locomotory behavior	0.272305	Biological Process	4
protein localization	0.272305	Biological Process	4
leukocyte cell-cell adhesion	0.272305	Biological Process	4
somatic embryogenesis	0.272305	Biological Process	4
carbohydrate phosphorylation	0.272305	Biological Process	4
purine nucleoside catabolic process	0.272305	Biological Process	4
positive regulation of JUN kinase activity	0.272305	Biological Process	4
cell growth	0.272305	Biological Process	4
erythrocyte homeostasis	0.272305	Biological Process	4
COP9 signalosome assembly	0.272305	Biological Process	4
immunoglobulin transcytosis in epithelial cells mediated by polymeric immunoglobulin receptor	0.272305	Biological Process	4
positive regulation of TOR signaling	0.272305	Biological Process	4
extracellular matrix disassembly	0.272305	Biological Process	4
clathrin coat disassembly	0.272305	Biological Process	4
mitochondrial genome maintenance	0.272305	Biological Process	4
miRNA catabolic process	0.272305	Biological Process	4
response to symbiotic bacterium	0.272305	Biological Process	4
nitrogen fixation	0.272305	Biological Process	4
stem vascular tissue pattern formation	0.272305	Biological Process	4
manganese ion transmembrane transport	0.272305	Biological Process	4
galactose catabolic process	0.272305	Biological Process	4
ceramide metabolic process	0.272305	Biological Process	4
learning or memory	0.272305	Biological Process	4
defense response signaling pathway, resistance gene-dependent	0.272305	Biological Process	4
molybdenum incorporation into molybdenum-molybdopterin complex	0.272305	Biological Process	4
secondary growth	0.272305	Biological Process	4
positive regulation of activated T cell proliferation	0.272305	Biological Process	4
cellular response to chitin	0.272305	Biological Process	4
establishment of protein localization to chromatin	0.272305	Biological Process	4
negative regulation of neuron differentiation	0.272305	Biological Process	4
basipetal auxin transport	0.272305	Biological Process	4
positive regulation of intrinsic apoptotic signaling pathway in response to DNA damage	0.272305	Biological Process	4
protein localization involved in auxin polar transport	0.272305	Biological Process	4
protein acetylation	0.272305	Biological Process	4
positive regulation of lamellipodium assembly	0.272305	Biological Process	4
shoot system morphogenesis	0.272305	Biological Process	4
C-terminal protein lipidation	0.272305	Biological Process	4
developmental process involved in reproduction	0.272305	Biological Process	4
oxidative phosphorylation	0.272305	Biological Process	4
very-low-density lipoprotein particle remodeling	0.272305	Biological Process	4
nuclear migration	0.272305	Biological Process	4
spindle organization	0.272305	Biological Process	4
response to growth hormone	0.272305	Biological Process	4
CAAX-box protein processing	0.272305	Biological Process	4
cell-substrate junction assembly	0.272305	Biological Process	4
positive regulation of microtubule depolymerization	0.272305	Biological Process	4
lipid X metabolic process	0.272305	Biological Process	4
filamentous growth of a population of unicellular organisms in response to starvation	0.272305	Biological Process	4
positive regulation of histone H3-K4 methylation	0.272305	Biological Process	4
organic acid metabolic process	0.272305	Biological Process	4
box C/D snoRNP assembly	0.272305	Biological Process	4
regulation of monopolar cell growth	0.272305	Biological Process	4
galacturonate biosynthetic process	0.272305	Biological Process	4
calcium-independent cell-matrix adhesion	0.272305	Biological Process	4
endosomal transport	0.272305	Biological Process	4
response to anoxia	0.272305	Biological Process	4
farnesyl diphosphate biosynthetic process	0.272305	Biological Process	4
chloroplast rRNA processing	0.272305	Biological Process	4
negative regulation of inflammatory response to antigenic stimulus	0.272305	Biological Process	4
regulation of translational fidelity	0.272305	Biological Process	4
regulation of plant organ morphogenesis	0.272305	Biological Process	4
intra-S DNA damage checkpoint	0.272305	Biological Process	4
purine nucleotide biosynthetic process	0.272305	Biological Process	4
protein maturation	0.272305	Biological Process	4
C-terminal protein methylation	0.272305	Biological Process	4
antigen processing and presentation of exogenous peptide antigen via MHC class II	0.272305	Biological Process	4
glyoxysome organization	0.272305	Biological Process	4
granum assembly	0.272305	Biological Process	4
positive regulation of innate immune response	0.272305	Biological Process	4
cellular response to glucocorticoid stimulus	0.272305	Biological Process	4
hyphal growth	0.272305	Biological Process	4
nuclear-transcribed mRNA catabolic process, exonucleolytic	0.272305	Biological Process	4
histone modification	0.272305	Biological Process	4
GTP biosynthetic process	0.272305	Biological Process	4
guard mother cell cytokinesis	0.272305	Biological Process	4
TOR signaling	0.272305	Biological Process	4
ribonucleoprotein complex assembly	0.272305	Biological Process	4
response to cAMP	0.272305	Biological Process	4
cellular manganese ion homeostasis	0.272305	Biological Process	4
response to oomycetes	0.272305	Biological Process	4
sepal development	0.272305	Biological Process	4
regulation of actin cytoskeleton organization	0.272305	Biological Process	4
cell projection organization	0.272305	Biological Process	4
cell fate commitment	0.272305	Biological Process	4
regulation of gibberellic acid mediated signaling pathway	0.272305	Biological Process	4
secondary shoot formation	0.272305	Biological Process	4
maintenance of protein location	0.272305	Biological Process	4
lung development	0.272305	Biological Process	4
etioplast organization	0.272305	Biological Process	4
phosphorylation of RNA polymerase II C-terminal domain	0.272305	Biological Process	4
circumnutation	0.272305	Biological Process	4
plant-type cell wall cellulose metabolic process	0.272305	Biological Process	4
regulation of developmental process	0.272305	Biological Process	4
negative regulation of fibrinolysis	0.272305	Biological Process	4
response to amino acid	0.272305	Biological Process	4
meiotic sister chromatid cohesion, centromeric	0.272305	Biological Process	4
sorocarp development	0.272305	Biological Process	4
meiotic sister chromatid cohesion	0.272305	Biological Process	4
oxazole or thiazole biosynthetic process	0.272305	Biological Process	4
protein import into peroxisome matrix, docking	0.272305	Biological Process	4
regulation of mitochondrion organization	0.272305	Biological Process	4
proteasomal protein catabolic process	0.272305	Biological Process	4
negative regulation of floral organ abscission	0.272305	Biological Process	4
protein targeting to membrane	0.272305	Biological Process	4
adenylate cyclase-activating dopamine receptor signaling pathway	0.272305	Biological Process	4
detection of chemical stimulus involved in sensory perception of bitter taste	0.272305	Biological Process	4
floral organ morphogenesis	0.272305	Biological Process	4
negative regulation of I-kappaB kinase/NF-kappaB signaling	0.272305	Biological Process	4
cytoplasm protein quality control by the ubiquitin-proteasome system	0.272305	Biological Process	4
mRNA stabilization	0.272305	Biological Process	4
regulation of protein homodimerization activity	0.272305	Biological Process	4
response to chlorate	0.272305	Biological Process	4
regulation of starch biosynthetic process	0.272305	Biological Process	4
mitotic DNA integrity checkpoint	0.272305	Biological Process	4
response to organonitrogen compound	0.272305	Biological Process	4
negative regulation of reductive pentose-phosphate cycle	0.272305	Biological Process	4
microtubule depolymerization	0.272305	Biological Process	4
regulation of shoot apical meristem development	0.272305	Biological Process	4
arabinose biosynthetic process	0.272305	Biological Process	4
cleavage involved in rRNA processing	0.272305	Biological Process	4
diaminopimelate biosynthetic process	0.272305	Biological Process	4
histone H4 acetylation	0.272305	Biological Process	4
receptor clustering	0.272305	Biological Process	4
positive regulation of cell size	0.272305	Biological Process	4
regulation of stem cell division	0.272305	Biological Process	4
dolichol-linked oligosaccharide biosynthetic process	0.272305	Biological Process	4
maintenance of mitochondrion location	0.272305	Biological Process	4
allantoin catabolic process	0.272305	Biological Process	4
negative regulation of cysteine-type endopeptidase activity involved in apoptotic process	0.272305	Biological Process	4
positive regulation of substrate-dependent cell migration, cell attachment to substrate	0.272305	Biological Process	4
positive regulation of transcription initiation from RNA polymerase II promoter	0.272305	Biological Process	4
(+)-lariciresinol catabolic process	0.272305	Biological Process	4
maintenance of protein location in nucleus	0.272305	Biological Process	4
tRNA threonylcarbamoyladenosine metabolic process	0.272305	Biological Process	4
establishment or maintenance of cell polarity	0.272305	Biological Process	4
positive regulation of transcription factor catabolic process	0.272305	Biological Process	4
mitochondrial RNA modification	0.272305	Biological Process	4
cytokinesis	0.272305	Biological Process	4
sodium ion transmembrane transport	0.272305	Biological Process	4
(+)-pinoresinol catabolic process	0.272305	Biological Process	4
low-density lipoprotein particle remodeling	0.272305	Biological Process	4
lipoprotein biosynthetic process	0.272305	Biological Process	4
cellular response to freezing	0.272305	Biological Process	4
polyketide biosynthetic process	0.272305	Biological Process	4
cellular response to jasmonic acid stimulus	0.272305	Biological Process	4
prostate gland growth	0.272305	Biological Process	4
exogenous drug catabolic process	0.272305	Biological Process	4
regulation of nuclear-transcribed mRNA poly(A) tail shortening	0.272305	Biological Process	4
regulation of defense response to insect	0.272305	Biological Process	4
cerebellar Purkinje cell layer development	0.272305	Biological Process	4
integrin activation	0.272305	Biological Process	4
intrinsic apoptotic signaling pathway by p53 class mediator	0.272305	Biological Process	4
Golgi to endosome transport	0.272305	Biological Process	4
regulation of gibberellin biosynthetic process	0.272305	Biological Process	4
UDP-L-arabinose metabolic process	0.272305	Biological Process	4
3-keto-sphinganine metabolic process	0.272305	Biological Process	4
nucleoside transmembrane transport	0.272305	Biological Process	4
cellular response to organic substance	0.272305	Biological Process	4
protein folding in endoplasmic reticulum	0.272305	Biological Process	4
response to radiation	0.272305	Biological Process	4
intestinal absorption	0.272305	Biological Process	4
UV protection	0.272305	Biological Process	4
Golgi vesicle prefusion complex stabilization	0.272305	Biological Process	4
autophagy of peroxisome	0.272305	Biological Process	4
positive regulation of anthocyanin biosynthetic process	0.272305	Biological Process	4
mitotic sister chromatid segregation	0.272305	Biological Process	4
regulation of DNA-templated transcription, elongation	0.272305	Biological Process	4
positive regulation of gibberellin biosynthetic process	0.272305	Biological Process	4
cellular response to acid chemical	0.272305	Biological Process	4
peptidyl-methionine modification	0.272305	Biological Process	4
protein heterooligomerization	0.272305	Biological Process	4
plastoquinone biosynthetic process	0.272305	Biological Process	4
tyrosine biosynthetic process	0.272305	Biological Process	4
ergosterol biosynthetic process	0.272305	Biological Process	4
regulation of transcription from RNA polymerase II promoter in response to oxidative stress	0.272305	Biological Process	4
negative regulation of nuclear-transcribed mRNA catabolic process, nonsense-mediated decay	0.272305	Biological Process	4
malonyl-CoA biosynthetic process	0.272305	Biological Process	4
transpiration	0.272305	Biological Process	4
negative regulation of MAP kinase activity	0.272305	Biological Process	4
adenine salvage	0.272305	Biological Process	4
negative regulation of fatty acid biosynthetic process	0.272305	Biological Process	4
antigen processing and presentation of exogenous peptide antigen via MHC class I, TAP-dependent	0.272305	Biological Process	4
positive regulation of protein targeting to mitochondrion	0.272305	Biological Process	4
positive regulation of chlorophyll biosynthetic process	0.272305	Biological Process	4
protein insertion into mitochondrial inner membrane	0.272305	Biological Process	4
negative regulation of stomatal complex development	0.272305	Biological Process	4
menaquinone biosynthetic process	0.272305	Biological Process	4
mitochondrial electron transport, succinate to ubiquinone	0.272305	Biological Process	4
positive regulation of nuclear-transcribed mRNA catabolic process, deadenylation-dependent decay	0.272305	Biological Process	4
embryo implantation	0.272305	Biological Process	4
positive regulation of mitotic cell cycle	0.272305	Biological Process	4
regulation of response to reactive oxygen species	0.272305	Biological Process	4
actin rod assembly	0.272305	Biological Process	4
7-methylguanosine RNA capping	0.272305	Biological Process	4
glucosinolate biosynthetic process	0.272305	Biological Process	4
xanthophyll biosynthetic process	0.272305	Biological Process	4
cell plate formation involved in plant-type cell wall biogenesis	0.272305	Biological Process	4
mitotic cell cycle checkpoint	0.272305	Biological Process	4
carpel development	0.272305	Biological Process	4
regulation of glucosinolate biosynthetic process	0.272305	Biological Process	4
regulation of stomatal complex development	0.272305	Biological Process	4
plastoglobule organization	0.272305	Biological Process	4
negative regulation of long-term synaptic potentiation	0.272305	Biological Process	4
Golgi to plasma membrane protein transport	0.272305	Biological Process	4
regulation of cholesterol transport	0.272305	Biological Process	4
hydrogen peroxide mediated signaling pathway	0.272305	Biological Process	4
high-density lipoprotein particle remodeling	0.272305	Biological Process	4
glycolytic process through fructose-6-phosphate	0.272305	Biological Process	4
response to paraquat	0.272305	Biological Process	4
(-)-secoisolariciresinol biosynthetic process	0.272305	Biological Process	4
posttranslational protein targeting to membrane, translocation	0.272305	Biological Process	4
activation of protein kinase activity	0.272305	Biological Process	4
lignin metabolic process	0.272305	Biological Process	4
neuron migration	0.272305	Biological Process	4
regulation of developmental growth	0.272305	Biological Process	4
negative regulation of ceramide biosynthetic process	0.272305	Biological Process	4
rRNA pseudouridine synthesis	0.272305	Biological Process	4
neurogenesis	0.272305	Biological Process	4
positive regulation of interleukin-10 secretion	0.272305	Biological Process	4
arachidonic acid metabolic process	0.272305	Biological Process	4
embryonic meristem development	0.272305	Biological Process	4
regulation of nuclear-transcribed mRNA catabolic process, deadenylation-dependent decay	0.272305	Biological Process	4
sister chromatid segregation	0.272305	Biological Process	4
hemolysis by symbiont of host erythrocytes	0.272305	Biological Process	4
cellular response to ethylene stimulus	0.272305	Biological Process	4
terpenoid biosynthetic process	0.272305	Biological Process	4
UDP-N-acetylglucosamine metabolic process	0.272305	Biological Process	4
positive regulation of transcription from RNA polymerase II promoter in response to heat stress	0.272305	Biological Process	4
amyloplast organization	0.272305	Biological Process	4
cerebral cortex development	0.272305	Biological Process	4
fatty acid catabolic process	0.272305	Biological Process	4
response to mechanical stimulus	0.272305	Biological Process	4
protein K11-linked ubiquitination	0.272305	Biological Process	4
7-methylguanosine cap hypermethylation	0.272305	Biological Process	4
regulation of lateral root development	0.272305	Biological Process	4
early endosome to late endosome transport	0.272305	Biological Process	4
glutamate biosynthetic process	0.272305	Biological Process	4
histidyl-tRNA aminoacylation	0.272305	Biological Process	4
positive regulation of viral entry into host cell	0.272305	Biological Process	4
molybdate ion transport	0.272305	Biological Process	4
positive regulation of reactive oxygen species metabolic process	0.272305	Biological Process	4
membrane lipid biosynthetic process	0.272305	Biological Process	4
maintenance of meristem identity	0.272305	Biological Process	4
regulation of sphingolipid biosynthetic process	0.272305	Biological Process	4
induction by symbiont of nodulation, tumor or growth in host	0.272305	Biological Process	4
positive regulation of ATPase activity	0.272305	Biological Process	4
positive regulation of cell differentiation	0.272305	Biological Process	4
positive regulation of wound healing	0.272305	Biological Process	4
regulation of glucose metabolic process	0.272305	Biological Process	4
protein destabilization	0.272305	Biological Process	4
positive regulation of extrinsic apoptotic signaling pathway	0.272305	Biological Process	4
protein oxidation	0.272305	Biological Process	4
abscission	0.272305	Biological Process	4
cerebellum development	0.272305	Biological Process	4
response to steroid hormone	0.272305	Biological Process	4
negative regulation of actin filament depolymerization	0.272305	Biological Process	4
positive regulation of mitotic metaphase/anaphase transition	0.272305	Biological Process	4
vesicle budding from membrane	0.272305	Biological Process	4
cell communication	0.272305	Biological Process	4
cellular sphingolipid homeostasis	0.272305	Biological Process	4
posttranscriptional gene silencing by RNA	0.272305	Biological Process	4
snRNA pseudouridine synthesis	0.272305	Biological Process	4
transcription initiation from RNA polymerase III promoter	0.272305	Biological Process	4
suspensor development	0.272305	Biological Process	4
cellular response to UV-C	0.272305	Biological Process	4
regulation of DNA repair	0.272305	Biological Process	4
aromatic amino acid family metabolic process	0.272305	Biological Process	4
negative regulation of myeloid cell apoptotic process	0.272305	Biological Process	4
viral entry into host cell	0.272305	Biological Process	4
histone H3-K9 demethylation	0.272305	Biological Process	4
mitochondrion transport along microtubule	0.272305	Biological Process	4
response to carbon starvation	0.272305	Biological Process	4
termination of RNA polymerase II transcription	0.272305	Biological Process	4
fatty acid transport	0.272305	Biological Process	4
posttranscriptional tethering of RNA polymerase II gene DNA at nuclear periphery	0.272305	Biological Process	4
leucine metabolic process	0.272305	Biological Process	4
response to L-ascorbic acid	0.272305	Biological Process	4
negative regulation of transforming growth factor-beta secretion	0.272305	Biological Process	4
chloroplast mRNA modification	0.272305	Biological Process	4
negative regulation of tumor necrosis factor production	0.204229	Biological Process	3
hepatocyte apoptotic process	0.204229	Biological Process	3
nucleosome organization	0.204229	Biological Process	3
SNARE complex disassembly	0.204229	Biological Process	3
positive regulation of sulfur metabolic process	0.204229	Biological Process	3
preprophase band assembly	0.204229	Biological Process	3
dTDP biosynthetic process	0.204229	Biological Process	3
behavioral fear response	0.204229	Biological Process	3
dTTP biosynthetic process	0.204229	Biological Process	3
negative regulation of mitochondrial outer membrane permeabilization involved in apoptotic signaling pathway	0.204229	Biological Process	3
ribosomal small subunit export from nucleus	0.204229	Biological Process	3
positive regulation of release of cytochrome c from mitochondria	0.204229	Biological Process	3
negative regulation of oxidoreductase activity	0.204229	Biological Process	3
positive regulation of interleukin-1 beta secretion	0.204229	Biological Process	3
protein K69-linked ufmylation	0.204229	Biological Process	3
UDP-rhamnose biosynthetic process	0.204229	Biological Process	3
response to lipid hydroperoxide	0.204229	Biological Process	3
acetaldehyde biosynthetic process	0.204229	Biological Process	3
phosphatidylinositol biosynthetic process	0.204229	Biological Process	3
regulation of auxin biosynthetic process	0.204229	Biological Process	3
ATP synthesis coupled electron transport	0.204229	Biological Process	3
positive regulation of phosphorylation	0.204229	Biological Process	3
positive regulation of transcription by RNA polymerase I	0.204229	Biological Process	3
response to leucine	0.204229	Biological Process	3
indoleacetic acid biosynthetic process	0.204229	Biological Process	3
response to humidity	0.204229	Biological Process	3
protein localization to nucleus	0.204229	Biological Process	3
hypotonic response	0.204229	Biological Process	3
maintenance of inflorescence meristem identity	0.204229	Biological Process	3
heterophilic cell-cell adhesion via plasma membrane cell adhesion molecules	0.204229	Biological Process	3
polysaccharide metabolic process	0.204229	Biological Process	3
regulation of carbohydrate metabolic process	0.204229	Biological Process	3
[2Fe-2S] cluster assembly	0.204229	Biological Process	3
positive regulation of dendritic spine development	0.204229	Biological Process	3
retina development in camera-type eye	0.204229	Biological Process	3
snoRNA localization	0.204229	Biological Process	3
carbon dioxide transport	0.204229	Biological Process	3
fruit ripening	0.204229	Biological Process	3
positive regulation of vesicle fusion	0.204229	Biological Process	3
[truncated: 6,168 more rows]
