# Supplementary material for: Comparative Physiological and Transcriptome Analyses of Tolerant and Susceptible Cultivars Reveal the Molecular Mechanism of Cold Tolerance in Anthurium andraeanum
Source: Int J Mol Sci. 2023 Dec 23;25(1):250. doi: 10.3390/ijms25010250 (PMC10779044; doi:10.3390/ijms25010250)
Supplement: Supplementary file 1 [file ijms-25-00250-s001.zip › Table S3 DEGs between cold-tolerant and cold-susceptible cultivars under the same temperature conditions.xlsx]

## Sheet: E_CK vs MH_CK
Gene_ID	Name	E_CK_mean_TPM	MH_CK_mean_TPM	log2FC	FDR	Annotation
TRINITY_DN53899_c0_g6	-	149.98	0	14.5947	2.87376e-134	-
TRINITY_DN49597_c0_g1	-	67.69	0	14.1757	7.5491e-161	hypothetical protein LR48_Vigan07g013900 [Vigna angularis]
TRINITY_DN51050_c1_g8	-	40.75	0	13.3623	2.06379e-144	hypothetical protein CFOL_v3_06864 [Cephalotus follicularis]
TRINITY_DN37961_c0_g9	HMA2	20.73	0	12.7953	1.02412e-124	cadmium/zinc-transporting ATPase HMA2 [Oryza sativa Japonica Group]
TRINITY_DN33397_c0_g2	-	78.66	0	12.6465	5.50629e-119	-
TRINITY_DN52379_c0_g2	BURP3	229.3	0.03	12.642	8.36616e-195	BURP domain-containing protein 3 [Phoenix dactylifera]
TRINITY_DN38783_c4_g1	RPS2	55.22	0	11.9235	6.62215e-86	AAA+ ATPase [Parasponia andersonii]
TRINITY_DN47863_c4_g3	-	14.3	0	11.7385	1.29415e-157	-
TRINITY_DN50791_c1_g9	RD22	38.33	0.01	11.5639	2.45198e-126	BURP domain-containing protein [Camellia sinensis]
TRINITY_DN45830_c0_g4	-	241.32	0	11.4651	4.74808e-49	-
TRINITY_DN32163_c0_g4	-	6.06	0	11.4281	3.50984e-144	ORF3, partial [Dioscorea rotundata]
TRINITY_DN50193_c1_g1	-	583.59	1.01	11.4228	7.84063e-55	PREDICTED: protein P21-like [Musa acuminata subsp. malaccensis]
TRINITY_DN35627_c0_g1	At4g10955	10.36	0	11.3487	3.01558e-66	GDSL esterase/lipase [Dorcoceras hygrometricum]
TRINITY_DN53608_c0_g5	-	50.07	0	11.3378	4.82861e-63	-
TRINITY_DN38365_c1_g2	At4g29180	22.99	0	11.3228	1.19196e-140	PREDICTED: uncharacterized protein At1g24485 [Nelumbo nucifera]
TRINITY_DN35930_c0_g6	-	152.36	0.06	11.2151	1.77312e-151	-
TRINITY_DN52537_c1_g3	At3g47200	85.14	0.03	11.195	2.77666e-173	hypothetical protein AQUCO_02200192v1 [Aquilegia coerulea]
TRINITY_DN54636_c0_g4	-	52.13	0	11.0324	4.88763e-41	PREDICTED: uncharacterized protein LOC105041960 [Elaeis guineensis]
TRINITY_DN44951_c0_g2	-	11.93	0	10.9643	1.08642e-40	PREDICTED: putative disease resistance protein RGA3 [Elaeis guineensis]
TRINITY_DN33108_c2_g3	-	5.63	0	10.9581	1.2186e-52	-
TRINITY_DN47096_c0_g2	Os03g0804700	13.12	0	10.9376	2.71557e-50	germin-like protein 3-7 [Phoenix dactylifera]
TRINITY_DN45772_c0_g3	AOMI	11.23	0	10.8982	1.03631e-46	PREDICTED: ubiquinol oxidase 2, mitochondrial-like [Nelumbo nucifera]
TRINITY_DN57164_c1_g6	-	9.44	0	10.886	1.67787e-48	-
TRINITY_DN35148_c0_g2	-	15.55	0	10.7741	3.33644e-48	-
TRINITY_DN48087_c1_g1	-	8.67	0	10.7647	5.71955e-48	-
TRINITY_DN39551_c1_g3	co-1	16.24	0.01	10.5498	3.82054e-61	polyphenol oxidase [Morus alba var. multicaulis]
TRINITY_DN44944_c2_g4	-	15.42	0	10.4928	5.44619e-23	-
TRINITY_DN46084_c1_g3	-	39.69	0	10.4773	2.25194e-42	-
TRINITY_DN55817_c0_g2	-	16.17	0	10.4644	6.07473e-40	-
TRINITY_DN43926_c1_g6	Marc2	5.12	0	10.4084	4.4859e-41	PREDICTED: mitochondrial amidoxime reducing component 2 isoform X1 [Nelumbo nucifera]
TRINITY_DN54200_c0_g1	OsI_010151	6.81	0	10.385	7.34178e-40	hypothetical protein LSAT_5X16661 [Lactuca sativa]
TRINITY_DN55973_c0_g2	-	54.32	0	10.3817	5.52736e-28	-
TRINITY_DN32532_c1_g8	CYP89A9	3.53	0	10.3209	1.80283e-26	PREDICTED: cytochrome P450 89A2 [Elaeis guineensis]
TRINITY_DN51899_c2_g3	-	153.58	0.09	10.2959	5.46139e-75	-
TRINITY_DN53850_c0_g4	SYCO	3.5	0	10.2865	8.26306e-39	cysteine--tRNA ligase, chloroplastic/mitochondrial-like [Ananas comosus]
TRINITY_DN55898_c2_g5	DIOX2	4.47	0	10.254	8.66318e-37	putative 2-oxoglutarate/Fe(II)-dependent dioxygenase [Vitis vinifera]
TRINITY_DN37694_c1_g5	Os08g0175600	4.87	0	10.2339	1.26137e-37	DNA polymerase I A like [Actinidia chinensis var. chinensis]
TRINITY_DN34090_c0_g2	acyP	11.99	0	10.1847	8.96639e-31	uncharacterized protein LOC103715350 [Phoenix dactylifera]
TRINITY_DN44726_c1_g3	-	2.27	0	10.1843	1.37145e-35	-
TRINITY_DN42673_c1_g2	-	12.47	0	10.1518	8.63618e-35	-
TRINITY_DN36639_c0_g3	-	34.1	0	10.148	2.92441e-35	putative NB-ARC [Helianthus annuus]
TRINITY_DN38336_c2_g9	-	1.91	0	10.1396	1.39652e-33	-
TRINITY_DN52537_c1_g6	-	8.03	0	10.1206	3.78275e-35	UPF0481 protein [Ananas comosus]
TRINITY_DN50457_c1_g4	-	3.61	0	10.0908	1.90878e-33	zinc finger protein [Macleaya cordata]
TRINITY_DN34524_c1_g2	-	86.54	0	10.0907	1.19356e-28	-
TRINITY_DN50705_c0_g5	-	58.87	0	9.98901	2.78102e-30	-
TRINITY_DN35854_c0_g2	-	6.53	0	9.949	1.01156e-29	-
TRINITY_DN42725_c1_g9	-	3.09	0	9.90156	2.72962e-28	-
TRINITY_DN53430_c0_g2	MIK2	90.7	0.27	9.87756	5.48198e-201	MDIS1-interacting receptor like kinase 2-like protein [Cinnamomum micranthum f. kanehirae]
TRINITY_DN45859_c2_g2	-	52.29	0.04	9.8618	2.60183e-67	-
TRINITY_DN54445_c0_g1	-	14	0	9.71694	6.98798e-30	PREDICTED: uncharacterized protein At1g24485-like [Fragaria vesca subsp. vesca]
TRINITY_DN54615_c1_g7	-	17.76	0	9.68662	2.00523e-23	-
TRINITY_DN42793_c1_g5	-	30.2	0	9.65701	1.25906e-17	-
TRINITY_DN57149_c1_g3	-	14.8	0	9.6202	6.76433e-27	-
TRINITY_DN47752_c1_g1	-	9.67	0	9.61198	4.36271e-26	-
TRINITY_DN46057_c0_g4	GPAT6	2.32	0	9.5737	3.67314e-20	Glycerol-3-phosphate 2-O-acyltransferase 6 [Ananas comosus]
TRINITY_DN46051_c0_g2	-	4.8	0	9.53904	1.67246e-25	-
TRINITY_DN48149_c1_g4	-	3.54	0	9.51809	1.05114e-26	uncharacterized protein LOC113312787 [Papaver somniferum]
TRINITY_DN2261_c0_g1	LECCVA1	28.53	0.03	9.50626	1.45201e-83	lectin [Pinellia ternata]
TRINITY_DN41334_c1_g5	ASK4	4.44	0	9.44439	4.27637e-26	hypothetical protein CDL15_Pgr004711 [Punica granatum]
TRINITY_DN45089_c2_g1	-	5.08	0	9.43032	9.61645e-25	-
TRINITY_DN31289_c0_g1	RPS2	10.64	0	9.40093	1.95033e-23	PREDICTED: disease resistance protein RPS2 isoform X1 [Vitis vinifera]
TRINITY_DN47904_c0_g3	-	9.31	0	9.38012	1.00344e-24	-
TRINITY_DN44056_c2_g1	RTC2	41.54	0.07	9.37729	7.05695e-76	PREDICTED: probable vacuolar amino acid transporter YPQ1 [Elaeis guineensis]
TRINITY_DN39339_c0_g9	-	69.63	0.08	9.3754	8.40486e-35	-
TRINITY_DN39487_c0_g2	-	9.79	0	9.34864	1.34453e-24	UPF0481 protein, partial [Ananas comosus]
TRINITY_DN47281_c0_g5	-	7.63	0	9.32997	1.02493e-21	-
TRINITY_DN38686_c1_g1	BGLU22	36.94	0.14	9.30606	2.42274e-143	Glycoside hydrolase [Macleaya cordata]
TRINITY_DN55055_c2_g2	At1g61180	53.34	0.15	9.29167	1.9699e-118	probable disease resistance protein At5g63020 isoform X1 [Citrus sinensis]
TRINITY_DN40019_c0_g5	-	2.42	0	9.23067	2.32914e-23	hypothetical protein B296_00042702, partial [Ensete ventricosum]
TRINITY_DN55395_c0_g6	-	7.99	0	9.2293	1.9364e-22	-
TRINITY_DN54615_c1_g3	-	32.27	0	9.22926	9.03299e-22	-
TRINITY_DN57229_c1_g2	-	1.7	0	9.19652	1.03963e-21	-
TRINITY_DN39443_c0_g1	-	30.76	0	9.19473	9.74736e-22	-
TRINITY_DN57271_c0_g1	-	6.4	0	9.19313	6.42997e-22	-
TRINITY_DN35332_c2_g1	-	6.67	0	9.18299	4.44305e-20	G-type lectin S-receptor-like serine/threonine-protein kinase SD2-5 [Cinnamomum micranthum f. kanehirae]
TRINITY_DN54864_c0_g3	-	4.04	0	9.18247	2.34858e-21	-
TRINITY_DN47664_c2_g3	-	4.19	0	9.15342	1.2078e-21	-
TRINITY_DN47272_c2_g2	-	6.13	0	9.1532	1.23929e-22	-
TRINITY_DN41817_c2_g5	-	11.7	0.02	9.12358	3.46602e-127	hypothetical protein L195_g051473 [Trifolium pratense]
TRINITY_DN51306_c1_g3	-	7.94	0	9.11678	3.72715e-13	-
TRINITY_DN53853_c0_g1	-	39.31	0	9.1133	5.45865e-22	-
TRINITY_DN31553_c0_g1	-	36.45	0	9.10987	6.40212e-21	-
TRINITY_DN33597_c3_g3	-	3.14	0	9.07731	3.46103e-20	early nodulin-like protein 2 [Ricinus communis]
TRINITY_DN53853_c0_g5	-	5.03	0	9.07365	4.56321e-21	-
TRINITY_DN47876_c0_g4	-	5.67	0	9.05991	6.92004e-21	-
TRINITY_DN56623_c0_g3	-	23.05	0	9.05737	3.11731e-18	-
TRINITY_DN57351_c2_g3	-	2.45	0	9.05633	9.22949e-15	unnamed protein product [Coffea canephora]
TRINITY_DN50581_c0_g4	-	1.8	0	9.04558	2.37279e-21	unknown [Picea sitchensis]
TRINITY_DN42382_c2_g4	-	48.82	0	9.02185	1.51756e-20	-
TRINITY_DN45415_c1_g1	-	8.6	0	8.98912	1.31995e-19	-
TRINITY_DN50184_c2_g5	DTX40	29.3	0	8.97213	6.80333e-18	Multi antimicrobial extrusion protein [Trema orientale]
TRINITY_DN54822_c0_g1	MKK6	7.28	0	8.93825	3.23088e-19	PREDICTED: mitogen-activated protein kinase kinase 6 [Nicotiana attenuata]
TRINITY_DN41945_c2_g3	-	8.05	0	8.93399	1.27001e-19	-
TRINITY_DN50004_c0_g4	-	30.92	0	8.91936	1.48655e-19	-
TRINITY_DN49981_c0_g3	At3g47200	89.91	0.17	8.89743	1.06484e-103	UPF0481 protein At3g47200-like [Phoenix dactylifera]
TRINITY_DN36311_c2_g1	-	5.45	0	8.87091	1.09802e-19	-
TRINITY_DN35152_c0_g5	-	2.16	0	8.85266	1.19858e-17	-
TRINITY_DN47450_c1_g6	-	242.4	0.46	8.85071	4.44051e-61	-
TRINITY_DN31975_c0_g2	-	28.49	0	8.83704	5.16772e-19	probable LRR receptor-like serine/threonine-protein kinase At4g36180 [Durio zibethinus]
TRINITY_DN52944_c0_g3	-	2.1	0	8.80647	3.09904e-17	-
TRINITY_DN56610_c1_g2	HS1	3.95	0	8.80085	1.9914e-18	stress-response A/B barrel domain-containing protein HS1 isoform X2 [Cinnamomum micranthum f. kanehirae]
TRINITY_DN55030_c1_g7	-	1.67	0	8.79515	1.59036e-17	-
TRINITY_DN34207_c0_g6	-	4.64	0	8.78554	2.19243e-18	-
TRINITY_DN54871_c0_g5	-	3.33	0	8.78111	3.17041e-16	-
TRINITY_DN51957_c3_g1	-	11.57	0	8.75322	2.44159e-18	-
TRINITY_DN37121_c0_g3	-	35.86	0.21	8.7407	1.31094e-43	-
TRINITY_DN50255_c2_g1	-	2.79	0	8.72957	2.50018e-10	-
TRINITY_DN38336_c2_g4	-	2.07	0	8.72231	9.53292e-15	-
TRINITY_DN33520_c1_g5	RPS5	28.79	0.06	8.71638	4.56045e-58	unnamed protein product, partial [Vitis vinifera]
TRINITY_DN39487_c0_g1	-	6.31	0	8.704	1.74645e-17	-
TRINITY_DN56929_c1_g1	-	5.23	0.01	8.70397	2.09466e-19	ORF3, partial [Dioscorea rotundata]
TRINITY_DN33611_c0_g4	EDR1	5.87	0	8.69575	5.27556e-16	serine/threonine-protein kinase EDR1 isoform X1 [Amborella trichopoda]
TRINITY_DN56440_c0_g3	-	44.44	0.17	8.67319	2.57689e-58	-
TRINITY_DN32551_c2_g4	MKK6	5.29	0	8.65881	1.9555e-15	serine/threonine-protein kinase PBS1 [Cinnamomum micranthum f. kanehirae]
TRINITY_DN37173_c3_g1	-	10.02	0	8.65241	2.25138e-15	hypothetical protein ZOSMA_37G00490 [Zostera marina]
TRINITY_DN45161_c0_g8	-	5.2	0	8.65143	4.18481e-17	-
TRINITY_DN34481_c2_g4	-	21.5	0	8.61567	1.51678e-13	-
TRINITY_DN38525_c3_g9	-	8.96	0	8.58265	3.14966e-14	-
TRINITY_DN43606_c1_g6	-	9.26	0	8.58156	2.20945e-15	-
TRINITY_DN49688_c0_g2	-	10.2	0	8.56624	4.11897e-14	-
TRINITY_DN45442_c1_g3	LECRKS1	2.87	0	8.56407	6.35741e-16	PREDICTED: L-type lectin-domain containing receptor kinase S.1 [Musa acuminata subsp. malaccensis]
TRINITY_DN45025_c4_g6	-	3.39	0	8.53843	1.9988e-15	-
TRINITY_DN47105_c4_g8	UGT76A2	3.55	0	8.5228	8.66182e-16	hypothetical protein CCACVL1_06042 [Corchorus capsularis]
TRINITY_DN43073_c1_g4	-	3.61	0	8.50464	1.25965e-15	-
TRINITY_DN55463_c1_g3	CYP704C1	48.43	0.11	8.45454	3.10768e-47	PREDICTED: cytochrome P450 704C1 [Elaeis guineensis]
TRINITY_DN54995_c1_g1	-	28.23	0	8.44517	1.34081e-14	-
TRINITY_DN50753_c0_g5	-	9.23	0	8.42896	1.09515e-15	RNA helicase aquarius isoform X1 [Abrus precatorius]
TRINITY_DN49981_c0_g5	-	2.12	0	8.42891	2.7084e-13	-
TRINITY_DN51192_c1_g3	-	5.62	0.01	8.42269	3.61641e-34	-
TRINITY_DN40786_c0_g6	Os01g0518400	11.07	0	8.40559	1.75419e-14	HAT family dimerization domain-containing protein, partial [Trifolium pratense]
TRINITY_DN52746_c1_g1	-	3.12	0	8.33045	2.64243e-12	-
TRINITY_DN31087_c0_g1	-	4.05	0	8.32566	2.14654e-12	PREDICTED: uncharacterized protein LOC103980160 [Musa acuminata subsp. malaccensis]
TRINITY_DN46814_c1_g2	-	1.79	0	8.32381	2.08657e-14	-
TRINITY_DN45807_c2_g2	-	1.89	0	8.31623	4.45985e-13	-
TRINITY_DN37795_c0_g2	-	20.85	0	8.29848	2.17502e-14	-
TRINITY_DN37791_c0_g4	POPTRDRAFT_834139	4.32	0	8.28971	1.18476e-13	PREDICTED: CASP-like protein 2A1 isoform X1 [Juglans regia]
TRINITY_DN45026_c0_g1	-	5.89	0.01	8.26379	5.73309e-35	-
TRINITY_DN44951_c0_g5	-	10.58	0	8.23374	3.07867e-10	-
TRINITY_DN51680_c0_g2	-	3.13	0	8.23262	4.58878e-12	-
TRINITY_DN41013_c1_g5	-	4.03	0	8.22017	3.2649e-12	-
TRINITY_DN32898_c0_g6	-	7.44	0	8.18807	7.02476e-14	-
TRINITY_DN50699_c0_g1	-	22.19	0	8.17469	1.35515e-12	-
TRINITY_DN39379_c3_g1	-	9.36	0	8.16163	1.1782e-13	Retrovirus-related Pol polyprotein from transposon TNT 1-94 [Apostasia shenzhenica]
TRINITY_DN8217_c0_g1	-	2.68	0	8.15876	8.35224e-13	-
TRINITY_DN415_c0_g1	-	3.02	0	8.15448	1.54999e-12	-
TRINITY_DN42953_c3_g5	-	3.31	0	8.1438	8.11785e-12	-
TRINITY_DN57401_c2_g3	-	1.69	0	8.13324	4.01018e-11	-
TRINITY_DN49848_c0_g5	-	3.58	0	8.12736	2.063e-13	-
TRINITY_DN45849_c2_g5	-	3.14	0	8.12524	2.0108e-12	Retrovirus-related Pol polyprotein from transposon TNT 1-94 [Vitis vinifera]
TRINITY_DN41164_c0_g2	-	13.43	0	8.12479	1.83145e-11	-
TRINITY_DN45041_c0_g11	-	3.66	0	8.11468	1.13478e-11	-
TRINITY_DN50329_c0_g6	-	5.47	0.01	8.11447	6.17043e-32	-
TRINITY_DN35123_c1_g1	-	8.7	0	8.09492	7.82836e-12	-
TRINITY_DN54781_c0_g2	LPD1	7.17	0	8.0928	2.83676e-12	PREDICTED: dihydrolipoyl dehydrogenase, mitochondrial-like [Erythranthe guttata]
TRINITY_DN47651_c0_g4	-	11.81	0	8.08199	8.49374e-12	-
TRINITY_DN50229_c1_g6	-	1.4	0	8.07899	4.48904e-13	uncharacterized protein LOC110115595 [Dendrobium catenatum]
TRINITY_DN34641_c1_g7	-	3.51	0	8.07449	3.28415e-13	-
TRINITY_DN55392_c0_g4	-	10.06	0	8.06267	1.15732e-12	-
TRINITY_DN48670_c0_g3	FUT2	3.34	0	8.06241	2.93704e-10	hypothetical protein CARUB_v10019159mg [Capsella rubella]
TRINITY_DN32211_c0_g7	CYSEP	2.23	0	8.05763	2.74946e-12	PREDICTED: senescence-specific cysteine protease SAG39-like [Populus euphratica]
TRINITY_DN43849_c0_g2	At5g51380	2.42	0	8.05226	1.73969e-11	PREDICTED: F-box protein At5g51380-like [Elaeis guineensis]
TRINITY_DN46785_c2_g5	-	2.04	0	8.03764	8.73352e-11	-
TRINITY_DN37514_c1_g2	-	3.5	0	8.03393	3.54675e-10	-
TRINITY_DN45298_c2_g1	-	11.24	0.03	7.99207	1.61394e-26	-
TRINITY_DN44687_c0_g9	-	9.94	0	7.98081	8.82315e-12	-
TRINITY_DN42646_c0_g4	CRRSP38	2.14	0	7.97365	1.35135e-10	PREDICTED: cysteine-rich repeat secretory protein 38-like [Musa acuminata subsp. malaccensis]
TRINITY_DN51174_c0_g1	-	10.11	0	7.96567	5.23667e-10	-
TRINITY_DN40810_c3_g2	-	2.78	0	7.96347	2.7827e-12	-
TRINITY_DN51547_c0_g1	-	10.38	0	7.95026	2.71537e-12	-
TRINITY_DN49992_c1_g3	-	5.12	0	7.92676	4.59453e-10	-
TRINITY_DN49757_c1_g8	-	2.09	0	7.92611	1.18967e-11	putative disease resistance protein RGA4 [Vitis vinifera]
TRINITY_DN40234_c0_g5	-	2.12	0	7.91932	3.39204e-12	-
TRINITY_DN30951_c0_g1	RPP13L3	6.4	0	7.91092	2.93272e-12	probable disease resistance RPP8-like protein 2 [Phoenix dactylifera]
TRINITY_DN50844_c1_g7	-	12.06	0	7.89871	6.99743e-12	-
TRINITY_DN40167_c3_g1	-	1.57	0	7.89324	2.27563e-09	pathogenesis-related protein STH-21-like protein [Cinnamomum micranthum f. kanehirae]
TRINITY_DN48391_c1_g3	-	4.33	0	7.88922	9.12458e-10	-
TRINITY_DN36860_c0_g1	-	2.41	0	7.88767	1.78428e-10	-
TRINITY_DN44495_c0_g2	At1g49730	4.96	0	7.88309	2.21505e-10	putative receptor-like protein kinase [Dendrobium catenatum]
TRINITY_DN44282_c0_g5	GIP	1.98	0	7.88228	1.20996e-11	Retrovirus-related Pol polyprotein from transposon TNT 1-94 [Apostasia shenzhenica]
TRINITY_DN44228_c0_g15	-	2.14	0	7.88025	1.16636e-10	zinc finger BED domain-containing protein RICESLEEPER 1-like isoform X1 [Phoenix dactylifera]
TRINITY_DN44146_c2_g2	-	2.69	0	7.87979	7.42457e-11	PREDICTED: uncharacterized protein LOC108471651 [Gossypium arboreum]
TRINITY_DN55519_c0_g7	-	1.73	0	7.8562	1.00468e-09	-
TRINITY_DN50809_c2_g14	-	3.62	0	7.82992	7.26067e-11	-
TRINITY_DN33242_c2_g7	-	6.27	0	7.80445	6.81844e-11	-
TRINITY_DN33280_c1_g4	-	2.95	0	7.79469	1.00784e-09	-
TRINITY_DN34146_c2_g3	-	1.82	0	7.79444	6.22034e-10	-
TRINITY_DN55395_c0_g4	-	6.97	0	7.79016	3.27284e-11	-
TRINITY_DN40092_c0_g7	PRD1	2.99	0	7.78937	1.70979e-10	hypothetical protein BVC80_1157g24 [Macleaya cordata]
TRINITY_DN48083_c1_g2	-	5.14	0	7.78754	2.0385e-11	-
TRINITY_DN41893_c0_g5	-	2.9	0	7.78665	1.10748e-10	-
TRINITY_DN780_c0_g2	-	2.46	0	7.78187	5.86178e-11	-
TRINITY_DN44364_c2_g2	-	3.28	0	7.77795	3.23819e-11	-
TRINITY_DN33768_c1_g2	PBL17	2.05	0	7.77674	1.52738e-08	PREDICTED: serine/threonine-protein kinase At5g01020 [Musa acuminata subsp. malaccensis]
TRINITY_DN51773_c0_g5	-	3.86	0	7.77477	2.28244e-11	PREDICTED: profilin-4 [Tarenaya hassleriana]
TRINITY_DN45905_c3_g1	-	2.62	0	7.77286	1.84841e-09	-
TRINITY_DN32499_c1_g8	-	3.93	0	7.77181	2.11361e-10	-
TRINITY_DN33917_c2_g4	-	2.14	0	7.76809	1.28946e-10	-
TRINITY_DN50200_c1_g6	-	9.66	0	7.74725	1.23025e-10	-
TRINITY_DN35857_c0_g1	-	3.29	0	7.73992	5.43729e-11	-
TRINITY_DN53796_c1_g3	ARF24	3.61	0	7.73319	2.40669e-10	auxin response factor 23-like isoform X1 [Phoenix dactylifera]
TRINITY_DN51512_c0_g3	-	2.24	0	7.73029	4.21515e-11	-
TRINITY_DN45257_c0_g3	-	3.5	0	7.72683	6.65961e-11	-
TRINITY_DN41049_c0_g4	-	12.56	0	7.72585	2.8221e-10	-
TRINITY_DN46128_c2_g6	-	2.39	0	7.72161	6.86776e-10	-
TRINITY_DN30194_c0_g1	-	2.55	0	7.71635	5.11978e-11	-
TRINITY_DN52923_c2_g1	-	2.99	0	7.70874	3.04108e-09	-
TRINITY_DN46009_c1_g2	-	3.95	0	7.70585	1.5481e-10	-
TRINITY_DN47935_c1_g1	-	53.22	0.23	7.69965	1.01829e-32	-
TRINITY_DN38545_c0_g2	AO1	12.98	0.06	7.68055	1.07084e-23	hypothetical protein GQ55_2G069200 [Panicum hallii var. hallii]
TRINITY_DN32639_c1_g4	-	2.09	0	7.67863	7.0258e-11	-
TRINITY_DN53886_c0_g5	-	1.81	0	7.67251	1.27248e-10	-
TRINITY_DN54099_c2_g2	ELP3	10	0	7.67148	6.83627e-10	elongator complex protein 3 [Ananas comosus]
TRINITY_DN47554_c2_g6	-	6.32	0	7.6573	2.79362e-10	-
TRINITY_DN38171_c1_g8	-	3.21	0	7.64494	4.35905e-10	-
TRINITY_DN43786_c0_g1	LECRKS5	0.58	0	7.64394	3.25436e-07	probable L-type lectin-domain containing receptor kinase S.5 [Dendrobium catenatum]
TRINITY_DN40507_c0_g5	-	4.47	0	7.64392	3.97922e-10	-
TRINITY_DN54921_c4_g2	-	1.97	0	7.63644	1.94627e-10	-
TRINITY_DN33998_c0_g5	pol	3.02	0.01	7.63563	2.04709e-59	Transposon Tf2-12 polyprotein [Vitis vinifera]
TRINITY_DN51010_c0_g7	-	4.91	0	7.63199	3.0694e-10	-
TRINITY_DN52882_c2_g2	PUB33	144.48	2.1	7.62329	5.32547e-130	U-box domain-containing protein 33 [Vitis vinifera]
TRINITY_DN54852_c0_g6	-	2.95	0	7.62121	2.60139e-10	-
TRINITY_DN46972_c0_g1	CYP719A1	0.6	0	7.61638	7.87644e-09	PREDICTED: (S)-canadine synthase-like [Nelumbo nucifera]
TRINITY_DN36250_c0_g1	-	18.18	0	7.60944	6.94978e-09	-
TRINITY_DN44072_c0_g5	-	0.73	0	7.60267	7.40308e-10	-
TRINITY_DN37470_c2_g4	-	3.14	0	7.59488	4.35588e-09	-
TRINITY_DN44323_c1_g3	-	3.52	0	7.58264	2.05646e-10	hypothetical protein CK203_054785 [Vitis vinifera]
TRINITY_DN42646_c0_g3	CRK25	4.51	0.3	7.57249	1.8905e-34	cysteine-rich receptor-like protein kinase 10 isoform X2 [Durio zibethinus]
TRINITY_DN52655_c0_g5	-	2.13	0.01	7.56742	2.76407e-42	hypothetical protein CRG98_043042, partial [Punica granatum]
TRINITY_DN55728_c2_g2	-	6.22	0	7.56635	3.94575e-08	-
TRINITY_DN38265_c4_g2	-	10.65	0	7.55274	4.2158e-09	PREDICTED: uncharacterized protein LOC107802819 [Nicotiana tabacum]
TRINITY_DN42045_c2_g2	SBT1.9	7.25	0.03	7.55004	1.64856e-19	subtilisin-like protease SBT1.9 [Phoenix dactylifera]
TRINITY_DN39814_c2_g5	-	3.64	0	7.53585	1.18771e-09	-
TRINITY_DN52953_c1_g2	PRO1	1.6	0	7.52859	2.12668e-09	profilin [Amborella trichopoda]
TRINITY_DN39341_c0_g5	-	2.9	0	7.51527	5.78323e-07	-
TRINITY_DN40531_c2_g3	-	15.91	0	7.50799	1.96174e-08	-
TRINITY_DN40666_c0_g7	-	6.18	0	7.48038	1.11711e-08	-
TRINITY_DN48674_c2_g9	-	2.05	0	7.47994	7.38094e-10	-
TRINITY_DN57090_c1_g2	-	4.7	0	7.47542	4.8835e-10	-
TRINITY_DN35976_c3_g1	-	3.35	0.01	7.47355	1.63793e-18	-
TRINITY_DN51980_c1_g1	PCAS-1	68.71	0.4	7.46986	5.91043e-134	bifunctional L-3-cyanoalanine synthase/cysteine synthase 1, mitochondrial [Cinnamomum micranthum f. kanehirae]
TRINITY_DN44146_c2_g1	Tf2-11	3.11	0.02	7.46582	4.92623e-46	Transposon Tf2-12 polyprotein [Vitis vinifera]
TRINITY_DN49972_c0_g4	-	4.15	0	7.46442	2.48459e-08	-
TRINITY_DN49864_c1_g4	ARCA	1.38	0	7.46393	1.30077e-09	PREDICTED: guanine nucleotide-binding protein subunit beta-like protein A [Musa acuminata subsp. malaccensis]
TRINITY_DN33980_c0_g1	-	1.56	0	7.46024	1.41293e-09	PREDICTED: F-box protein FBW2-like [Elaeis guineensis]
TRINITY_DN51680_c0_g1	-	5.42	0.14	7.45174	1.30217e-25	-
TRINITY_DN56552_c1_g3	-	2.26	0	7.4501	3.83205e-09	PREDICTED: PI-PLC X domain-containing protein At5g67130-like isoform X1 [Musa acuminata subsp. malaccensis]
TRINITY_DN33854_c1_g7	-	1.54	0	7.44432	1.18674e-09	-
TRINITY_DN33527_c2_g4	-	0.36	0	7.42965	8.10866e-10	-
TRINITY_DN44340_c3_g2	-	2.41	0	7.3893	2.77417e-09	-
TRINITY_DN34350_c2_g2	-	2.15	0	7.3873	2.94497e-09	-
TRINITY_DN48968_c0_g3	-	8.99	0	7.38665	5.80845e-09	-
TRINITY_DN52633_c0_g7	-	7.81	0	7.3825	2.66529e-08	-
TRINITY_DN39073_c0_g2	-	2.85	0	7.37039	6.40824e-09	-
TRINITY_DN39044_c1_g2	-	2.31	0.01	7.36314	1.68001e-29	ORF3, partial [Dioscorea rotundata]
TRINITY_DN48079_c1_g6	-	7.33	0.03	7.36025	1.50657e-20	-
TRINITY_DN30636_c0_g1	-	14.69	0	7.35931	2.03479e-08	-
TRINITY_DN53002_c0_g1	-	0.7	0	7.35685	8.37332e-09	hypothetical protein BHM03_00058635, partial [Ensete ventricosum]
TRINITY_DN49178_c1_g7	-	1.8	0	7.35276	1.8286e-08	-
TRINITY_DN40394_c0_g1	-	1.19	0	7.34767	7.39315e-09	uncharacterized protein LOC111912854 [Lactuca sativa]
TRINITY_DN33719_c0_g5	-	3.48	0	7.34468	3.38475e-07	-
TRINITY_DN53886_c0_g6	-	2.18	0	7.33547	3.12842e-09	-
TRINITY_DN57390_c3_g1	-	14.91	0.09	7.32728	1.45846e-61	-
TRINITY_DN51723_c1_g14	-	4.28	0	7.32399	1.15445e-08	-
TRINITY_DN51411_c1_g1	-	2.36	0	7.32196	2.79069e-07	-
TRINITY_DN40014_c1_g1	-	13.35	0	7.31212	2.19063e-08	-
TRINITY_DN38545_c0_g1	AO1	14.24	0.06	7.28906	3.98587e-31	hypothetical protein AQUCO_04900232v1 [Aquilegia coerulea]
TRINITY_DN56977_c0_g1	CYP72A1	10.1	0	7.28399	9.88481e-08	Cytochrome P450 72A15 [Cinnamomum micranthum f. kanehirae]
TRINITY_DN32357_c2_g4	-	1.43	0	7.27398	3.56713e-08	-
TRINITY_DN49111_c1_g1	-	3.32	0.02	7.27061	1.50898e-16	-
TRINITY_DN37788_c1_g1	-	3.83	0	7.2625	9.91243e-09	-
TRINITY_DN56486_c1_g7	-	2.21	0	7.21895	4.00728e-08	uncharacterized protein LOC110100682, partial [Dendrobium catenatum]
TRINITY_DN32471_c1_g6	-	1.98	0	7.21576	1.2358e-07	-
TRINITY_DN37946_c2_g4	-	1.6	0	7.21499	7.6865e-08	-
TRINITY_DN39654_c5_g2	-	3.08	0	7.1944	1.62266e-07	-
TRINITY_DN37619_c0_g2	EP1	24.85	0.17	7.18638	8.66698e-40	EP1-like glycoprotein 2 [Phoenix dactylifera]
TRINITY_DN52416_c0_g6	-	2.64	0	7.17768	1.8244e-08	-
TRINITY_DN35556_c2_g3	CYP704C1	56.86	0.4	7.1559	1.50275e-46	cytochrome P450 704C1-like [Ananas comosus]
TRINITY_DN53294_c0_g1	CRK26	12.25	0.16	7.13171	2.54761e-50	PREDICTED: cysteine-rich receptor-like protein kinase 10 [Elaeis guineensis]
TRINITY_DN43785_c0_g4	-	1.27	0.01	7.11214	7.88e-17	-
TRINITY_DN39020_c6_g4	-	2.46	0.01	7.0824	9.65073e-17	-
TRINITY_DN53982_c1_g6	-	2.22	0	7.08094	6.88881e-07	-
TRINITY_DN56035_c1_g2	-	3.13	0	7.07179	1.76922e-07	-
TRINITY_DN32125_c2_g1	-	1793.3	27.31	7.05834	2.9566e-34	trypsin/chymotrypsin inhibitor [Alocasia macrorrhizos]
TRINITY_DN54204_c0_g5	-	42.97	0.14	7.03751	7.20958e-18	11-S seed storage protein [Macleaya cordata]
TRINITY_DN46896_c1_g1	-	4.44	0	7.01016	1.65457e-06	-
TRINITY_DN57067_c2_g1	-	30.88	0.3	7.00815	3.59784e-64	-
TRINITY_DN52943_c0_g1	-	3.88	0.06	6.96128	1.16122e-43	-
TRINITY_DN45859_c2_g6	-	25.11	0.23	6.95984	1.15614e-20	-
TRINITY_DN41089_c1_g1	PME35	335.42	2.74	6.94911	1.0631e-84	hypothetical protein GW17_00055304 [Ensete ventricosum]
TRINITY_DN33213_c2_g6	Os03g0733400	2.85	0.02	6.90517	3.35519e-25	zinc finger BED domain-containing protein RICESLEEPER 1-like isoform X1 [Phoenix dactylifera]
TRINITY_DN47431_c0_g6	GAT1	5.37	0.04	6.8121	1.45997e-14	GABA transporter 1, partial [Phoenix dactylifera]
TRINITY_DN55132_c0_g2	-	45.11	0.37	6.8079	6.4133e-35	-
TRINITY_DN38162_c1_g4	-	4.38	0.03	6.79924	1.41288e-14	-
TRINITY_DN40092_c0_g3	PRD1	3.43	0.03	6.79745	3.54438e-42	PREDICTED: protein PRD1 [Elaeis guineensis]
TRINITY_DN52226_c2_g1	-	1.04	0.15	6.79369	3.91861e-13	-
TRINITY_DN33529_c0_g4	-	5.9	0.07	6.70873	2.13466e-13	-
TRINITY_DN33532_c3_g3	-	11.44	0.12	6.69914	3.3537e-43	-
TRINITY_DN39728_c1_g1	-	214.73	2.13	6.6854	1.34375e-80	-
TRINITY_DN52138_c0_g8	-	5.72	0.05	6.68403	3.86046e-21	-
TRINITY_DN38319_c0_g4	-	18.55	0.18	6.67086	2.8016e-28	-
TRINITY_DN47105_c4_g5	UGT76F1	6.95	0.06	6.64991	1.39984e-32	DIMBOA UDP-glucosyltransferase BX8-like [Panicum hallii]
TRINITY_DN54073_c0_g11	BBE1	14.07	0.14	6.64956	6.38747e-59	reticuline oxidase-like [Phoenix dactylifera]
TRINITY_DN46013_c0_g1	-	7.84	0.08	6.64306	2.83132e-70	-
TRINITY_DN51753_c4_g8	-	1.83	0.01	6.5887	1.67268e-13	probable transcription factor At4g00390 [Phoenix dactylifera]
TRINITY_DN35901_c2_g3	ROMT	9.32	0.26	6.5262	2.54117e-56	5-pentadecatrienyl resorcinol O-methyltransferase-like [Panicum hallii]
TRINITY_DN56838_c2_g3	-	2.68	0.04	6.51733	1.77792e-12	-
TRINITY_DN54939_c2_g2	-	3.4	0.04	6.49066	6.08434e-29	hypothetical protein VITISV_006122 [Vitis vinifera]
TRINITY_DN46013_c0_g4	ELP6	14.47	0.17	6.48956	3.47321e-110	elongator complex protein 6 isoform X2 [Dendrobium catenatum]
TRINITY_DN57424_c4_g1	-	2.22	0.02	6.47293	1.83395e-13	Transposon Tf2-2 polyprotein [Vitis vinifera]
TRINITY_DN35223_c1_g1	RPPL1	4.39	1.04	6.46786	1.59669e-44	putative disease resistance protein RGA3 [Phoenix dactylifera]
TRINITY_DN37296_c0_g5	-	2.57	0.03	6.43665	1.62518e-25	hypothetical protein BHE74_00041886, partial [Ensete ventricosum]
TRINITY_DN46927_c2_g1	-	5.28	0.06	6.43254	8.49374e-12	-
TRINITY_DN32135_c1_g1	-	3	0.03	6.41556	2.0505e-10	-
TRINITY_DN32965_c0_g1	-	5.12	0.05	6.39608	1.591e-17	-
TRINITY_DN31770_c0_g1	ELP3	6.71	0.03	6.37833	1.65011e-12	Histone acetyltransferase ELP [Parasponia andersonii]
TRINITY_DN33127_c0_g1	-	1005.95	13.67	6.37632	5.94759e-12	-
TRINITY_DN29163_c0_g3	BHLH47	1.63	0.02	6.36949	4.0166e-10	transcription factor BHLH062-like [Phoenix dactylifera]
TRINITY_DN33549_c0_g2	-	35.92	0.47	6.34904	4.92734e-42	-
TRINITY_DN47276_c1_g5	-	11.46	0.11	6.34458	1.61454e-57	-
TRINITY_DN33840_c0_g1	-	22.72	0.37	6.32942	8.05511e-30	-
TRINITY_DN50573_c3_g6	-	24.13	0.29	6.32751	7.26898e-15	-
TRINITY_DN43884_c1_g1	OLE9	7.21	0.05	6.30355	2.55691e-14	glucan endo-1,3-beta-D-glucosidase-like [Panicum hallii]
TRINITY_DN34426_c2_g4	-	5.08	0.22	6.24469	9.07607e-29	uncharacterized protein LOC18031331 [Citrus clementina]
TRINITY_DN46426_c0_g1	-	340.44	6.21	6.23039	1.31759e-71	RecName: Full=Trypsin/chymotrypsin inhibitor
TRINITY_DN49501_c3_g7	-	12.72	0.96	6.21121	2.60435e-27	-
TRINITY_DN35599_c0_g2	-	17.7	0.34	6.20711	2.07835e-25	-
TRINITY_DN50367_c0_g1	-	14.28	0.24	6.18586	6.04264e-41	-
TRINITY_DN55706_c1_g3	-	26.11	0.36	6.17315	9.87084e-15	PREDICTED: primary amine oxidase [Elaeis guineensis]
TRINITY_DN51594_c0_g1	-	153.01	4.03	6.17218	9.96878e-52	-
TRINITY_DN45175_c1_g2	-	1.43	0.02	6.16566	2.75966e-10	T26F17.17 [Arabidopsis thaliana]
TRINITY_DN31790_c0_g1	-	194.98	2.71	6.15979	2.11571e-14	-
TRINITY_DN55463_c0_g2	CYP704C1	76.62	1.06	6.15907	9.55475e-47	unnamed protein product, partial [Vitis vinifera]
TRINITY_DN56896_c1_g1	-	14511.6	309.9	6.13406	3.18159e-84	miraculin, partial [Phoenix dactylifera]
TRINITY_DN38943_c1_g3	-	4.25	0.06	6.12768	4.20991e-10	pathogenesis-related protein PRB1-3-like protein [Cinnamomum micranthum f. kanehirae]
TRINITY_DN54244_c0_g1	HMA4	19.39	0.54	6.12513	4.32284e-114	Cation-transporting P-type ATPase [Cinnamomum micranthum f. kanehirae]
TRINITY_DN45491_c1_g6	-	3.05	0.03	6.09848	1.05347e-09	-
TRINITY_DN34146_c2_g2	-	1.71	0.02	6.0972	2.04506e-09	-
TRINITY_DN35054_c3_g4	-	3.21	0.03	6.09069	3.49569e-15	PREDICTED: uncharacterized protein LOC103947998 [Pyrus x bretschneideri]
TRINITY_DN52080_c4_g2	-	12.4	0.28	6.09052	4.63015e-18	-
TRINITY_DN38758_c0_g2	-	11.03	0.1	6.08928	4.27463e-22	-
TRINITY_DN53982_c1_g5	At5g63020	2.16	0.03	6.08917	4.22916e-15	disease resistance protein RPS2 [Ricinus communis]
TRINITY_DN48153_c0_g6	-	5.54	0.06	6.08612	2.40383e-09	-
TRINITY_DN48651_c1_g6	-	4.12	0.05	6.08214	3.24314e-11	-
TRINITY_DN35369_c2_g2	-	0.73	0.01	6.02747	1.78791e-10	-
TRINITY_DN49640_c1_g5	-	2.3	0.02	6.02653	5.6378e-07	-
TRINITY_DN36805_c0_g1	BRIP1	3.97	0.05	6.00238	3.79928e-39	PREDICTED: Fanconi anemia group J protein homolog isoform X1 [Elaeis guineensis]
TRINITY_DN42504_c2_g2	-	1.82	0.02	6.00134	1.49742e-07	-
TRINITY_DN44344_c0_g4	RPS2	12.89	2.14	5.97696	9.8514e-100	disease resistance protein RPS2 [Durio zibethinus]
TRINITY_DN51694_c1_g5	-	1.99	0.03	5.97661	5.02867e-14	-
TRINITY_DN35628_c1_g6	LECRK41	2.45	0.03	5.97188	2.7691e-11	PREDICTED: L-type lectin-domain containing receptor kinase IV.1-like [Elaeis guineensis]
TRINITY_DN38752_c0_g3	-	7.84	0.13	5.95763	3.72326e-29	-
TRINITY_DN49311_c3_g4	-	4.7	0.06	5.95719	3.67356e-10	-
TRINITY_DN46066_c2_g3	-	1.65	0.04	5.9471	1.64931e-09	-
TRINITY_DN54965_c2_g1	-	34.73	0.58	5.93854	6.80878e-36	PREDICTED: uncharacterized protein LOC105039580 [Elaeis guineensis]
TRINITY_DN54425_c1_g4	-	11.63	0.14	5.93018	7.52134e-09	-
TRINITY_DN55048_c1_g2	-	4.42	0.18	5.92227	1.90364e-12	-
TRINITY_DN52537_c1_g7	-	13.04	0.13	5.91527	1.113e-09	-
TRINITY_DN55708_c1_g2	JMT	2.01	0.02	5.91343	6.04938e-09	S-adenosyl-L-methionine-dependent methyltransferases superfamily protein [Zostera marina]
TRINITY_DN37296_c0_g4	-	2.06	0.03	5.91157	1.28551e-20	ORF3, partial [Dioscorea rotundata]
TRINITY_DN52746_c1_g2	BAM4	5.62	0.13	5.90682	3.95229e-28	Glycoside hydrolase [Macleaya cordata]
TRINITY_DN45952_c0_g2	-	11.87	0.28	5.89294	4.19618e-29	hypothetical protein C2845_PM01G41450 [Panicum miliaceum]
TRINITY_DN50389_c0_g3	-	3.7	0.05	5.89194	4.76005e-10	hypothetical protein DM860_018231 [Cuscuta australis]
TRINITY_DN57341_c2_g2	-	6.76	0.42	5.87884	3.68538e-25	-
TRINITY_DN40953_c0_g2	-	48.01	1.08	5.87765	1.07986e-46	-
TRINITY_DN51488_c0_g5	NCBP	4.56	0.08	5.84192	7.70507e-20	hypothetical protein GW17_00029122 [Ensete ventricosum]
TRINITY_DN42303_c1_g3	-	13.53	0.12	5.83518	4.52607e-41	-
TRINITY_DN44092_c1_g5	CYP71A21	3.72	0.05	5.83277	3.10303e-12	PREDICTED: cytochrome P450 71A1-like [Juglans regia]
TRINITY_DN41040_c0_g4	-	2.01	0.03	5.83232	3.59961e-09	-
TRINITY_DN50198_c0_g1	-	1.95	0.02	5.79547	1.79727e-09	-
TRINITY_DN57384_c0_g1	-	6.99	0.13	5.77568	1.97742e-51	uncharacterized protein LOC108511873 [Phoenix dactylifera]
TRINITY_DN46109_c0_g3	-	1.56	0.02	5.76559	9.79298e-09	PREDICTED: uncharacterized protein LOC103973065 isoform X1 [Musa acuminata subsp. malaccensis]
TRINITY_DN56701_c0_g1	-	5.68	0.09	5.76477	2.77362e-09	-
TRINITY_DN39540_c1_g3	-	1.49	0.02	5.76362	1.45702e-08	-
TRINITY_DN52638_c0_g2	-	7.91	0.14	5.75934	2.36758e-12	-
TRINITY_DN50889_c1_g1	-	7.57	0.14	5.75864	3.96349e-13	-
TRINITY_DN32938_c0_g1	-	13.33	0.33	5.75587	2.32396e-32	protein gar2-like [Dendrobium catenatum]
TRINITY_DN47487_c1_g5	-	2.83	0.04	5.75166	4.81063e-09	-
TRINITY_DN46868_c1_g1	-	3.16	0.04	5.75007	3.03236e-09	-
TRINITY_DN46773_c0_g1	-	3.44	0.05	5.74708	6.03431e-12	-
TRINITY_DN33791_c0_g3	-	13.94	0.45	5.7416	2.27184e-32	uncharacterized protein LOC109842415 [Asparagus officinalis]
TRINITY_DN45611_c5_g1	-	29.65	0.58	5.71784	1.24286e-24	-
TRINITY_DN43764_c2_g3	-	1.53	0.03	5.71144	1.03552e-12	-
TRINITY_DN37482_c1_g1	-	39.04	0.77	5.70682	5.13191e-30	-
TRINITY_DN56615_c0_g4	-	3.28	0.05	5.70246	3.96688e-09	-
TRINITY_DN52157_c0_g3	-	1.61	0.18	5.69258	1.55051e-21	-
TRINITY_DN57239_c0_g3	-	1.02	0.02	5.64243	9.18737e-16	uncharacterized protein LOC109823347 [Asparagus officinalis]
TRINITY_DN53483_c1_g1	-	1.5	0.04	5.63376	3.20621e-24	putative polyprotein [Oryza sativa Japonica Group]
TRINITY_DN54747_c1_g2	-	1.62	0.28	5.63108	6.03431e-12	PREDICTED: uncharacterized protein LOC103979906 [Musa acuminata subsp. malaccensis]
TRINITY_DN34655_c2_g4	-	22.39	0.42	5.62821	8.7131e-11	-
TRINITY_DN42675_c0_g2	-	2.04	0.03	5.62552	1.03485e-08	-
TRINITY_DN56195_c0_g3	-	2.83	0.02	5.61857	4.37214e-08	-
TRINITY_DN56816_c2_g5	PBL17	1.2	0.02	5.60603	6.61407e-12	PREDICTED: probable serine/threonine-protein kinase PBL17 [Elaeis guineensis]
TRINITY_DN49257_c0_g2	-	9.67	0.17	5.60168	2.9851e-12	-
TRINITY_DN43741_c0_g2	-	3.83	0.05	5.60118	9.31144e-26	hypothetical protein L195_g017092, partial [Trifolium pratense]
TRINITY_DN31513_c0_g1	-	184.13	3.6	5.59826	1.52317e-26	-
TRINITY_DN44146_c2_g4	-	2.73	0.05	5.58757	7.95695e-12	hypothetical protein TSUD_179970 [Trifolium subterraneum]
TRINITY_DN45287_c0_g5	At4g25835	6.39	0.13	5.58094	1.68912e-49	P-loop containing nucleoside triphosphate hydrolases superfamilyprotein [Zostera marina]
TRINITY_DN50642_c1_g1	-	3.46	0.05	5.57719	1.26333e-11	-
TRINITY_DN40829_c1_g3	-	1.34	0.03	5.55695	6.65098e-10	-
TRINITY_DN24076_c0_g1	-	5.98	0.09	5.55182	8.21843e-07	-
TRINITY_DN36366_c0_g2	GSVIVT00023967001	52.39	1.13	5.54925	7.18264e-15	PREDICTED: peroxidase 4-like [Nelumbo nucifera]
TRINITY_DN47878_c0_g5	-	2.93	0.06	5.54383	9.29438e-18	PREDICTED: NADH dehydrogenase [ubiquinone] 1 beta subcomplex subunit 10-B-like [Oryza brachyantha]
TRINITY_DN57275_c0_g1	RPP8L3	83.76	5.49	5.54116	6.77297e-73	PREDICTED: LOW QUALITY PROTEIN: probable disease resistance protein At1g58602 [Elaeis guineensis]
TRINITY_DN37022_c0_g2	-	5.35	0.15	5.53441	3.84724e-07	-
TRINITY_DN47108_c0_g4	MAP65-5	3.93	0.09	5.53434	1.20451e-41	PREDICTED: 65-kDa microtubule-associated protein 5 isoform X1 [Elaeis guineensis]
TRINITY_DN35712_c0_g4	-	4.98	0.12	5.50461	4.94229e-16	-
TRINITY_DN53282_c0_g1	-	0.62	0	5.50216	4.17636e-07	-
TRINITY_DN28853_c0_g1	-	1.69	0.04	5.49839	4.31604e-11	hypothetical protein BHE74_00032917 [Ensete ventricosum]
TRINITY_DN32318_c0_g1	-	23.34	0.44	5.49684	2.55858e-45	auxin-induced protein 5NG4-like [Asparagus officinalis]
TRINITY_DN57161_c2_g2	-	2.73	0.36	5.46983	4.73991e-27	uncharacterized protein LOC111406633 [Olea europaea var. sylvestris]
TRINITY_DN41652_c1_g1	-	72.76	1.78	5.46417	2.24817e-35	-
TRINITY_DN33617_c1_g3	-	1.8	0.04	5.44789	4.83102e-11	-
TRINITY_DN48270_c0_g2	At3g02645	0.76	0.01	5.4327	7.70398e-08	UPF0481 protein [Ananas comosus]
TRINITY_DN43265_c1_g5	-	7.07	0.16	5.40392	1.81122e-16	-
TRINITY_DN45381_c0_g6	-	88.13	2.1	5.40071	7.22499e-28	-
TRINITY_DN54105_c1_g5	LECRK42	2.52	0.05	5.39706	6.60502e-09	Receptor lectin kinase [Theobroma cacao]
TRINITY_DN46389_c1_g4	-	1.86	0.03	5.39671	3.90722e-09	-
TRINITY_DN55108_c1_g1	-	16.91	0.33	5.39268	1.79736e-11	-
TRINITY_DN46082_c0_g1	-	5.52	0.13	5.39032	6.20828e-09	-
TRINITY_DN41170_c0_g1	GRXC2	39.43	0.67	5.38385	5.45033e-46	glutaredoxin-C1-like [Phoenix dactylifera]
TRINITY_DN42334_c1_g4	-	10.29	0.27	5.3765	1.16774e-19	-
TRINITY_DN57161_c2_g8	pol	2.34	0.06	5.36084	3.18941e-26	uncharacterized protein LOC110767855 [Prunus avium]
TRINITY_DN52337_c0_g4	-	4.61	0.09	5.3606	1.33804e-05	-
TRINITY_DN48507_c3_g3	-	1.75	0.11	5.35524	2.04228e-08	-
TRINITY_DN43036_c1_g4	-	2.04	0.05	5.34054	1.08145e-15	-
TRINITY_DN39455_c0_g1	-	14.97	0.35	5.3199	5.04946e-12	-
TRINITY_DN46426_c0_g2	-	2693.67	129.75	5.31897	5.63886e-50	25kD storage protein [Colocasia esculenta]
TRINITY_DN40919_c2_g4	-	5.59	0.13	5.31475	7.67058e-12	-
TRINITY_DN43062_c1_g3	-	4.57	0.1	5.30438	2.6995e-10	-
TRINITY_DN46641_c0_g2	-	2.51	0.1	5.30065	2.03731e-16	universal stress protein PHOS34-like [Phoenix dactylifera]
TRINITY_DN56024_c0_g4	-	10.1	0.6	5.30064	1.08471e-19	-
TRINITY_DN39704_c0_g1	-	2.78	0.06	5.27729	3.85963e-08	hypothetical protein DCAR_020658 [Daucus carota subsp. sativus]
TRINITY_DN40340_c0_g1	-	4.38	0.15	5.27615	4.68171e-20	-
TRINITY_DN51696_c2_g3	-	7.93	0.21	5.27364	5.59584e-20	-
TRINITY_DN35790_c0_g1	COL16	11.01	0.26	5.27328	2.87609e-24	uncharacterized protein LOC111300501 [Durio zibethinus]
TRINITY_DN49565_c0_g3	-	21933.8	472.06	5.26998	7.54762e-30	-
TRINITY_DN53982_c1_g3	RPS2	2.25	0.06	5.25471	4.1499e-12	PREDICTED: disease resistance protein RPS2 isoform X1 [Vitis vinifera]
TRINITY_DN43613_c0_g1	COX6B-2	1.76	0.04	5.25364	6.79928e-16	cytochrome C oxidase, subunit VIb family protein [Medicago truncatula]
TRINITY_DN48452_c0_g1	-	9.33	0.38	5.25029	4.81565e-19	-
TRINITY_DN47485_c1_g5	-	10.77	0.19	5.2492	1.9062e-07	uncharacterized protein LOC107030364 [Solanum pennellii]
TRINITY_DN43786_c0_g5	LECRK59	2.88	0.06	5.23813	6.15189e-09	PREDICTED: L-type lectin-domain containing receptor kinase IV.1-like isoform X1 [Elaeis guineensis]
TRINITY_DN52946_c0_g4	-	1.4	0.03	5.21891	1.80542e-08	-
TRINITY_DN38969_c1_g15	-	6.39	0.16	5.20639	2.04068e-12	-
TRINITY_DN50053_c0_g2	-	9.87	0.2	5.19035	2.08022e-05	-
TRINITY_DN45643_c0_g1	-	1.88	0.05	5.18346	2.53848e-11	-
TRINITY_DN52872_c0_g1	-	12.45	0.35	5.17997	9.51728e-31	carbonic anhydrase, chloroplastic [Phoenix dactylifera]
TRINITY_DN41680_c0_g1	-	25.48	0.52	5.17709	2.79338e-26	-
TRINITY_DN39339_c0_g2	-	4.63	0.22	5.17161	6.05261e-16	-
TRINITY_DN44432_c0_g1	-	1.79	0.05	5.14181	1.95959e-14	copper transport protein ATX1 isoform X1 [Dendrobium catenatum]
TRINITY_DN47121_c0_g1	-	17.63	0.51	5.12924	7.03006e-63	-
TRINITY_DN34410_c3_g1	-	236.62	6.84	5.12397	6.86116e-49	-
TRINITY_DN35370_c0_g2	DOGL3	2.06	0.09	5.10608	7.24641e-11	hypothetical protein GW17_00029450 [Ensete ventricosum]
TRINITY_DN56647_c1_g2	-	159.92	4.85	5.09894	7.83294e-56	-
TRINITY_DN48909_c1_g5	XI-F	6.58	0.2	5.08019	3.1357e-14	Myosin-J heavy chain [Panicum miliaceum]
TRINITY_DN44960_c0_g1	-	5.31	0.6	5.06422	4.02148e-30	hypothetical protein BHM03_00055896, partial [Ensete ventricosum]
TRINITY_DN39722_c2_g5	KCS17	6.75	0.2	5.06115	8.28752e-21	3-ketoacyl-CoA synthase 4-like [Phoenix dactylifera]
TRINITY_DN52815_c0_g3	-	8.93	0.31	5.05202	1.05654e-26	PREDICTED: pathogen-related protein [Elaeis guineensis]
TRINITY_DN43604_c0_g1	-	3.41	0.1	5.03464	1.92565e-08	-
TRINITY_DN33902_c0_g2	-	6.45	0.11	5.03396	3.30999e-10	-
TRINITY_DN45651_c0_g5	-	2.5	0.07	5.0278	1.71186e-08	-
TRINITY_DN33791_c0_g1	-	10.55	0.31	5.02041	2.62764e-12	uncharacterized protein LOC109842415 [Asparagus officinalis]
TRINITY_DN40579_c1_g4	TY3B-G	0.79	0.17	5.01418	4.11465e-10	retrotransposon-related protein [Trifolium pratense]
TRINITY_DN36154_c3_g4	pol	1.43	0.04	4.99619	7.1206e-11	polyprotein, partial [Ananas comosus]
TRINITY_DN57341_c2_g3	-	11.54	0.42	4.98796	1.7487e-25	Retrovirus-related Pol polyprotein from transposon TNT 1-94 [Vitis vinifera]
TRINITY_DN41866_c0_g1	-	2.22	0.06	4.97751	7.47481e-11	-
TRINITY_DN34827_c2_g3	-	131.88	4.39	4.96244	3.29161e-40	-
TRINITY_DN38153_c0_g5	-	4.96	0.14	4.95276	1.19571e-07	-
TRINITY_DN37369_c0_g2	-	19.03	0.64	4.94061	9.48562e-16	-
TRINITY_DN39339_c0_g6	-	34.43	1.25	4.94043	2.46087e-11	-
TRINITY_DN35990_c0_g4	-	1.9	0.05	4.9212	2.57068e-07	-
TRINITY_DN54287_c0_g6	-	6.17	0.73	4.91764	5.24417e-08	hypothetical protein Ahy_B05g073825 isoform B [Arachis hypogaea]
TRINITY_DN38176_c3_g5	-	5.24	0.15	4.90997	1.91192e-06	-
TRINITY_DN37319_c0_g3	GLR2.1	17.58	0.66	4.90118	7.72851e-22	PREDICTED: glutamate receptor 2.7-like [Elaeis guineensis]
TRINITY_DN42202_c0_g1	-	21.99	0.67	4.88992	3.77234e-12	-
TRINITY_DN38923_c0_g4	-	16.32	0.57	4.8841	3.87758e-10	-
TRINITY_DN41919_c2_g1	-	1.79	0.06	4.87986	1.50384e-11	-
TRINITY_DN50955_c0_g7	-	3.01	0.09	4.87958	8.91809e-08	-
TRINITY_DN37626_c4_g2	-	8.68	0.58	4.87725	2.08365e-20	-
TRINITY_DN42105_c0_g3	-	2	0.07	4.87637	6.50659e-09	-
TRINITY_DN37928_c0_g4	-	4.34	0.15	4.86106	3.38267e-09	PREDICTED: protein JINGUBANG [Elaeis guineensis]
TRINITY_DN44622_c1_g1	UEL-2	24.66	0.63	4.85827	9.35812e-13	putative UDP-arabinose 4-epimerase 2 [Dichanthelium oligosanthes]
TRINITY_DN50973_c3_g3	-	2.36	0.07	4.84651	3.16337e-09	subtilisin-like protease SBT1.2 [Papaver somniferum]
TRINITY_DN32352_c0_g7	-	3.1	0.1	4.84312	7.0337e-10	hypothetical protein TSUD_207440 [Trifolium subterraneum]
TRINITY_DN56623_c0_g5	-	9.29	0.31	4.84266	5.35881e-09	-
TRINITY_DN55215_c3_g3	LOX2.1	237.95	8.43	4.82629	2.20706e-31	linoleate 13S-lipoxygenase 2-1, chloroplastic-like [Ananas comosus]
TRINITY_DN56033_c0_g2	-	3.9	0.06	4.82616	2.51095e-14	-
TRINITY_DN45074_c0_g4	-	2.16	0.07	4.81668	1.56858e-10	-
TRINITY_DN44218_c0_g1	-	1.98	0.06	4.81587	1.21525e-07	-
TRINITY_DN38946_c0_g1	OsI_15387	3.45	0.07	4.80373	2.27869e-07	hypothetical protein Ahy_Scaffold8g108553 isoform A [Arachis hypogaea]
TRINITY_DN51661_c1_g1	-	11.03	0.4	4.79513	5.63715e-22	-
TRINITY_DN56440_c0_g1	-	20.73	0.91	4.78357	3.51207e-29	-
TRINITY_DN55175_c0_g1	-	3.13	0.12	4.77813	1.42338e-11	-
TRINITY_DN56023_c0_g2	GLR2.2	4.03	0.15	4.77392	1.07851e-16	hypothetical protein AQUCO_03100069v1 [Aquilegia coerulea]
TRINITY_DN44015_c1_g1	-	402.24	30.26	4.76235	7.42565e-46	-
TRINITY_DN38032_c1_g3	-	6.04	0.19	4.75394	1.29425e-14	-
TRINITY_DN36061_c2_g5	-	2.79	0.09	4.7506	4.71516e-08	-
TRINITY_DN47276_c1_g8	MYB48	2.07	0.07	4.74934	4.06248e-07	transcription repressor MYB6-like [Panicum miliaceum]
TRINITY_DN55351_c1_g2	CRK28	8.17	0.35	4.726	5.53075e-19	hypothetical protein Ahy_B09g100047 isoform B [Arachis hypogaea]
TRINITY_DN38450_c0_g2	-	9.82	0.34	4.71608	8.30553e-20	AMP-binding domain-containing protein/DUF4009 domain-containing protein [Cephalotus follicularis]
TRINITY_DN34003_c1_g1	LOX2.3	178.54	7.08	4.71432	1.55201e-31	linoleate 13S-lipoxygenase 2-1, chloroplastic-like protein [Cinnamomum micranthum f. kanehirae]
TRINITY_DN57403_c6_g1	-	55.67	2.18	4.70442	8.75618e-20	-
TRINITY_DN56023_c0_g1	GLR2.8	16.33	0.23	4.70225	5.5506e-10	Glutamate receptor 2.8 [Vitis vinifera]
TRINITY_DN44109_c1_g4	-	3.54	0.12	4.69576	3.46846e-07	-
TRINITY_DN32501_c2_g3	-	2.56	0.04	4.67958	1.73049e-08	hypothetical protein F511_34284 [Dorcoceras hygrometricum]
TRINITY_DN46767_c0_g2	-	2.08	0.09	4.67134	6.10265e-08	-
TRINITY_DN46381_c1_g3	CYP19-3	5.38	0.19	4.66941	1.11982e-13	PREDICTED: peptidyl-prolyl cis-trans isomerase CYP19-3 [Elaeis guineensis]
TRINITY_DN46962_c1_g6	GIP	1.07	0.04	4.65537	9.69526e-13	Integrase, catalytic core [Corchorus capsularis]
TRINITY_DN53001_c0_g1	-	11.16	0.61	4.65293	1.61849e-10	-
TRINITY_DN39416_c2_g2	LECRK91	2	0.09	4.64461	4.00725e-08	hypothetical protein B296_00030466 [Ensete ventricosum]
TRINITY_DN49533_c1_g1	STR19	4.24	0.17	4.63519	1.09511e-18	protein HIGH ARSENIC CONTENT 1, mitochondrial-like isoform X1 [Phoenix dactylifera]
TRINITY_DN43530_c0_g3	UBC10	1.35	0.09	4.61913	2.834e-10	PREDICTED: ubiquitin-conjugating enzyme E2-17 kDa-like isoform X1 [Lupinus angustifolius]
TRINITY_DN39818_c0_g6	-	4.12	0.16	4.617	7.8291e-17	-
TRINITY_DN32491_c1_g9	PYL4	0.57	0.02	4.60977	1.37062e-08	hypothetical protein GW17_00010299 [Ensete ventricosum]
TRINITY_DN48645_c2_g5	-	8.34	0.35	4.59863	3.16332e-50	-
TRINITY_DN53121_c0_g4	-	1.92	0.1	4.59483	8.98383e-08	-
TRINITY_DN50282_c0_g1	-	14.07	0.45	4.58727	1.17016e-20	Oxidative stress 3, putative isoform 1 [Cinnamomum micranthum f. kanehirae]
TRINITY_DN50430_c2_g4	OPT3	2.89	0.11	4.58492	2.44906e-13	oligopeptide transporter 3 [Manihot esculenta]
TRINITY_DN43348_c3_g3	LBD37	2.48	0.1	4.57244	1.109e-08	hypothetical protein BHM03_00043765 [Ensete ventricosum]
TRINITY_DN23016_c0_g1	-	3.57	0.14	4.55271	1.53613e-08	-
TRINITY_DN48036_c0_g4	-	2.79	0.11	4.54211	3.41938e-09	-
TRINITY_DN40773_c0_g5	-	4.63	0.2	4.5301	9.10187e-08	-
TRINITY_DN45271_c0_g3	-	1.53	0.21	4.52654	2.50932e-07	-
TRINITY_DN36102_c1_g6	-	2.51	0.1	4.51978	4.17617e-14	-
TRINITY_DN31042_c0_g1	-	4.34	0.16	4.50844	5.34229e-09	-
TRINITY_DN37549_c0_g6	-	5.2	0.5	4.50682	1.308e-11	-
TRINITY_DN44362_c1_g2	-	1.58	0.07	4.50631	6.53879e-09	-
TRINITY_DN35223_c1_g9	-	0.34	0.01	4.4989	1.1573e-05	putative disease resistance protein RGA4, partial [Phoenix dactylifera]
TRINITY_DN55611_c0_g1	AMC1	6.15	4.69	4.49449	6.60431e-38	metacaspase-1-like [Coffea eugenioides]
TRINITY_DN44753_c1_g1	-	6.54	0.35	4.49408	7.5879e-15	PREDICTED: lipase-like PAD4 isoform X1 [Musa acuminata subsp. malaccensis]
TRINITY_DN49033_c0_g3	-	17.03	0.79	4.49323	2.46916e-13	-
TRINITY_DN34252_c0_g1	-	3.73	0.16	4.49284	6.67504e-08	-
TRINITY_DN39971_c2_g2	-	8.55	0.36	4.48121	4.43221e-07	-
TRINITY_DN42805_c1_g5	-	0.67	0.03	4.47831	2.45004e-07	-
TRINITY_DN49207_c1_g3	GLR2.8	18.45	0.83	4.47763	7.36417e-30	PREDICTED: glutamate receptor 2.7-like [Elaeis guineensis]
TRINITY_DN50518_c0_g3	-	1.71	0.06	4.47591	1.48662e-16	Hypothetical protein [Arabidopsis thaliana]
TRINITY_DN33521_c2_g1	-	2.16	0.08	4.46071	7.6352e-07	-
TRINITY_DN51473_c1_g3	-	2.02	0.11	4.45252	2.93719e-09	-
TRINITY_DN52446_c1_g4	-	7.82	0.4	4.4516	1.54665e-07	-
TRINITY_DN55989_c1_g4	-	8.51	0.37	4.44612	3.87939e-09	-
TRINITY_DN37473_c0_g8	-	26.4	1.22	4.44546	8.26012e-14	-
TRINITY_DN39726_c0_g4	-	1.66	0.07	4.43647	2.04464e-15	hypothetical protein AXF42_Ash006193 [Apostasia shenzhenica]
TRINITY_DN39500_c1_g2	Rv2859c	2.07	0.16	4.4205	1.4478e-18	PREDICTED: putative glutamine amidotransferase PB2B2.05 [Nelumbo nucifera]
TRINITY_DN34233_c0_g5	-	2119.87	100.25	4.41835	1.40501e-25	-
TRINITY_DN36806_c0_g2	-	1.78	0.09	4.41325	7.38683e-06	hypothetical protein B296_00058425 [Ensete ventricosum]
TRINITY_DN39051_c1_g10	-	3.26	0.16	4.4102	1.0445e-10	-
TRINITY_DN55539_c1_g8	-	1.68	0.07	4.41011	1.63481e-08	PREDICTED: uncharacterized protein LOC105061278 [Elaeis guineensis]
TRINITY_DN48264_c1_g2	RWK1	6.72	0.13	4.40712	2.81979e-09	PREDICTED: putative leucine-rich repeat receptor-like serine/threonine-protein kinase At2g19230 [Musa acuminata subsp. malaccensis]
TRINITY_DN51907_c3_g3	-	0.38	0.01	4.40252	1.28043e-06	-
TRINITY_DN40195_c2_g3	-	47.6	2.42	4.39188	3.79555e-37	-
TRINITY_DN47785_c0_g1	-	43.56	3.54	4.38078	1.15773e-20	-
TRINITY_DN40840_c0_g2	STAR1	202.36	10.15	4.37083	2.32165e-21	ABC transporter I family member 17-like [Hevea brasiliensis]
TRINITY_DN48944_c1_g2	-	27.68	0.61	4.36967	4.66387e-15	PREDICTED: uncharacterized protein LOC105041962 [Elaeis guineensis]
TRINITY_DN44859_c0_g4	-	1.86	0.09	4.36367	1.97653e-07	-
TRINITY_DN40987_c1_g4	-	2.22	0.1	4.36166	1.50383e-11	-
TRINITY_DN50303_c2_g5	-	12.56	0.75	4.35753	1.7821e-06	-
TRINITY_DN45091_c1_g1	CYP704C1	2.03	0.08	4.35611	6.63327e-09	PREDICTED: cytochrome P450 704C1-like [Elaeis guineensis]
TRINITY_DN55132_c0_g7	-	3.11	0.14	4.35248	1.28218e-08	-
TRINITY_DN34566_c0_g1	MEE14	24.45	1.36	4.34055	6.03951e-30	PREDICTED: CCG-binding protein 1-like [Elaeis guineensis]
TRINITY_DN56774_c0_g1	At1g11820	13.16	0.81	4.33747	1.27178e-08	glucan endo-1,3-beta-glucosidase 13-like [Olea europaea var. sylvestris]
TRINITY_DN55844_c0_g2	-	7.75	0.84	4.33346	7.87644e-09	uncharacterized protein LOC111984125 [Quercus suber]
TRINITY_DN48104_c0_g3	-	2.26	0.17	4.32657	2.00633e-06	-
TRINITY_DN32542_c3_g6	-	4.57	0.03	4.32522	4.81478e-07	Protein SET domain group 40 [Vitis vinifera]
TRINITY_DN49169_c1_g8	-	2.28	0.08	4.32407	1.21656e-09	-
TRINITY_DN43281_c0_g2	HEL	22.71	1.42	4.31631	2.25321e-10	hypothetical protein DY000_00013860 [Brassica cretica]
TRINITY_DN42787_c0_g1	FT1	6.85	0.34	4.30541	1.67207e-09	galactoside 2-alpha-L-fucosyltransferase-like [Papaver somniferum]
TRINITY_DN44015_c1_g4	-	5.02	0.25	4.29553	1.99223e-10	-
TRINITY_DN52162_c2_g3	-	1.87	0.08	4.29318	9.39431e-07	-
TRINITY_DN41499_c0_g2	ACS2	2.82	0.09	4.29284	9.6585e-18	1-aminocyclopropane-1-carboxylate synthase [Diospyros kaki]
TRINITY_DN41042_c1_g2	CYP71A1	5.27	0.24	4.28695	2.59576e-18	cytochrome P450 71A1-like [Asparagus officinalis]
TRINITY_DN54853_c1_g10	-	386.08	20.62	4.28668	2.97239e-40	-
TRINITY_DN34312_c0_g2	-	3.12	0.16	4.28538	4.92405e-06	-
TRINITY_DN55117_c1_g6	-	9.95	0.51	4.28043	4.09304e-15	-
TRINITY_DN55674_c0_g2	-	3.96	0.2	4.2714	5.59422e-11	uncharacterized protein LOC109847116 [Asparagus officinalis]
TRINITY_DN32518_c1_g8	-	1.79	0.08	4.27049	1.69885e-07	-
TRINITY_DN47602_c1_g2	-	9.7	0.44	4.27012	5.63801e-19	-
TRINITY_DN55110_c0_g3	-	11.66	0.6	4.26962	4.52272e-13	-
TRINITY_DN54211_c0_g1	TY3B-G	6.97	1.23	4.26961	3.08469e-43	PREDICTED: uncharacterized protein LOC108982366, partial [Juglans regia]
TRINITY_DN50671_c0_g1	GLR2.9	21.32	1.26	4.2642	2.13469e-16	glutamate receptor 2.8 [Cinnamomum micranthum f. kanehirae]
TRINITY_DN43119_c0_g2	-	3.55	0.18	4.25666	7.52134e-09	PREDICTED: uncharacterized protein LOC109114973 [Nelumbo nucifera]
TRINITY_DN54372_c1_g1	-	2.07	0.11	4.25383	8.39181e-07	-
TRINITY_DN42613_c0_g4	PME53	3.42	0.16	4.25347	4.94352e-11	probable pectinesterase 53 [Phoenix dactylifera]
TRINITY_DN39695_c1_g1	hormad1	13.7	0.73	4.2528	3.71144e-63	meiosis-specific protein ASY1 [Jatropha curcas]
TRINITY_DN42338_c2_g4	-	4.28	0.34	4.25208	3.44579e-13	-
TRINITY_DN38450_c0_g3	-	11.69	0.63	4.2511	2.97216e-28	PREDICTED: uncharacterized protein LOC105059451 [Elaeis guineensis]
TRINITY_DN57204_c0_g5	-	1.77	0.09	4.25038	1.76194e-13	Retrovirus-related Pol polyprotein from transposon TNT 1-94 [Apostasia shenzhenica]
TRINITY_DN50769_c0_g1	-	7.54	1.26	4.23313	1.50608e-14	PREDICTED: uncharacterized protein LOC103970877 [Musa acuminata subsp. malaccensis]
TRINITY_DN45440_c2_g5	-	3.88	0.19	4.22843	1.7381e-07	-
TRINITY_DN40071_c2_g1	-	4.34	0.23	4.21479	4.10823e-20	-
TRINITY_DN52772_c0_g1	-	1.75	0.12	4.21218	8.55523e-10	-
TRINITY_DN55289_c1_g2	-	9.8	0.78	4.20942	3.4616e-08	-
TRINITY_DN43958_c0_g2	-	1.43	0.04	4.20923	3.6284e-07	-
TRINITY_DN54443_c0_g1	ZSS1	63.34	3.42	4.20285	2.48002e-11	PREDICTED: alpha-humulene synthase [Elaeis guineensis]
TRINITY_DN44065_c0_g1	-	5.58	0.2	4.20008	3.80817e-22	-
TRINITY_DN48847_c0_g5	At2g19810	104.72	5.89	4.19522	1.2657e-41	zinc finger CCCH domain-containing protein 2-like [Phoenix dactylifera]
TRINITY_DN33406_c0_g1	-	9.44	0.66	4.18853	1.39992e-21	-
TRINITY_DN35191_c0_g3	-	3.56	0.25	4.18551	5.98935e-09	-
TRINITY_DN35851_c2_g3	-	10.43	1.23	4.18506	8.75313e-16	-
TRINITY_DN33312_c2_g3	PIP2-7	7.48	0.42	4.18234	8.78335e-19	probable aquaporin PIP2-8 [Amborella trichopoda]
TRINITY_DN51268_c0_g2	-	4.26	0.24	4.17864	1.79351e-11	LOW QUALITY PROTEIN: kinesin-like protein KIN-14J [Phoenix dactylifera]
TRINITY_DN48202_c2_g1	-	45.44	8.29	4.17098	1.28146e-43	-
TRINITY_DN47231_c1_g3	-	1.59	0.09	4.17014	2.61996e-14	-
TRINITY_DN53774_c2_g2	-	3.6	0.18	4.16361	5.47678e-06	-
TRINITY_DN36722_c0_g3	QWRF7	3.25	0.18	4.15808	4.32781e-07	QWRF motif-containing protein 7 [Phoenix dactylifera]
TRINITY_DN36104_c0_g2	PMAT2	21.7	1.24	4.1479	1.0095e-14	PREDICTED: malonyl-coenzyme A:anthocyanin 3-O-glucoside-6''-O-malonyltransferase-like [Elaeis guineensis]
TRINITY_DN49027_c0_g4	-	7.56	0.43	4.14534	3.1825e-13	-
TRINITY_DN36197_c0_g5	-	3.05	0.17	4.13984	1.34364e-07	-
TRINITY_DN48670_c0_g4	FUT8	3.47	0.19	4.13743	3.8641e-11	galactoside 2-alpha-L-fucosyltransferase-like [Manihot esculenta]
TRINITY_DN56683_c2_g1	-	26.43	7.82	4.13094	9.51996e-43	receptor kinase-like protein Xa21 isoform X2 [Hevea brasiliensis]
TRINITY_DN41503_c1_g2	-	22.02	2.2	4.12952	4.19732e-32	-
TRINITY_DN51593_c1_g5	-	1.45	0.14	4.11895	8.19454e-06	-
TRINITY_DN52416_c0_g4	-	2.85	0.16	4.11446	3.69291e-11	-
TRINITY_DN48651_c1_g4	-	5.86	0.34	4.1138	4.50638e-11	-
TRINITY_DN50321_c0_g3	ADG2	14.61	0.96	4.11202	2.16766e-08	uncharacterized protein LOC100810451 [Glycine max]
TRINITY_DN42030_c0_g3	XTH32	4.17	0.24	4.10724	7.38748e-10	PREDICTED: probable xyloglucan endotransglucosylase/hydrolase protein 32 [Elaeis guineensis]
TRINITY_DN56254_c2_g1	-	4.39	2.35	4.10251	6.58198e-19	Bromodomain adjacent to zinc finger domain 1A [Gossypium arboreum]
TRINITY_DN42234_c2_g2	-	0.61	0.04	4.10164	5.00228e-08	-
TRINITY_DN45815_c0_g2	-	1.15	0.06	4.09717	1.09663e-06	-
TRINITY_DN32135_c1_g8	-	2.61	0.16	4.09165	2.3734e-07	-
TRINITY_DN47085_c1_g1	SBT1.6	13.26	0.81	4.08338	1.34643e-29	hypothetical protein B296_00025367 [Ensete ventricosum]
TRINITY_DN39088_c1_g5	Tf2-12	3.74	0.22	4.07674	4.08143e-17	Transposon Tf2-12 polyprotein [Vitis vinifera]
TRINITY_DN34979_c3_g2	-	2.51	0.15	4.07627	1.02824e-09	-
TRINITY_DN42546_c0_g5	-	11.52	0.69	4.07482	4.16317e-06	Transferase [Macleaya cordata]
TRINITY_DN55851_c1_g3	-	24.63	1.49	4.05571	2.2403e-11	-
TRINITY_DN54678_c1_g2	-	2.51	0.11	4.05559	5.56468e-07	-
TRINITY_DN54048_c0_g1	-	12.48	0.78	4.05194	8.38924e-11	-
TRINITY_DN39668_c4_g2	-	2.25	0.14	4.05182	3.01994e-05	non-specific lipid-transfer protein 1-like [Phoenix dactylifera]
TRINITY_DN47074_c1_g3	-	5.68	0.35	4.04482	3.39784e-06	-
TRINITY_DN53245_c0_g3	-	3.46	0.21	4.03992	2.51621e-09	hypothetical protein B296_00009739 [Ensete ventricosum]
TRINITY_DN53182_c1_g6	-	19.2	3.15	4.0353	9.56786e-39	Pollen Ole e 1 allergen/extensin [Cinnamomum micranthum f. kanehirae]
TRINITY_DN36914_c1_g3	-	3	0.17	4.03477	7.65129e-06	-
TRINITY_DN37169_c2_g1	-	8.19	0.49	4.03438	3.73909e-28	-
TRINITY_DN49405_c0_g1	CYP72A15	17.51	1.24	4.03423	2.26794e-28	cytochrome P450 CYP72A219-like protein [Cinnamomum micranthum f. kanehirae]
TRINITY_DN52619_c3_g1	cysG	1.42	0.09	4.03187	1.51827e-07	hypothetical protein B296_00038828 [Ensete ventricosum]
TRINITY_DN54334_c3_g9	LECRK55	2.22	0.12	4.02998	2.26207e-07	PREDICTED: probable L-type lectin-domain containing receptor kinase S.5 [Pyrus x bretschneideri]
TRINITY_DN39241_c0_g1	SBT1.8	7.7	0.47	4.02945	3.58427e-23	hypothetical protein B296_00025367 [Ensete ventricosum]
TRINITY_DN36364_c0_g5	At5g64700	2.2	0.14	4.02608	2.6961e-13	PREDICTED: WAT1-related protein At5g64700-like isoform X1 [Elaeis guineensis]
TRINITY_DN32295_c0_g1	CRK6	9.52	0.56	4.02141	7.76109e-13	cysteine-rich receptor-like protein kinase 8 [Phoenix dactylifera]
TRINITY_DN38695_c0_g2	-	1182.58	87.52	4.01833	3.65484e-51	-
TRINITY_DN35520_c1_g3	-	1.88	0.11	4.01671	1.17611e-07	-
TRINITY_DN36853_c0_g9	rnf181	1.18	0.07	4.01206	1.10861e-06	E3 ubiquitin-protein ligase RING1-like protein [Morus notabilis]
TRINITY_DN52045_c2_g2	-	4.85	0.76	4.00937	2.29433e-14	-
TRINITY_DN38001_c0_g5	-	2.51	0.16	4.00628	5.33449e-07	-
TRINITY_DN48516_c0_g6	-	3.41	0.2	4.00457	6.88717e-10	-
TRINITY_DN57115_c2_g1	SD25	19.53	0.98	4.00353	1.11187e-40	hypothetical protein AQUCO_03900046v1 [Aquilegia coerulea]
TRINITY_DN33832_c0_g1	ATH1	5.88	0.38	4.002	7.58911e-17	PREDICTED: BEL1-like homeodomain protein 2 [Musa acuminata subsp. malaccensis]
TRINITY_DN57351_c2_g6	-	157.39	10.13	3.99768	1.9655e-30	uncharacterized protein LOC113336993 [Papaver somniferum]
TRINITY_DN52829_c1_g7	NAC021	3.64	0.23	3.99754	1.13104e-07	PREDICTED: NAC domain-containing protein 21/22 [Nelumbo nucifera]
TRINITY_DN38880_c2_g1	XTH33	19.27	1.26	3.9975	3.02655e-19	PREDICTED: probable xyloglucan endotransglucosylase/hydrolase protein 33 [Elaeis guineensis]
TRINITY_DN57416_c1_g4	-	10.16	0.65	3.99344	1.97184e-18	-
TRINITY_DN36707_c2_g2	-	10.86	0.7	3.98506	3.61352e-08	-
TRINITY_DN49806_c0_g3	-	7.49	0.47	3.97987	5.49478e-10	-
TRINITY_DN57295_c2_g1	TY3B-G	0.39	0.02	3.97649	9.12562e-12	Integrase [Actinidia chinensis var. chinensis]
TRINITY_DN50732_c2_g4	-	0.95	0.09	3.97581	6.62007e-08	-
TRINITY_DN49646_c0_g2	-	3.95	0.25	3.97499	5.62715e-10	-
TRINITY_DN54048_c0_g2	CER1	29.83	5.31	3.96959	3.07112e-47	protein ECERIFERUM 1-like [Ananas comosus]
TRINITY_DN57051_c0_g2	-	9.29	2.72	3.9693	1.19349e-29	-
TRINITY_DN46267_c2_g1	LRX6	12.58	0.74	3.9683	2.54968e-14	PREDICTED: leucine-rich repeat extensin-like protein 6 [Musa acuminata subsp. malaccensis]
TRINITY_DN49181_c1_g2	-	1.63	0.1	3.95235	3.47018e-09	-
TRINITY_DN51281_c1_g3	-	2.52	0.71	3.95111	4.03994e-08	PREDICTED: uncharacterized protein LOC105050204 [Elaeis guineensis]
TRINITY_DN40227_c0_g4	NFP	10.28	0.68	3.9462	6.62056e-37	serine/threonine receptor-like kinase NFP [Durio zibethinus]
TRINITY_DN54280_c0_g1	-	4.7	0.31	3.94274	1.12488e-09	PREDICTED: probable LRR receptor-like serine/threonine-protein kinase At4g36180 [Musa acuminata subsp. malaccensis]
TRINITY_DN42648_c1_g4	-	6.07	1.18	3.93964	5.04117e-12	-
TRINITY_DN40611_c0_g2	-	20.59	2.44	3.93018	5.56185e-09	PREDICTED: uncharacterized protein LOC104599268 isoform X2 [Nelumbo nucifera]
TRINITY_DN53974_c1_g2	-	72.4	16.24	3.92691	6.86057e-12	pathogenesis-related protein 1-like protein [Cinnamomum micranthum f. kanehirae]
TRINITY_DN52099_c0_g3	-	1.75	0.11	3.91454	6.05597e-07	-
TRINITY_DN33263_c3_g1	-	3.77	0.29	3.91324	3.34241e-11	-
TRINITY_DN56533_c0_g1	CRNKL1	7.34	1.41	3.91323	1.65363e-20	crooked neck-like protein 1 isoform X1 [Durio zibethinus]
TRINITY_DN46754_c0_g1	ATJ11	48.86	3.55	3.91153	3.87196e-14	PREDICTED: chaperone protein dnaJ 11, chloroplastic-like [Elaeis guineensis]
TRINITY_DN38637_c0_g6	-	2.34	0.16	3.8997	2.00633e-06	-
TRINITY_DN15020_c0_g1	GRXC14	4.18	0.3	3.89892	5.7159e-11	PREDICTED: putative glutaredoxin-C14 [Musa acuminata subsp. malaccensis]
TRINITY_DN54898_c0_g4	-	1.36	0.09	3.89557	1.87006e-05	-
TRINITY_DN55537_c0_g1	-	42.98	2.91	3.89555	1.48066e-15	-
TRINITY_DN42293_c1_g3	FON1	6.54	0.43	3.89434	1.09862e-10	hypothetical protein AQUCO_00600256v1 [Aquilegia coerulea]
TRINITY_DN36513_c0_g6	-	1.79	0.11	3.88919	9.07228e-08	-
TRINITY_DN48940_c1_g5	ABCB9	2.66	0.18	3.88681	2.3868e-12	hypothetical protein LR48_Vigan09g226100 [Vigna angularis]
TRINITY_DN51957_c2_g1	-	3.24	0.2	3.88443	8.31113e-15	-
TRINITY_DN43085_c2_g5	-	2.7	0.19	3.88331	4.79123e-11	-
TRINITY_DN42464_c0_g3	-	72.58	4.92	3.8784	6.01272e-59	Putative ribonuclease H protein At1g65750 family [Cajanus cajan]
TRINITY_DN35718_c2_g8	-	4.29	0.29	3.87616	8.1905e-19	-
TRINITY_DN54178_c0_g2	-	5.64	0.39	3.87372	3.50504e-06	-
TRINITY_DN48724_c0_g1	-	0.35	0.02	3.87287	5.79746e-06	-
TRINITY_DN39905_c0_g2	-	5.91	0.42	3.87208	4.31916e-11	-
TRINITY_DN50319_c2_g4	-	5.67	0.36	3.86966	2.01119e-06	-
TRINITY_DN53045_c0_g2	sf1	3.7	1.52	3.86755	1.20493e-11	PREDICTED: uncharacterized protein LOC104608792 [Nelumbo nucifera]
TRINITY_DN55618_c0_g1	PP2B2	4.3	0.56	3.86587	3.94999e-11	lectin-like protein [Arabidopsis thaliana]
TRINITY_DN43265_c1_g3	-	5.63	0.5	3.86564	2.10517e-11	-
TRINITY_DN48225_c0_g3	-	1.84	0.12	3.86226	5.25924e-09	-
TRINITY_DN54459_c1_g3	-	3.15	0.21	3.85895	1.36632e-06	-
TRINITY_DN55555_c0_g4	-	0.18	0.13	3.85526	7.22163e-07	-
TRINITY_DN45466_c0_g1	MYB4	1.4	0.08	3.84449	1.52694e-06	PREDICTED: myb-related protein Myb4 [Elaeis guineensis]
TRINITY_DN48105_c1_g3	-	1.79	0.12	3.83147	8.43449e-07	uncharacterized protein LOC109945148 [Zea mays]
TRINITY_DN40765_c0_g2	-	5.16	0.32	3.82789	6.02238e-06	-
TRINITY_DN38931_c0_g2	1MMP	0.75	0.05	3.82679	1.01527e-07	PREDICTED: metalloendoproteinase 4-MMP-like [Elaeis guineensis]
TRINITY_DN56617_c1_g6	-	0.6	0.04	3.82285	4.76142e-06	PREDICTED: receptor-like protein kinase HSL1 [Elaeis guineensis]
TRINITY_DN53492_c0_g1	-	6.97	1.57	3.81625	2.28931e-22	hypothetical protein BVRB_3g067910 [Beta vulgaris subsp. vulgaris]
TRINITY_DN55972_c1_g8	-	5.82	0.4	3.81287	5.59549e-06	tRNA (guanine(26)-N(2))-dimethyltransferase [Zostera marina]
TRINITY_DN32967_c1_g1	Os11g0547000	3.25	0.24	3.80646	1.56687e-19	putative LOV domain-containing protein [Curculigo sp. BC-2016]
TRINITY_DN51360_c0_g1	-	2.31	0.36	3.8013	1.2388e-06	-
TRINITY_DN44674_c0_g1	ACD6	6.09	2.92	3.79358	1.92315e-14	PREDICTED: ankyrin repeat-containing protein At5g02620 [Eucalyptus grandis]
TRINITY_DN45491_c1_g2	-	2.04	0.14	3.79025	1.46293e-07	-
TRINITY_DN45823_c0_g1	STAR1	128.15	12.28	3.78844	5.2202e-14	protein STAR1 [Oryza sativa Japonica Group]
TRINITY_DN42227_c1_g1	-	1.58	0.12	3.78563	4.34898e-08	-
TRINITY_DN44233_c1_g7	pol	2.53	0.19	3.7836	3.6404e-16	PREDICTED: uncharacterized protein LOC109015679 [Juglans regia]
TRINITY_DN40017_c3_g2	-	11.83	0.82	3.78012	6.33365e-07	zinc finger MYM-type protein 1-like [Medicago truncatula]
TRINITY_DN52963_c2_g4	-	3.45	0.25	3.7801	4.16866e-10	-
TRINITY_DN38354_c0_g1	-	40.39	3.07	3.78009	1.11863e-29	meiosis-specific protein PAIR2 [Phoenix dactylifera]
TRINITY_DN54636_c0_g2	-	5.4	1.1	3.77858	1.46407e-09	-
TRINITY_DN48680_c1_g2	-	9.06	0.68	3.77603	9.07098e-10	-
TRINITY_DN55058_c0_g3	CXXS1	250.38	18.91	3.77241	3.18901e-44	hypothetical protein B296_00051465, partial [Ensete ventricosum]
TRINITY_DN43357_c0_g2	-	26.05	0.88	3.76289	6.62186e-21	-
TRINITY_DN53603_c2_g5	-	3.09	0.26	3.75748	1.66037e-09	-
TRINITY_DN56309_c0_g2	-	1.81	0.26	3.74784	9.0314e-06	-
TRINITY_DN31889_c1_g1	CRK6	6.5	0.78	3.74555	1.76879e-07	PREDICTED: cysteine-rich receptor-like protein kinase 10, partial [Musa acuminata subsp. malaccensis]
TRINITY_DN35635_c1_g1	-	1.41	0.1	3.72896	4.56309e-07	-
TRINITY_DN44433_c1_g2	TY3B-G	0.66	0.11	3.72823	2.40699e-06	Transposon Tf2-12 polyprotein [Vitis vinifera]
TRINITY_DN45842_c0_g1	-	505.57	20.51	3.72499	9.12255e-42	-
TRINITY_DN40909_c2_g1	-	1.1	0.29	3.72178	3.24275e-07	LINE-1 retrotransposable element ORF2 protein [Vitis vinifera]
TRINITY_DN44484_c0_g4	-	309.03	14.47	3.71867	2.76551e-32	-
TRINITY_DN46851_c0_g2	-	2.79	0.18	3.71427	1.58714e-07	-
TRINITY_DN35458_c1_g2	BIOF	6.28	0.49	3.70637	0.00028719	8-amino-7-oxononanoate synthase [Triticum urartu]
TRINITY_DN49734_c3_g6	-	2.65	0.2	3.6999	1.66379e-06	-
TRINITY_DN51473_c1_g1	-	18.15	5.77	3.68994	7.47662e-26	-
TRINITY_DN36609_c0_g4	UBI11	175.7	13.85	3.68696	8.0674e-23	polyubiquitin [Olea europaea var. sylvestris]
TRINITY_DN44919_c0_g2	-	0.93	0.09	3.67897	2.00864e-05	-
TRINITY_DN56141_c0_g1	-	3.33	0.25	3.67893	4.12225e-07	-
TRINITY_DN55185_c1_g3	ARALYDRAFT_915236	348.63	28.14	3.67471	9.60897e-59	CASP-like protein 1D1 [Phoenix dactylifera]
TRINITY_DN35911_c0_g3	-	52.72	5.12	3.66958	3.32338e-49	PREDICTED: uncharacterized protein LOC103328575 isoform X2 [Prunus mume]
TRINITY_DN42387_c0_g1	CSE	6.76	0.78	3.66404	1.32772e-18	Caffeoylshikimate esterase [Ananas comosus]
TRINITY_DN46535_c2_g1	-	1.65	0.13	3.66222	0.000113499	-
TRINITY_DN53969_c1_g6	-	38.95	3.11	3.66196	1.08004e-13	major allergen Pru ar 1-like [Ananas comosus]
TRINITY_DN52230_c0_g2	-	33.76	3.87	3.66025	2.1434e-17	-
TRINITY_DN37538_c6_g1	-	4.1	0.37	3.6601	2.65815e-14	-
TRINITY_DN44761_c1_g3	DBR	308.61	24.35	3.66001	2.8189e-37	Alcohol dehydrogenase superfamily [Cinnamomum micranthum f. kanehirae]
TRINITY_DN56035_c1_g1	-	17.96	5.9	3.6591	1.58204e-14	-
TRINITY_DN56683_c1_g1	-	15.27	1.18	3.65569	2.96975e-05	-
TRINITY_DN34601_c1_g2	-	0.51	0.06	3.65088	6.30312e-07	-
TRINITY_DN36562_c1_g4	-	23.84	2.05	3.64931	2.7554e-08	-
TRINITY_DN49561_c1_g10	-	14.46	3.53	3.64848	3.79214e-17	-
TRINITY_DN53599_c0_g3	DRM1	841.07	68.72	3.64795	2.27332e-41	dormancy-associated protein 1 [Amborella trichopoda]
TRINITY_DN41389_c0_g3	XBAT31	3.09	0.25	3.64247	1.86325e-07	hypothetical protein GLYMA_13G335300 [Glycine max]
TRINITY_DN41679_c2_g9	TSJT1	3.36	0.27	3.64109	6.3005e-15	Aluminum-induced protein [Zostera marina]
TRINITY_DN55352_c1_g2	-	2.21	0.18	3.63896	1.07953e-17	-
TRINITY_DN54895_c1_g6	GN1	15.22	1.09	3.63154	5.2034e-06	hypothetical protein BHM03_00035200 [Ensete ventricosum]
TRINITY_DN37286_c0_g5	At4g22030	2.14	0.18	3.62694	2.53372e-13	PREDICTED: probable F-box protein At4g22030 [Elaeis guineensis]
TRINITY_DN43964_c0_g2	-	9.2	1.03	3.62579	3.16105e-13	hypothetical protein AXF42_Ash001393 [Apostasia shenzhenica]
TRINITY_DN56957_c1_g4	PAD1	5.98	0.48	3.62408	1.36226e-08	proteasome subunit alpha type-7-B [Oryza sativa Japonica Group]
TRINITY_DN34964_c0_g2	-	3.38	0.31	3.62044	7.78446e-09	-
TRINITY_DN50596_c4_g1	-	9.19	0.63	3.61512	4.27278e-06	-
TRINITY_DN32793_c0_g5	-	6.44	0.52	3.61358	7.87078e-11	-
TRINITY_DN31311_c0_g1	-	4.3	0.36	3.61041	1.2821e-06	hypothetical protein GW17_00038902 [Ensete ventricosum]
TRINITY_DN51662_c0_g4	-	1.7	0.13	3.6098	0.000119519	-
TRINITY_DN45830_c0_g2	-	21.03	1.88	3.60822	5.36561e-36	-
TRINITY_DN55864_c0_g2	-	42.04	3.83	3.60533	5.86361e-23	-
TRINITY_DN43048_c2_g1	-	0.72	0.06	3.60342	8.64397e-07	-
TRINITY_DN46574_c2_g1	RR4	1.87	0.18	3.60182	2.47736e-06	PREDICTED: two-component response regulator ORR3-like [Nelumbo nucifera]
TRINITY_DN47562_c0_g3	ACR8	1.25	0.11	3.59347	3.4637e-07	ACT domain-containing protein ACR8-like [Phoenix dactylifera]
TRINITY_DN42415_c1_g1	HBII	5.9	0.48	3.58378	2.65266e-07	PREDICTED: non-symbiotic hemoglobin 2-like [Musa acuminata subsp. malaccensis]
TRINITY_DN54675_c0_g1	Cht4	9.02	0.5	3.57786	2.49476e-05	endochitinase B [Setaria italica]
TRINITY_DN55504_c3_g2	-	2.03	0.12	3.57262	4.84527e-07	-
TRINITY_DN42105_c0_g5	At5g07830	8.17	0.95	3.563	1.01302e-21	PREDICTED: heparanase-like protein 2 [Elaeis guineensis]
TRINITY_DN56530_c1_g2	DBR	114.14	9.97	3.56208	6.56194e-35	PREDICTED: 2-alkenal reductase (NADP(+)-dependent)-like [Nelumbo nucifera]
TRINITY_DN50709_c2_g4	-	27.88	2.4	3.56132	2.41022e-36	hypothetical protein AXF42_Ash013976 [Apostasia shenzhenica]
TRINITY_DN55267_c1_g2	PP2B8	2.86	0.31	3.55937	5.78398e-19	F-box protein PP2-B10-like, partial [Phoenix dactylifera]
TRINITY_DN51605_c0_g13	-	2.47	0.21	3.55904	0.000108704	-
TRINITY_DN54904_c2_g1	-	14.28	2.62	3.55648	1.86603e-09	-
TRINITY_DN55565_c0_g1	-	1.56	0.13	3.55019	7.4813e-07	PREDICTED: putative disease resistance protein RGA3 [Nelumbo nucifera]
TRINITY_DN34165_c1_g5	-	2.31	0.19	3.53503	0.000205838	-
TRINITY_DN48901_c1_g3	-	2.08	0.14	3.52877	7.24878e-06	uncharacterized protein LOC109718180 [Ananas comosus]
TRINITY_DN57040_c2_g1	TPS5	25.11	2.16	3.52425	1.32028e-05	uncharacterized protein LOC100501482 [Zea mays]
TRINITY_DN45298_c2_g7	-	3.3	0.27	3.52336	2.88838e-05	-
TRINITY_DN46245_c0_g2	-	2.04	0.21	3.52142	9.61613e-07	-
TRINITY_DN38848_c0_g8	-	2.67	0.23	3.51746	4.93842e-07	uncharacterized protein LOC110097582 [Dendrobium catenatum]
TRINITY_DN42675_c0_g1	-	2.28	0.2	3.51666	2.34726e-07	-
TRINITY_DN40672_c0_g5	-	4.39	0.38	3.51284	3.91639e-06	-
TRINITY_DN47431_c0_g3	GAT1	15.5	2.32	3.50215	1.20806e-32	GABA transporter 1, partial [Phoenix dactylifera]
TRINITY_DN37415_c2_g8	-	2173.48	199.23	3.50103	5.26854e-11	14 kDa proline-rich protein DC2.15-like [Phoenix dactylifera]
TRINITY_DN34511_c1_g6	EDL3	4.92	0.45	3.49988	9.17087e-10	PREDICTED: EID1-like F-box protein 3 [Musa acuminata subsp. malaccensis]
TRINITY_DN33913_c3_g6	-	7.55	0.69	3.49652	1.15413e-09	-
TRINITY_DN40503_c0_g2	-	16.53	1.26	3.49593	6.03989e-17	-
TRINITY_DN54270_c1_g4	-	8.04	0.74	3.49123	5.93592e-07	-
TRINITY_DN31906_c0_g1	-	53.2	4.89	3.48905	4.82943e-08	PREDICTED: uncharacterized protein LOC103975117 [Musa acuminata subsp. malaccensis]
TRINITY_DN43673_c2_g4	-	11.19	0.67	3.48859	2.19095e-07	-
TRINITY_DN52223_c2_g6	-	1.31	0.11	3.48831	1.41234e-06	uncharacterized protein LOC110775293 [Spinacia oleracea]
TRINITY_DN56136_c1_g3	BCAT2	4.76	1.06	3.48804	6.81041e-16	branched-chain amino acid aminotransferase 1, mitochondrial-like isoform X5 [Rosa chinensis]
TRINITY_DN42358_c0_g7	MIRO2	2.28	0.24	3.48397	1.03729e-11	mitochondrial Rho GTPase 1-like [Asparagus officinalis]
TRINITY_DN57356_c0_g1	-	4.04	0.47	3.4838	5.40011e-11	-
TRINITY_DN45226_c0_g3	At3g47110	4.33	0.39	3.48341	3.18161e-24	LRR.XII-like protein, partial [Platanus x hispanica]
TRINITY_DN45303_c1_g1	-	5.43	0.5	3.48169	1.02857e-07	-
TRINITY_DN47304_c0_g1	-	2.98	0.26	3.47976	1.87602e-06	PREDICTED: LEAF RUST 10 DISEASE-RESISTANCE LOCUS RECEPTOR-LIKE PROTEIN KINASE-like 1.2 [Elaeis guineensis]
TRINITY_DN48228_c0_g7	-	18.64	1.69	3.47674	2.10553e-05	-
TRINITY_DN33653_c0_g4	-	5.02	0.71	3.47585	5.84547e-08	MAP1 light chain like isoform 2 [Actinidia chinensis var. chinensis]
TRINITY_DN32986_c1_g3	-	71.77	20.1	3.4722	1.8609e-35	-
TRINITY_DN56106_c1_g1	CSLE1	9.98	1.25	3.47061	1.8637e-24	hypothetical protein AQUCO_09300036v1 [Aquilegia coerulea]
TRINITY_DN54258_c1_g1	DHNAT1	10.96	1.01	3.47039	1.85501e-18	PREDICTED: 1,4-dihydroxy-2-naphthoyl-CoA thioesterase 1-like [Nicotiana attenuata]
TRINITY_DN46937_c1_g1	-	1.04	0.12	3.46594	1.49705e-05	-
TRINITY_DN31063_c0_g1	-	14.88	1.38	3.45895	3.53891e-07	-
TRINITY_DN38323_c0_g6	SCT	5.57	0.6	3.45504	1.18967e-11	spermidine coumaroyl-CoA acyltransferase [Carica papaya]
TRINITY_DN39236_c2_g5	-	4.18	0.38	3.45258	2.03589e-12	-
TRINITY_DN56541_c2_g4	GLO1	44.1	4.4	3.44954	2.89052e-37	(S)-2-hydroxy-acid oxidase GLO1-like [Cucurbita moschata]
TRINITY_DN53707_c0_g8	-	1.62	0.14	3.44787	0.000316236	-
TRINITY_DN45648_c1_g2	SBT3.11	144.14	14.02	3.44745	4.32405e-30	subtilisin-like protease SBT3.10 [Phoenix dactylifera]
TRINITY_DN43198_c1_g6	-	1.95	0.17	3.44193	2.28402e-06	reverse transcriptase [Corchorus capsularis]
TRINITY_DN43125_c0_g5	-	2.09	0.2	3.44118	2.78381e-11	Proline-rich receptor-like protein kinase PERK3 [Vitis vinifera]
TRINITY_DN54728_c0_g2	-	52.02	5.05	3.43886	2.00108e-30	uncharacterized protein LOC4329446 [Oryza sativa Japonica Group]
TRINITY_DN49679_c0_g1	-	9.29	0.86	3.43673	4.97525e-06	-
TRINITY_DN38802_c2_g7	-	3.82	0.34	3.4314	1.00539e-05	-
TRINITY_DN48841_c3_g1	HEC1	3.51	0.33	3.43069	5.07306e-05	hypothetical protein B296_00034953 [Ensete ventricosum]
TRINITY_DN33238_c0_g7	-	1.92	0.17	3.43055	9.75915e-07	-
TRINITY_DN43462_c0_g2	-	2.56	0.24	3.4218	2.94868e-06	-
TRINITY_DN47373_c1_g5	RABH1B	0.53	0.05	3.42084	5.72584e-06	ras-related protein RABH1b [Amborella trichopoda]
TRINITY_DN36338_c0_g1	-	1.2	0.12	3.41864	3.04561e-05	-
TRINITY_DN53909_c0_g4	-	26.29	2.42	3.41335	1.46004e-13	uncharacterized protein LOC107458055 isoform X1 [Arachis duranensis]
TRINITY_DN49037_c0_g1	-	3.93	0.38	3.4127	4.48172e-21	-
TRINITY_DN44129_c0_g3	-	7.18	0.7	3.41184	0.000105956	-
TRINITY_DN45923_c1_g4	-	19.38	1.89	3.41	1.21261e-17	PREDICTED: uncharacterized protein LOC105059451 [Elaeis guineensis]
TRINITY_DN31406_c1_g1	-	96.1	9.3	3.40793	1.9776e-07	UPF0481-like protein [Cinnamomum micranthum f. kanehirae]
TRINITY_DN37013_c2_g3	JAL3	6.48	0.57	3.40716	1.84871e-16	PREDICTED: jacalin-related lectin 19 [Elaeis guineensis]
TRINITY_DN44669_c0_g5	EREBP1	14.43	1.42	3.40098	1.15976e-13	PREDICTED: ethylene-responsive transcription factor ERF071-like [Elaeis guineensis]
TRINITY_DN37632_c6_g1	-	1.61	0.15	3.40066	4.47701e-08	-
TRINITY_DN44664_c0_g1	-	76.83	5.82	3.38945	2.34208e-20	-
TRINITY_DN41829_c0_g1	SERK2	1.09	0.11	3.38806	0.000195879	hypothetical protein OsI_36252 [Oryza sativa Indica Group]
TRINITY_DN36335_c0_g1	-	2.17	0.2	3.38429	4.13359e-05	Late embryogenesis abundant (LEA)hydroxyproline-rich glycoprotein family [Zostera marina]
TRINITY_DN56487_c1_g3	-	662.84	64.88	3.3832	2.32858e-32	-
TRINITY_DN46549_c2_g2	-	17.42	2.83	3.38112	4.46819e-31	uncharacterized protein LOC110755840 [Prunus avium]
TRINITY_DN57056_c1_g1	-	1.37	0.16	3.37937	2.83291e-08	-
TRINITY_DN54520_c1_g1	SBH2	188.54	25.78	3.37061	1.51599e-22	sphinganine C4-monooxygenase 1 [Morus notabilis]
TRINITY_DN25131_c0_g1	-	4.21	0.3	3.36858	2.60718e-06	-
TRINITY_DN55156_c2_g2	-	17	1.63	3.36604	2.39015e-06	-
TRINITY_DN57177_c2_g1	-	0.74	0.07	3.36483	2.91621e-05	-
TRINITY_DN39709_c0_g2	XYL1	17.68	1.84	3.3646	1.66677e-34	PREDICTED: alpha-xylosidase 1 [Elaeis guineensis]
TRINITY_DN32112_c1_g7	-	12.31	1.22	3.36028	7.39387e-21	-
TRINITY_DN55443_c3_g3	-	6.79	0.65	3.36005	2.98456e-05	-
TRINITY_DN52121_c0_g1	OsI_14861	6.35	0.69	3.35375	1.46651e-05	senescence-specific cysteine protease SAG39-like [Coffea arabica]
TRINITY_DN40883_c0_g3	-	2.61	0.34	3.35238	6.60096e-07	-
TRINITY_DN33223_c1_g1	-	2.42	0.24	3.35158	0.0002551	-
TRINITY_DN57040_c3_g2	TPS8	0.74	0.23	3.34977	7.67019e-07	PREDICTED: probable alpha,alpha-trehalose-phosphate synthase [UDP-forming] 9 [Elaeis guineensis]
TRINITY_DN40426_c0_g3	-	2.33	0.23	3.3487	1.14271e-05	-
TRINITY_DN39643_c1_g4	-	0.54	0.05	3.34104	1.18674e-09	uncharacterized protein LOC113728694 [Coffea arabica]
TRINITY_DN39054_c2_g4	-	1.97	0.19	3.33669	0.000481063	-
TRINITY_DN53419_c1_g7	-	2.09	0.21	3.33332	1.4542e-06	-
TRINITY_DN50810_c0_g1	-	6.35	1.98	3.33254	1.02632e-05	-
TRINITY_DN47096_c0_g3	NEC1	152.53	28.85	3.33129	2.25194e-42	germin-like protein 5-1 [Hevea brasiliensis]
TRINITY_DN47548_c2_g2	-	1.94	0.2	3.32508	2.8164e-10	-
TRINITY_DN56733_c1_g1	-	10.32	2.95	3.32275	6.99133e-12	-
TRINITY_DN54600_c3_g1	-	1.1	0.11	3.32124	1.61887e-07	-
TRINITY_DN48394_c2_g1	-	2.81	0.2	3.32043	6.34668e-07	-
TRINITY_DN56582_c1_g2	CYCD3-2	1.3	0.13	3.31604	4.18121e-07	hypothetical protein COLO4_11477 [Corchorus olitorius]
TRINITY_DN42669_c0_g1	-	1.29	0.1	3.30871	1.21091e-05	PREDICTED: L-type lectin-domain containing receptor kinase IX.1-like [Fragaria vesca subsp. vesca]
TRINITY_DN56196_c0_g2	-	16.86	2.5	3.30753	1.2616e-08	-
TRINITY_DN49887_c4_g3	-	1.9	0.24	3.30723	2.84718e-13	-
TRINITY_DN48618_c0_g4	-	6.01	0.62	3.29303	5.6592e-07	PREDICTED: probable aquaporin TIP2-2 [Cucumis sativus]
TRINITY_DN44282_c0_g1	-	1.73	0.19	3.29165	0.000104504	Retrovirus-related Pol polyprotein from transposon TNT 1-94 [Apostasia shenzhenica]
TRINITY_DN33636_c0_g1	At3g47200	18.27	1.94	3.29144	1.91411e-46	UPF0481 protein [Ananas comosus]
TRINITY_DN32359_c0_g1	-	20.22	2.09	3.2871	1.20301e-07	Cytochrome P450 family protein isoform 1 [Theobroma cacao]
TRINITY_DN43539_c1_g1	-	6.55	0.68	3.2851	2.55761e-10	-
TRINITY_DN51698_c1_g7	-	1.13	0.12	3.28316	4.46406e-06	-
TRINITY_DN50784_c0_g1	SBT5.6	154.42	16.58	3.27977	4.03525e-23	PREDICTED: subtilisin-like protease SBT3.9 [Elaeis guineensis]
TRINITY_DN32063_c0_g1	-	13.72	0.61	3.27882	2.55563e-07	-
TRINITY_DN57018_c0_g2	-	1.56	0.1	3.27738	4.20922e-06	-
TRINITY_DN44951_c0_g4	-	11.11	1.18	3.27605	1.1518e-14	tRNA dimethylallyltransferase 2 [Asparagus officinalis]
TRINITY_DN33832_c0_g3	-	10.14	1.86	3.27294	4.17481e-18	PREDICTED: BEL1-like homeodomain protein 3 isoform X1 [Elaeis guineensis]
TRINITY_DN38220_c0_g4	-	2.74	0.28	3.26895	1.77919e-06	-
TRINITY_DN36236_c0_g4	-	450.13	48.08	3.26835	3.63688e-37	-
TRINITY_DN55975_c1_g3	-	1.44	0.23	3.26583	2.38421e-07	-
TRINITY_DN54379_c2_g5	-	11.8	1.24	3.26539	2.49415e-17	-
TRINITY_DN34951_c1_g2	-	2.6	0.26	3.2644	2.69907e-08	UBN2 domain-containing protein, partial [Cephalotus follicularis]
TRINITY_DN53599_c0_g1	-	18.71	2.01	3.2562	4.82317e-14	-
TRINITY_DN57423_c3_g4	-	18.19	1.96	3.25401	8.90607e-06	-
TRINITY_DN33432_c3_g1	-	1.09	0.12	3.25376	0.000203354	-
TRINITY_DN39549_c1_g5	-	2.52	0.27	3.24581	1.93501e-07	Embryogenesis transmembrane protein-like [Zostera marina]
TRINITY_DN39160_c1_g3	-	1.91	0.17	3.24006	1.43952e-07	-
TRINITY_DN47995_c0_g3	-	1.72	0.18	3.23798	6.02674e-05	-
TRINITY_DN56671_c0_g2	-	28.28	3.12	3.23012	4.48963e-15	-
TRINITY_DN36840_c2_g6	-	4.15	0.45	3.22879	2.39366e-08	-
TRINITY_DN51766_c2_g2	-	0.62	0.07	3.228	3.60816e-05	-
TRINITY_DN34213_c1_g1	-	20.27	2.3	3.22707	6.94604e-17	-
TRINITY_DN54680_c1_g1	STP14	27.04	3.08	3.22401	1.49702e-39	PREDICTED: sugar transport protein 14-like isoform X1 [Elaeis guineensis]
TRINITY_DN56198_c1_g4	-	7.94	0.85	3.22284	2.54809e-08	-
TRINITY_DN50867_c2_g8	-	13579.9	1477.6	3.21844	1.60263e-29	-
TRINITY_DN50281_c1_g3	-	13.22	0.54	3.218	7.94061e-18	-
TRINITY_DN37014_c1_g1	CRK31	6.66	0.84	3.2161	1.34328e-09	PREDICTED: cysteine-rich receptor-like protein kinase 10 [Musa acuminata subsp. malaccensis]
TRINITY_DN35116_c1_g4	SCPL50	7.59	0.83	3.21475	1.83659e-14	serine carboxypeptidase-like 50 [Phoenix dactylifera]
TRINITY_DN51237_c0_g1	-	14.5	2.7	3.20914	8.97131e-30	PREDICTED: uncharacterized membrane protein At1g06890-like [Elaeis guineensis]
TRINITY_DN55041_c2_g3	-	330.53	37.63	3.20524	2.39424e-41	-
TRINITY_DN56477_c3_g6	-	6.12	0.68	3.20359	1.30624e-19	Gnk2 domain-containing protein [Cinnamomum micranthum f. kanehirae]
TRINITY_DN49697_c1_g2	-	0.91	0.1	3.19863	5.91133e-06	Retrovirus-related Pol polyprotein from transposon TNT 1-94 [Vitis vinifera]
TRINITY_DN42644_c0_g1	CML42	15.68	2.52	3.19534	7.76775e-26	probable calcium-binding protein CML27 [Phoenix dactylifera]
TRINITY_DN49835_c1_g3	-	10.5	1.13	3.18911	2.24651e-09	-
TRINITY_DN35320_c1_g2	-	3.33	0.37	3.1889	2.23368e-08	-
TRINITY_DN34107_c3_g3	-	2.57	0.28	3.18734	6.33474e-05	Retrovirus-related Pol polyprotein from transposon RE1 [Vitis vinifera]
TRINITY_DN32591_c0_g5	-	1.68	0.19	3.18654	0.000102197	-
TRINITY_DN36050_c0_g6	-	164.36	34.08	3.18596	7.1839e-45	-
TRINITY_DN36807_c0_g2	-	40.14	4.13	3.18416	3.04772e-11	-
TRINITY_DN43008_c1_g2	-	3.87	0.42	3.18205	9.0541e-06	-
TRINITY_DN39427_c4_g3	-	3.17	0.36	3.18024	3.09317e-06	-
TRINITY_DN41436_c2_g3	-	6.79	0.76	3.17754	2.20747e-11	-
TRINITY_DN57320_c0_g1	-	1.98	0.18	3.17739	2.63331e-06	PREDICTED: uncharacterized protein LOC107882067, partial [Prunus mume]
TRINITY_DN36881_c0_g3	-	2.43	2.84	3.17235	2.56528e-08	-
TRINITY_DN36374_c2_g2	At5g20050	5.49	0.63	3.17231	5.27123e-08	probable receptor-like protein kinase At5g20050 [Herrania umbratica]
TRINITY_DN33838_c0_g4	At4g16563	3.49	0.39	3.16893	5.4851e-14	putative aspartyl protease [Cinnamomum micranthum f. kanehirae]
TRINITY_DN55646_c2_g1	GATL2	30.68	3.53	3.16785	2.20131e-19	PREDICTED: probable galacturonosyltransferase-like 1 [Elaeis guineensis]
TRINITY_DN50017_c0_g1	PME35	570.93	83.97	3.16666	3.6734e-12	PREDICTED: pectinesterase-like [Elaeis guineensis]
TRINITY_DN32211_c0_g6	-	99.23	11.4	3.16612	1.4985e-14	Retrovirus-related Pol polyprotein from transposon TNT 1-94 [Apostasia shenzhenica]
TRINITY_DN32253_c3_g1	-	1.04	0.26	3.16465	1.98353e-05	-
TRINITY_DN13977_c0_g1	-	10.4	1.21	3.16432	4.92352e-05	-
TRINITY_DN53333_c0_g6	-	2.61	0.3	3.16281	3.10745e-08	PREDICTED: switch-associated protein 70-like [Elaeis guineensis]
TRINITY_DN35898_c1_g2	-	3.85	0.45	3.15974	3.22908e-09	uncharacterized protein LOC106770264 [Vigna radiata var. radiata]
TRINITY_DN42201_c1_g4	CRK2	1.72	0.2	3.15956	5.46201e-07	cysteine-rich receptor-like protein kinase 2 isoform X1 [Coffea eugenioides]
TRINITY_DN35399_c0_g1	-	2.39	0.27	3.15814	2.40945e-07	-
TRINITY_DN43813_c2_g1	-	4.32	0.44	3.15489	1.8773e-05	-
TRINITY_DN49987_c1_g2	-	1.64	0.19	3.15123	1.00413e-06	-
TRINITY_DN52440_c1_g1	-	15.3	2.47	3.14957	6.85193e-27	-
TRINITY_DN45644_c2_g2	-	8.29	0.8	3.14742	4.22564e-05	-
TRINITY_DN42645_c1_g1	-	1.97	0.23	3.14656	2.52266e-05	-
TRINITY_DN31683_c0_g2	-	8.9	1	3.14384	1.29995e-06	-
TRINITY_DN51839_c0_g3	TPS8	7.83	0.87	3.14355	8.51157e-05	putative alpha,alpha-trehalose-phosphate synthase [UDP-forming] 9 [Capsicum annuum]
TRINITY_DN51237_c0_g2	NPR1	31.03	3.58	3.14113	2.78177e-32	PREDICTED: BTB/POZ domain and ankyrin repeat-containing protein NPR1-like isoform X1 [Elaeis guineensis]
TRINITY_DN52427_c2_g6	-	2.48	0.28	3.13487	0.000447344	-
TRINITY_DN54080_c0_g2	-	0.74	0.06	3.13377	1.03377e-08	-
TRINITY_DN53210_c1_g1	FRO8	47.92	6.25	3.1325	1.05183e-19	PREDICTED: ferric reduction oxidase 8, mitochondrial [Elaeis guineensis]
TRINITY_DN37454_c1_g1	-	1.29	0.26	3.13203	1.2876e-05	-
TRINITY_DN50709_c2_g2	-	1.29	0.23	3.1316	7.23689e-05	-
TRINITY_DN41057_c3_g1	SKU5	4.66	0.55	3.13101	4.28923e-07	PREDICTED: monocopper oxidase-like protein SKU5 [Musa acuminata subsp. malaccensis]
TRINITY_DN45546_c0_g6	-	1.66	0.19	3.13053	8.54726e-07	-
TRINITY_DN53613_c0_g1	-	105.03	12.44	3.12594	6.78223e-29	-
TRINITY_DN56087_c2_g2	Tf2-12	1.22	0.42	3.12394	5.56956e-11	Transposon Tf2-12 polyprotein [Vitis vinifera]
TRINITY_DN32361_c0_g2	RPL38A	7.79	0.91	3.12118	5.75053e-14	60S ribosomal protein L38, partial [Mucuna pruriens]
TRINITY_DN31924_c0_g1	-	14.49	1.97	3.12062	1.60557e-11	putative disease resistance RPP13-like protein 1 [Arachis ipaensis]
TRINITY_DN33679_c2_g1	-	10.22	0.66	3.11802	4.02508e-05	-
TRINITY_DN34186_c0_g2	-	2.17	0.25	3.11771	1.24915e-07	-
TRINITY_DN37531_c0_g3	-	6.1	0.73	3.11741	1.20492e-05	-
TRINITY_DN38934_c1_g6	-	2.17	0.25	3.10721	0.000775968	-
TRINITY_DN53153_c3_g2	RAP2-3	17.8	2	3.1071	2.80393e-15	hypothetical protein B296_00052728 [Ensete ventricosum]
TRINITY_DN33725_c0_g7	ENDO2	16.75	1.99	3.10262	4.34483e-15	PREDICTED: endonuclease 2 [Musa acuminata subsp. malaccensis]
TRINITY_DN38261_c0_g1	-	51.85	5.11	3.10258	6.61815e-05	-
TRINITY_DN45458_c2_g1	At2g27500	0.96	0.11	3.09672	4.58691e-06	glucan endo-1,3-beta-glucosidase 14 [Phoenix dactylifera]
TRINITY_DN38976_c0_g4	-	2.14	0.25	3.09065	1.41926e-05	-
TRINITY_DN38531_c1_g6	At5g64700	3.12	0.37	3.08689	4.13032e-11	WAT1-related protein At5g64700-like [Asparagus officinalis]
TRINITY_DN54909_c0_g1	-	1688.16	323.86	3.08389	1.15626e-11	trypsin/chymotrypsin inhibitor [Alocasia macrorrhizos]
TRINITY_DN35386_c0_g6	-	6.14	0.74	3.07906	7.867e-12	PREDICTED: histone H1-like [Elaeis guineensis]
TRINITY_DN48685_c0_g1	-	2.21	0.26	3.07894	4.18461e-11	-
TRINITY_DN34964_c0_g1	-	4.36	0.42	3.07848	1.52606e-09	-
TRINITY_DN57450_c8_g1	-	9.93	0.57	3.07659	8.43329e-06	-
TRINITY_DN48116_c0_g1	GDPD5	90.9	11.19	3.07478	1.9417e-47	PREDICTED: glycerophosphodiester phosphodiesterase GDPD6 [Elaeis guineensis]
TRINITY_DN50375_c0_g3	RPPL1	6.98	0.73	3.06979	4.44642e-11	putative disease resistance RPP13-like protein 1 [Ananas comosus]
TRINITY_DN44587_c3_g4	-	0.71	0.13	3.06761	0.000320382	-
TRINITY_DN42861_c1_g3	GT5	28.32	3.46	3.06692	3.74776e-19	UDP-glucuronosyl/UDP-glucosyltransferase [Macleaya cordata]
TRINITY_DN33160_c0_g3	-	4.35	1.15	3.06327	6.79642e-24	-
TRINITY_DN40169_c2_g4	-	0.3	0.03	3.06269	0.000437832	uncharacterized protein LOC111412753 [Olea europaea var. sylvestris]
TRINITY_DN38282_c1_g2	GASA1	931.77	120.17	3.06152	1.54199e-15	Snakin-2 like [Actinidia chinensis var. chinensis]
TRINITY_DN55351_c1_g1	CRK10	7.13	0.87	3.06134	8.01798e-07	PREDICTED: cysteine-rich receptor-like protein kinase 10 [Elaeis guineensis]
TRINITY_DN31885_c0_g2	-	11.12	1.76	3.06107	7.48948e-07	-
TRINITY_DN44753_c1_g3	-	1.45	0.34	3.06104	3.50877e-05	-
TRINITY_DN46382_c0_g3	RLK5	1.09	0.13	3.06075	0.000546375	receptor-like protein kinase HSL1 [Phoenix dactylifera]
TRINITY_DN52678_c2_g4	-	6.1	0.72	3.05699	0.000136713	PREDICTED: putative clathrin assembly protein At2g25430 [Vigna angularis]
TRINITY_DN54150_c1_g5	-	2.4	0.28	3.05595	4.58459e-05	-
TRINITY_DN45077_c0_g3	-	2.79	0.38	3.05559	2.80525e-10	-
TRINITY_DN39854_c2_g7	-	1.84	0.18	3.05353	2.94039e-08	-
TRINITY_DN50682_c2_g1	Os10g0521000	3.04	0.37	3.0511	3.87982e-12	probable trehalase isoform X2 [Phoenix dactylifera]
TRINITY_DN32363_c0_g1	-	7.77	0.96	3.04648	8.95841e-18	-
TRINITY_DN34245_c0_g2	PME20	506.27	63.73	3.04491	4.26102e-08	probable pectinesterase/pectinesterase inhibitor 61 [Vigna radiata var. radiata]
TRINITY_DN35249_c1_g2	-	3.69	0.29	3.04082	0.000377951	-
TRINITY_DN51935_c0_g5	BBX22	7.56	0.94	3.03588	1.14523e-14	B-box zinc finger protein 22 [Cicer arietinum]
TRINITY_DN42643_c1_g1	-	5.63	0.64	3.03586	1.5946e-06	uncharacterized protein LOC100824488 [Brachypodium distachyon]
TRINITY_DN56673_c1_g1	-	33.12	3.49	3.03498	9.95039e-17	PREDICTED: uncharacterized protein LOC105031992 [Elaeis guineensis]
TRINITY_DN48933_c1_g5	-	18.27	2.3	3.03406	4.90551e-11	-
TRINITY_DN55563_c0_g5	Os01g0367900	17.51	2.89	3.03152	1.29609e-15	SNF2-related [Macleaya cordata]
TRINITY_DN42915_c0_g1	-	7.36	0.96	3.02813	6.38143e-08	-
TRINITY_DN35845_c2_g8	-	2.21	0.28	3.02729	6.05246e-06	-
TRINITY_DN52537_c1_g4	At3g47200	5.61	1.34	3.02607	4.43114e-07	UPF0481 protein At3g47200 [Prunus persica]
TRINITY_DN46341_c0_g1	-	17.28	2.5	3.02006	2.21289e-06	-
TRINITY_DN36881_c0_g1	-	1.49	0.23	3.01968	3.00129e-05	-
TRINITY_DN45476_c0_g1	-	25.21	2.95	3.01856	7.95958e-25	hypothetical protein JCGZ_01565 [Jatropha curcas]
TRINITY_DN33533_c0_g2	SULTR3;5	1.83	0.23	3.01412	2.41635e-06	PREDICTED: probable sulfate transporter 3.5 isoform X1 [Nelumbo nucifera]
TRINITY_DN33658_c2_g8	-	2.94	0.37	3.01402	4.05519e-06	-
TRINITY_DN40336_c0_g8	-	2.4	0.35	3.01256	7.2307e-08	-
TRINITY_DN57323_c2_g1	CYP71A1	12.54	5.49	3.00939	4.67406e-10	PREDICTED: cytochrome P450 71A1-like [Elaeis guineensis]
TRINITY_DN36236_c0_g1	-	6.43	1.97	3.00816	5.36413e-13	-
TRINITY_DN43772_c1_g6	-	0.52	0.34	3.00628	7.52262e-07	-
TRINITY_DN34058_c0_g1	-	12.11	1.09	3.00402	1.75725e-06	Leucine-rich repeat protein [Handroanthus impetiginosus]
TRINITY_DN42464_c0_g1	-	335.37	43.31	3.00321	2.68335e-31	uncharacterized protein LOC103723298 [Phoenix dactylifera]
TRINITY_DN49151_c2_g6	-	5.08	0.65	3.00075	3.20314e-09	-
TRINITY_DN39247_c2_g3	-	2.51	0.18	2.99978	2.67949e-07	-
TRINITY_DN51244_c1_g3	-	4.11	0.52	2.99545	1.03369e-05	-
TRINITY_DN41705_c0_g4	-	2.34	0.3	2.99222	1.26589e-05	-
TRINITY_DN47869_c0_g3	At5g11310	1.65	0.2	2.98506	4.02057e-06	pentatricopeptide repeat-containing protein At5g11310, mitochondrial [Phoenix dactylifera]
TRINITY_DN45451_c2_g2	-	2.55	0.24	2.9834	1.25203e-07	-
TRINITY_DN44779_c0_g1	-	3.31	0.46	2.98192	2.50878e-08	-
TRINITY_DN32314_c0_g2	-	2.39	1.46	2.97397	3.04552e-05	-
TRINITY_DN39662_c0_g1	dnaJ2	4.28	0.64	2.96899	4.74889e-09	putative DNAJ heat shock N-terminal domain-containing protein [Cinnamomum micranthum f. kanehirae]
TRINITY_DN32298_c0_g3	-	2.03	0.29	2.96433	5.33611e-06	Retrovirus-related Pol polyprotein from transposon TNT 1-94 [Apostasia shenzhenica]
TRINITY_DN56482_c3_g2	-	0.23	0.03	2.96303	0.000513956	uncharacterized protein LOC109821588 [Asparagus officinalis]
TRINITY_DN39570_c1_g1	-	27.9	6.55	2.96253	9.84713e-19	-
TRINITY_DN37138_c2_g1	BHLH130	25.44	3.43	2.959	2.56393e-38	Myc-type [Macleaya cordata]
TRINITY_DN45807_c2_g1	-	10.89	1.4	2.95884	2.68561e-17	-
TRINITY_DN55973_c0_g1	-	26.38	4.6	2.95876	1.6569e-07	-
TRINITY_DN35590_c1_g4	-	0.65	0.07	2.95527	1.61887e-07	-
TRINITY_DN45298_c2_g9	-	7.47	1.16	2.95295	0.000121642	-
TRINITY_DN44676_c0_g1	-	1.81	0.76	2.95198	0.000577903	-
TRINITY_DN44730_c1_g2	-	6.13	1.26	2.94991	0.000267533	-
TRINITY_DN32135_c1_g9	-	18.14	2.45	2.94967	1.67322e-05	-
TRINITY_DN48920_c7_g5	-	2.54	0.33	2.94864	0.000614491	-
TRINITY_DN53419_c1_g3	-	3.47	0.42	2.94504	5.99415e-05	hypothetical protein BC332_01408 [Capsicum chinense]
TRINITY_DN33711_c0_g1	-	3.25	0.48	2.94499	3.13629e-05	-
TRINITY_DN43198_c1_g3	-	2.27	0.29	2.94362	0.000167421	uncharacterized protein LOC113359390 [Papaver somniferum]
TRINITY_DN42317_c5_g2	-	11.86	2.44	2.94353	2.18936e-08	-
TRINITY_DN46382_c0_g1	-	3.84	0.5	2.93978	7.22067e-24	rve domain-containing protein/RVT_3 domain-containing protein [Cephalotus follicularis]
TRINITY_DN40113_c0_g1	TSJT1	12.73	1.53	2.93798	8.70952e-14	stem-specific protein TSJT1-like [Asparagus officinalis]
TRINITY_DN38661_c2_g9	-	1.34	0.18	2.93676	9.77506e-08	-
TRINITY_DN33930_c0_g1	-	1.79	0.34	2.93566	9.85969e-07	-
TRINITY_DN37432_c0_g2	-	1.12	0.75	2.93565	6.79541e-06	-
TRINITY_DN48904_c0_g4	-	15.99	2.13	2.93298	3.88219e-13	-
TRINITY_DN54616_c2_g2	pol	1.32	0.17	2.93091	1.91632e-05	hypothetical protein KK1_025355 [Cajanus cajan]
TRINITY_DN44060_c1_g2	CYP82C2	12.13	1.96	2.92952	1.72221e-28	PREDICTED: cytochrome P450 82C4-like [Juglans regia]
TRINITY_DN48171_c1_g4	-	3.59	0.65	2.92894	1.14086e-11	-
TRINITY_DN43515_c3_g3	-	5.83	0.79	2.92372	1.20301e-07	-
TRINITY_DN54193_c0_g1	-	18.55	2.64	2.92369	7.55247e-32	-
TRINITY_DN53720_c0_g1	CBP60D	1.85	0.35	2.9207	1.20301e-07	PREDICTED: calmodulin-binding protein 60 D isoform X2 [Elaeis guineensis]
TRINITY_DN43198_c1_g7	-	2.02	0.27	2.92031	1.11384e-07	uncharacterized protein LOC112329008 [Populus trichocarpa]
TRINITY_DN49746_c1_g4	D14	53.57	7.49	2.91868	8.7338e-29	hypothetical protein ZOSMA_234G00120 [Zostera marina]
TRINITY_DN34209_c1_g1	-	26.02	5.24	2.91797	1.45997e-14	putative disease resistance protein [Vitis vinifera]
TRINITY_DN51108_c0_g7	AGL80	2.77	0.37	2.91574	8.66485e-09	PREDICTED: agamous-like MADS-box protein AGL80 [Elaeis guineensis]
TRINITY_DN41396_c0_g6	At4g27700	5.73	0.81	2.91433	5.50854e-08	PREDICTED: rhodanese-like domain-containing protein 14, chloroplastic [Musa acuminata subsp. malaccensis]
TRINITY_DN57120_c2_g2	-	46.76	12.94	2.91381	2.17909e-19	-
TRINITY_DN48573_c2_g3	-	1.29	0.17	2.91359	1.96629e-08	-
TRINITY_DN39419_c0_g1	-	2.99	0.39	2.91147	0.000271564	-
TRINITY_DN35750_c0_g2	PHB1	2.35	0.52	2.91054	5.55338e-06	prohibitin-1, mitochondrial isoform X1 [Hevea brasiliensis]
TRINITY_DN43652_c1_g4	ODO1	9.62	1.3	2.90935	6.17457e-07	protein ODORANT1 [Coffea eugenioides]
TRINITY_DN34165_c1_g1	AVT1	36.95	5.99	2.90575	4.2409e-30	PREDICTED: vacuolar amino acid transporter 1-like [Musa acuminata subsp. malaccensis]
TRINITY_DN49814_c0_g8	Tf2-11	1.96	0.26	2.903	0.000156884	hypothetical protein TSUD_391930 [Trifolium subterraneum]
TRINITY_DN52316_c0_g1	Os04g0179200	143.29	20.22	2.90041	5.11309e-42	hypothetical protein BHM03_00014729 [Ensete ventricosum]
TRINITY_DN41679_c2_g8	-	286.97	16.86	2.89876	1.72081e-17	Stem-specific protein TSJT1 [Glycine soja]
TRINITY_DN41684_c0_g3	-	4.49	0.55	2.89312	2.22507e-06	-
TRINITY_DN52126_c0_g4	-	22.19	4.49	2.89041	1.64373e-05	-
TRINITY_DN52051_c0_g1	CHN48	97.14	19.28	2.88728	2.19098e-06	PREDICTED: endochitinase A [Nicotiana tomentosiformis]
TRINITY_DN36642_c0_g1	-	4.47	0.61	2.88636	0.000248696	-
TRINITY_DN41393_c1_g2	-	1.59	0.23	2.88436	3.52916e-05	-
TRINITY_DN40327_c1_g4	-	4.03	0.57	2.87961	7.18321e-07	-
TRINITY_DN37336_c1_g1	-	0.93	0.15	2.87881	1.68764e-06	-
TRINITY_DN36315_c1_g1	-	10.35	1.76	2.87835	5.4509e-19	PREDICTED: uncharacterized protein LOC104592098 isoform X1 [Nelumbo nucifera]
TRINITY_DN54894_c0_g1	-	3.98	0.35	2.87811	6.09021e-08	PREDICTED: uncharacterized protein LOC105056586 [Elaeis guineensis]
TRINITY_DN54648_c0_g3	TY3B-G	0.73	0.07	2.87642	9.17909e-06	Transposon Tf2-12 polyprotein [Vitis vinifera]
TRINITY_DN43097_c1_g4	-	2.37	0.4	2.87397	6.16977e-06	-
TRINITY_DN53030_c0_g2	KINB1	46.15	5.97	2.87164	1.26257e-13	SNF1-related protein kinase regulatory subunit beta-1-like [Papaver somniferum]
TRINITY_DN56998_c2_g2	-	1367.28	191.45	2.86983	5.28003e-06	hypothetical protein BHE74_00029562, partial [Ensete ventricosum]
TRINITY_DN51509_c0_g3	CYP71A20	24.19	4.25	2.86933	2.45591e-11	cytochrome P450 71A1-like [Ananas comosus]
TRINITY_DN47198_c1_g7	KCS1	3.19	0.44	2.86854	2.44741e-06	PREDICTED: 3-ketoacyl-CoA synthase 11-like [Elaeis guineensis]
TRINITY_DN52516_c1_g4	-	4.12	1.74	2.86413	3.06918e-16	-
TRINITY_DN48310_c1_g1	-	246.64	63.87	2.86317	3.63688e-37	-
TRINITY_DN54165_c0_g1	-	6.7	1.86	2.85456	5.3636e-11	-
TRINITY_DN42938_c0_g1	-	11.31	1.64	2.8516	4.1953e-16	-
TRINITY_DN46480_c1_g2	PAD4	12.63	1.8	2.85126	1.1516e-25	lipase-like PAD4 [Phoenix dactylifera]
TRINITY_DN46784_c0_g5	CXP;2-3	2.1	0.29	2.84841	3.84433e-09	PREDICTED: serine carboxypeptidase II-3 [Musa acuminata subsp. malaccensis]
TRINITY_DN37425_c4_g4	-	4.24	0.59	2.84351	2.13808e-08	-
TRINITY_DN51538_c0_g1	At4g33300	12.29	1.58	2.84291	1.71654e-32	putative disease resistance protein At5g47280 [Phoenix dactylifera]
TRINITY_DN37211_c1_g2	HIPP45	9.19	1.24	2.84227	7.21429e-11	PREDICTED: heavy metal-associated isoprenylated plant protein 45 [Elaeis guineensis]
TRINITY_DN57156_c0_g3	-	4.18	0.6	2.84087	0.000468956	-
TRINITY_DN32424_c4_g1	PLP3	4.34	0.62	2.84024	0.000661758	patatin-like protein 3 [Phoenix dactylifera]
TRINITY_DN46235_c1_g6	-	1072.15	153.63	2.839	4.8684e-24	PREDICTED: 14 kDa proline-rich protein DC2.15-like [Nelumbo nucifera]
TRINITY_DN54386_c0_g2	-	84.56	15.41	2.83883	1.05358e-14	PREDICTED: sucrose synthase 1 [Elaeis guineensis]
TRINITY_DN38952_c0_g3	-	1.82	0.25	2.83839	4.76479e-05	-
TRINITY_DN47935_c1_g5	-	129.35	19.57	2.83703	8.82786e-29	-
TRINITY_DN47689_c2_g3	-	30.81	4.36	2.83346	1.59359e-39	uncharacterized protein LOC109839563 [Asparagus officinalis]
TRINITY_DN37554_c0_g1	-	2.06	0.29	2.8329	1.51458e-05	-
TRINITY_DN38887_c1_g2	At1g15670	2.82	0.4	2.83211	5.36662e-08	PREDICTED: F-box/kelch-repeat protein At1g80440-like [Nelumbo nucifera]
TRINITY_DN53475_c0_g2	-	2.62	0.37	2.83057	7.09352e-05	-
TRINITY_DN39989_c0_g5	-	2.51	0.37	2.82862	3.15489e-10	PREDICTED: light-inducible protein CPRF2-like isoform X1 [Lupinus angustifolius]
TRINITY_DN40840_c0_g3	-	53.49	7.83	2.82603	1.04925e-06	-
TRINITY_DN43539_c1_g5	-	11.83	1.74	2.82446	2.04892e-12	uncharacterized protein LOC103705243 isoform X2 [Phoenix dactylifera]
TRINITY_DN41232_c1_g1	GIP	0.79	0.11	2.82191	5.01539e-05	Retrovirus-related Pol polyprotein from transposon TNT 1-94 [Vitis vinifera]
TRINITY_DN38908_c1_g1	-	119.11	24.54	2.8209	1.44766e-11	-
TRINITY_DN49820_c1_g2	-	3.08	0.61	2.81581	0.000239978	-
TRINITY_DN48297_c0_g1	-	4.93	0.66	2.81395	1.83597e-08	uncharacterized protein LOC103711080 [Phoenix dactylifera]
TRINITY_DN51091_c0_g2	CIPK24	58.43	7.89	2.80942	9.55231e-26	hypothetical protein AQUCO_02000114v1 [Aquilegia coerulea]
TRINITY_DN49312_c0_g3	-	4.22	0.62	2.80781	8.18389e-05	-
TRINITY_DN39466_c0_g2	-	19	2.65	2.80675	1.74889e-05	-
TRINITY_DN46940_c2_g4	-	3.55	0.52	2.80574	1.13282e-05	PREDICTED: uncharacterized protein LOC103972842 isoform X1 [Musa acuminata subsp. malaccensis]
TRINITY_DN54502_c3_g1	-	0.84	0.16	2.80474	3.61228e-06	-
TRINITY_DN40934_c0_g3	-	1.69	0.4	2.80401	4.84468e-05	-
TRINITY_DN45819_c0_g1	-	1.38	1.68	2.80387	2.03737e-05	-
TRINITY_DN54309_c1_g3	PAP14	4.21	0.62	2.79493	2.81692e-09	PREDICTED: probable plastid-lipid-associated protein 14, chloroplastic [Elaeis guineensis]
TRINITY_DN40119_c0_g1	-	72.6	10.93	2.79363	5.72429e-22	sucrose synthase [Potamogeton distinctus]
TRINITY_DN42518_c0_g1	-	2.61	0.5	2.79298	2.51897e-05	-
TRINITY_DN40275_c0_g1	DREB2B	2.43	0.4	2.79122	3.52078e-11	dehydration-responsive element-binding protein 2B-like isoform X2 [Phoenix dactylifera]
TRINITY_DN34338_c0_g1	-	21.1	1.04	2.79087	1.20659e-07	-
TRINITY_DN54452_c2_g4	-	0.66	0.1	2.78963	2.54983e-05	cell number regulator 6-like [Phoenix dactylifera]
TRINITY_DN34233_c0_g11	-	17.2	2.56	2.78862	9.59437e-08	-
TRINITY_DN46118_c0_g6	-	1.99	0.28	2.78853	7.59302e-05	-
TRINITY_DN39102_c0_g4	Os04g0179200	163.1	24.56	2.78672	3.62663e-24	hypothetical protein GW17_00001574 [Ensete ventricosum]
TRINITY_DN55215_c3_g2	-	4.92	0.72	2.78643	7.61565e-06	Lipoxygenase domain-containing protein/PLAT domain-containing protein [Cephalotus follicularis]
TRINITY_DN44795_c1_g2	-	5.81	0.72	2.78533	4.14952e-06	-
TRINITY_DN51750_c1_g1	-	26.28	2.21	2.78485	3.39492e-32	cytochrome P450 CYP72A219-like protein [Cinnamomum micranthum f. kanehirae]
TRINITY_DN49067_c0_g5	-	11.6	1.77	2.78339	2.8996e-10	-
TRINITY_DN45332_c2_g4	-	2.03	0.38	2.77732	0.000108367	-
TRINITY_DN57332_c1_g1	-	22.04	3.31	2.77433	2.82373e-07	-
TRINITY_DN33232_c1_g1	-	24.8	4.7	2.7736	4.04267e-07	-
TRINITY_DN36269_c3_g9	-	8.26	1.44	2.77293	1.62628e-06	-
TRINITY_DN49135_c1_g2	-	146.87	22.36	2.77028	3.39712e-26	PREDICTED: uncharacterized protein LOC109506509 [Elaeis guineensis]
TRINITY_DN50061_c2_g3	-	4.13	1.51	2.7668	8.52739e-10	-
TRINITY_DN38569_c0_g3	-	3.55	0.71	2.76445	0.000850936	-
TRINITY_DN53027_c2_g4	-	1.73	0.28	2.76332	4.16232e-05	-
TRINITY_DN41620_c3_g1	At2g19130	11.07	1.83	2.76213	2.95024e-12	PREDICTED: G-type lectin S-receptor-like serine/threonine-protein kinase At2g19130 [Elaeis guineensis]
TRINITY_DN41471_c1_g1	TPS9	5.05	0.79	2.76154	6.23886e-06	trans-ocimene synthase [Litsea cubeba]
TRINITY_DN40164_c1_g2	-	23.72	3.65	2.76043	5.00908e-05	-
TRINITY_DN37372_c1_g2	-	1.2	0.18	2.76037	4.49282e-05	-
TRINITY_DN35341_c1_g6	CYP78A9	15.2	1.83	2.75765	2.00475e-09	LOW QUALITY PROTEIN: cytochrome P450 78A9-like [Ananas comosus]
TRINITY_DN31812_c0_g1	DTX29	45.73	8.67	2.75741	4.49362e-11	protein DETOXIFICATION 33-like protein [Cinnamomum micranthum f. kanehirae]
TRINITY_DN54895_c1_g3	GNS1	26.76	2.73	2.75702	1.12548e-05	PREDICTED: glucan endo-1,3-beta-glucosidase-like [Elaeis guineensis]
TRINITY_DN45122_c1_g2	At5g56590	81.75	11.46	2.75407	2.99092e-21	glucan endo-1,3-beta-glucosidase 10 [Ananas comosus]
TRINITY_DN39692_c0_g7	CYP86B1	12.43	1.86	2.75219	2.48615e-13	alkane hydroxylase MAH1-like protein [Cinnamomum micranthum f. kanehirae]
TRINITY_DN57372_c2_g1	Tf2-12	5.29	0.65	2.74926	6.84686e-12	Transposon Tf2-12 polyprotein [Vitis vinifera]
TRINITY_DN49495_c0_g1	-	0.63	0.1	2.74741	0.000678312	-
TRINITY_DN47180_c0_g8	-	2.85	0.43	2.7432	1.30603e-06	-
TRINITY_DN38229_c0_g1	-	1.14	0.35	2.74076	9.00558e-05	-
TRINITY_DN35089_c5_g4	-	3.85	0.59	2.73996	3.65723e-08	-
TRINITY_DN50440_c2_g1	-	19.17	3.62	2.73946	9.19333e-12	-
TRINITY_DN40993_c1_g1	-	4.78	0.73	2.73728	9.75323e-05	-
TRINITY_DN50121_c1_g1	ADH1	20.04	3.22	2.73727	4.84362e-23	hypothetical protein CDL15_Pgr017364 [Punica granatum]
TRINITY_DN53432_c1_g14	PHP2	5.56	0.84	2.73587	8.32085e-09	PREDICTED: pseudo histidine-containing phosphotransfer protein 5 isoform X1 [Elaeis guineensis]
TRINITY_DN33597_c3_g2	-	11.87	1	2.72957	4.52319e-07	-
TRINITY_DN31543_c0_g1	-	2.49	0.38	2.72915	0.000148676	-
TRINITY_DN42948_c0_g2	CCX1	2.14	0.32	2.72859	1.93613e-05	hypothetical protein POPTR_013G065800 [Populus trichocarpa]
TRINITY_DN54941_c1_g4	-	2.1	0.32	2.72622	8.33629e-05	PREDICTED: nodulation-signaling pathway 1 protein [Elaeis guineensis]
TRINITY_DN46055_c2_g2	-	6.74	1.06	2.72456	0.000220597	-
TRINITY_DN56490_c1_g1	-	8.16	1.86	2.72423	7.71443e-06	hypothetical protein CKAN_00674300 [Cinnamomum micranthum f. kanehirae]
TRINITY_DN46367_c0_g1	-	5.24	1.2	2.72241	2.38902e-07	protein IQ-DOMAIN 14-like protein [Cinnamomum micranthum f. kanehirae]
TRINITY_DN33127_c0_g2	-	19.74	3.08	2.71679	0.000402492	-
TRINITY_DN39044_c1_g6	-	5.55	1.89	2.71592	2.72025e-09	-
TRINITY_DN39603_c0_g3	-	5.53	1.11	2.71476	3.39844e-05	NADP-dependent malic enzyme like [Actinidia chinensis var. chinensis]
TRINITY_DN42385_c0_g4	-	1.69	0.58	2.71392	3.88607e-05	-
TRINITY_DN55539_c1_g4	-	5.06	1.82	2.71305	2.16008e-07	-
TRINITY_DN46798_c1_g3	HSP23.6	10.92	1.73	2.71197	9.47598e-13	small heat shock protein, chloroplastic-like isoform X2 [Phoenix dactylifera]
TRINITY_DN49067_c0_g12	LBD40	4.86	0.75	2.70583	0.000735289	LOB domain-containing protein 41-like isoform X1 [Hevea brasiliensis]
TRINITY_DN52010_c1_g2	NAC68	6.42	0.97	2.70559	0.000153771	NAC domain-containing protein 68-like [Phoenix dactylifera]
TRINITY_DN52131_c0_g1	-	395.39	56.59	2.7046	3.49578e-20	-
TRINITY_DN49677_c0_g1	-	3.67	0.57	2.70337	2.82471e-12	-
TRINITY_DN39092_c0_g5	SBT1.5	410.05	64.22	2.69919	2.67374e-07	subtilisin-like protease SBT1.2 [Manihot esculenta]
TRINITY_DN40797_c0_g1	TPS7	1.79	0.28	2.69887	5.32535e-08	probable alpha,alpha-trehalose-phosphate synthase [UDP-forming] 7 [Hevea brasiliensis]
TRINITY_DN54064_c5_g2	-	0.78	0.1	2.6985	3.29024e-07	-
TRINITY_DN35649_c0_g3	-	1.01	0.15	2.69808	4.2379e-05	-
TRINITY_DN47083_c0_g2	-	47.09	7.45	2.69769	1.58659e-23	lachrymatory-factor synthase-like [Phoenix dactylifera]
TRINITY_DN41971_c0_g3	STP1	43.52	6.76	2.697	0.000693558	hypothetical protein GW17_00043609, partial [Ensete ventricosum]
TRINITY_DN55197_c2_g1	-	113.89	18.98	2.69601	4.27776e-19	-
TRINITY_DN56249_c0_g5	-	26.44	4.21	2.69466	2.56182e-09	-
TRINITY_DN49330_c0_g1	-	48.03	7.5	2.69148	7.56275e-09	hypothetical protein BRADI_3g50605v3 [Brachypodium distachyon]
TRINITY_DN56879_c2_g4	SAUR71	2.15	0.34	2.69028	3.01588e-05	auxin-responsive protein SAUR71 [Phoenix dactylifera]
TRINITY_DN49341_c0_g2	-	17.36	2.74	2.68945	7.66562e-10	-
TRINITY_DN42818_c2_g5	PMR6	22.76	7.31	2.68878	2.20523e-13	PREDICTED: probable pectate lyase 5 [Nelumbo nucifera]
TRINITY_DN44188_c1_g3	-	0.79	0.16	2.68742	8.71523e-05	-
TRINITY_DN39506_c3_g5	Pol	0.43	0.07	2.68631	0.000668741	uncharacterized protein LOC109833593 [Asparagus officinalis]
TRINITY_DN53489_c1_g1	-	3.49	0.55	2.68579	0.000111164	PREDICTED: uncharacterized protein LOC105054449 [Elaeis guineensis]
TRINITY_DN31683_c0_g1	-	9.32	1.48	2.68569	2.04798e-07	-
TRINITY_DN53378_c1_g5	-	1.19	0.18	2.68549	0.000131402	-
TRINITY_DN36144_c1_g5	-	3.43	1.55	2.68486	0.000259388	-
TRINITY_DN40320_c0_g2	At4g27290	1.79	0.69	2.68306	6.50307e-05	PREDICTED: LOW QUALITY PROTEIN: receptor-like serine/threonine-protein kinase SD1-6 [Elaeis guineensis]
TRINITY_DN41436_c2_g4	-	13.93	3.4	2.68181	8.37755e-36	-
TRINITY_DN56207_c1_g1	-	2.59	0.91	2.67978	2.75238e-08	LOW QUALITY PROTEIN: uncharacterized protein LOC103721324 [Phoenix dactylifera]
TRINITY_DN43742_c0_g3	-	28.5	5.88	2.67946	9.36082e-17	glycosyl hydrolases family 31 protein [Cocos nucifera]
TRINITY_DN37952_c0_g3	-	2.15	0.33	2.67871	3.43155e-05	-
TRINITY_DN35632_c1_g4	-	1.36	0.13	2.67625	0.000147071	-
TRINITY_DN51487_c1_g1	-	2640.11	1301.34	2.67558	8.87663e-19	-
TRINITY_DN35339_c4_g6	-	1.12	0.23	2.66883	3.24816e-05	-
TRINITY_DN40305_c0_g2	-	13.96	5.02	2.66419	3.17899e-08	-
TRINITY_DN36752_c6_g3	-	2.04	0.66	2.66305	0.000302277	-
TRINITY_DN37778_c3_g2	ARF2-A	144.55	21.75	2.65763	1.9744e-21	ADP-ribosylation factor 2-like [Aegilops tauschii subsp. tauschii]
TRINITY_DN47081_c2_g4	-	4.56	0.74	2.65742	1.10759e-06	-
TRINITY_DN45537_c1_g4	-	1.61	0.26	2.65584	7.77399e-14	-
TRINITY_DN42145_c0_g5	IKU2	18.54	2.99	2.65579	5.4361e-19	Protein kinase domain-containing protein [Cinnamomum micranthum f. kanehirae]
TRINITY_DN48275_c2_g3	-	4.14	1.59	2.65124	3.83303e-17	uncharacterized protein LOC112939598 [Oryza sativa Japonica Group]
TRINITY_DN36532_c1_g8	-	3.03	0.49	2.64822	3.45646e-07	-
TRINITY_DN38263_c2_g2	-	5.91	0.93	2.64466	5.63755e-06	-
TRINITY_DN34310_c2_g3	-	13.42	2.21	2.64234	1.28697e-09	-
TRINITY_DN55122_c1_g5	-	11.31	1.86	2.64144	1.03677e-07	-
TRINITY_DN55878_c1_g1	-	0.78	0.12	2.64089	1.40852e-05	-
TRINITY_DN51192_c1_g2	-	3.87	0.62	2.64065	0.000253249	-
TRINITY_DN49526_c0_g2	-	1.92	0.65	2.64044	5.08842e-06	-
TRINITY_DN35531_c2_g6	-	3.94	0.67	2.63655	0.000161559	-
TRINITY_DN37138_c2_g3	-	3.41	0.6	2.63132	2.75038e-08	PREDICTED: cyclin-dependent protein kinase inhibitor SMR3 [Nelumbo nucifera]
TRINITY_DN39006_c1_g5	-	2.69	0.44	2.63017	0.000442495	hypothetical protein PRUPE_2G013600 [Prunus persica]
TRINITY_DN48409_c1_g3	-	3.59	0.57	2.62991	2.41607e-09	-
TRINITY_DN34505_c3_g2	-	5.52	0.89	2.62959	0.000281402	-
TRINITY_DN40623_c0_g1	-	16.61	2.79	2.62906	6.07005e-08	uncharacterized protein LOC113856139 [Abrus precatorius]
TRINITY_DN45182_c0_g2	-	5.06	1.03	2.62613	0.000110917	-
TRINITY_DN42356_c1_g2	-	37.12	4.86	2.62045	5.74379e-13	-
TRINITY_DN51244_c1_g2	CAX1a	245.97	42.75	2.62038	2.67951e-31	vacuolar cation/proton exchanger 1a-like isoform X2 [Phoenix dactylifera]
TRINITY_DN51684_c0_g9	-	1.54	1.84	2.61909	0.000477714	-
TRINITY_DN47707_c2_g1	RIC4	4.97	0.84	2.61502	0.000619471	PREDICTED: CRIB domain-containing protein RIC4-like [Nelumbo nucifera]
TRINITY_DN46838_c0_g3	-	10	1.5	2.61341	6.12442e-07	putative disease resistance RPP13-like protein 1 [Phoenix dactylifera]
TRINITY_DN39175_c1_g4	GONST4	24.91	4.17	2.60637	5.61342e-29	GDP-fucose transporter 1 [Ziziphus jujuba]
TRINITY_DN48414_c2_g1	-	622.92	88.85	2.60601	1.06071e-29	Integrase, catalytic core [Corchorus capsularis]
TRINITY_DN56709_c0_g1	-	158.05	24.65	2.60597	5.39653e-22	-
TRINITY_DN33542_c1_g5	-	7.1	1.19	2.60569	1.58039e-08	-
TRINITY_DN47104_c0_g2	-	2.2	1.17	2.60483	0.000121962	-
TRINITY_DN55181_c0_g4	-	1.87	0.31	2.59812	3.0068e-07	-
TRINITY_DN34926_c2_g4	-	16.59	3.33	2.59732	6.43545e-16	-
TRINITY_DN37846_c1_g8	-	1.64	0.27	2.59676	9.60977e-06	-
TRINITY_DN44708_c0_g2	-	26.24	5.01	2.59671	6.28968e-22	PREDICTED: uncharacterized protein LOC104610133 [Nelumbo nucifera]
TRINITY_DN38308_c0_g5	-	1.99	0.33	2.59615	0.000336727	-
TRINITY_DN37961_c0_g5	HMA2	2.45	0.41	2.59501	9.11266e-08	putative inactive cadmium/zinc-transporting ATPase HMA3 [Phoenix dactylifera]
TRINITY_DN41916_c0_g4	-	116.23	19.67	2.59316	2.9193e-12	hypothetical protein ZOSMA_7G00530 [Zostera marina]
TRINITY_DN50733_c0_g1	-	18.42	2.98	2.58973	1.67269e-05	-
TRINITY_DN42045_c2_g4	SBT1.9	2.93	0.49	2.58402	5.79255e-10	subtilisin-like protease SBT1.9 [Phoenix dactylifera]
TRINITY_DN57313_c2_g2	SD25	9.91	3.42	2.58223	1.99799e-10	LOW QUALITY PROTEIN: G-type lectin S-receptor-like serine/threonine-protein kinase SD2-5 [Phoenix dactylifera]
TRINITY_DN53309_c0_g2	ARB_02965	24.83	9.55	2.58057	5.98275e-19	PREDICTED: putative amidase C869.01 [Eucalyptus grandis]
TRINITY_DN34262_c1_g1	TY3B-G	1.33	0.24	2.58048	0.000154422	hypothetical protein VITISV_044100 [Vitis vinifera]
TRINITY_DN56984_c1_g7	-	2.56	0.29	2.58033	0.000629343	Ras-related protein RABA2a [Apostasia shenzhenica]
TRINITY_DN57040_c3_g5	TPS8	3.09	0.53	2.58029	4.09025e-05	PREDICTED: probable alpha,alpha-trehalose-phosphate synthase [UDP-forming] 9 [Elaeis guineensis]
TRINITY_DN38528_c0_g9	-	2.18	0.37	2.57774	1.99424e-05	-
TRINITY_DN38528_c0_g1	-	11.37	1.81	2.57628	6.10876e-09	Transducin/WD40 repeat-like superfamily protein [Theobroma cacao]
TRINITY_DN38786_c0_g3	CYP18-3	7.55	2.62	2.57513	1.6843e-06	PREDICTED: peptidyl-prolyl cis-trans isomerase CYP19-3 [Elaeis guineensis]
TRINITY_DN40194_c2_g4	-	1.81	0.31	2.57367	4.90573e-09	LOW QUALITY PROTEIN: uncharacterized protein LOC103701453 [Phoenix dactylifera]
TRINITY_DN40804_c0_g6	-	1.08	0.22	2.57303	5.88618e-05	-
TRINITY_DN38849_c0_g4	LECRK92	3.74	0.65	2.57261	1.9062e-07	L-type lectin-domain containing receptor kinase IX.1-like [Hevea brasiliensis]
TRINITY_DN45063_c3_g1	-	22.04	1.26	2.57232	0.000125131	-
TRINITY_DN45819_c0_g3	BG	2.46	1.08	2.57213	1.93688e-05	basic 7S globulin-like [Phoenix dactylifera]
TRINITY_DN44114_c0_g2	-	3.69	0.88	2.57206	6.04688e-12	-
TRINITY_DN33414_c2_g1	-	4.59	1.85	2.56895	7.20913e-13	-
TRINITY_DN40984_c4_g1	PECS-2.1	208.67	32.32	2.56738	9.12396e-06	pectin methylesterase, family CE8 [Zostera marina]
TRINITY_DN52081_c0_g1	-	13.85	2.19	2.56637	1.75459e-05	-
TRINITY_DN33778_c4_g2	-	7.69	1.31	2.56568	0.000115793	Retrovirus-related Pol polyprotein LINE-1 [Zea mays]
TRINITY_DN31602_c0_g1	-	16.47	2.4	2.56452	0.000707859	-
TRINITY_DN56460_c1_g1	-	163.26	32.85	2.56442	1.85377e-29	uncharacterized protein LOC101772596 [Setaria italica]
TRINITY_DN35378_c0_g1	-	5.2	1.07	2.56366	3.539e-06	-
TRINITY_DN49707_c1_g2	PCNA	14.5	3.89	2.56094	7.07111e-19	proliferating cell nuclear antigen [Ziziphus jujuba]
TRINITY_DN43780_c1_g5	-	4.21	1.48	2.55874	8.96525e-15	-
TRINITY_DN38486_c2_g3	-	2.22	1.01	2.5586	0.000465093	-
TRINITY_DN42800_c0_g3	-	4.72	1.12	2.5549	2.18199e-08	-
TRINITY_DN42540_c3_g2	RDL6	179.3	30.01	2.55192	2.24475e-11	hypothetical protein AXG93_3507s1000 [Marchantia polymorpha subsp. ruderalis]
TRINITY_DN38847_c1_g4	-	6.79	1.17	2.55067	1.33716e-09	-
TRINITY_DN41914_c0_g3	-	2.34	0.38	2.54886	1.31585e-05	-
TRINITY_DN37488_c0_g2	-	2.09	0.78	2.54686	0.00087087	-
TRINITY_DN37190_c1_g3	-	3.07	0.52	2.54605	2.41557e-05	-
TRINITY_DN33172_c1_g6	-	0.57	0.1	2.54434	0.000147167	-
TRINITY_DN36599_c0_g4	DIR2	4.7	0.81	2.54406	1.10959e-07	dirigent protein 22-like protein [Cinnamomum micranthum f. kanehirae]
TRINITY_DN37432_c0_g3	WAK5	2.64	0.65	2.54303	0.000404688	wall-associated receptor kinase 5 [Sorghum bicolor]
TRINITY_DN55243_c0_g2	-	6	1.97	2.54275	6.12741e-15	-
TRINITY_DN47416_c0_g2	At5g03795	8.65	1.2	2.54216	1.64856e-19	probable glycosyltransferase At3g07620 [Phoenix dactylifera]
TRINITY_DN49052_c2_g6	-	4.24	1.64	2.53973	6.26881e-10	-
TRINITY_DN49487_c1_g4	CRK25	1.99	0.39	2.53961	0.000241196	hypothetical protein GW17_00027098 [Ensete ventricosum]
TRINITY_DN37915_c3_g7	-	2.37	0.42	2.53871	2.26842e-06	-
TRINITY_DN40883_c0_g2	-	8.89	1.7	2.5356	9.8616e-08	DNA mismatch repair protein like [Actinidia chinensis var. chinensis]
TRINITY_DN51557_c1_g1	IKU2	36.18	6.53	2.53472	4.03733e-14	Protein kinase domain [Macleaya cordata]
TRINITY_DN54999_c0_g3	XTH30	5256.79	938.89	2.53192	3.89409e-23	PREDICTED: probable xyloglucan endotransglucosylase/hydrolase protein 30 [Musa acuminata subsp. malaccensis]
TRINITY_DN39030_c1_g3	-	0.47	0.08	2.53036	0.00031522	-
TRINITY_DN53858_c2_g1	-	29.56	5.44	2.52671	1.06968e-17	-
TRINITY_DN55816_c1_g1	-	23.63	4.13	2.52371	2.04784e-05	oral cancer-overexpressed protein 1-like [Manihot esculenta]
TRINITY_DN41747_c0_g1	-	1.25	0.44	2.51815	1.14475e-07	-
TRINITY_DN52311_c1_g6	-	1.32	0.24	2.51702	3.36234e-05	-
TRINITY_DN42781_c0_g6	-	6.13	1.1	2.51662	0.000561974	Retrovirus-related Pol polyprotein LINE-1 [Cajanus cajan]
TRINITY_DN56147_c1_g4	-	1.44	0.25	2.51509	0.000526127	-
TRINITY_DN55624_c0_g2	-	4835.59	606.41	2.51422	3.70468e-29	-
TRINITY_DN48864_c0_g1	-	497.65	126.25	2.51034	1.41681e-16	uncharacterized protein LOC103723219 [Phoenix dactylifera]
TRINITY_DN51445_c0_g1	HSP26-A	39.34	6.18	2.50957	2.46685e-05	GST_C domain-containing protein/GST_N_3 domain-containing protein [Cinnamomum micranthum f. kanehirae]
TRINITY_DN43013_c1_g3	-	2.69	0.34	2.50837	1.92629e-05	-
TRINITY_DN45681_c0_g1	-	14.06	5.32	2.50715	1.5751e-10	PREDICTED: LOW QUALITY PROTEIN: putative amidase C869.01 [Elaeis guineensis]
TRINITY_DN57014_c3_g2	-	38.06	6.83	2.50671	4.88264e-13	hypothetical protein CKAN_01350200 [Cinnamomum micranthum f. kanehirae]
TRINITY_DN37343_c0_g6	ABP19A	1229.19	221.02	2.50417	2.75307e-11	Auxin-binding protein ABP19a [Ananas comosus]
TRINITY_DN48171_c1_g1	STP14	18.87	3.44	2.50198	1.54083e-10	sugar transport protein 14-like [Phoenix dactylifera]
TRINITY_DN31409_c0_g1	-	2.02	0.41	2.50011	0.000162408	-
TRINITY_DN33295_c0_g1	4CL2	2.58	0.46	2.49701	1.53954e-05	hypothetical protein GW17_00003285 [Ensete ventricosum]
TRINITY_DN42056_c1_g3	-	0.86	0.16	2.49696	9.41831e-05	-
TRINITY_DN49280_c0_g2	-	2.05	1.64	2.49654	0.000431585	-
TRINITY_DN43221_c2_g5	-	2.51	0.45	2.49468	9.3059e-05	-
TRINITY_DN43855_c1_g2	PBRP1	28.66	5.24	2.48794	5.70737e-27	PREDICTED: plant-specific TFIIB-related protein 1-like [Elaeis guineensis]
TRINITY_DN52004_c0_g1	-	16.68	3.13	2.48566	4.96361e-10	uncharacterized protein LOC103707332 isoform X2 [Phoenix dactylifera]
TRINITY_DN34853_c0_g1	ATPA	2.29	0.41	2.48543	1.28219e-05	cytochrome c biogenesis C mitochondrion [Cinnamomum micranthum f. kanehirae]
TRINITY_DN46003_c1_g2	WRKY24	13.31	3.08	2.48411	9.63794e-05	WRKY transcription factor WRKY24-like [Phoenix dactylifera]
TRINITY_DN42521_c0_g5	-	2.9	0.55	2.48285	0.000409925	-
TRINITY_DN31996_c1_g1	-	2.67	0.49	2.48058	0.000253309	-
TRINITY_DN44120_c0_g4	-	61.11	11.32	2.48007	1.55927e-08	-
TRINITY_DN38892_c2_g1	-	103.12	32.65	2.47858	2.4668e-10	-
TRINITY_DN43240_c1_g3	-	5.22	0.75	2.47721	3.26499e-05	-
TRINITY_DN40214_c0_g2	GATA17	7.57	5.06	2.47717	1.94489e-07	GATA transcription factor 15-like [Phoenix dactylifera]
TRINITY_DN48260_c1_g2	-	6.68	0.48	2.47651	6.26244e-07	-
TRINITY_DN31408_c0_g1	At1g61610	9.17	1.72	2.47548	0.000148863	PREDICTED: putative receptor-like protein kinase At4g00960 isoform X1 [Elaeis guineensis]
TRINITY_DN38699_c3_g5	-	6.74	1.23	2.47501	1.78484e-16	-
TRINITY_DN50346_c0_g1	-	8.28	3.87	2.47428	1.03046e-06	-
TRINITY_DN42202_c0_g2	-	8.04	1.42	2.4741	1.69969e-07	NAC domain-containing protein 19 [Jatropha curcas]
TRINITY_DN49783_c0_g2	SBH2	126.79	23.56	2.47335	3.1898e-16	PREDICTED: sphinganine C4-monooxygenase 1 [Beta vulgaris subsp. vulgaris]
TRINITY_DN53690_c1_g1	-	42.52	8.38	2.47333	1.69971e-25	-
TRINITY_DN32146_c0_g1	-	2.8	0.9	2.47303	2.34968e-06	PREDICTED: uncharacterized protein LOC105042789 [Elaeis guineensis]
TRINITY_DN55563_c0_g3	Os01g0367900	7.73	1.34	2.46978	7.10519e-18	ISWI chromatin-remodeling complex ATPase CHR11 isoform X2 [Coffea arabica]
TRINITY_DN41922_c0_g1	At3g62310	2.62	0.97	2.46778	7.9552e-05	mRNA splicing factor ATP-dependent RNA helicase [Handroanthus impetiginosus]
TRINITY_DN51778_c0_g1	-	2.4	0.66	2.46619	0.000239112	-
TRINITY_DN50468_c1_g3	-	2.03	0.38	2.46529	1.92011e-06	-
TRINITY_DN45841_c0_g2	-	3.54	0.83	2.46425	6.18262e-05	Universal stress protein [Parasponia andersonii]
TRINITY_DN40883_c0_g5	-	4.44	0.82	2.46408	2.7603e-05	PREDICTED: uncharacterized protein LOC105047424 [Elaeis guineensis]
TRINITY_DN48958_c2_g1	PAE1	50.72	15.02	2.46381	1.86688e-16	Proteasome subunit alpha type [Cucumis sativus]
TRINITY_DN31652_c0_g1	-	8.73	1.61	2.46293	0.00014977	hypothetical protein B296_00015135 [Ensete ventricosum]
TRINITY_DN42303_c1_g2	-	2343.5	369.43	2.46257	5.86125e-07	kunitz family trypsin and protease inhibitor protein [Artemisia annua]
TRINITY_DN56751_c1_g3	-	2.88	1.27	2.46051	1.36499e-12	-
TRINITY_DN38693_c2_g1	-	8.84	1.71	2.45991	9.74637e-16	-
TRINITY_DN53485_c0_g5	-	1.93	0.35	2.45871	0.000287949	unnamed protein product, partial [Vitis vinifera]
TRINITY_DN42168_c3_g4	GOLS2	21.02	3.93	2.45808	9.1639e-13	PREDICTED: galactinol synthase 2-like [Oryza brachyantha]
TRINITY_DN55501_c1_g1	ABCA2	17.44	3.12	2.45502	3.2194e-16	PREDICTED: ABC transporter A family member 2-like isoform X1 [Elaeis guineensis]
TRINITY_DN52379_c0_g1	BURP3	137.13	21.22	2.45491	3.28404e-12	BURP domain-containing protein 3 [Brachypodium distachyon]
TRINITY_DN41603_c0_g5	-	3.29	0.59	2.45396	4.27807e-06	-
TRINITY_DN40695_c0_g2	-	2.78	0.89	2.45359	7.65343e-10	-
TRINITY_DN33111_c1_g4	-	2.53	0.47	2.4518	0.000289824	-
TRINITY_DN50891_c1_g1	SDR2a	100.85	15.99	2.44718	5.47019e-18	unknown [Picea sitchensis]
TRINITY_DN50653_c2_g1	-	0.53	0.1	2.4471	0.000885466	-
TRINITY_DN33399_c0_g5	PUP11	13.92	4.17	2.44447	4.30381e-10	PREDICTED: probable purine permease 11 [Elaeis guineensis]
TRINITY_DN49814_c0_g1	Tf2-11	4.22	0.9	2.44359	0.000830602	Transposon Tf2-2 polyprotein [Vitis vinifera]
TRINITY_DN52316_c0_g2	-	3.74	0.7	2.44342	4.59084e-06	Short-chain dehydrogenase/reductase [Trema orientale]
TRINITY_DN51792_c0_g8	CXP;2-3	2.63	0.49	2.44222	8.61923e-08	PREDICTED: serine carboxypeptidase-like 27 [Elaeis guineensis]
TRINITY_DN39931_c0_g1	-	14.29	3.05	2.44067	5.30346e-21	-
TRINITY_DN34245_c0_g4	PME16	284.85	55.51	2.44034	2.6476e-08	PREDICTED: probable pectinesterase/pectinesterase inhibitor 16 [Musa acuminata subsp. malaccensis]
TRINITY_DN50967_c0_g1	-	12.09	3.72	2.43983	1.67496e-07	-
TRINITY_DN44815_c1_g1	CPRF2	10.02	2.13	2.43978	2.46463e-11	Basic-leucine zipper domain-containing protein [Cinnamomum micranthum f. kanehirae]
TRINITY_DN57413_c1_g1	-	10.75	1.99	2.43869	5.93025e-08	-
TRINITY_DN45257_c0_g1	-	2.13	1.09	2.43864	1.6863e-07	-
TRINITY_DN31872_c0_g1	-	9.44	1.22	2.43689	0.000521472	PREDICTED: uncharacterized protein LOC105046047 [Elaeis guineensis]
TRINITY_DN39800_c0_g1	CYCD1-2	5.1	0.96	2.43615	1.36028e-11	cyclin-D2-1-like [Ananas comosus]
TRINITY_DN37517_c1_g5	AHL24	3.92	0.73	2.43453	1.00514e-08	AT-hook motif nuclear-localized protein 26 [Phoenix dactylifera]
TRINITY_DN46216_c0_g1	DDB_G0268948	1.74	0.3	2.43315	1.7214e-05	putative methyltransferase DDB_G0268948 [Quercus suber]
TRINITY_DN40603_c0_g2	SNAP33	240.95	45.9	2.42899	4.73046e-25	PREDICTED: SNAP25 homologous protein SNAP33 [Elaeis guineensis]
TRINITY_DN55360_c1_g1	-	2.48	0.47	2.42804	6.14964e-06	-
TRINITY_DN34658_c1_g5	-	2.91	0.55	2.4267	0.000762272	-
TRINITY_DN41527_c3_g5	-	2.87	0.54	2.42654	5.51739e-05	uncharacterized protein LOC102668036 [Glycine max]
TRINITY_DN57011_c0_g1	-	16.39	4.37	2.42297	5.63925e-09	hypothetical protein TRIUR3_04335 [Triticum urartu]
TRINITY_DN31310_c0_g1	-	23.41	4.48	2.41965	2.52608e-06	-
TRINITY_DN46463_c4_g1	ASD1	26.11	3.51	2.41945	1.70979e-10	alpha-L-arabinofuranosidase 1-like [Phoenix dactylifera]
TRINITY_DN54091_c0_g5	-	2.32	0.43	2.41605	2.20212e-05	-
TRINITY_DN41841_c3_g1	-	1.6	0.31	2.41541	7.33854e-08	ASC1-like protein isoform X1 [Amborella trichopoda]
TRINITY_DN51014_c0_g2	SD17	9.85	1.88	2.4146	1.18675e-17	hypothetical protein GOBAR_DD10767 [Gossypium barbadense]
TRINITY_DN36936_c1_g2	-	56.55	10.46	2.41428	4.71516e-08	-
TRINITY_DN55479_c0_g2	-	23.29	3.76	2.41397	1.09358e-07	-
TRINITY_DN44103_c0_g3	CTPS2	1.34	0.26	2.41389	1.09807e-05	CTP synthase-like [Cajanus cajan]
TRINITY_DN42649_c1_g4	-	2.23	1.03	2.41218	1.31771e-06	-
TRINITY_DN37375_c0_g5	FRO4	19.44	2.74	2.41171	9.1983e-06	ferric reduction oxidase 4 isoform X5 [Morus notabilis]
TRINITY_DN50973_c3_g1	-	1.64	2.35	2.41164	0.000292255	-
TRINITY_DN40883_c0_g6	-	37.16	7.29	2.41061	7.69777e-14	PREDICTED: uncharacterized protein LOC104608217 [Nelumbo nucifera]
TRINITY_DN45474_c4_g4	-	4.61	0.88	2.41005	2.83506e-06	-
TRINITY_DN57327_c0_g1	CPRF2	7.85	1.55	2.40894	2.0676e-06	light-inducible protein CPRF2-like isoform X1 [Asparagus officinalis]
TRINITY_DN52766_c1_g3	-	1.99	0.37	2.40894	3.89836e-05	-
TRINITY_DN53820_c1_g2	-	6.57	6.04	2.40883	6.11293e-09	-
TRINITY_DN39944_c0_g1	-	13.9	2.65	2.40827	0.000405408	-
TRINITY_DN36928_c1_g1	-	9.16	2.71	2.40785	6.48077e-10	-
TRINITY_DN37848_c2_g1	-	103.44	21.76	2.40692	5.7978e-08	PREDICTED: uncharacterized protein LOC103978898 [Musa acuminata subsp. malaccensis]
TRINITY_DN44730_c1_g4	RHT1	7.19	1.39	2.40661	5.07377e-11	PREDICTED: DELLA protein SLR1 isoform X1 [Elaeis guineensis]
TRINITY_DN33111_c1_g3	-	3.64	0.7	2.40565	1.63764e-10	-
TRINITY_DN48520_c0_g3	FAR2	5.37	1.03	2.40131	9.38954e-17	PREDICTED: uncharacterized protein LOC108988610, partial [Juglans regia]
TRINITY_DN49740_c0_g1	-	1.52	0.46	2.3992	7.48246e-05	Retrovirus-related Pol polyprotein from transposon TNT 1-94 [Apostasia shenzhenica]
TRINITY_DN42521_c0_g2	-	5.16	1.05	2.39581	3.70727e-07	-
TRINITY_DN53463_c0_g1	-	2.08	0.4	2.39572	2.22547e-09	-
TRINITY_DN54565_c0_g4	-	24.69	5.05	2.39537	1.12082e-09	PREDICTED: glutathione transferase GST 23-like [Elaeis guineensis]
TRINITY_DN32798_c0_g8	-	7.91	1.52	2.39353	7.47838e-05	-
TRINITY_DN46170_c0_g3	AAP4	21.51	4.02	2.39323	2.36071e-11	PREDICTED: amino acid permease 4 [Musa acuminata subsp. malaccensis]
TRINITY_DN33729_c1_g4	IMK2	19.99	4.03	2.39276	2.7171e-20	PREDICTED: putative kinase-like protein TMKL1 [Elaeis guineensis]
TRINITY_DN46682_c1_g1	Os05g0277500	52.94	8.84	2.39137	2.76684e-17	PREDICTED: germin-like protein subfamily 2 member 1 [Juglans regia]
TRINITY_DN40401_c0_g1	-	12.11	2.32	2.39118	0.000419234	-
TRINITY_DN51935_c0_g3	BBX22	5.12	1.11	2.39089	4.40861e-10	B-box zinc finger protein 22-like [Ananas comosus]
TRINITY_DN39940_c0_g3	-	18.37	4.01	2.38849	2.76646e-11	-
TRINITY_DN45958_c0_g2	IQD1	7.26	1.44	2.38695	7.83165e-14	protein IQ-DOMAIN 1-like [Phoenix dactylifera]
TRINITY_DN42599_c2_g3	-	1.4	0.27	2.38606	0.000469423	-
TRINITY_DN40413_c1_g1	-	1.69	0.32	2.38563	0.000247014	-
TRINITY_DN38977_c4_g3	-	1.86	0.36	2.38442	7.03701e-07	-
TRINITY_DN40240_c0_g2	-	16.33	3.25	2.38442	0.000361999	-
TRINITY_DN55931_c0_g6	STP14	17.77	3.48	2.38424	6.8913e-14	sugar transport protein 14 [Asparagus officinalis]
TRINITY_DN39260_c1_g1	-	4.48	0.97	2.38231	1.66237e-08	-
TRINITY_DN45408_c0_g1	-	28.53	5.37	2.38204	1.38212e-11	PREDICTED: osmotin-like protein [Elaeis guineensis]
TRINITY_DN50430_c2_g2	OPT3	101.31	20.66	2.38072	5.08498e-16	oligopeptide transporter 3-like [Phoenix dactylifera]
TRINITY_DN54565_c0_g1	-	16.57	2.98	2.37374	6.45932e-07	hypothetical protein B296_00013904 [Ensete ventricosum]
TRINITY_DN42619_c0_g1	ARF17	6.81	0.83	2.37288	3.61925e-07	PREDICTED: auxin response factor 17 [Nelumbo nucifera]
TRINITY_DN44385_c0_g2	ZFP7	6.3	1.25	2.36993	9.71843e-07	zinc finger protein 7-like [Phoenix dactylifera]
TRINITY_DN31684_c0_g1	-	9.72	1.93	2.36985	1.18067e-06	hypothetical protein CKAN_02120700 [Cinnamomum micranthum f. kanehirae]
TRINITY_DN42034_c2_g5	-	8.88	1.75	2.36942	1.71367e-09	Retrovirus-related Pol polyprotein LINE-1 [Zea mays]
TRINITY_DN48904_c0_g1	-	39.55	7.81	2.36894	6.73506e-05	-
TRINITY_DN45094_c1_g2	-	5.03	0.55	2.3688	6.15389e-05	-
TRINITY_DN38107_c1_g7	-	1.73	0.34	2.36814	0.000167963	-
TRINITY_DN37525_c1_g1	GER3	722.04	136.74	2.36775	1.99358e-18	PREDICTED: putative germin-like protein 2-1 [Elaeis guineensis]
TRINITY_DN39441_c0_g1	-	3.47	0.92	2.36588	1.26572e-05	-
TRINITY_DN41673_c0_g1	-	14.35	2.64	2.36505	4.38238e-13	uncharacterized protein LOC110019605 [Phalaenopsis equestris]
TRINITY_DN39398_c0_g1	-	30.2	7.52	2.36451	7.33668e-07	-
TRINITY_DN53479_c0_g2	-	3.13	0.62	2.36412	2.87608e-09	-
TRINITY_DN41036_c0_g2	-	3.14	0.65	2.36009	1.56557e-05	-
TRINITY_DN38318_c1_g2	NPF4.6	25.03	5.19	2.35928	7.84296e-09	PREDICTED: protein NRT1/ PTR FAMILY 4.6 isoform X1 [Elaeis guineensis]
TRINITY_DN38103_c1_g2	-	6.98	1.41	2.3582	0.000940437	PREDICTED: putative disease resistance RPP13-like protein 1 [Malus domestica]
TRINITY_DN37100_c1_g2	-	7.44	1.61	2.358	1.36772e-16	-
TRINITY_DN56346_c0_g1	PHL5	5.95	2.32	2.35604	7.10818e-22	myb family transcription factor PHL5-like isoform X1 [Phoenix dactylifera]
TRINITY_DN41143_c1_g3	-	9.08	4.81	2.354	2.36535e-05	-
TRINITY_DN39989_c0_g3	-	8.66	2.42	2.35145	1.29923e-05	hypothetical protein BHE74_00044470 [Ensete ventricosum]
TRINITY_DN36373_c3_g1	-	12.08	2.37	2.34965	7.39251e-06	-
TRINITY_DN52848_c0_g1	RBG3	10.47	3.06	2.34893	1.02981e-16	glycine-rich RNA-binding protein 2, mitochondrial-like protein [Cinnamomum micranthum f. kanehirae]
TRINITY_DN40226_c1_g1	-	3.96	0.94	2.34867	2.19518e-08	-
TRINITY_DN47160_c1_g2	Os10g0113000	158.52	32.62	2.34748	1.00516e-21	Aldo/keto reductase [Corchorus olitorius]
TRINITY_DN48134_c0_g6	-	115.69	23.38	2.34696	1.92315e-14	EF-hand domain-containing protein [Cinnamomum micranthum f. kanehirae]
TRINITY_DN46763_c1_g3	-	12.15	2.49	2.34507	4.23167e-10	PREDICTED: uncharacterized protein LOC105042235 [Elaeis guineensis]
TRINITY_DN56616_c0_g1	-	6.14	2.38	2.34442	1.45918e-15	probable tRNA-splicing endonuclease subunit Sen2 [Phoenix dactylifera]
TRINITY_DN36364_c0_g2	At5g64700	19.17	3.7	2.3441	6.17884e-10	WAT1-related protein At5g64700-like [Asparagus officinalis]
TRINITY_DN36718_c1_g2	CYP704C1	2.81	0.37	2.3433	0.000773449	cytochrome P450 704C1-like isoform X1 [Phoenix dactylifera]
TRINITY_DN49206_c2_g1	-	47.75	10	2.34193	3.97639e-09	-
TRINITY_DN54081_c2_g2	PCR8	9.07	1.82	2.34174	1.33229e-05	PREDICTED: protein PLANT CADMIUM RESISTANCE 8 [Elaeis guineensis]
TRINITY_DN53177_c0_g1	MMT1	7.59	1.63	2.34138	6.35767e-15	PREDICTED: methionine S-methyltransferase [Elaeis guineensis]
TRINITY_DN50308_c0_g1	-	21.4	4.53	2.33915	2.41827e-16	PREDICTED: leucine-rich repeat receptor-like protein kinase PXC2 [Gossypium hirsutum]
TRINITY_DN42977_c0_g2	-	3.72	0.88	2.33712	5.67408e-07	-
TRINITY_DN46679_c1_g3	-	2.58	0.83	2.33685	0.000762348	-
TRINITY_DN56619_c0_g4	-	9.06	1.86	2.33604	0.000204956	putative RNA-directed DNA polymerase [Medicago truncatula]
TRINITY_DN41772_c0_g4	HIPP36	1.44	0.29	2.33559	3.26814e-05	PREDICTED: heavy metal-associated isoprenylated plant protein 35 [Vitis vinifera]
TRINITY_DN34440_c2_g3	-	1.04	0.21	2.33243	3.56575e-07	-
TRINITY_DN41880_c0_g2	At1g06800	51.12	11.11	2.3317	1.86574e-14	PREDICTED: phospholipase A1-Igamma2, chloroplastic-like [Nicotiana tomentosiformis]
TRINITY_DN56773_c0_g3	-	2.63	0.51	2.32991	4.43901e-05	Endonuclease [Actinidia chinensis var. chinensis]
TRINITY_DN54868_c2_g4	-	1	0.2	2.32794	0.000281234	-
TRINITY_DN37586_c1_g1	-	38.63	7.97	2.32757	2.49696e-14	uncharacterized protein LOC103711121 [Phoenix dactylifera]
TRINITY_DN51945_c0_g2	-	12.93	2.64	2.32367	5.34133e-08	-
TRINITY_DN55298_c0_g2	LRK10	3.5	1.39	2.32176	4.86384e-06	putative receptor-like protein kinase [Ananas comosus]
TRINITY_DN42364_c1_g6	-	2.78	0.56	2.31877	0.000240457	-
TRINITY_DN36928_c1_g8	-	4.43	0.91	2.31805	5.33087e-07	-
TRINITY_DN45772_c0_g1	-	10.16	4.83	2.31171	2.80718e-09	-
TRINITY_DN38308_c0_g7	-	1.78	0.36	2.31054	0.000140718	-
TRINITY_DN44616_c1_g1	PLP2	18.41	4.7	2.30891	3.4785e-11	Acyl transferase/acyl hydrolase/lysophospholipase [Cinnamomum micranthum f. kanehirae]
TRINITY_DN44945_c0_g1	PAE8	130.67	27.07	2.3064	2.05327e-23	pectin acetylesterase 8-like isoform X1 [Phoenix dactylifera]
TRINITY_DN41833_c1_g2	-	15.38	4.98	2.30616	3.49326e-08	-
TRINITY_DN56386_c1_g3	-	6.7	1.4	2.3043	2.36479e-06	-
TRINITY_DN42298_c1_g6	-	2.48	0.5	2.30335	0.000608818	-
TRINITY_DN53817_c0_g1	BAM2	0.73	0.18	2.30272	0.000348864	leucine-rich repeat receptor-like serine/threonine-protein kinase BAM1 [Cinnamomum micranthum f. kanehirae]
TRINITY_DN49136_c1_g2	NAC035	4.99	1.07	2.30193	0.000454717	NAC domain-containing protein 35-like [Dendrobium catenatum]
TRINITY_DN43388_c1_g2	-	0.7	0.14	2.30104	0.000278959	-
TRINITY_DN56403_c0_g1	-	72.95	13.63	2.30031	3.29059e-08	-
TRINITY_DN44872_c3_g2	-	49.96	10.57	2.29918	3.1825e-13	hypothetical protein PHAVU_010G005600g [Phaseolus vulgaris]
TRINITY_DN54858_c0_g1	-	69.58	5.16	2.29726	1.9083e-14	-
TRINITY_DN35599_c0_g1	PAE12	152.33	61.48	2.29709	6.03251e-21	Pectin acetylesterase 5 [Ananas comosus]
TRINITY_DN46967_c1_g9	-	2.39	0.49	2.29669	0.000154416	-
TRINITY_DN42674_c0_g2	NAC68	9.6	1.93	2.29521	1.05255e-05	PREDICTED: NAC domain-containing protein 68-like [Nelumbo nucifera]
TRINITY_DN53621_c2_g4	-	2.03	0.48	2.29445	0.000549909	-
TRINITY_DN53446_c2_g1	CYP72A154	1.02	0.47	2.29317	0.000272541	PREDICTED: cytochrome P450 72A15 isoform X2 [Elaeis guineensis]
TRINITY_DN38879_c0_g1	BURP3	220.94	22.98	2.29278	2.66161e-12	BURP domain-containing protein 3 [Vitis vinifera]
TRINITY_DN36319_c1_g1	COPT1	92.15	20.53	2.28909	6.52733e-20	PREDICTED: copper transporter 6-like [Musa acuminata subsp. malaccensis]
TRINITY_DN33722_c0_g3	-	7.69	3.69	2.28824	1.28014e-06	-
TRINITY_DN56436_c0_g3	CYP86B1	58.62	10.65	2.28707	1.66287e-08	hypothetical protein B296_00031425 [Ensete ventricosum]
TRINITY_DN48083_c1_g1	TBL37	107.06	20.99	2.28614	1.88369e-24	PREDICTED: protein trichome birefringence-like 38 isoform X1 [Musa acuminata subsp. malaccensis]
TRINITY_DN54205_c0_g3	-	8.5	2.6	2.28513	2.77738e-18	hypothetical protein OsJ_19032 [Oryza sativa Japonica Group]
TRINITY_DN35452_c4_g2	-	2.32	0.47	2.28393	0.000188534	-
TRINITY_DN48153_c0_g2	-	6.62	1.97	2.2833	1.36404e-07	-
TRINITY_DN43265_c1_g1	CCR1	48.5	12.13	2.27666	8.62652e-21	cinnamoyl-CoA reductase 1-like [Phoenix dactylifera]
TRINITY_DN38220_c0_g2	-	3.68	0.88	2.27507	2.48033e-05	-
TRINITY_DN37598_c2_g8	-	30.22	6.14	2.27472	6.78381e-09	PREDICTED: probable methyltransferase PMT21 [Elaeis guineensis]
TRINITY_DN43510_c0_g3	SD25	1.05	0.22	2.2734	5.36209e-05	PREDICTED: LOW QUALITY PROTEIN: uncharacterized protein LOC105048149 [Elaeis guineensis]
TRINITY_DN54009_c0_g2	CPK16	4.7	0.99	2.26885	2.46996e-07	Calcium-dependent protein kinase 13 [Apostasia shenzhenica]
TRINITY_DN57067_c2_g2	RPS2	32.94	8.78	2.2642	1.04749e-24	disease resistance protein RPS2 [Ziziphus jujuba]
TRINITY_DN42145_c0_g4	-	27.8	6.01	2.26306	4.59441e-07	-
TRINITY_DN56230_c0_g1	SIEL	1.15	0.26	2.258	6.83924e-06	PREDICTED: protein SIEL isoform X1 [Elaeis guineensis]
TRINITY_DN44144_c2_g5	-	6.38	1.39	2.25619	1.29771e-08	-
TRINITY_DN48955_c1_g2	-	13.57	3.31	2.25577	0.000131416	-
TRINITY_DN40050_c6_g3	NPF5.2	9.99	2.13	2.25526	5.19197e-06	protein NRT1/ PTR FAMILY 5.2-like protein [Cinnamomum micranthum f. kanehirae]
TRINITY_DN46755_c2_g1	ACA10	3.63	1.32	2.25461	8.70696e-06	calcium-transporting ATPase 8, plasma membrane-type [Dendrobium catenatum]
TRINITY_DN57410_c1_g1	-	1.26	0.65	2.24985	5.16333e-07	-
TRINITY_DN54754_c1_g1	-	11.53	7.38	2.24927	4.33647e-08	hypothetical protein CKAN_02758400 [Cinnamomum micranthum f. kanehirae]
TRINITY_DN55281_c1_g6	-	2.11	0.44	2.2483	0.000804069	-
TRINITY_DN44440_c0_g2	At5g47800	3.27	0.69	2.24698	6.41132e-05	PREDICTED: BTB/POZ domain-containing protein At5g47800 isoform X1 [Elaeis guineensis]
TRINITY_DN41858_c0_g1	-	23.79	6.05	2.24655	1.28226e-13	SNB [Anthurium andraeanum]
TRINITY_DN52393_c3_g7	-	2.16	0.43	2.24382	0.000682743	-
TRINITY_DN31496_c0_g1	Os01g0367900	18.78	4.12	2.24278	6.20538e-10	ISWI chromatin-remodeling complex ATPase CHR11-like [Phoenix dactylifera]
TRINITY_DN48847_c0_g6	GONST5	3.88	0.83	2.24139	6.20045e-08	UDP-galactose transporter 1 [Cucurbita moschata]
TRINITY_DN51616_c0_g1	-	1.16	0.28	2.23971	0.000212215	-
TRINITY_DN50296_c2_g1	SNAP33	162.6	35.54	2.23887	5.33595e-25	SNAP25 protein SNAP33-like protein [Cinnamomum micranthum f. kanehirae]
TRINITY_DN45594_c0_g1	-	12.63	2.9	2.23828	1.82385e-05	PREDICTED: UPF0481 protein At3g47200-like [Nelumbo nucifera]
TRINITY_DN41389_c0_g2	XBAT31	42.18	9.48	2.23487	8.86197e-23	PREDICTED: putative E3 ubiquitin-protein ligase XBAT31 [Vitis vinifera]
TRINITY_DN28085_c0_g1	-	3.63	0.78	2.23486	8.12486e-05	-
TRINITY_DN44337_c0_g1	-	1.93	0.41	2.23439	0.000910109	-
TRINITY_DN38762_c0_g6	-	10.21	2.24	2.23395	1.2358e-07	-
TRINITY_DN46510_c2_g2	At4g27290	1.14	0.3	2.2329	0.000455724	PREDICTED: receptor-like serine/threonine-protein kinase SD1-8 [Elaeis guineensis]
TRINITY_DN56069_c3_g1	-	32.75	9.8	2.23277	3.25274e-06	-
TRINITY_DN38974_c1_g8	-	10.09	2.24	2.2327	0.000776226	-
TRINITY_DN36849_c1_g1	XTH30	3714.7	815.7	2.22979	2.32222e-17	PREDICTED: probable xyloglucan endotransglucosylase/hydrolase protein 30 [Elaeis guineensis]
TRINITY_DN46607_c0_g5	-	0.66	0.15	2.22917	0.000121922	-
TRINITY_DN42861_c1_g4	-	38.07	8.3	2.22742	8.27398e-07	-
TRINITY_DN35376_c0_g1	ycf2-A	2.12	0.36	2.22668	6.0304e-05	photosystem I assembly protein Ycf2 (chloroplast) [Dieffenbachia seguine]
TRINITY_DN49264_c0_g1	-	12.13	1.93	2.2261	1.805e-05	-
TRINITY_DN40534_c0_g3	-	5.98	1.3	2.22415	2.74826e-05	-
TRINITY_DN38522_c4_g5	-	4.07	0.95	2.22368	8.02709e-05	-
TRINITY_DN42784_c3_g3	At1g32860	34.28	7.56	2.22276	6.29267e-13	glucan endo-1,3-beta-glucosidase 11 [Citrus clementina]
TRINITY_DN53076_c1_g1	Os06g0675700	49.47	15.04	2.2225	3.42818e-17	Galactose mutarotase-like domain-containing protein [Cinnamomum micranthum f. kanehirae]
TRINITY_DN57217_c1_g1	-	26.24	11.65	2.22236	5.12359e-16	PREDICTED: uncharacterized protein LOC105044000 [Elaeis guineensis]
TRINITY_DN36192_c2_g4	-	1.84	0.82	2.2212	0.000310734	-
TRINITY_DN51817_c2_g4	-	2.89	0.63	2.22007	0.000279352	uncharacterized protein LOC110919075 [Helianthus annuus]
TRINITY_DN50306_c3_g5	-	14.37	3.15	2.21943	1.88971e-14	-
TRINITY_DN47296_c0_g4	At5g55050	4.72	2.68	2.21778	0.000141021	PREDICTED: GDSL esterase/lipase At5g55050 [Elaeis guineensis]
TRINITY_DN34479_c2_g1	-	1.83	0.42	2.21744	0.000531814	-
TRINITY_DN47158_c1_g1	-	10.59	4.09	2.21642	9.97204e-25	-
TRINITY_DN40883_c0_g4	-	81.36	18.27	2.21635	1.27941e-09	-
TRINITY_DN48360_c0_g3	FPP7	63.36	14.14	2.21562	5.44969e-21	filament-like plant protein 7 [Cinnamomum micranthum f. kanehirae]
TRINITY_DN45105_c1_g5	-	9.06	2.01	2.21486	4.75115e-06	-
TRINITY_DN28531_c0_g1	TRRAP	18.86	4.13	2.21307	0.000250085	ATPase, V1 complex, subunit H [Trema orientale]
TRINITY_DN40068_c0_g2	-	2.81	0.62	2.21086	0.000939227	hypothetical protein B296_00046677 [Ensete ventricosum]
TRINITY_DN44355_c1_g3	-	42.57	9.44	2.20967	2.25305e-05	-
TRINITY_DN51319_c0_g1	BUBR1	4.16	1	2.20896	6.53991e-10	Mad3/BUB1 homology region 1 [Macleaya cordata]
TRINITY_DN55650_c1_g1	-	9	2.23	2.20798	5.22499e-07	-
TRINITY_DN49291_c0_g1	-	3.36	1.14	2.20416	1.74213e-05	-
TRINITY_DN56881_c1_g1	CYP704C1	54.19	10.23	2.2038	3.28054e-21	cytochrome P450 704C1-like isoform X1 [Phoenix dactylifera]
TRINITY_DN53531_c0_g4	-	9.1	2.04	2.20281	6.89126e-08	-
TRINITY_DN42733_c0_g2	yjiA	5.43	1.39	2.20133	1.01457e-05	uncharacterized protein LOC109708277 isoform X1 [Ananas comosus]
TRINITY_DN36476_c3_g1	-	1.73	1.18	2.1995	5.48521e-06	-
TRINITY_DN35641_c3_g1	-	7.95	2.83	2.19596	4.45553e-06	-
TRINITY_DN34413_c2_g1	IKU2	15.2	2.51	2.19265	1.52492e-07	Receptor-like protein kinase HAIKU2 [Apostasia shenzhenica]
TRINITY_DN50503_c0_g2	-	34.79	10.4	2.19145	8.03879e-17	uncharacterized protein LOC103721513 [Phoenix dactylifera]
TRINITY_DN46699_c1_g2	-	3.59	0.81	2.19016	0.000332984	-
TRINITY_DN52836_c2_g2	At5g10770	869.51	197.2	2.18626	3.81899e-09	Protein ASPARTIC PROTEASE IN GUARD CELL 1 [Ananas comosus]
TRINITY_DN47720_c1_g3	-	2.41	1.76	2.18572	4.6856e-06	-
TRINITY_DN40081_c2_g1	-	4.97	1.48	2.18558	0.000706094	-
TRINITY_DN42763_c1_g2	-	92.42	26.5	2.18353	2.05818e-17	root phototropism protein 2 [Momordica charantia]
TRINITY_DN53279_c0_g4	-	7.14	1.6	2.18216	4.63394e-13	-
TRINITY_DN43652_c1_g2	-	2.78	0.71	2.18004	0.000150468	-
TRINITY_DN35729_c2_g2	OsI_010151	18.94	3.86	2.17941	7.70048e-15	PREDICTED: UPF0496 protein At4g34320-like [Nelumbo nucifera]
TRINITY_DN40530_c1_g1	S2P	7.15	1.9	2.17705	1.29064e-09	membrane-bound transcription factor site-2 protease homolog isoform X1 [Phoenix dactylifera]
TRINITY_DN37542_c0_g1	FAD12	316.71	75.6	2.17608	3.49578e-20	PREDICTED: fatty acid desaturase DES2-like [Elaeis guineensis]
TRINITY_DN51790_c2_g1	-	169.21	36.7	2.17458	7.3338e-19	PREDICTED: uncharacterized protein LOC105041988 [Elaeis guineensis]
TRINITY_DN46218_c1_g6	-	7.71	1.74	2.1744	6.84891e-10	-
TRINITY_DN55366_c0_g2	CXP;2-3	136.58	29.81	2.17407	2.41441e-09	PREDICTED: serine carboxypeptidase-like 27 [Elaeis guineensis]
TRINITY_DN44212_c0_g2	-	3.5	0.8	2.17141	0.000601528	-
TRINITY_DN45136_c1_g2	-	2.04	0.46	2.17086	3.53402e-07	-
TRINITY_DN54454_c1_g6	-	21.47	4.89	2.16971	7.60576e-16	uncharacterized protein LOC103701404 [Phoenix dactylifera]
TRINITY_DN38465_c1_g1	HHP4	31.65	7.49	2.16955	1.40036e-20	heptahelical protein 4 [Populus tomentosa]
TRINITY_DN40196_c0_g2	-	5.1	1.13	2.16857	7.04145e-07	-
TRINITY_DN53341_c1_g3	-	3.15	1.52	2.16535	9.47967e-05	-
TRINITY_DN34291_c1_g1	-	2.03	0.9	2.16529	9.9977e-06	-
TRINITY_DN54796_c1_g2	HIPP39	12.77	2.71	2.16402	3.30999e-10	PREDICTED: FK506-binding protein 4-like [Nelumbo nucifera]
TRINITY_DN36375_c1_g4	-	1.2	0.81	2.16309	3.71995e-07	-
TRINITY_DN57413_c0_g2	-	7.2	1.72	2.16161	0.000707055	hypothetical protein SORBI_3010G273000 [Sorghum bicolor]
TRINITY_DN56088_c0_g1	-	1.35	0.38	2.16146	0.000580729	gibberellin 2-beta-dioxygenase 1 [Phoenix dactylifera]
TRINITY_DN50552_c0_g1	-	4.04	2.59	2.16117	3.60686e-08	-
TRINITY_DN40556_c0_g2	-	2.63	0.7	2.16108	0.000211066	-
TRINITY_DN31609_c0_g1	PGIP1	2.53	0.57	2.15972	2.14329e-05	polygalacturonase inhibitor-like [Manihot esculenta]
TRINITY_DN57119_c2_g3	-	1.39	1.19	2.15705	2.73797e-05	-
TRINITY_DN43067_c1_g2	HOX9	1.94	0.44	2.15629	0.000551116	homeobox-leucine zipper protein HOX9-like isoform X1 [Phoenix dactylifera]
TRINITY_DN46876_c1_g3	-	23.51	5.09	2.15359	5.34454e-13	-
TRINITY_DN38633_c1_g3	-	2.43	0.56	2.15324	8.32622e-08	-
TRINITY_DN43493_c1_g1	-	2.65	1.4	2.15292	1.24519e-05	-
TRINITY_DN48360_c0_g2	-	25.01	7.02	2.15285	3.82095e-22	-
TRINITY_DN46702_c1_g7	-	3.5	0.79	2.15272	0.000629299	-
TRINITY_DN44135_c0_g1	WAK3	19.22	4.34	2.15218	1.1516e-13	WAK-like protein, partial [Platanus x hispanica]
TRINITY_DN54402_c0_g3	-	31.05	7.19	2.15153	4.00892e-05	-
TRINITY_DN50408_c3_g4	-	19.3	4.39	2.14953	0.000173445	-
TRINITY_DN56196_c0_g6	-	24.86	5.79	2.14921	2.26207e-07	-
TRINITY_DN47586_c1_g2	-	4.15	0.74	2.14815	1.77329e-05	-
TRINITY_DN43775_c1_g6	-	13.72	3.92	2.14733	1.25648e-06	-
TRINITY_DN49720_c0_g1	-	3.25	1.6	2.14725	3.00546e-10	PREDICTED: pentatricopeptide repeat-containing protein At3g09060 [Musa acuminata subsp. malaccensis]
TRINITY_DN45018_c0_g2	4CLL5	50.73	11.66	2.14713	2.93883e-13	4-coumarate--CoA ligase-like 4 [Ananas comosus]
TRINITY_DN44782_c1_g3	MTERF15	9.96	1.27	2.14515	6.3432e-08	PREDICTED: transcription termination factor MTERF2, chloroplastic-like isoform X2 [Elaeis guineensis]
TRINITY_DN45018_c0_g1	4CLL4	53.54	12.37	2.14449	9.64337e-17	4-coumarate--CoA ligase-like 4 [Apostasia shenzhenica]
TRINITY_DN42885_c0_g6	-	6.98	1.59	2.14394	4.31254e-15	PREDICTED: uncharacterized protein LOC105032249 [Elaeis guineensis]
TRINITY_DN38836_c1_g5	-	2.72	0.62	2.14317	0.000253196	-
TRINITY_DN36875_c1_g2	-	2.51	0.73	2.14273	0.000646469	-
TRINITY_DN53878_c0_g6	EPFL2	2.48	0.57	2.14188	0.000197036	hypothetical protein GW17_00001556 [Ensete ventricosum]
TRINITY_DN39895_c0_g3	-	3.88	0.92	2.14168	5.25586e-05	-
TRINITY_DN40360_c1_g1	ATL72	4.23	0.98	2.13787	1.35961e-05	RING-H2 finger protein ATL72 [Apostasia shenzhenica]
TRINITY_DN37142_c1_g4	-	105.73	30.87	2.13389	2.18169e-19	Diamine N-acetyltransferase [Handroanthus impetiginosus]
TRINITY_DN52337_c0_g1	-	6.63	1.21	2.13377	7.91591e-07	-
TRINITY_DN49239_c1_g2	-	25.15	5.86	2.13205	1.67319e-21	-
TRINITY_DN36620_c0_g5	-	16.38	3.78	2.13179	0.000444691	Retrovirus-related Pol polyprotein LINE-1 [Zea mays]
TRINITY_DN40487_c0_g3	PLP3	7.18	4.36	2.13177	3.91101e-08	PREDICTED: patatin-like protein 3 [Elaeis guineensis]
TRINITY_DN34170_c1_g6	LOL1	4.33	1	2.13089	3.78571e-10	PREDICTED: protein LOL1 isoform X1 [Musa acuminata subsp. malaccensis]
TRINITY_DN57226_c2_g1	MAN5	8.78	1.27	2.13084	1.7909e-05	Cellulase domain-containing protein [Cephalotus follicularis]
TRINITY_DN40068_c0_g1	-	75.9	17.71	2.1297	7.72876e-14	PREDICTED: uncharacterized protein LOC105039072 [Elaeis guineensis]
TRINITY_DN55316_c1_g2	-	7.57	2.13	2.12631	7.81664e-09	disease resistance protein RPS2-like protein [Cinnamomum micranthum f. kanehirae]
TRINITY_DN40700_c1_g4	-	325.88	69.67	2.12588	3.86646e-08	hypothetical protein B296_00043677 [Ensete ventricosum]
TRINITY_DN43740_c2_g2	CPC	32.46	7.79	2.12464	1.38604e-10	Transcription factor CPC like [Actinidia chinensis var. chinensis]
TRINITY_DN56681_c0_g1	-	5.37	1.2	2.12293	0.000964758	-
TRINITY_DN56086_c0_g1	-	16.57	4.03	2.12216	8.24818e-08	probable carboxylesterase 15 isoform X1 [Asparagus officinalis]
TRINITY_DN32595_c0_g1	-	7.14	1.57	2.11989	2.04124e-07	hypothetical protein B296_00040162, partial [Ensete ventricosum]
TRINITY_DN44699_c1_g1	-	2.92	0.68	2.11843	6.31043e-07	-
TRINITY_DN49576_c2_g1	LCAT1	5	0.68	2.11725	2.42351e-05	lecithin-cholesterol acyltransferase-like protein 1 [Cinnamomum micranthum f. kanehirae]
TRINITY_DN39660_c1_g1	petA	8.83	2.12	2.11627	1.56943e-05	component of cytochrome b6/f complex (chloroplast) [Colocasia esculenta]
TRINITY_DN53259_c0_g1	-	6.92	2.32	2.11584	6.69398e-05	-
TRINITY_DN34681_c0_g2	-	5.58	1.31	2.11538	2.57575e-05	-
TRINITY_DN40150_c1_g4	EDS1B	18.73	4.19	2.11384	3.84181e-08	PREDICTED: protein EDS1B-like [Elaeis guineensis]
TRINITY_DN55162_c2_g8	-	6.27	1.49	2.11353	0.000966358	-
TRINITY_DN55390_c0_g1	-	0.66	0.14	2.11349	1.86969e-05	-
TRINITY_DN46467_c1_g2	DES2	171.29	41.07	2.11284	1.29237e-15	fatty acid desaturase-2 [Zea mays]
TRINITY_DN32544_c2_g2	-	3.83	0.9	2.11264	0.000298268	-
TRINITY_DN54923_c0_g3	QRT3	7.41	2.14	2.11256	7.18831e-08	PREDICTED: uncharacterized protein LOC105042815 [Elaeis guineensis]
TRINITY_DN37917_c1_g8	-	2.86	0.67	2.1098	0.000374568	-
TRINITY_DN38075_c0_g2	-	6.93	1.69	2.10958	0.000497449	-
TRINITY_DN48496_c1_g2	IQD32	11.13	2.63	2.109	8.02661e-07	PREDICTED: protein IQ-DOMAIN 32 isoform X1 [Musa acuminata subsp. malaccensis]
TRINITY_DN52961_c0_g4	-	162.68	38.99	2.10884	3.47531e-12	-
TRINITY_DN38740_c0_g1	PLP6	6.91	2.02	2.10619	2.83567e-05	patatin-like protein 7 [Cinnamomum micranthum f. kanehirae]
TRINITY_DN48800_c1_g2	-	2.29	0.49	2.10492	2.5722e-06	PREDICTED: uncharacterized protein LOC105049166 [Elaeis guineensis]
TRINITY_DN45207_c0_g4	-	25.94	6.04	2.1039	1.10711e-16	PREDICTED: sodium-coupled neutral amino acid transporter 1-like [Musa acuminata subsp. malaccensis]
TRINITY_DN48298_c0_g2	-	4.33	0.75	2.10279	0.000840522	-
TRINITY_DN51214_c0_g2	-	1.14	0.99	2.10142	3.06467e-05	-
TRINITY_DN51629_c0_g1	-	7.77	3.23	2.10135	6.50307e-05	-
TRINITY_DN35979_c0_g6	-	5.83	1.38	2.1012	1.6648e-10	PREDICTED: uncharacterized protein LOC105033039 [Elaeis guineensis]
TRINITY_DN35146_c0_g1	ATJ8	107.14	18.86	2.10102	1.93252e-12	hypothetical protein BHM03_00034423 [Ensete ventricosum]
TRINITY_DN45963_c0_g5	-	18.29	4.37	2.09997	8.77371e-12	-
TRINITY_DN35506_c2_g3	-	6.37	1.51	2.09977	0.000786313	Retrovirus-related Pol polyprotein LINE-1 [Zea mays]
TRINITY_DN43876_c1_g2	-	10.8	2.58	2.09751	8.01109e-09	PREDICTED: uncharacterized protein LOC104589017 isoform X1 [Nelumbo nucifera]
TRINITY_DN46757_c0_g1	-	14.23	5.89	2.09729	2.03877e-06	zf-CCHC domain-containing protein/rve domain-containing protein/RVT_2 domain-containing protein/gag_pre-integrs domain-containing protein/UBN2_2 domain-containing protein, partial [Cephalotus follicularis]
TRINITY_DN56879_c2_g6	-	4.5	1.07	2.09696	0.000203455	-
TRINITY_DN50353_c0_g2	-	5.9	2.31	2.0969	3.61382e-13	-
TRINITY_DN52564_c0_g1	NPF5.2	31.3	7.49	2.09504	1.99202e-13	PREDICTED: protein NRT1/ PTR FAMILY 5.2 [Elaeis guineensis]
TRINITY_DN51733_c0_g2	-	2.69	0.97	2.09409	1.25443e-05	-
TRINITY_DN44779_c0_g2	-	102.65	21.6	2.09253	4.43202e-15	PREDICTED: uncharacterized protein LOC105046088 isoform X1 [Elaeis guineensis]
TRINITY_DN48846_c0_g2	CESA3	1.97	0.51	2.09104	4.02669e-05	Cellulose synthase [Macleaya cordata]
TRINITY_DN35319_c2_g1	-	4.12	0.97	2.08814	2.75375e-05	uncharacterized protein LOC18094378 isoform X3 [Populus trichocarpa]
TRINITY_DN38407_c0_g2	-	7.35	1.76	2.08779	1.88952e-15	testis-expressed protein 10 isoform X6 [Phoenix dactylifera]
TRINITY_DN56044_c0_g1	ABCA7	12.85	3.07	2.08738	2.72644e-05	PREDICTED: ABC transporter A family member 7 [Vitis vinifera]
TRINITY_DN36613_c0_g4	CAT1	14.21	3.4	2.08603	1.3008e-14	Catalase-1/2 isoform A [Glycine soja]
TRINITY_DN40053_c1_g3	-	13.25	3.42	2.08575	4.12266e-05	-
TRINITY_DN50356_c1_g2	-	1.98	0.47	2.08482	0.000256443	-
TRINITY_DN36596_c3_g2	-	3.11	1.97	2.08394	5.33266e-06	hypothetical protein DM860_012413 [Cuscuta australis]
TRINITY_DN57280_c2_g1	-	50.41	14.28	2.07979	3.47494e-23	uncharacterized protein LOC109705954 [Ananas comosus]
TRINITY_DN48005_c0_g2	-	10.19	1.78	2.07954	0.000979938	-
TRINITY_DN55078_c0_g3	-	52.05	12.56	2.07825	2.7855e-07	-
TRINITY_DN45223_c0_g2	PME12	4.06	0.98	2.07797	0.000100539	probable pectinesterase/pectinesterase inhibitor 12 [Sesamum indicum]
TRINITY_DN46951_c1_g1	-	26.15	8.38	2.07672	1.42228e-21	-
TRINITY_DN45332_c2_g1	-	2.22	0.86	2.07668	0.000254256	-
TRINITY_DN34657_c0_g1	HAK11	50.17	11.71	2.07605	4.79226e-10	probable potassium transporter 11 isoform X2 [Phoenix dactylifera]
TRINITY_DN51929_c0_g3	-	19.72	4.81	2.07557	8.81927e-09	-
TRINITY_DN34055_c2_g3	-	1.88	0.36	2.07532	3.50493e-05	-
TRINITY_DN32416_c0_g4	GUX2	2.25	0.54	2.07458	0.000210396	PREDICTED: UDP-glucuronate:xylan alpha-glucuronosyltransferase 2 isoform X1 [Elaeis guineensis]
TRINITY_DN57463_c4_g2	-	64.71	15.81	2.07311	2.14377e-05	-
TRINITY_DN47695_c0_g4	ZB8	20.42	5.21	2.07233	6.26241e-08	phenylalanine ammonia lyase 2 [Ornithogalum longebracteatum]
TRINITY_DN40958_c1_g1	EPSPS-1	62.46	15.54	2.07218	4.65243e-19	3-phosphoshikimate 1-carboxyvinyltransferase 2 [Cinnamomum micranthum f. kanehirae]
TRINITY_DN32961_c0_g1	-	4.25	1.49	2.07112	0.000300358	-
TRINITY_DN46003_c1_g3	WRKY24	7.61	1.94	2.07011	6.43792e-07	PREDICTED: WRKY transcription factor WRKY24 [Elaeis guineensis]
TRINITY_DN36848_c1_g3	ATL72	34.14	8.15	2.069	1.00303e-18	RING-H2 finger protein ATL72 [Apostasia shenzhenica]
TRINITY_DN49357_c1_g8	-	5.86	1.41	2.06867	0.000846046	-
TRINITY_DN33788_c0_g11	-	24.35	6.01	2.06841	4.44914e-06	-
TRINITY_DN55666_c0_g2	EPSPS-2	53.18	12.28	2.06781	1.22879e-18	hypothetical protein TanjilG_20282 [Lupinus angustifolius]
TRINITY_DN34671_c0_g1	-	3.13	1.28	2.06677	0.000634391	-
TRINITY_DN48511_c0_g1	At3g18200	22.78	7.91	2.06672	2.49415e-17	Auxin-induced 5NG4 [Gossypium arboreum]
TRINITY_DN47225_c1_g1	At1g06800	55.4	13.61	2.06496	2.05803e-13	phospholipase A1-Igamma1, chloroplastic [Cucurbita moschata]
TRINITY_DN39527_c0_g5	-	3.47	0.84	2.06323	7.45612e-14	-
TRINITY_DN40420_c0_g1	EDS1B	14.18	3.41	2.06231	1.16757e-09	PREDICTED: protein EDS1B-like [Elaeis guineensis]
TRINITY_DN51798_c0_g1	SBT1.5	3.41	0.83	2.06207	0.000140678	PREDICTED: LOW QUALITY PROTEIN: subtilisin-like protease SBT1.9 [Elaeis guineensis]
TRINITY_DN54724_c0_g4	-	3.04	0.74	2.06129	4.65513e-07	-
TRINITY_DN43707_c1_g1	-	0.9	0.29	2.05895	0.000175876	PREDICTED: uncharacterized protein LOC105039335 [Elaeis guineensis]
TRINITY_DN44088_c0_g1	-	63.24	15.91	2.05847	0.00013826	-
TRINITY_DN49346_c0_g10	-	2.19	0.53	2.05819	3.14586e-08	-
TRINITY_DN43910_c0_g1	At4g32390	1.55	0.38	2.05308	0.000511441	putative sugar phosphate/phosphate translocator [Ananas comosus]
TRINITY_DN43486_c1_g8	NLP3	9.73	2.39	2.05252	3.99625e-10	hypothetical protein GOBAR_DD12848 [Gossypium barbadense]
TRINITY_DN33179_c2_g4	-	1.98	0.49	2.05245	4.85974e-05	-
TRINITY_DN48904_c0_g2	-	5.66	2.42	2.04917	1.24822e-12	-
TRINITY_DN34233_c0_g1	-	7.53	1.77	2.04909	4.18287e-08	-
TRINITY_DN36907_c1_g5	-	18.23	4.16	2.04771	1.46219e-14	uncharacterized protein LOC103711318 [Phoenix dactylifera]
TRINITY_DN37462_c1_g1	CYP71A9	18.3	6.09	2.04759	5.12634e-07	PREDICTED: cytochrome P450 71A1-like [Elaeis guineensis]
TRINITY_DN34742_c0_g1	-	1.83	0.72	2.04661	5.17908e-06	-
TRINITY_DN53305_c1_g3	-	1.58	0.42	2.04593	0.000364	-
TRINITY_DN56044_c0_g4	ABCA3	3.77	0.9	2.04586	0.000665208	ABC transporter A family member 7-like [Phoenix dactylifera]
TRINITY_DN52024_c0_g4	-	2.21	0.55	2.04357	0.000745635	-
TRINITY_DN47119_c0_g1	-	1.72	2.21	2.04286	0.00013712	-
TRINITY_DN48445_c1_g3	DAAT	24.37	5.72	2.04141	8.26803e-17	D-amino-acid transaminase, chloroplastic-like isoform X1 [Asparagus officinalis]
TRINITY_DN33856_c1_g4	PERK11	2.34	0.57	2.04137	6.11424e-06	probable serine/threonine-protein kinase PBL5 [Citrus sinensis]
TRINITY_DN47578_c1_g2	-	2.26	0.55	2.04074	0.000136311	PREDICTED: uncharacterized protein At1g04910 [Elaeis guineensis]
TRINITY_DN38754_c1_g2	-	3521.6	1445.77	2.04029	8.91548e-12	chlorophyll a-b binding protein of LHCII type 1-like [Phoenix dactylifera]
TRINITY_DN47351_c0_g2	-	2.05	1.38	2.04012	4.87237e-08	-
TRINITY_DN36514_c1_g5	-	4.53	1.56	2.03916	0.000542205	-
TRINITY_DN57323_c2_g2	CYP71A1	13.49	4.28	2.03864	2.42424e-07	cytochrome P450 71A1-like [Phoenix dactylifera]
TRINITY_DN52572_c0_g1	-	6.2	3.22	2.03833	3.49423e-10	-
TRINITY_DN35353_c0_g7	-	0.6	0.15	2.03783	0.000496182	-
TRINITY_DN53143_c0_g2	-	7.02	9.76	2.03371	1.85657e-11	-
TRINITY_DN48924_c0_g2	-	3.27	0.79	2.03368	2.35985e-05	-
TRINITY_DN33540_c2_g1	-	25.4	6.28	2.03252	1.1021e-06	hypothetical protein GW17_00055953 [Ensete ventricosum]
TRINITY_DN46286_c0_g5	FAD12	205.64	51.7	2.03191	2.9925e-15	omega-6 fatty acid desaturase, endoplasmic reticulum isozyme 2-like [Dendrobium catenatum]
TRINITY_DN36224_c1_g2	OsI_27296	11.96	5.58	2.03174	2.72586e-08	probable E3 ubiquitin-protein ligase BAH1-like 1 isoform X1 [Phoenix dactylifera]
TRINITY_DN33110_c1_g1	-	2.77	0.69	2.02921	6.36688e-08	-
TRINITY_DN34900_c3_g2	-	0.89	0.22	2.02806	0.000505145	-
TRINITY_DN33617_c1_g1	LOS1	24.15	13.71	2.02754	4.99621e-11	Elongation factor 2 [Cajanus cajan]
TRINITY_DN46505_c1_g1	-	6.97	1.77	2.02751	9.86281e-09	PREDICTED: uncharacterized protein LOC104443933 [Eucalyptus grandis]
TRINITY_DN55617_c0_g1	At4g14600	33.45	8.36	2.02721	3.8881e-05	bet1-like protein At4g14600 [Asparagus officinalis]
TRINITY_DN50373_c0_g6	ARID2	32.65	8.32	2.02647	2.43852e-11	PREDICTED: uncharacterized protein LOC105032976 [Elaeis guineensis]
TRINITY_DN47834_c0_g4	-	1.68	0.51	2.0261	1.6503e-08	hypothetical protein CCACVL1_04141 [Corchorus capsularis]
TRINITY_DN35410_c5_g3	-	1.04	0.35	2.02521	8.93596e-05	-
TRINITY_DN33043_c1_g1	FH20	9.08	2.01	2.02439	4.5075e-11	uncharacterized protein A4U43_C03F24710 [Asparagus officinalis]
TRINITY_DN48345_c1_g1	-	27.64	7.05	2.02358	5.32627e-23	zinc finger CCCH domain-containing protein 48-like [Rosa chinensis]
TRINITY_DN40470_c0_g4	-	20.92	5.27	2.02297	7.68755e-12	-
TRINITY_DN37082_c1_g5	-	5.9	1.14	2.02151	3.29757e-06	-
TRINITY_DN57413_c0_g1	-	5.87	1.48	2.01933	3.83763e-07	uncharacterized protein LOC100824488 [Brachypodium distachyon]
TRINITY_DN52586_c0_g5	-	4.51	1.19	2.01488	5.60862e-05	-
TRINITY_DN53761_c1_g1	TY3B-G	2.85	0.68	2.01407	1.97507e-05	Transposon Tf2-12 polyprotein [Vitis vinifera]
TRINITY_DN42963_c0_g1	yjcK	35.32	9.7	2.01215	3.49059e-19	PREDICTED: uncharacterized protein LOC105033200 [Elaeis guineensis]
TRINITY_DN39239_c1_g5	RTNLB1	2.76	0.45	2.01194	5.14133e-05	reticulon-like protein B2 [Ananas comosus]
TRINITY_DN54434_c2_g3	-	2.63	0.66	2.01187	1.42501e-06	-
TRINITY_DN43112_c0_g1	-	41.43	14.56	2.01166	1.98142e-20	PREDICTED: LOW QUALITY PROTEIN: cytochrome P450 CYP72A219-like [Elaeis guineensis]
TRINITY_DN51778_c0_g2	NPF5.3	10.76	2.97	2.01105	7.72266e-07	protein NRT1/ PTR FAMILY 5.2-like isoform X1 [Asparagus officinalis]
TRINITY_DN36332_c0_g3	-	1.91	0.47	2.00582	0.000900655	-
TRINITY_DN34395_c3_g2	-	40.26	9.05	2.0056	5.83368e-08	uncharacterized protein LOC103696084 [Phoenix dactylifera]
TRINITY_DN39982_c0_g2	-	1.27	0.32	2.00317	0.000257538	-
TRINITY_DN41170_c0_g3	GRXC1	8.24	2.1	2.00306	5.60329e-06	glutaredoxin-C1 [Zea mays]
TRINITY_DN46311_c1_g4	-	8.88	2.42	2.00222	1.64582e-05	PREDICTED: uncharacterized protein LOC105035509 [Elaeis guineensis]
TRINITY_DN49180_c1_g2	-	1.51	0.56	2.00013	1.32627e-07	PREDICTED: uncharacterized protein LOC105052052 [Elaeis guineensis]
TRINITY_DN53638_c0_g1	IQM2	0.16	0.68	-2.00017	0.000403216	IQ domain-containing protein IQM2-like [Phoenix dactylifera]
TRINITY_DN50839_c1_g2	-	1.53	6.27	-2.00075	4.37645e-08	uncharacterized protein LOC103711279 [Phoenix dactylifera]
TRINITY_DN41067_c0_g2	-	2.87	11.29	-2.00156	7.37857e-12	-
TRINITY_DN35689_c0_g3	PME34	3.8	14.94	-2.00333	2.22467e-08	PREDICTED: probable pectinesterase/pectinesterase inhibitor 34 [Elaeis guineensis]
TRINITY_DN35228_c0_g2	URED	5.29	20.73	-2.00377	4.74305e-08	Urease accessory protein UreD [Macleaya cordata]
TRINITY_DN57164_c1_g5	-	4.99	33.22	-2.00447	7.06834e-06	-
TRINITY_DN43663_c0_g1	AAP7	1.9	6.95	-2.00465	1.85381e-08	PREDICTED: probable amino acid permease 7 isoform X2 [Nelumbo nucifera]
TRINITY_DN55622_c2_g1	Tf2-12	1.26	1.96	-2.00791	1.13835e-08	Transposon Tf2-12 polyprotein [Vitis vinifera]
TRINITY_DN45453_c0_g1	-	10.13	41.8	-2.00869	1.41223e-17	Ribosomal protein L7Ae/L30e/S12e/Gadd45 [Cinnamomum micranthum f. kanehirae]
TRINITY_DN48657_c0_g1	-	0.45	1.85	-2.00968	0.000125403	-
TRINITY_DN48145_c0_g2	-	1.45	6.1	-2.00969	9.29637e-05	-
TRINITY_DN55937_c2_g3	HSP70	220.63	913.66	-2.01037	8.73937e-14	PREDICTED: heat shock cognate 70 kDa protein 2-like [Fragaria vesca subsp. vesca]
TRINITY_DN38518_c1_g1	-	4.09	14.73	-2.01431	3.2981e-05	-
TRINITY_DN33167_c0_g4	-	0.94	3.86	-2.01432	5.65478e-07	-
TRINITY_DN57457_c3_g2	-	14.19	84.6	-2.01558	8.97332e-13	PREDICTED: putative disease resistance protein At3g14460 [Musa acuminata subsp. malaccensis]
TRINITY_DN38649_c1_g2	-	5.67	21.36	-2.01599	1.74682e-10	PREDICTED: protein IQ-DOMAIN 1-like [Elaeis guineensis]
TRINITY_DN48110_c2_g1	-	7.11	47.64	-2.01602	4.82302e-09	-
TRINITY_DN48254_c1_g1	OPT7	0.68	2.44	-2.01605	0.000330129	oligopeptide transporter 7-like [Phoenix dactylifera]
TRINITY_DN47594_c1_g2	-	3.07	14.89	-2.01656	5.14071e-10	-
TRINITY_DN50120_c1_g1	GRXC9	2.89	11.98	-2.01709	8.458e-11	PREDICTED: glutaredoxin-C9-like [Nelumbo nucifera]
TRINITY_DN49655_c0_g1	SIGA	8.91	37.67	-2.01805	3.62684e-17	RNA polymerase sigma-70 [Macleaya cordata]
TRINITY_DN44095_c1_g1	tas	1.57	6.39	-2.01841	3.71565e-13	NAD(P)-linked oxidoreductase superfamily protein isoform 4 [Theobroma cacao]
TRINITY_DN57426_c0_g1	-	0.9	8.84	-2.01928	0.000113928	-
TRINITY_DN54588_c1_g3	-	2.8	11.01	-2.02026	6.33187e-05	-
TRINITY_DN47133_c1_g2	NPF6.2	0.96	3.95	-2.02116	7.95894e-09	PREDICTED: protein NRT1/ PTR FAMILY 6.2 isoform X1 [Elaeis guineensis]
TRINITY_DN52828_c0_g5	-	144.93	663.87	-2.02129	1.06171e-19	PREDICTED: transcription factor UNE10-like isoform X1 [Elaeis guineensis]
TRINITY_DN46227_c0_g3	HO2	2.14	9.32	-2.02481	1.62971e-14	PREDICTED: probable inactive heme oxygenase 2, chloroplastic [Musa acuminata subsp. malaccensis]
TRINITY_DN40238_c3_g7	-	0.76	3.08	-2.02555	0.000907531	-
TRINITY_DN39539_c0_g3	-	6.49	28.01	-2.02625	1.06662e-06	-
TRINITY_DN45585_c0_g1	VIL2	0.4	1.68	-2.02646	0.000266461	VIN3-like protein 2 [Phoenix dactylifera]
TRINITY_DN36613_c0_g5	-	0.59	2.75	-2.02688	0.000744273	-
TRINITY_DN53354_c0_g1	HTH	21.82	98.48	-2.02694	8.76358e-07	protein HOTHEAD [Amborella trichopoda]
TRINITY_DN54296_c1_g5	-	1.32	5.81	-2.02739	0.000680973	PREDICTED: putative disease resistance protein RGA3 [Elaeis guineensis]
TRINITY_DN52834_c3_g6	-	0.33	1.38	-2.02746	0.000730268	-
TRINITY_DN40243_c2_g5	PSRP3	34.35	144.63	-2.02883	9.48969e-22	30S ribosomal protein 3, chloroplastic-like [Hevea brasiliensis]
TRINITY_DN49889_c2_g1	LCB2b	77.27	323.94	-2.02951	4.99721e-10	Aminotransferase [Macleaya cordata]
TRINITY_DN43430_c0_g1	CSLA9	3.24	14.76	-2.02971	5.78136e-10	glucomannan 4-beta-mannosyltransferase 9-like [Ananas comosus]
TRINITY_DN43183_c2_g2	APG1	6.94	30.25	-2.02972	3.69104e-22	PREDICTED: glucose-6-phosphate 1-dehydrogenase, chloroplastic isoform X1 [Elaeis guineensis]
TRINITY_DN49701_c0_g5	-	11.7	51.57	-2.0317	3.25222e-06	-
TRINITY_DN49863_c1_g2	YSL12	3.89	30.15	-2.03276	5.21896e-11	putative metal-nicotianamine transporter YSL12 [Ananas comosus]
TRINITY_DN54668_c0_g5	-	0.61	2.57	-2.03415	0.000375107	-
TRINITY_DN44530_c0_g2	-	3.37	16.75	-2.03527	0.000649534	-
TRINITY_DN49108_c1_g2	-	3.68	15.13	-2.03542	7.19081e-16	Sulfotransferase domain-containing protein [Cinnamomum micranthum f. kanehirae]
TRINITY_DN56560_c0_g3	F25B5.3	12.88	55.03	-2.03639	3.20688e-23	7-methylguanosine phosphate-specific 5'-nucleotidase A [Phoenix dactylifera]
TRINITY_DN38225_c0_g9	-	1.25	11.15	-2.03653	1.49369e-05	-
TRINITY_DN55087_c0_g3	PER12	20.35	83.1	-2.03871	3.90411e-08	peroxidase 12-like [Hevea brasiliensis]
TRINITY_DN43551_c0_g1	CAD	2.76	16.9	-2.04172	6.36579e-10	8-hydroxygeraniol dehydrogenase-like [Phoenix dactylifera]
TRINITY_DN51608_c0_g7	-	6.83	21.19	-2.04179	2.5268e-07	-
TRINITY_DN55296_c0_g1	-	23.23	142.03	-2.04317	5.93779e-17	NADP-dependent malic enzyme [Phoenix dactylifera]
TRINITY_DN48557_c1_g2	-	2.19	9.11	-2.04368	2.39741e-12	PREDICTED: tip elongation aberrant protein 3-like isoform X2 [Elaeis guineensis]
TRINITY_DN44581_c2_g2	-	1.88	8.02	-2.04457	8.26941e-05	-
TRINITY_DN32907_c0_g1	-	4.07	17.2	-2.04509	1.67134e-09	-
TRINITY_DN55334_c0_g3	-	0.53	2.84	-2.04521	0.000543535	-
TRINITY_DN56879_c1_g1	-	0.6	2.6	-2.04645	0.000360218	-
TRINITY_DN39643_c1_g3	HIPP08	34.27	145.38	-2.04734	1.22251e-18	heavy metal-associated isoprenylated plant protein 7-like [Phoenix dactylifera]
TRINITY_DN48168_c0_g1	-	0.7	3.04	-2.04751	5.07441e-05	-
TRINITY_DN51499_c2_g1	-	8.48	32.2	-2.05011	5.6168e-15	PREDICTED: uncharacterized protein LOC103976869 [Musa acuminata subsp. malaccensis]
TRINITY_DN32798_c0_g4	AATL1	1.12	4.93	-2.05063	8.29177e-07	PREDICTED: lysine histidine transporter-like 8 [Elaeis guineensis]
TRINITY_DN55807_c0_g1	APO2	15.49	67.01	-2.05113	1.17633e-21	PREDICTED: APO protein 2, chloroplastic [Nelumbo nucifera]
TRINITY_DN37602_c0_g3	-	2.93	17.48	-2.05123	1.24081e-06	-
TRINITY_DN48927_c0_g2	ARF19	2.88	18.44	-2.05496	7.12125e-15	PREDICTED: auxin response factor 19 isoform X1 [Musa acuminata subsp. malaccensis]
TRINITY_DN56701_c1_g2	-	21.87	76.1	-2.05553	8.41384e-13	Protein kinase domain [Macleaya cordata]
TRINITY_DN54964_c2_g3	FBPban1	14.45	63.74	-2.05771	1.02711e-18	fructose-1,6-bisphosphatase, cytosolic-like [Phoenix dactylifera]
TRINITY_DN49124_c1_g1	-	0.79	3.75	-2.05954	5.34047e-07	Calmodulin-binding heat-shock protein, putative [Theobroma cacao]
TRINITY_DN42548_c1_g2	RPL37A	8.43	31.94	-2.05984	9.84713e-19	60S ribosomal protein L37a-2 [Dichanthelium oligosanthes]
TRINITY_DN39926_c0_g5	AAP6	2.87	12.11	-2.06099	2.39207e-08	PREDICTED: amino acid permease 6-like isoform X1 [Elaeis guineensis]
TRINITY_DN45107_c0_g1	-	1.24	4.77	-2.06279	0.000555687	PREDICTED: probable beta-D-xylosidase 2 [Elaeis guineensis]
TRINITY_DN55713_c1_g1	OPT7	4.51	19.65	-2.06283	1.99151e-17	PREDICTED: oligopeptide transporter 7 [Elaeis guineensis]
TRINITY_DN51732_c0_g1	CKS1	4.35	18.61	-2.06298	5.7294e-08	cyclin-dependent kinases regulatory subunit 1-like isoform X1 [Manihot esculenta]
TRINITY_DN34480_c1_g2	-	1	5.62	-2.06337	0.000668892	-
TRINITY_DN53017_c2_g2	MCM5	3.29	17.43	-2.06363	2.09384e-20	minichromosome maintenance 5 protein, partial [Pinellia ternata]
TRINITY_DN31966_c0_g1	-	1.36	5.89	-2.06431	0.000144211	-
TRINITY_DN54732_c0_g2	-	0.41	1.74	-2.06437	5.28019e-07	-
TRINITY_DN37785_c2_g4	CLPB3	22.26	94.21	-2.06722	4.69063e-11	ClpA/B family [Macleaya cordata]
TRINITY_DN49623_c2_g2	-	0.85	3.56	-2.0685	0.000244745	-
TRINITY_DN56231_c2_g5	-	0.54	2.29	-2.06902	0.000459274	-
TRINITY_DN42824_c0_g1	-	7.41	30.43	-2.06905	3.69612e-19	PREDICTED: uncharacterized protein LOC104612759 [Nelumbo nucifera]
TRINITY_DN56104_c0_g2	-	1.55	6.4	-2.06981	4.41316e-05	-
TRINITY_DN51863_c1_g1	-	7.54	34.27	-2.07067	1.00064e-05	-
TRINITY_DN53135_c1_g2	-	1.56	6.64	-2.07152	9.84033e-13	uncharacterized protein LOC103715458 [Phoenix dactylifera]
TRINITY_DN45423_c1_g2	UBI11	9.73	37.07	-2.07274	4.59721e-06	PREDICTED: polyubiquitin-like [Gossypium hirsutum]
TRINITY_DN39629_c0_g1	PSRP3	34.62	137.31	-2.07584	2.53675e-21	PREDICTED: 30S ribosomal protein 3, chloroplastic-like isoform X1 [Nelumbo nucifera]
TRINITY_DN55703_c2_g1	-	2.68	12.27	-2.07659	0.000543904	-
TRINITY_DN48800_c1_g1	-	0.68	2.45	-2.07691	1.7864e-05	-
TRINITY_DN41352_c2_g1	-	0.9	3.84	-2.07837	1.4752e-06	-
TRINITY_DN39971_c2_g3	-	0.52	2.54	-2.07896	2.70784e-05	-
TRINITY_DN43205_c1_g1	APK3	3.57	16.21	-2.07921	5.8734e-09	adenylyl-sulfate kinase 3-like isoform X1 [Dendrobium catenatum]
TRINITY_DN32024_c0_g1	EPSIN1	3.46	14.71	-2.07957	4.27808e-12	PREDICTED: epsin-3 [Elaeis guineensis]
TRINITY_DN40502_c2_g3	-	0.36	1.55	-2.08249	4.41316e-07	-
TRINITY_DN48709_c1_g9	-	0.98	4.5	-2.08318	1.40108e-09	-
TRINITY_DN33875_c2_g1	NPF2.14	9.54	34.38	-2.08408	3.07578e-06	PREDICTED: protein NRT1/ PTR FAMILY 2.13 [Elaeis guineensis]
TRINITY_DN36179_c2_g4	-	0.55	2.43	-2.08411	0.000181974	-
TRINITY_DN47477_c1_g1	CT0009	2.51	12.04	-2.08451	2.59422e-20	uncharacterized protein LOC103709555 [Phoenix dactylifera]
TRINITY_DN47871_c1_g6	-	2.01	8.11	-2.08633	2.9813e-05	-
TRINITY_DN57332_c2_g1	-	0.22	0.91	-2.08704	1.25079e-05	OTU domain-containing protein DDB_G0284757 [Phoenix dactylifera]
TRINITY_DN39716_c1_g4	-	0.57	2.52	-2.08874	0.000240448	hypothetical protein CFOL_v3_32946 [Cephalotus follicularis]
TRINITY_DN40438_c0_g1	POX1	0.34	1.38	-2.0889	5.25804e-06	PREDICTED: proline dehydrogenase 2, mitochondrial-like [Nelumbo nucifera]
TRINITY_DN33189_c0_g1	PAE9	1.95	6.59	-2.09039	8.32077e-08	PREDICTED: pectin acetylesterase 9 isoform X1 [Elaeis guineensis]
TRINITY_DN43371_c1_g3	-	0.36	1.61	-2.09234	0.000915001	-
TRINITY_DN44757_c0_g1	-	1.98	6.05	-2.09401	0.000829759	-
TRINITY_DN36100_c2_g5	CYP735A2	13.87	62.38	-2.09442	7.28477e-10	cytochrome P450 734A6 [Fritillaria cirrhosa]
TRINITY_DN48121_c0_g1	-	4.38	17.56	-2.09524	1.76793e-08	-
TRINITY_DN32905_c0_g1	-	44.13	256.5	-2.09602	1.06854e-09	LRR receptor-like serine/threonine-protein kinase GSO2 [Triticum urartu]
TRINITY_DN55676_c0_g2	SAT2	0.33	5.96	-2.09645	5.97493e-05	serine acetyltransferase 2 isoform X1 [Ziziphus jujuba]
TRINITY_DN50017_c0_g2	-	7.15	26.66	-2.09674	8.73656e-07	-
TRINITY_DN48209_c1_g6	-	0.58	2.59	-2.09808	0.000261875	HR-like lesion-inducer [Macleaya cordata]
TRINITY_DN54260_c0_g5	-	1.07	5.66	-2.10235	0.000418933	putative tRNA(His) guanylyltransferase [Zostera marina]
TRINITY_DN43710_c0_g2	-	0.4	2.39	-2.10373	6.07351e-05	PREDICTED: uncharacterized mitochondrial protein AtMg00810-like [Malus domestica]
TRINITY_DN56437_c1_g1	-	12.25	51.17	-2.10561	5.56755e-24	-
TRINITY_DN38856_c0_g2	AGP20	1.08	5.09	-2.1057	0.000272281	PREDICTED: arabinogalactan peptide 20-like [Nelumbo nucifera]
TRINITY_DN54415_c0_g2	At2g19130	6.51	18.26	-2.1074	1.14393e-06	PREDICTED: G-type lectin S-receptor-like serine/threonine-protein kinase At2g19130 [Elaeis guineensis]
TRINITY_DN46544_c0_g3	-	0.71	3.14	-2.10883	9.29652e-07	-
TRINITY_DN36638_c1_g2	-	0.69	3.04	-2.10927	1.89079e-08	-
TRINITY_DN40513_c1_g1	-	31.26	132.62	-2.11145	1.72298e-23	-
TRINITY_DN56299_c0_g3	-	1.26	4.4	-2.1117	6.74889e-06	Tetratricopeptide repeat (TPR)-like superfamily protein [Zea mays]
TRINITY_DN34583_c1_g1	-	3.27	14.6	-2.1125	9.70148e-09	-
TRINITY_DN47045_c0_g3	-	1.54	6.38	-2.11338	4.15526e-10	-
TRINITY_DN55818_c1_g2	At5g18840	6.63	47.39	-2.116	1.68958e-24	Sugar/inositol transporter [Cinnamomum micranthum f. kanehirae]
TRINITY_DN39370_c1_g8	-	5.25	23.01	-2.11776	0.000419234	-
TRINITY_DN41338_c0_g3	-	1.13	5.07	-2.11835	1.60205e-08	-
TRINITY_DN34342_c0_g1	PIN4	3.07	13.5	-2.11911	3.64577e-09	PREDICTED: auxin efflux carrier component 7-like [Nicotiana tomentosiformis]
TRINITY_DN55711_c3_g2	-	2.14	9.67	-2.12047	1.87525e-07	-
TRINITY_DN51039_c0_g3	-	0.81	3.57	-2.12097	2.65571e-09	-
TRINITY_DN54923_c0_g2	-	0.39	1.68	-2.1215	0.000691924	-
TRINITY_DN45591_c0_g3	HSP21	0.84	3.72	-2.12186	1.68941e-11	hypothetical protein BHE74_00009189 [Ensete ventricosum]
TRINITY_DN49683_c1_g2	-	0.29	1.6	-2.12205	3.71898e-05	-
TRINITY_DN48077_c0_g2	-	1.14	3.81	-2.12234	0.000829496	uncharacterized protein LOC111987416 [Quercus suber]
TRINITY_DN33085_c1_g7	-	0.57	2.54	-2.12413	0.000386988	-
TRINITY_DN43172_c1_g3	PIP5K6	0.9	0.65	-2.12482	0.000306893	Phosphatidylinositol 4-phosphate 5-kinase 4 [Ananas comosus]
TRINITY_DN34478_c2_g1	APR3	31.02	136.83	-2.12518	8.08181e-21	Phosphoadenosine phosphosulfate reductase [Macleaya cordata]
TRINITY_DN55556_c0_g1	-	948.78	3057.58	-2.12691	9.6425e-24	carbonic anhydrase 2 [Phoenix dactylifera]
TRINITY_DN52966_c0_g1	-	2.18	7.53	-2.12715	3.83426e-05	-
TRINITY_DN43289_c0_g5	pol	0.64	2.84	-2.12775	2.61097e-07	uncharacterized protein LOC110652720 [Hevea brasiliensis]
TRINITY_DN56962_c1_g1	RPS2	20.34	60.07	-2.12785	1.88275e-21	disease resistance protein RPS2 [Hevea brasiliensis]
TRINITY_DN48704_c0_g2	-	206.92	710.52	-2.12884	2.12397e-17	-
TRINITY_DN38375_c0_g1	DBR	2.72	11.99	-2.12886	1.21908e-15	PREDICTED: 2-alkenal reductase (NADP(+)-dependent) [Theobroma cacao]
TRINITY_DN49382_c0_g1	LCAT1	12.77	58.19	-2.12947	1.32203e-21	lecithin-cholesterol acyltransferase-like 1 [Phoenix dactylifera]
TRINITY_DN44244_c2_g5	AHA2	4.42	20.17	-2.12961	5.23832e-06	Proton-exporting ATPase [Zostera marina]
TRINITY_DN51797_c2_g2	-	0.55	1.94	-2.12983	0.000176851	-
TRINITY_DN41091_c3_g4	TY3B-G	0.35	1.56	-2.1314	4.65708e-07	uncharacterized protein LOC103717641 [Phoenix dactylifera]
TRINITY_DN38211_c1_g7	At5g49770	4.33	19.33	-2.13202	6.24656e-14	PREDICTED: probable leucine-rich repeat receptor-like protein kinase At5g49770 [Elaeis guineensis]
TRINITY_DN45015_c0_g3	CNGC18	1.65	7.4	-2.13267	6.07022e-13	PREDICTED: cyclic nucleotide-gated ion channel 18-like [Musa acuminata subsp. malaccensis]
TRINITY_DN46360_c1_g3	-	1.82	7.78	-2.13333	0.000814539	-
TRINITY_DN46124_c0_g5	-	0.59	2.75	-2.13377	5.35384e-05	-
TRINITY_DN33433_c0_g1	CIPK1	5.5	22.91	-2.13598	2.58438e-17	CBL-interacting protein kinase 1-like [Phoenix dactylifera]
TRINITY_DN45026_c0_g8	-	6.31	19.56	-2.13647	1.65791e-11	-
TRINITY_DN36488_c0_g3	-	8.47	30.78	-2.13902	3.0603e-09	-
TRINITY_DN46330_c0_g6	NET2A	0.44	2	-2.13958	4.54832e-05	protein NETWORKED 2A-like [Phoenix dactylifera]
TRINITY_DN46210_c2_g1	-	0.75	3.44	-2.14039	7.65127e-05	-
TRINITY_DN41315_c0_g1	-	2.48	10.81	-2.14059	1.80567e-10	-
TRINITY_DN41585_c1_g2	At1g06690	27.35	124.34	-2.14138	9.51103e-25	PREDICTED: uncharacterized oxidoreductase At1g06690, chloroplastic [Musa acuminata subsp. malaccensis]
TRINITY_DN57167_c4_g3	At5g49770	2.83	17.48	-2.14242	5.35801e-20	probable leucine-rich repeat receptor-like protein kinase At5g49770 [Ananas comosus]
TRINITY_DN43805_c1_g1	-	0.52	7.1	-2.14349	6.29916e-06	-
TRINITY_DN42512_c2_g1	-	10.04	42.88	-2.14359	1.06909e-23	PREDICTED: universal stress protein PHOS34 [Elaeis guineensis]
TRINITY_DN34753_c4_g1	RIC4	3.62	14.41	-2.14582	0.000131766	PREDICTED: CRIB domain-containing protein RIC4 [Elaeis guineensis]
TRINITY_DN41586_c0_g2	-	0.58	3.12	-2.14668	0.000158792	-
TRINITY_DN39329_c1_g2	ADS3	9.37	49.9	-2.14764	5.93779e-17	palmitoyl-monogalactosyldiacylglycerol delta-7 desaturase, chloroplastic-like [Olea europaea var. sylvestris]
TRINITY_DN44629_c0_g4	PRXQ	81.67	359.88	-2.14783	1.99399e-19	Peroxiredoxin Q, chloroplastic [Vitis vinifera]
TRINITY_DN44097_c0_g3	-	0.8	3.67	-2.14997	2.42063e-05	PREDICTED: dynamin-related protein 5A [Nelumbo nucifera]
TRINITY_DN36180_c1_g1	-	0.71	3.2	-2.15047	4.26893e-05	-
TRINITY_DN57210_c1_g3	-	1.7	7.87	-2.15361	3.98223e-07	-
TRINITY_DN41757_c0_g1	PFE2	61.65	276.72	-2.15378	4.48639e-20	Ferritin-1, chloroplastic [Zea mays]
TRINITY_DN32591_c0_g12	-	0.65	3.03	-2.15622	0.000934906	-
TRINITY_DN32401_c0_g1	At1g15890	5.98	26.93	-2.15697	1.21481e-12	hypothetical protein GOBAR_DD34710 [Gossypium barbadense]
TRINITY_DN56466_c0_g2	-	0.57	3.02	-2.15896	7.70227e-05	Zinc finger BED domain-containing protein RICESLEEPER 2 [Glycine soja]
TRINITY_DN47239_c0_g2	SYT3	1.86	7.86	-2.15952	4.17026e-12	synaptotagmin-3-like isoform X1 [Phoenix dactylifera]
TRINITY_DN35875_c1_g4	NEURL1B	0.52	2.34	-2.15991	2.27563e-09	PREDICTED: uncharacterized protein LOC105049032 isoform X1 [Elaeis guineensis]
TRINITY_DN44775_c0_g1	PAE12	0.83	3.43	-2.16165	5.57677e-05	PREDICTED: pectin acetylesterase 12 isoform X2 [Musa acuminata subsp. malaccensis]
TRINITY_DN50957_c1_g2	-	4.76	19.91	-2.1618	7.80009e-10	-
TRINITY_DN41496_c1_g3	-	1.04	4.93	-2.1618	0.000126978	-
TRINITY_DN50198_c1_g1	-	9.26	65.75	-2.16208	2.47166e-13	-
TRINITY_DN44317_c2_g1	-	0.27	1.25	-2.16248	0.000167963	-
TRINITY_DN46310_c2_g4	LOG8	3.14	14.54	-2.16311	3.46942e-12	cytokinin riboside 5'-monophosphate phosphoribohydrolase LOG8-like [Phoenix dactylifera]
TRINITY_DN50218_c0_g5	KAT1	0.89	4.16	-2.16372	2.87987e-10	potassium channel KAT3-like isoform X5 [Phoenix dactylifera]
TRINITY_DN56485_c2_g1	GSTU17	10.83	49.72	-2.16523	4.94229e-16	glutathione S-transferase U17-like [Phoenix dactylifera]
TRINITY_DN35689_c0_g2	GATA22	47	206.73	-2.16593	7.10652e-15	PREDICTED: putative GATA transcription factor 22 [Musa acuminata subsp. malaccensis]
TRINITY_DN52863_c1_g4	RUP1	8.19	38.16	-2.16641	1.03369e-09	WD repeat-containing protein RUP2 [Phoenix dactylifera]
TRINITY_DN52964_c0_g2	LKR/SDH	0.33	1.55	-2.16669	3.00485e-07	alpha-aminoadipic semialdehyde synthase isoform X1 [Phoenix dactylifera]
TRINITY_DN50362_c1_g2	SOT6	135.05	394.8	-2.1702	4.34477e-25	PREDICTED: flavonol 3-sulfotransferase-like [Elaeis guineensis]
TRINITY_DN55233_c0_g3	CAT1	3.63	16.49	-2.17274	8.47019e-12	catalase 1 [Zantedeschia aethiopica]
TRINITY_DN49991_c0_g4	-	0.38	1.76	-2.17398	0.000632084	-
TRINITY_DN57304_c1_g1	-	4.8	25.02	-2.17403	2.07745e-06	-
TRINITY_DN57370_c2_g1	CHS1	136.52	621.17	-2.17459	3.15034e-05	chalcone synthase [Anthurium andraeanum]
TRINITY_DN37414_c1_g2	-	8.57	25.24	-2.1748	1.01297e-09	uncharacterized protein A4U43_C05F28640 [Asparagus officinalis]
TRINITY_DN42023_c1_g2	-	0.71	3.22	-2.17485	1.95668e-05	-
TRINITY_DN56298_c0_g1	APX1	106.55	556.32	-2.17608	2.49713e-22	ascorbate peroxidase [Anthurium andraeanum]
TRINITY_DN41104_c2_g1	-	1.23	5.86	-2.177	7.82308e-06	-
TRINITY_DN45192_c1_g1	-	0.5	2.27	-2.18028	6.05896e-05	uncharacterized protein LOC113341576 [Papaver somniferum]
TRINITY_DN38116_c0_g1	ATHB-13	4.54	21.08	-2.18059	1.19898e-17	PREDICTED: homeobox-leucine zipper protein HAT5 [Nelumbo nucifera]
TRINITY_DN48963_c1_g2	-	4.69	24.72	-2.18223	4.11738e-08	-
TRINITY_DN35716_c4_g4	-	0.64	1.39	-2.18537	0.000854537	-
TRINITY_DN31829_c0_g1	-	19.91	92.75	-2.18634	9.14034e-21	PREDICTED: protein PLASTID MOVEMENT IMPAIRED 1 [Cucumis melo]
TRINITY_DN44472_c4_g2	-	0.32	1.49	-2.18699	0.000310649	-
TRINITY_DN38370_c0_g1	-	3.29	6.94	-2.18905	0.000562039	-
TRINITY_DN52339_c0_g2	RPL9	33.56	199.58	-2.1897	1.88322e-24	50S ribosomal protein L9, chloroplastic [Phoenix dactylifera]
TRINITY_DN38837_c0_g6	-	2.22	6.4	-2.18985	9.60783e-10	-
TRINITY_DN37009_c0_g1	-	0.43	2.7	-2.19072	0.000265804	-
TRINITY_DN44860_c0_g1	pol	4.87	11.78	-2.19109	4.66577e-05	uncharacterized protein LOC113740904 [Coffea arabica]
TRINITY_DN54537_c0_g6	-	0.81	3.71	-2.19312	0.000107961	LOW QUALITY PROTEIN: brassinosteroid LRR receptor kinase BRI1 [Phoenix dactylifera]
TRINITY_DN56665_c1_g2	-	1.07	4.38	-2.19485	1.36527e-06	uncharacterized protein LOC109835253 [Asparagus officinalis]
TRINITY_DN54001_c0_g1	-	0.76	2.46	-2.19982	0.000117011	-
TRINITY_DN49226_c0_g1	KIN1	5.13	23.18	-2.20034	5.34718e-16	kinesin-like protein KIN-1 [Quercus suber]
TRINITY_DN35842_c1_g5	-	3.91	18.97	-2.20168	3.26939e-05	-
TRINITY_DN47025_c1_g2	-	0.55	2.6	-2.20562	0.000176115	-
TRINITY_DN55639_c1_g4	CSLA9	1.36	5.76	-2.20703	1.16989e-06	glucomannan 4-beta-mannosyltransferase 9 isoform X1 [Morus notabilis]
TRINITY_DN54123_c0_g2	SMO1-2	4.97	27.27	-2.2088	1.05953e-13	PREDICTED: methylsterol monooxygenase 1-1-like [Musa acuminata subsp. malaccensis]
TRINITY_DN42581_c3_g1	PUB35	3.53	19.7	-2.20881	4.08114e-22	U-box domain-containing protein 52-like isoform X1 [Ananas comosus]
TRINITY_DN45724_c0_g3	SIGA	15.4	86.97	-2.20988	4.39706e-19	RNA polymerase sigma factor sigA [Zostera marina]
TRINITY_DN57430_c0_g1	-	81.59	221.58	-2.21024	6.68934e-22	Retrovirus-related Pol polyprotein from transposon TNT 1-94 [Apostasia shenzhenica]
TRINITY_DN32206_c0_g4	-	0.5	2.39	-2.2104	9.42176e-06	-
TRINITY_DN49323_c0_g1	-	1.01	4.25	-2.21155	4.52349e-06	protein KAKU4-like isoform X11 [Phoenix dactylifera]
TRINITY_DN50716_c1_g1	-	4.87	11.81	-2.21168	2.23437e-05	-
TRINITY_DN53527_c0_g7	SR30	1.81	9.01	-2.21318	4.42797e-06	RNA recognition motif domain-containing protein [Cinnamomum micranthum f. kanehirae]
TRINITY_DN54721_c1_g1	EFM	0.81	3.08	-2.21465	7.5931e-12	Myb family transcription factor EFM [Vitis vinifera]
TRINITY_DN44214_c0_g2	CYP89A9	7.32	21.69	-2.21481	1.49566e-09	PREDICTED: cytochrome P450 89A2-like [Elaeis guineensis]
TRINITY_DN41762_c0_g5	-	0.48	2.28	-2.21494	1.17552e-06	-
TRINITY_DN44879_c2_g4	-	0.78	3.67	-2.21752	1.52821e-06	-
TRINITY_DN48078_c0_g7	RABA4D	2.95	13.99	-2.21834	8.56212e-16	PREDICTED: ras-related protein RABA4d-like [Elaeis guineensis]
TRINITY_DN37637_c1_g1	-	0.73	1.78	-2.21962	0.000969944	-
TRINITY_DN33404_c0_g5	LOGL1	6.17	32.58	-2.21997	7.90738e-20	hypothetical protein AMTR_s00036p00139830 [Amborella trichopoda]
TRINITY_DN36196_c0_g1	PPT1	0.78	5.05	-2.22141	5.81899e-08	Drug/metabolite transporter [Cinnamomum micranthum f. kanehirae]
TRINITY_DN34583_c1_g2	-	1.15	5.46	-2.2233	1.12336e-05	-
TRINITY_DN46822_c2_g5	At1g30440	2.77	13.33	-2.22451	1.11843e-06	PREDICTED: root phototropism protein 3-like [Elaeis guineensis]
TRINITY_DN55283_c0_g1	-	0.2	1.23	-2.22466	0.000584634	uncharacterized protein LOC109823347 [Asparagus officinalis]
TRINITY_DN55301_c3_g1	Os01g0928800	70.64	118.96	-2.22558	2.03244e-09	hypothetical protein CUMW_288960 [Citrus unshiu]
TRINITY_DN34002_c0_g1	-	0.8	3.82	-2.22566	1.35448e-06	Ankyrin-3, partial [Ananas comosus]
TRINITY_DN38042_c1_g1	-	0.84	13.75	-2.2279	3.53712e-06	hypothetical protein TSUD_119220 [Trifolium subterraneum]
TRINITY_DN56847_c1_g1	-	5.33	26.93	-2.22865	2.52869e-09	-
TRINITY_DN46091_c1_g7	-	2.19	3.19	-2.22874	6.99015e-06	-
TRINITY_DN50054_c1_g2	PETJ	13.97	64.87	-2.23007	1.62418e-21	cytochrome c6, chloroplastic-like [Ananas comosus]
TRINITY_DN36025_c1_g3	-	8.93	13.32	-2.23048	4.63778e-08	uncharacterized protein LOC103708766 [Phoenix dactylifera]
TRINITY_DN48618_c0_g3	AAH	1.52	6.9	-2.23066	1.54658e-13	PREDICTED: allantoate deiminase isoform X1 [Nelumbo nucifera]
TRINITY_DN40837_c0_g2	-	0.6	2.85	-2.23119	1.96099e-06	-
TRINITY_DN34646_c3_g4	RPS3C	2.44	6.84	-2.23125	7.79043e-08	PREDICTED: 40S ribosomal protein S3-3 [Elaeis guineensis]
TRINITY_DN34330_c2_g1	PSBS	852.78	4084.18	-2.23151	5.84283e-24	PREDICTED: photosystem II 22 kDa protein, chloroplastic [Daucus carota subsp. sativus]
TRINITY_DN35475_c1_g4	-	4.97	24.38	-2.23187	1.58916e-15	-
TRINITY_DN55110_c0_g2	-	0.79	4.41	-2.23203	3.09054e-05	-
TRINITY_DN56127_c0_g1	-	0.82	3.75	-2.23344	9.96097e-05	-
TRINITY_DN51196_c1_g1	POPTR_0012s05040g	2.7	13.16	-2.23365	2.37876e-16	PREDICTED: L-Ala-D/L-amino acid epimerase isoform X1 [Elaeis guineensis]
TRINITY_DN36463_c3_g7	APT2	0.36	1.5	-2.23508	0.000214913	PREDICTED: adenine phosphoribosyltransferase 2 [Elaeis guineensis]
TRINITY_DN43552_c0_g1	D27	21.55	96.85	-2.23515	2.88682e-11	beta-carotene isomerase D27, chloroplastic isoform X1 [Phoenix dactylifera]
TRINITY_DN42557_c0_g2	LAX3	19.78	87.78	-2.23569	1.33088e-12	PREDICTED: auxin transporter-like protein 3 [Nelumbo nucifera]
TRINITY_DN39516_c0_g2	-	3.12	13.34	-2.23596	1.34675e-05	-
TRINITY_DN54203_c0_g2	-	37.4	80.42	-2.23627	1.79067e-24	PREDICTED: ferritin isoform X1 [Solanum tuberosum]
TRINITY_DN44042_c0_g2	tas	3.1	13.21	-2.24146	3.37071e-11	uncharacterized protein LOC112001503 isoform X1 [Quercus suber]
TRINITY_DN45850_c0_g1	PME61	68.27	209.61	-2.24407	1.90165e-15	LOW QUALITY PROTEIN: probable pectinesterase/pectinesterase inhibitor 34 [Phoenix dactylifera]
TRINITY_DN50647_c0_g1	-	5.51	19.15	-2.24426	7.14778e-11	uncharacterized protein LOC103709549 [Phoenix dactylifera]
TRINITY_DN56993_c1_g1	-	3.7	16.94	-2.24446	1.6061e-18	-
TRINITY_DN56024_c0_g6	-	3.19	17.03	-2.24636	5.5669e-09	-
TRINITY_DN49601_c0_g3	-	6.97	34.3	-2.2479	7.50337e-06	-
TRINITY_DN46117_c1_g1	PAP3	1.73	8.05	-2.25035	1.1945e-11	PREDICTED: purple acid phosphatase 17 [Elaeis guineensis]
TRINITY_DN55465_c0_g1	-	0.49	2.93	-2.25067	0.000863992	-
TRINITY_DN44972_c2_g6	-	0.38	1.47	-2.25117	0.000678977	-
TRINITY_DN46470_c0_g1	AKRP	8.3	39.72	-2.25173	1.92587e-25	ankyrin repeat domain-containing protein, chloroplastic isoform X2 [Phoenix dactylifera]
TRINITY_DN40735_c0_g1	-	0.56	2.87	-2.25203	2.86389e-06	-
TRINITY_DN38129_c0_g2	-	0.15	0.74	-2.25384	0.000956359	-
TRINITY_DN50300_c0_g1	CLPB2	13.73	76	-2.25499	3.49331e-12	Chaperone protein ClpB3, chloroplastic [Vitis vinifera]
TRINITY_DN41666_c0_g2	-	1.55	6.88	-2.25641	9.8588e-05	proline-rich protein 4 [Cinnamomum micranthum f. kanehirae]
TRINITY_DN49705_c2_g3	-	0.81	4.05	-2.25765	0.000261228	-
TRINITY_DN55818_c1_g4	-	9.8	49.02	-2.25989	8.01251e-12	-
TRINITY_DN53525_c0_g1	AUG8	0.45	1.94	-2.26059	3.91639e-06	AUGMIN subunit 8 [Phoenix dactylifera]
TRINITY_DN51496_c2_g8	LECRK42	6.69	16.21	-2.26199	1.09415e-09	L-type lectin-domain containing receptor kinase IV.1-like [Phoenix dactylifera]
TRINITY_DN32682_c0_g6	-	2.56	12.62	-2.26356	4.23641e-08	-
TRINITY_DN46906_c2_g4	-	0.34	1.71	-2.26542	0.00049447	-
TRINITY_DN45748_c0_g1	-	1.87	8.8	-2.26767	0.000510298	-
TRINITY_DN55127_c0_g1	EMB8	16.17	67.82	-2.26842	3.86724e-19	PREDICTED: embryogenesis-associated protein EMB8-like [Elaeis guineensis]
TRINITY_DN49998_c0_g2	GRF12	5.81	25.96	-2.26965	6.13694e-23	14-3-3 protein 7 isoform X1 [Carica papaya]
TRINITY_DN59236_c0_g1	ndhJ	0.88	4.49	-2.2697	1.72791e-05	NADH-plastoquinone oxidoreductase subunit J (chloroplast) [Cercis chuniana]
TRINITY_DN51173_c0_g1	-	0.69	5.46	-2.26971	3.74053e-05	-
TRINITY_DN47087_c0_g1	-	0.06	0.34	-2.27104	0.000633268	-
TRINITY_DN49991_c0_g3	NFP	0.8	3.91	-2.27298	4.40861e-10	Protein kinase domain-containing protein [Cinnamomum micranthum f. kanehirae]
TRINITY_DN56780_c2_g2	ZIFL1	2.22	11.29	-2.27535	2.91582e-11	PREDICTED: protein ZINC INDUCED FACILITATOR-LIKE 1-like isoform X5 [Nicotiana sylvestris]
TRINITY_DN45342_c0_g2	RCA	10.94	94.1	-2.27611	1.57201e-15	hypothetical protein B296_00048132 [Ensete ventricosum]
TRINITY_DN57408_c0_g2	TIL	25.76	121.38	-2.27717	5.00263e-22	hypothetical protein BC332_17823 [Capsicum chinense]
TRINITY_DN38411_c0_g1	-	0.51	2.55	-2.27743	5.31256e-07	-
TRINITY_DN46073_c0_g2	-	0.39	2.64	-2.27802	0.000329687	PREDICTED: uncharacterized protein LOC104587745 [Nelumbo nucifera]
TRINITY_DN50688_c2_g1	-	0.6	2.13	-2.27982	3.29309e-05	hypothetical protein BC332_24405 [Capsicum chinense]
TRINITY_DN45485_c0_g2	-	0.4	2.04	-2.28286	0.000227284	uncharacterized protein LOC109835790 [Asparagus officinalis]
TRINITY_DN41136_c2_g2	NCAPD3	0.25	1.62	-2.28302	0.000123934	condensin-2 complex subunit D3 [Phoenix dactylifera]
TRINITY_DN50729_c2_g2	-	0.23	1.07	-2.28459	0.000347025	-
TRINITY_DN52630_c0_g2	VIT_05s0020g01820	12.75	62	-2.28549	3.46093e-17	CASP-like protein 1E1 [Phoenix dactylifera]
TRINITY_DN54603_c1_g2	-	2.14	8.6	-2.28578	0.000731689	-
TRINITY_DN46704_c0_g1	MFSD12	1.64	7.11	-2.28916	3.53942e-08	PREDICTED: major facilitator superfamily domain-containing protein 12-like [Nelumbo nucifera]
TRINITY_DN47471_c0_g3	-	0.38	1.89	-2.29059	9.81733e-05	-
TRINITY_DN49997_c3_g2	SCPL45	3.2	17.08	-2.29063	2.49673e-08	PREDICTED: serine carboxypeptidase-like 45 [Elaeis guineensis]
TRINITY_DN40807_c0_g1	PUP5	3.07	15	-2.29137	1.59885e-18	PREDICTED: probable purine permease 5 [Elaeis guineensis]
TRINITY_DN53287_c1_g4	-	1.26	3.03	-2.29797	5.72953e-05	protein MAIN-LIKE 2 [Arabidopsis lyrata subsp. lyrata]
TRINITY_DN57151_c1_g2	-	0.2	1.03	-2.29817	8.25394e-05	-
TRINITY_DN49757_c1_g2	GONST3	0.86	4.37	-2.30058	6.197e-11	GDP-mannose transporter GONST3-like [Phoenix dactylifera]
TRINITY_DN36137_c0_g1	-	1.88	10.13	-2.30251	0.000105974	-
TRINITY_DN39539_c0_g2	-	1.94	10.76	-2.3033	1.81679e-11	Protein transport protein Sec61 subunit alpha [Zostera marina]
TRINITY_DN46178_c0_g4	PLA2-ALPHA	7.29	34.69	-2.30381	4.29799e-10	phospholipase A2 homolog 3-like [Asparagus officinalis]
TRINITY_DN36181_c1_g1	-	0.97	5.09	-2.30465	5.54209e-05	-
TRINITY_DN50618_c1_g2	-	0.61	2.76	-2.30681	0.000861949	-
TRINITY_DN48033_c2_g2	CYP97A3	22.26	116.37	-2.3088	1.95033e-23	PREDICTED: protein LUTEIN DEFICIENT 5, chloroplastic [Elaeis guineensis]
TRINITY_DN43477_c1_g2	SCPL42	0.55	2.79	-2.30979	0.000532656	Serine carboxypeptidase-like 42 [Ananas comosus]
TRINITY_DN36202_c0_g2	-	0.97	7.2	-2.31216	1.141e-06	-
TRINITY_DN51947_c0_g5	-	0.7	3.71	-2.31368	0.000453316	-
TRINITY_DN42512_c1_g3	-	0.59	3.07	-2.3137	0.000586683	-
TRINITY_DN37580_c2_g4	-	0.34	1.75	-2.31374	0.000442928	-
TRINITY_DN44564_c2_g1	-	0.61	3.04	-2.31461	1.73051e-05	-
TRINITY_DN32923_c0_g2	-	2.72	11.34	-2.31679	4.00727e-06	putative disease resistance protein At3g14460 isoform X2 [Quercus suber]
TRINITY_DN56775_c2_g4	-	0.42	2.09	-2.31784	8.50907e-07	-
TRINITY_DN37480_c0_g2	-	1.47	7.83	-2.31853	9.84574e-05	BAG domain containing protein [Trema orientale]
TRINITY_DN54972_c0_g1	TUR2	0.08	0.55	-2.32021	0.00040977	PREDICTED: ABC transporter G family member 36-like isoform X1 [Musa acuminata subsp. malaccensis]
TRINITY_DN45378_c0_g1	SABP2	8.98	47.67	-2.32215	1.6914e-21	salicylic acid-binding protein 2-like protein [Cinnamomum micranthum f. kanehirae]
TRINITY_DN36254_c0_g1	PER51	2.22	11.37	-2.32268	5.35018e-14	peroxidase 73 [Ricinus communis]
TRINITY_DN55393_c0_g2	-	73.49	371.77	-2.32275	3.91216e-24	phosphoglycerate kinase, chloroplastic-like isoform X2 [Phoenix dactylifera]
TRINITY_DN45309_c0_g3	-	0.36	1.84	-2.32311	9.32623e-05	-
TRINITY_DN50303_c2_g4	-	0.74	3.66	-2.32343	0.000183201	-
TRINITY_DN57423_c2_g1	-	2.34	12.24	-2.32516	2.48685e-06	hypothetical protein L195_g047496, partial [Trifolium pratense]
TRINITY_DN54845_c0_g6	-	0.56	2.86	-2.32749	3.78128e-05	uncharacterized protein LOC103696750 [Phoenix dactylifera]
TRINITY_DN52877_c3_g5	PIP1-2	48.14	253.37	-2.32838	2.93159e-25	hypothetical protein B296_00049790 [Ensete ventricosum]
TRINITY_DN40227_c0_g5	NFD4	1.24	5.23	-2.32949	8.47019e-12	protein NUCLEAR FUSION DEFECTIVE 4-like protein isoform X1 [Cinnamomum micranthum f. kanehirae]
TRINITY_DN32488_c0_g10	-	0.4	2.09	-2.32955	1.47941e-05	-
TRINITY_DN40809_c0_g1	-	2.78	7.23	-2.33079	3.98123e-05	Disease resistance protein RPS5 [Vitis vinifera]
TRINITY_DN42594_c1_g1	-	7.26	38.05	-2.33088	1.13008e-06	-
[truncated: 2,071 more rows]

## Sheet: E_6 vs MH_6
Gene_ID	Name	E_6_mean_TPM	MH_6_mean_TPM	log2FC	FDR	Annotation
TRINITY_DN44599_c1_g1	-	351.29	0	12.5592	2.5853e-34	unknown [Lotus japonicus]
TRINITY_DN35930_c0_g6	-	380.12	0.06	12.1287	1.90722e-51	-
TRINITY_DN52537_c1_g3	At3g47200	13.17	0	11.976	1.15666e-29	hypothetical protein AQUCO_02200192v1 [Aquilegia coerulea]
TRINITY_DN47935_c1_g1	-	156.17	0	11.5757	7.76353e-25	-
TRINITY_DN47450_c1_g6	-	313.17	0	11.5442	1.40265e-24	-
TRINITY_DN38686_c1_g1	BGLU22	14.1	0	11.4371	1.61933e-24	Glycoside hydrolase [Macleaya cordata]
TRINITY_DN36905_c0_g2	PDC1	243.37	0	11.3218	9.10462e-24	-
TRINITY_DN35223_c1_g9	-	3.23	0	10.9119	1.93715e-17	putative disease resistance protein RGA4, partial [Phoenix dactylifera]
TRINITY_DN38365_c1_g2	At4g29180	65.38	0.04	10.7551	1.37249e-46	PREDICTED: uncharacterized protein At1g24485 [Nelumbo nucifera]
TRINITY_DN37116_c2_g6	-	14.89	0	10.7362	3.17282e-19	-
TRINITY_DN52614_c2_g2	-	19.23	0	10.7149	2.4208e-18	-
TRINITY_DN39551_c1_g3	co-1	23.61	0.01	10.7061	1.67369e-35	polyphenol oxidase [Morus alba var. multicaulis]
TRINITY_DN49597_c0_g1	-	7.4	0	10.6949	5.47889e-18	hypothetical protein LR48_Vigan07g013900 [Vigna angularis]
TRINITY_DN51174_c0_g1	-	78.44	0	10.635	2.02653e-18	-
TRINITY_DN44785_c1_g1	-	3.59	0	10.5083	7.1707e-17	-
TRINITY_DN54200_c0_g1	OsI_010151	7.45	0	10.4431	1.16134e-17	hypothetical protein LSAT_5X16661 [Lactuca sativa]
TRINITY_DN34407_c1_g3	-	11.28	0	10.3675	5.24772e-17	-
TRINITY_DN57303_c1_g2	-	18.88	0	10.3172	1.03854e-16	-
TRINITY_DN37961_c0_g9	HMA2	4.32	0	10.2524	1.88387e-16	cadmium/zinc-transporting ATPase HMA2 [Oryza sativa Japonica Group]
TRINITY_DN50791_c1_g9	RD22	19.49	0.01	10.1949	6.24006e-29	BURP domain-containing protein [Camellia sinensis]
TRINITY_DN50477_c4_g1	-	34.01	0	10.1765	6.07463e-15	-
TRINITY_DN33722_c0_g3	-	22.15	0	10.167	2.41788e-15	-
TRINITY_DN50705_c0_g5	-	77.47	0	10.1099	1.93234e-15	-
TRINITY_DN48123_c0_g4	-	6.38	0	10.1066	1.70591e-15	-
TRINITY_DN50184_c2_g5	DTX40	73.33	0	10.0872	1.15659e-14	Multi antimicrobial extrusion protein [Trema orientale]
TRINITY_DN55973_c0_g2	-	46.73	0	9.88643	2.92986e-14	-
TRINITY_DN31139_c0_g1	-	70.01	0	9.84458	2.92986e-14	-
TRINITY_DN37404_c3_g1	-	1.88	0	9.7666	7.26403e-13	hypothetical protein B296_00031438 [Ensete ventricosum]
TRINITY_DN48079_c1_g6	-	12.76	0	9.69651	1.30338e-13	-
TRINITY_DN33527_c2_g4	-	2.07	0	9.6802	1.45884e-13	-
TRINITY_DN57271_c0_g1	-	10.83	0	9.67202	2.35601e-13	-
TRINITY_DN40608_c1_g3	-	4.79	0	9.63431	5.01025e-13	-
TRINITY_DN57141_c1_g2	-	8.62	0	9.58757	4.37226e-13	-
TRINITY_DN36639_c0_g3	-	26.6	0	9.52343	3.49961e-12	putative NB-ARC [Helianthus annuus]
TRINITY_DN48087_c1_g1	-	4.43	0	9.51842	5.02133e-12	-
TRINITY_DN50880_c0_g4	TY3B-G	1.82	0	9.49493	1.68251e-12	Transposon Tf2-2 polyprotein [Vitis vinifera]
TRINITY_DN38969_c1_g15	-	13.71	0	9.48964	1.0057e-12	-
TRINITY_DN42673_c1_g2	-	9.36	0	9.45879	1.50087e-12	-
TRINITY_DN57239_c0_g3	-	1.86	0	9.41576	2.14057e-11	uncharacterized protein LOC109823347 [Asparagus officinalis]
TRINITY_DN46218_c1_g2	-	5.69	0	9.40539	2.86112e-08	-
TRINITY_DN38783_c4_g1	RPS2	32.63	0.06	9.40322	8.2709e-22	AAA+ ATPase [Parasponia andersonii]
TRINITY_DN54445_c0_g1	-	50.32	0.02	9.39077	2.13532e-22	PREDICTED: uncharacterized protein At1g24485-like [Fragaria vesca subsp. vesca]
TRINITY_DN50180_c1_g6	-	2.42	0	9.36622	3.61777e-12	-
TRINITY_DN51050_c1_g8	-	3.08	0	9.35501	1.03908e-11	hypothetical protein CFOL_v3_06864 [Cephalotus follicularis]
TRINITY_DN35627_c0_g1	At4g10955	3.02	0	9.34428	2.47205e-11	GDSL esterase/lipase [Dorcoceras hygrometricum]
TRINITY_DN45772_c0_g3	AOMI	5.05	0	9.34088	7.76074e-12	PREDICTED: ubiquinol oxidase 2, mitochondrial-like [Nelumbo nucifera]
TRINITY_DN29250_c0_g1	AGO3	35.43	0	9.22501	1.75472e-11	Protein argonaute 2, partial [Ananas comosus]
TRINITY_DN31008_c0_g1	-	37.88	0	9.16243	2.60134e-11	-
TRINITY_DN55070_c2_g2	-	13.12	0	9.06712	1.01501e-10	-
TRINITY_DN37991_c2_g5	-	2.6	0	9.06609	5.12786e-11	-
TRINITY_DN1950_c0_g1	-	4.01	0	9.04982	1.06976e-08	pectinesterase inhibitor 9-like [Phalaenopsis equestris]
TRINITY_DN57229_c1_g2	-	12.12	0.02	9.0401	2.85959e-24	-
TRINITY_DN46693_c1_g1	-	3.8	0	9.02935	1.37684e-09	PREDICTED: putative wall-associated receptor kinase-like 16 [Musa acuminata subsp. malaccensis]
TRINITY_DN55594_c1_g4	-	11.42	0	9.02827	8.81016e-11	-
TRINITY_DN54127_c1_g7	-	14.92	0	9.02667	6.50668e-11	-
TRINITY_DN57164_c1_g6	-	2.98	0	9.02542	3.36342e-10	-
TRINITY_DN37959_c0_g3	-	5.23	0	9.02396	1.05789e-09	-
TRINITY_DN51793_c0_g5	-	5.81	0	9.01391	9.35501e-11	-
TRINITY_DN46051_c0_g2	-	4.07	0	9.00693	3.96963e-10	-
TRINITY_DN44002_c2_g2	-	6.15	0	9.00693	1.62016e-09	-
TRINITY_DN31289_c0_g1	RPS2	8.82	0	9.00323	2.44588e-10	PREDICTED: disease resistance protein RPS2 isoform X1 [Vitis vinifera]
TRINITY_DN41015_c4_g1	-	35.36	0	8.99722	9.86003e-11	-
TRINITY_DN55463_c0_g2	CYP704C1	18.26	0	8.98038	3.42576e-10	unnamed protein product, partial [Vitis vinifera]
TRINITY_DN52076_c4_g2	-	26.28	0	8.97294	2.35731e-10	-
TRINITY_DN54570_c1_g4	-	23.38	0	8.9662	2.43666e-10	-
TRINITY_DN33860_c3_g2	-	1.43	0	8.95402	1.94346e-10	-
TRINITY_DN53608_c0_g5	-	11.54	0	8.94939	1.57479e-10	-
TRINITY_DN52076_c4_g4	-	22.14	0	8.94897	3.58294e-10	-
TRINITY_DN49688_c0_g2	-	15.8	0	8.93264	2.02859e-10	-
TRINITY_DN54888_c0_g6	-	12	0	8.90289	4.37693e-10	-
TRINITY_DN48410_c0_g1	-	54.06	0	8.89911	2.04365e-10	-
TRINITY_DN43926_c1_g6	Marc2	2.26	0	8.89003	3.30083e-08	PREDICTED: mitochondrial amidoxime reducing component 2 isoform X1 [Nelumbo nucifera]
TRINITY_DN42859_c3_g4	-	9.89	0	8.86472	4.85897e-10	-
TRINITY_DN49161_c2_g2	-	3.64	0	8.86389	3.20245e-10	-
TRINITY_DN41334_c1_g5	ASK4	3.53	0	8.83273	2.41958e-09	hypothetical protein CDL15_Pgr004711 [Punica granatum]
TRINITY_DN49575_c0_g1	-	26.82	0	8.82639	3.58294e-10	-
TRINITY_DN52565_c1_g6	-	18.05	0	8.81879	8.43203e-08	-
TRINITY_DN43828_c0_g1	-	11.11	0	8.81533	6.35945e-07	-
TRINITY_DN56925_c0_g1	-	4.39	0	8.80376	3.17345e-09	-
TRINITY_DN55021_c0_g1	-	14.53	0	8.79591	1.10611e-09	-
TRINITY_DN38354_c0_g2	-	1.27	0	8.78996	6.11993e-10	-
TRINITY_DN47526_c0_g1	-	2.46	0	8.78907	1.09375e-09	rve domain-containing protein/RVT_3 domain-containing protein [Cephalotus follicularis]
TRINITY_DN36666_c3_g1	-	20.51	0	8.75095	1.52387e-09	-
TRINITY_DN46927_c2_g1	-	9.3	0	8.74655	7.63792e-10	-
TRINITY_DN51566_c3_g2	BG	1.84	0	8.73748	2.22475e-09	PREDICTED: basic 7S globulin 2-like [Musa acuminata subsp. malaccensis]
TRINITY_DN36989_c1_g1	-	1.68	0	8.73217	1.16181e-09	Transposon Tf2-2 polyprotein [Vitis vinifera]
TRINITY_DN55013_c1_g4	DTX40	4.36	0	8.71087	1.3146e-09	Protein detoxification 40 [Vitis vinifera]
TRINITY_DN33980_c0_g1	-	5	0	8.70008	2.23329e-09	PREDICTED: F-box protein FBW2-like [Elaeis guineensis]
TRINITY_DN37959_c0_g2	-	3.57	0	8.69979	1.85475e-09	-
TRINITY_DN37362_c1_g5	-	21.23	0	8.69466	5.71154e-09	-
TRINITY_DN45298_c2_g1	-	6.28	0	8.69182	1.14703e-09	-
TRINITY_DN52873_c1_g3	ROMT	1.99	0	8.66656	3.21585e-09	PREDICTED: trans-resveratrol di-O-methyltransferase-like [Elaeis guineensis]
TRINITY_DN54491_c0_g3	-	12.67	0	8.66007	1.84054e-09	-
TRINITY_DN56623_c0_g3	-	21.09	0	8.64982	2.07533e-09	-
TRINITY_DN36168_c0_g4	-	9.03	0	8.64972	3.08882e-09	-
TRINITY_DN35854_c0_g2	-	3.21	0	8.6496	1.91847e-09	-
TRINITY_DN45451_c2_g2	-	1.91	0	8.64901	1.72479e-09	-
TRINITY_DN41139_c1_g1	-	3.43	0	8.64173	1.96361e-08	-
TRINITY_DN36059_c0_g4	-	3.71	0	8.62398	5.65507e-08	-
TRINITY_DN52326_c4_g5	-	3.85	0	8.59107	7.18655e-09	-
TRINITY_DN55195_c1_g4	-	7.66	0	8.57832	7.0281e-09	-
TRINITY_DN39012_c0_g1	CAD4	4.01	0	8.52383	1.27884e-07	putative cinnamyl alcohol dehydrogenase 1 [Cinnamomum micranthum f. kanehirae]
TRINITY_DN55978_c2_g4	-	33.06	0	8.51658	4.45866e-08	-
TRINITY_DN50948_c0_g2	-	13.4	0	8.50778	4.07916e-08	Retrovirus-related Pol polyprotein from transposon TNT 1-94 [Apostasia shenzhenica]
TRINITY_DN44951_c0_g2	-	2.57	0	8.47014	1.15296e-08	PREDICTED: putative disease resistance protein RGA3 [Elaeis guineensis]
TRINITY_DN47517_c0_g3	-	26.46	0	8.46841	3.60613e-08	PREDICTED: uncharacterized protein LOC105044082 [Elaeis guineensis]
TRINITY_DN2261_c0_g1	LECCVA1	1.98	0	8.46712	3.37642e-08	lectin [Pinellia ternata]
TRINITY_DN41655_c0_g4	-	14.57	0	8.4485	2.26104e-08	-
TRINITY_DN33597_c3_g3	-	2.44	0	8.44381	9.05533e-09	early nodulin-like protein 2 [Ricinus communis]
TRINITY_DN40810_c3_g2	-	4.66	0	8.43553	3.46755e-08	-
TRINITY_DN45932_c0_g5	-	7.81	0	8.42853	2.60733e-08	-
TRINITY_DN42195_c1_g5	-	1.75	0	8.42121	1.71747e-08	-
TRINITY_DN37694_c1_g5	Os08g0175600	1.64	0	8.38358	1.53344e-08	DNA polymerase I A like [Actinidia chinensis var. chinensis]
TRINITY_DN35737_c2_g7	-	18.85	0	8.36811	1.89846e-08	LINE-1 retrotransposable element ORF2 protein isoform A [Glycine soja]
TRINITY_DN49849_c0_g2	At1g16060	2.09	0	8.35866	5.6559e-07	AP2-like ethylene-responsive transcription factor [Actinidia chinensis var. chinensis]
TRINITY_DN50651_c0_g8	-	3.04	0	8.33932	2.64423e-08	-
TRINITY_DN35630_c0_g2	-	1.58	0	8.33139	1.16869e-07	-
TRINITY_DN52337_c0_g4	-	12.37	0	8.3181	6.90005e-08	-
TRINITY_DN38162_c1_g4	-	4.31	0	8.30987	3.94092e-08	-
TRINITY_DN54076_c1_g4	-	3.64	0	8.30887	7.99911e-07	-
TRINITY_DN49501_c3_g7	-	11.18	0.19	8.29574	2.3278e-15	-
TRINITY_DN47272_c2_g2	-	2.27	0	8.29087	6.29249e-08	-
TRINITY_DN46571_c1_g1	-	2.1	0	8.28884	5.30343e-08	-
TRINITY_DN37131_c0_g4	-	7.59	0	8.26037	4.94181e-07	-
TRINITY_DN53543_c0_g2	-	5.42	0	8.25904	1.01842e-07	-
TRINITY_DN36837_c1_g6	-	2.7	0	8.24895	2.5669e-07	-
TRINITY_DN47904_c0_g3	-	5.12	0	8.24536	7.95311e-07	-
TRINITY_DN47863_c5_g1	-	26.14	0	8.23686	4.12331e-05	hypothetical protein CKAN_01329200 [Cinnamomum micranthum f. kanehirae]
TRINITY_DN52537_c1_g7	-	20.21	0	8.23626	1.22891e-07	-
TRINITY_DN48944_c1_g2	-	2.53	0	8.20992	1.42323e-06	PREDICTED: uncharacterized protein LOC105041962 [Elaeis guineensis]
TRINITY_DN32768_c0_g6	RPM1	7.04	0	8.20585	3.66391e-07	disease resistance protein RPM1-like isoform X1 [Ziziphus jujuba]
TRINITY_DN42551_c0_g2	-	15.53	0.06	8.17226	1.78702e-17	-
TRINITY_DN39304_c1_g4	-	25.38	0	8.16693	1.08389e-07	PREDICTED: uncharacterized protein LOC104210150 [Nicotiana sylvestris]
TRINITY_DN33900_c0_g8	-	1.93	0	8.16689	3.16418e-07	-
TRINITY_DN43979_c0_g1	-	6.48	0	8.16511	1.22891e-07	-
TRINITY_DN51902_c2_g4	-	14.55	0	8.16392	2.09663e-07	-
TRINITY_DN55106_c1_g2	-	3.15	0	8.16027	1.65862e-07	uncharacterized protein LOC109823340 [Asparagus officinalis]
TRINITY_DN43917_c0_g6	-	2.55	0	8.15736	1.30383e-07	-
TRINITY_DN42504_c2_g2	-	2.84	0	8.14959	9.28066e-08	-
TRINITY_DN38820_c2_g1	-	13.73	0	8.14717	2.22004e-07	PREDICTED: uncharacterized protein LOC104089526 [Nicotiana tomentosiformis]
TRINITY_DN55817_c0_g2	-	14.86	0.04	8.14671	1.81513e-14	-
TRINITY_DN50229_c1_g6	-	1.85	0	8.14379	4.92252e-07	uncharacterized protein LOC110115595 [Dendrobium catenatum]
TRINITY_DN34156_c1_g3	-	3.41	0	8.13972	3.23167e-07	hypothetical protein DVH24_041473 [Malus domestica]
TRINITY_DN34622_c3_g2	-	10.94	0	8.13777	1.84017e-07	-
TRINITY_DN46155_c1_g1	-	1.7	0	8.12583	1.62922e-07	-
TRINITY_DN36144_c1_g2	-	18.4	0.04	8.12455	4.27343e-14	-
TRINITY_DN42377_c1_g3	-	1.77	0	8.11891	1.5322e-07	-
TRINITY_DN48350_c2_g4	-	2.29	0	8.11676	4.4821e-07	-
TRINITY_DN51854_c4_g1	-	6.07	0	8.11571	1.30383e-07	-
TRINITY_DN34090_c0_g2	acyP	12.91	0.08	8.11536	8.89321e-14	uncharacterized protein LOC103715350 [Phoenix dactylifera]
TRINITY_DN39981_c0_g1	-	7.7	0	8.10149	2.03502e-07	-
TRINITY_DN54615_c1_g3	-	17.3	0	8.07188	5.27347e-07	-
TRINITY_DN42020_c1_g10	-	22.42	0	8.05834	6.13015e-07	hypothetical protein L484_004421 [Morus notabilis]
TRINITY_DN45442_c1_g3	LECRKS1	2.43	0	8.04796	2.74682e-07	PREDICTED: L-type lectin-domain containing receptor kinase S.1 [Musa acuminata subsp. malaccensis]
TRINITY_DN34403_c3_g3	-	4.56	0	8.03817	1.94543e-07	-
TRINITY_DN54781_c0_g2	LPD1	7.86	0	8.03408	5.36414e-07	PREDICTED: dihydrolipoyl dehydrogenase, mitochondrial-like [Erythranthe guttata]
TRINITY_DN45240_c2_g5	-	7.85	0	8.01661	4.56011e-07	-
TRINITY_DN51325_c0_g2	-	4.37	0	8.01352	4.1911e-07	PREDICTED: putative disease resistance protein RGA3 [Gossypium arboreum]
TRINITY_DN53853_c0_g1	-	20.8	0	8.01086	2.39862e-07	-
TRINITY_DN48272_c0_g2	-	24.15	0	7.99797	5.36414e-07	-
TRINITY_DN35930_c0_g3	-	1.27	0	7.99598	7.16259e-06	-
TRINITY_DN40786_c0_g6	Os01g0518400	9.96	0	7.99376	3.69387e-07	HAT family dimerization domain-containing protein, partial [Trifolium pratense]
TRINITY_DN41228_c0_g3	-	5.78	0	7.98577	5.60411e-07	-
TRINITY_DN47480_c0_g6	-	3.4	0	7.98335	4.00299e-07	-
TRINITY_DN54615_c1_g7	-	6.6	0	7.98206	4.86376e-07	-
TRINITY_DN40835_c3_g2	-	4.78	0	7.97693	3.28731e-07	-
TRINITY_DN35718_c2_g4	-	2.07	0	7.96129	9.8658e-07	uncharacterized protein LOC110095647 [Dendrobium catenatum]
TRINITY_DN40759_c0_g2	TKPR2	4.01	0	7.95891	5.23488e-07	PREDICTED: tetraketide alpha-pyrone reductase 2 isoform X1 [Nelumbo nucifera]
TRINITY_DN56040_c0_g2	-	5.82	0	7.95801	5.71986e-07	-
TRINITY_DN34567_c2_g3	-	3.06	0	7.94272	1.13541e-05	-
TRINITY_DN33520_c1_g5	RPS5	21.64	0.07	7.92024	1.4834e-16	unnamed protein product, partial [Vitis vinifera]
TRINITY_DN55392_c0_g4	-	10.42	0	7.91137	5.64338e-07	-
TRINITY_DN48582_c1_g2	-	14.48	0	7.90996	6.55902e-07	-
TRINITY_DN45923_c1_g1	-	81.78	0.23	7.89519	2.21664e-11	-
TRINITY_DN38602_c1_g3	-	7.49	0	7.86494	5.77329e-07	-
TRINITY_DN55132_c0_g2	-	10.29	0	7.862	2.24333e-06	-
TRINITY_DN50303_c2_g2	-	17.73	0	7.85102	3.26288e-06	-
TRINITY_DN53740_c0_g3	-	7.83	0	7.83489	8.30214e-07	-
TRINITY_DN45691_c0_g4	-	2.04	0	7.81702	8.93746e-07	-
TRINITY_DN35736_c1_g3	-	1.09	0	7.81702	8.93746e-07	-
TRINITY_DN47876_c0_g4	-	2.88	0	7.8037	2.24726e-06	-
TRINITY_DN53899_c0_g6	-	6.33	0.02	7.80348	3.4156e-12	-
TRINITY_DN47421_c2_g6	-	3.24	0	7.80258	9.21925e-07	-
TRINITY_DN37884_c0_g6	-	3	0	7.80177	3.60169e-06	-
TRINITY_DN53430_c0_g2	MIK2	13.06	1.83	7.79435	2.13722e-31	MDIS1-interacting receptor like kinase 2-like protein [Cinnamomum micranthum f. kanehirae]
TRINITY_DN55792_c4_g2	-	5.44	0	7.79298	2.22269e-06	uncharacterized protein LOC103723041 [Phoenix dactylifera]
TRINITY_DN52537_c1_g6	-	1.93	0	7.78903	1.05645e-06	UPF0481 protein [Ananas comosus]
TRINITY_DN36501_c1_g4	-	1.94	0	7.78838	2.04903e-06	-
TRINITY_DN36751_c0_g2	-	6.84	0	7.7843	9.81474e-07	-
TRINITY_DN38654_c0_g5	-	3.39	0	7.77987	2.82241e-06	hypothetical protein LSAT_4X22280 [Lactuca sativa]
TRINITY_DN34656_c0_g11	-	12.67	0	7.77425	1.95833e-06	-
TRINITY_DN37955_c0_g4	-	5.19	0	7.75694	2.72923e-06	protein ALP1-like [Asparagus officinalis]
TRINITY_DN48651_c1_g4	-	3.36	0	7.75061	1.3227e-05	-
TRINITY_DN33683_c3_g9	-	3.01	0	7.74833	2.06436e-05	-
TRINITY_DN37060_c0_g7	-	1.25	0	7.74792	2.0138e-06	PREDICTED: uncharacterized protein LOC107880269 [Prunus mume]
TRINITY_DN39861_c3_g1	-	9.17	0	7.74504	1.35501e-06	-
TRINITY_DN49981_c0_g3	At3g47200	0.92	0	7.74178	1.40983e-06	UPF0481 protein At3g47200-like [Phoenix dactylifera]
TRINITY_DN43613_c0_g6	-	1.5	0	7.72986	2.01259e-06	-
TRINITY_DN56086_c0_g4	CXE15	5.94	0	7.72937	2.01099e-06	PREDICTED: probable carboxylesterase 15 [Elaeis guineensis]
TRINITY_DN52138_c0_g8	-	8.94	0.03	7.72696	2.77832e-12	-
TRINITY_DN57154_c1_g12	-	1.82	0	7.70774	3.90525e-06	-
TRINITY_DN34687_c2_g2	-	1.72	0	7.70038	1.93849e-06	-
TRINITY_DN55395_c0_g6	-	3.61	0	7.68992	2.59214e-06	-
TRINITY_DN44970_c0_g3	-	1.46	0	7.6899	1.89782e-06	-
TRINITY_DN40874_c0_g2	-	5.18	0	7.68293	3.5515e-06	-
TRINITY_DN40726_c2_g2	-	16.82	0.06	7.68045	2.24888e-16	-
TRINITY_DN42339_c2_g1	-	11.41	0	7.67903	3.26288e-06	-
TRINITY_DN50670_c3_g1	-	3.78	0	7.66629	3.35998e-06	-
TRINITY_DN35683_c1_g7	-	4.66	0	7.66359	2.15092e-06	-
TRINITY_DN50155_c0_g2	-	2.56	0	7.65156	1.97218e-06	-
TRINITY_DN44411_c1_g5	-	2.71	0	7.65146	4.00497e-06	-
TRINITY_DN51957_c3_g1	-	6.46	0	7.65014	3.22091e-06	-
TRINITY_DN46693_c1_g3	-	1.85	0	7.64868	2.56555e-06	-
TRINITY_DN7454_c0_g1	-	2.53	0	7.64285	2.76118e-06	-
TRINITY_DN53853_c0_g5	-	2.25	0	7.63622	2.52713e-06	-
TRINITY_DN57149_c1_g3	-	4.36	0	7.63128	2.1187e-06	-
TRINITY_DN39455_c0_g1	-	10.55	0	7.62926	8.44924e-06	-
TRINITY_DN54099_c2_g2	ELP3	11.55	0	7.62895	2.04935e-06	elongator complex protein 3 [Ananas comosus]
TRINITY_DN55165_c0_g3	-	2.05	0	7.62563	8.44269e-06	-
TRINITY_DN55898_c2_g5	DIOX2	0.88	0	7.62505	5.90185e-06	putative 2-oxoglutarate/Fe(II)-dependent dioxygenase [Vitis vinifera]
TRINITY_DN57341_c2_g6	-	5.98	0	7.6248	1.84324e-05	-
TRINITY_DN42275_c1_g6	-	1.23	0	7.6242	4.76935e-06	-
TRINITY_DN42290_c5_g1	-	4.96	0	7.62048	3.68568e-06	-
TRINITY_DN50160_c4_g1	-	1.47	0	7.61133	2.00402e-05	-
TRINITY_DN40750_c2_g6	-	2.11	0	7.61104	5.70561e-06	-
TRINITY_DN38336_c2_g9	-	0.39	0	7.59974	3.56863e-06	-
TRINITY_DN45848_c1_g4	-	1.63	0	7.59077	4.20901e-06	-
TRINITY_DN44634_c2_g4	-	4.59	0	7.57584	7.16259e-06	-
TRINITY_DN43802_c0_g1	-	3.3	0	7.57476	3.99007e-06	-
TRINITY_DN45161_c0_g8	-	2.97	0	7.57143	2.91121e-06	-
TRINITY_DN45912_c0_g2	-	3.45	0	7.56383	6.04896e-06	-
TRINITY_DN46189_c0_g4	-	10.03	0	7.55738	4.73026e-06	-
TRINITY_DN55719_c3_g3	-	13.16	0.04	7.55278	1.70722e-11	-
TRINITY_DN53469_c1_g3	-	1.84	0	7.54979	1.29789e-05	-
TRINITY_DN50399_c0_g1	-	1.99	0	7.54907	5.78988e-06	-
TRINITY_DN47037_c1_g3	-	4.46	0	7.53943	4.24803e-06	-
TRINITY_DN47165_c1_g4	LECRKS7	2.35	0	7.53706	3.17624e-05	PREDICTED: probable L-type lectin-domain containing receptor kinase S.5 [Musa acuminata subsp. malaccensis]
TRINITY_DN55377_c0_g1	-	5.4	0	7.53673	4.44965e-06	-
TRINITY_DN56601_c0_g6	-	2.22	0	7.52426	8.44792e-05	-
TRINITY_DN52368_c0_g3	-	19.07	0	7.50935	6.8102e-06	-
TRINITY_DN36947_c0_g2	-	10.04	0	7.50803	8.04184e-06	protein BRASSINOSTEROID INSENSITIVE 1 isoform X2 [Durio zibethinus]
TRINITY_DN53443_c1_g3	At2g02240	11.17	0.08	7.49808	1.50698e-15	PREDICTED: F-box protein At2g02240-like [Elaeis guineensis]
TRINITY_DN54853_c1_g3	-	7.13	0	7.49528	1.5884e-05	-
TRINITY_DN40967_c2_g8	-	2.05	0	7.48947	1.0561e-05	-
TRINITY_DN48198_c0_g1	-	4.15	0	7.48888	1.00654e-05	-
TRINITY_DN40998_c5_g5	-	3.73	0	7.48711	5.66893e-06	-
TRINITY_DN48532_c1_g5	-	1.59	0	7.47874	5.49912e-06	-
TRINITY_DN48391_c1_g3	-	3.76	0	7.47302	1.25243e-05	-
TRINITY_DN36311_c2_g1	-	2.96	0	7.47094	1.3112e-05	-
TRINITY_DN42382_c2_g4	-	13.22	0	7.45887	1.70656e-05	-
TRINITY_DN32266_c0_g6	-	1.52	0	7.44539	1.28135e-05	-
TRINITY_DN55013_c1_g5	-	31.88	0.16	7.43255	1.14913e-17	protein NRT1/ PTR FAMILY 5.6-like [Ricinus communis]
TRINITY_DN33742_c1_g3	-	6.04	0	7.43202	1.67069e-05	-
TRINITY_DN40048_c1_g5	-	2.42	0	7.42337	9.82317e-05	-
TRINITY_DN51773_c0_g5	-	4.61	0	7.41804	7.22405e-06	PREDICTED: profilin-4 [Tarenaya hassleriana]
TRINITY_DN34428_c0_g6	-	2.69	0	7.41284	1.66404e-05	-
TRINITY_DN42291_c0_g2	-	1.61	0	7.41186	0.000133018	PREDICTED: disease resistance protein RPS2 [Populus euphratica]
TRINITY_DN50200_c1_g6	-	9.1	0	7.38409	2.2069e-05	-
TRINITY_DN45450_c2_g1	-	1.72	0	7.38133	1.11423e-05	PREDICTED: uncharacterized protein LOC103994246 [Musa acuminata subsp. malaccensis]
TRINITY_DN37119_c0_g4	-	4.11	0	7.37729	1.5874e-05	-
TRINITY_DN38336_c2_g4	-	0.97	0	7.37402	1.46972e-05	-
TRINITY_DN38521_c4_g5	-	1.79	0	7.37304	1.62705e-05	hypothetical protein AQUCO_04500136v1 [Aquilegia coerulea]
TRINITY_DN55788_c0_g5	-	1.73	0	7.37214	1.29147e-05	-
TRINITY_DN41903_c2_g4	-	3.14	0	7.37	1.06708e-05	-
TRINITY_DN37061_c1_g3	-	1.9	0	7.3694	1.83208e-05	-
TRINITY_DN39370_c1_g5	-	3.05	0.01	7.36741	3.573e-10	-
TRINITY_DN53001_c0_g1	-	7.89	0	7.33906	1.0616e-05	-
TRINITY_DN39698_c2_g6	-	1.57	0	7.33661	0.000398017	-
TRINITY_DN37097_c0_g4	-	5.51	0	7.3366	1.51878e-05	-
TRINITY_DN54832_c0_g4	-	4.85	0	7.3345	1.09809e-05	-
TRINITY_DN44791_c0_g5	-	17.3	0	7.332	1.6605e-05	uncharacterized protein LOC113718666 [Coffea arabica]
TRINITY_DN49095_c1_g1	-	6.25	0	7.32416	1.22187e-05	-
TRINITY_DN51322_c0_g3	-	2.05	0	7.31278	3.48927e-05	-
TRINITY_DN37795_c0_g2	-	12.73	0	7.31081	0.000111723	-
TRINITY_DN39627_c1_g9	-	1.88	0	7.30925	7.78358e-05	-
TRINITY_DN38556_c2_g1	-	2.17	0	7.30782	1.39463e-05	-
TRINITY_DN51696_c2_g3	-	2.09	0	7.2904	2.14037e-05	-
TRINITY_DN53879_c2_g6	-	2.16	0	7.28537	1.67608e-05	-
TRINITY_DN56383_c3_g2	-	6.61	0	7.28537	1.67608e-05	-
TRINITY_DN56231_c0_g1	-	4.84	0	7.27802	7.3333e-05	-
TRINITY_DN33263_c3_g1	-	5.02	0.03	7.27702	1.41912e-10	-
TRINITY_DN46205_c1_g4	-	7	0	7.27319	1.49974e-05	-
TRINITY_DN41168_c6_g2	-	4.45	0	7.26588	2.17751e-05	-
TRINITY_DN38525_c3_g9	-	4.3	0	7.24783	2.28727e-05	-
TRINITY_DN52953_c1_g2	PRO1	1.67	0	7.24269	2.41826e-05	profilin [Amborella trichopoda]
TRINITY_DN41351_c0_g2	-	2.92	0	7.23347	0.000463075	-
TRINITY_DN38522_c4_g3	-	2.62	0	7.23317	1.83485e-05	-
TRINITY_DN53061_c0_g4	-	2.86	0	7.23107	2.92648e-05	-
TRINITY_DN52533_c2_g9	-	2.27	0	7.22899	2.70321e-05	-
TRINITY_DN55121_c0_g5	-	5.89	0	7.22593	2.5436e-05	-
TRINITY_DN42194_c2_g2	-	11.14	0	7.21961	1.95917e-05	-
TRINITY_DN33840_c0_g1	-	3.77	0	7.21613	5.92029e-05	-
TRINITY_DN49994_c2_g7	-	3.47	0	7.21102	2.15372e-05	-
TRINITY_DN53850_c0_g4	SYCO	4.23	0.01	7.20855	1.81677e-12	cysteine--tRNA ligase, chloroplastic/mitochondrial-like [Ananas comosus]
TRINITY_DN41164_c0_g2	-	8.34	0	7.20365	0.000342291	-
TRINITY_DN53488_c2_g10	-	5.92	0	7.20292	0.000127685	-
TRINITY_DN39253_c0_g4	-	2.62	0	7.18485	3.27218e-05	-
TRINITY_DN40347_c1_g4	-	11.53	0.06	7.14355	3.05335e-16	-
TRINITY_DN41333_c4_g5	-	2.38	0	7.14162	0.000121545	-
TRINITY_DN37138_c2_g6	MYC2	10.69	0.06	7.13818	3.24143e-12	Myc-type, basic helix-loop-helix (bHLH) domain-containing protein [Cynara cardunculus var. scolymus]
TRINITY_DN35752_c2_g5	-	1.59	0	7.13709	7.42727e-05	-
TRINITY_DN57090_c1_g2	-	4.46	0	7.12987	5.91522e-05	-
TRINITY_DN37543_c2_g1	-	1.41	0	7.12414	0.000552182	-
TRINITY_DN34078_c2_g1	-	4.97	0	7.11832	3.60045e-05	uncharacterized protein C2845_PM18G12040 [Panicum miliaceum]
TRINITY_DN55121_c0_g3	-	19.58	0.08	7.10766	4.1512e-08	-
TRINITY_DN53724_c0_g1	-	1.06	0	7.10581	4.37574e-05	Retrovirus-related Pol polyprotein from transposon TNT 1-94 [Cajanus cajan]
TRINITY_DN34799_c2_g2	-	2.97	0	7.09713	0.000130682	uncharacterized protein C2845_PM04G11000 [Panicum miliaceum]
TRINITY_DN51770_c1_g3	-	2.39	0	7.09379	0.000841558	-
TRINITY_DN38549_c2_g11	-	2.3	0	7.09265	4.26672e-05	-
TRINITY_DN46027_c2_g3	-	1.89	0	7.08699	4.41396e-05	-
TRINITY_DN42377_c1_g9	-	1.96	0	7.08581	8.02038e-05	-
TRINITY_DN32731_c0_g5	-	2.16	0	7.08533	5.07784e-05	-
TRINITY_DN56839_c1_g1	-	8.08	0	7.07044	4.79461e-05	-
TRINITY_DN52033_c1_g2	-	6.76	0	7.06869	0.000158954	-
TRINITY_DN51097_c0_g2	-	24.99	0.11	7.06077	1.18132e-09	-
TRINITY_DN36052_c2_g4	-	10.99	0	7.05534	0.000109805	-
TRINITY_DN51515_c0_g3	-	1.29	0	7.05197	0.000625604	-
TRINITY_DN37556_c1_g5	-	3.02	0.02	7.04999	5.44182e-09	uncharacterized protein LOC113362158 [Papaver somniferum]
TRINITY_DN30636_c0_g1	-	14.29	0	7.03997	6.75284e-05	-
TRINITY_DN34318_c0_g4	-	7.71	0.05	7.03909	2.37279e-09	-
TRINITY_DN28765_c0_g1	-	43.41	0.41	7.03801	1.71948e-11	-
TRINITY_DN45063_c3_g3	-	36.24	0.22	7.03789	5.39191e-14	-
TRINITY_DN55944_c1_g4	-	12.08	0.08	7.01936	1.62016e-09	-
TRINITY_DN50620_c0_g1	-	7.63	0.13	7.01067	1.62016e-09	-
TRINITY_DN41007_c0_g7	-	2.92	0	7.00847	7.40409e-05	-
TRINITY_DN38187_c1_g4	-	2.18	0	6.99724	0.000161682	-
TRINITY_DN53539_c2_g3	-	2.04	0	6.98472	0.000256856	-
TRINITY_DN54445_c0_g7	-	3.38	0	6.98471	9.01586e-05	-
TRINITY_DN34328_c0_g4	-	8.58	0	6.98288	0.000251486	retrotransposon protein, putative, Ty1-copia subclass [Oryza sativa Japonica Group]
TRINITY_DN52565_c1_g10	-	11.02	0	6.97452	0.000111429	-
TRINITY_DN50457_c1_g4	-	0.5	0	6.96094	9.15288e-05	zinc finger protein [Macleaya cordata]
TRINITY_DN48542_c0_g5	-	9.15	0.08	6.94887	2.75598e-08	-
TRINITY_DN56501_c0_g2	-	3.47	0	6.90335	0.000788029	Retrovirus-related Pol polyprotein from transposon TNT 1-94 [Apostasia shenzhenica]
TRINITY_DN52709_c0_g5	-	1.23	0	6.88724	0.0001427	-
TRINITY_DN39427_c0_g1	-	22.33	0.13	6.88348	8.08537e-08	putative NOT transcription complex subunit VIP2 [Capsicum chinense]
TRINITY_DN46962_c1_g6	GIP	1.54	0.01	6.87178	8.18057e-12	Integrase, catalytic core [Corchorus capsularis]
TRINITY_DN37419_c0_g1	-	2.14	0	6.81036	0.000335431	-
TRINITY_DN42478_c0_g5	-	4.7	0	6.76247	0.000983612	PREDICTED: uncharacterized protein LOC107792979 [Nicotiana tabacum]
TRINITY_DN52565_c1_g1	-	9.18	0.13	6.75809	2.24805e-07	-
TRINITY_DN42823_c1_g5	-	1.69	0.01	6.75241	2.02697e-08	-
TRINITY_DN34656_c0_g1	-	13.73	0.14	6.67036	1.49839e-09	-
TRINITY_DN35712_c0_g4	-	3.44	0.04	6.65676	2.47327e-08	-
TRINITY_DN57295_c2_g1	TY3B-G	2.29	0.02	6.63202	5.83011e-18	Integrase [Actinidia chinensis var. chinensis]
TRINITY_DN44103_c0_g3	CTPS2	16.56	0.19	6.59702	1.82077e-20	CTP synthase-like [Cajanus cajan]
TRINITY_DN38024_c1_g4	-	2.65	0.03	6.59009	1.08295e-09	-
TRINITY_DN52690_c2_g4	-	8.27	0.06	6.55018	5.68783e-08	Threonylcarbamoyladenosine tRNA methylthiotransferase [Capsicum baccatum]
TRINITY_DN36266_c2_g2	-	3.85	0.08	6.53394	6.91481e-08	-
TRINITY_DN34616_c0_g5	HCT4	5.12	0.05	6.53124	9.28066e-08	fatty alcohol:caffeoyl-CoA acyltransferase-like [Phoenix dactylifera]
TRINITY_DN46193_c3_g1	-	12.68	0.13	6.5207	6.30211e-09	-
TRINITY_DN50506_c0_g5	-	3.47	0.02	6.51813	7.41611e-16	-
TRINITY_DN49579_c1_g3	-	6.97	0.7	6.45223	5.20622e-11	-
TRINITY_DN44572_c0_g1	-	11.94	0.09	6.43386	8.09633e-07	-
TRINITY_DN38148_c1_g4	-	2.78	0.03	6.40555	2.14593e-07	-
TRINITY_DN43914_c2_g4	-	2.11	0.02	6.39344	1.01862e-06	-
TRINITY_DN34363_c3_g2	-	7.61	0.09	6.37026	7.11362e-09	hypothetical protein CQW23_01217 [Capsicum baccatum]
TRINITY_DN46519_c0_g5	-	1.75	0.06	6.36456	3.64492e-07	-
TRINITY_DN42431_c0_g5	-	12.5	0.13	6.31746	2.35616e-10	hypothetical protein GW17_00007532 [Ensete ventricosum]
TRINITY_DN46077_c3_g2	-	35.59	0.37	6.27416	1.71953e-09	uncharacterized protein LOC111023247 [Momordica charantia]
TRINITY_DN44791_c0_g6	pol	3.39	0.04	6.24778	2.01099e-06	hypothetical protein TSUD_164070 [Trifolium subterraneum]
TRINITY_DN46838_c0_g2	-	26.71	0.21	6.24713	8.99541e-07	disease resistance protein RGA2-like [Ananas comosus]
TRINITY_DN46798_c1_g3	HSP23.6	17.16	0.22	6.24187	4.58952e-14	small heat shock protein, chloroplastic-like isoform X2 [Phoenix dactylifera]
TRINITY_DN35283_c0_g2	-	1.81	0.01	6.20909	8.14157e-07	unnamed protein product, partial [Vitis vinifera]
TRINITY_DN51454_c3_g1	-	3.75	0.24	6.20474	1.11822e-06	-
TRINITY_DN39054_c2_g4	-	5.4	0.04	6.19017	1.59564e-06	-
TRINITY_DN37961_c0_g5	HMA2	33.63	0.39	6.18329	3.86298e-16	putative inactive cadmium/zinc-transporting ATPase HMA3 [Phoenix dactylifera]
TRINITY_DN53796_c1_g3	ARF24	5.32	0.04	6.17318	1.3194e-06	auxin response factor 23-like isoform X1 [Phoenix dactylifera]
TRINITY_DN38771_c1_g1	-	13.96	0.16	6.16069	2.06925e-06	PREDICTED: uncharacterized protein LOC107844298 [Capsicum annuum]
TRINITY_DN34824_c4_g1	-	1.75	0.02	6.15275	5.08574e-06	-
TRINITY_DN38241_c0_g3	ALMT9	1.39	0.01	6.14358	1.74696e-07	PREDICTED: aluminum-activated malate transporter 9-like [Nelumbo nucifera]
TRINITY_DN56816_c2_g5	PBL17	3.28	0.05	6.13416	6.38744e-08	PREDICTED: probable serine/threonine-protein kinase PBL17 [Elaeis guineensis]
TRINITY_DN27369_c0_g1	-	14.44	0.18	6.13134	1.19717e-05	-
TRINITY_DN49341_c0_g2	-	43.36	0.54	6.11566	6.60752e-13	-
TRINITY_DN50962_c1_g5	DTX19	1.85	0.02	6.08662	8.7754e-06	Multi antimicrobial extrusion protein [Cinnamomum micranthum f. kanehirae]
TRINITY_DN34207_c0_g6	-	5.52	0.07	6.05643	2.66183e-08	-
TRINITY_DN52655_c0_g5	-	0.7	0.01	6.05092	2.09742e-08	hypothetical protein CRG98_043042, partial [Punica granatum]
TRINITY_DN51698_c1_g7	-	15.8	0.26	6.04201	4.16351e-11	-
TRINITY_DN53378_c1_g5	-	1.91	0.03	6.03104	5.51254e-08	-
TRINITY_DN42382_c2_g3	-	3.75	0.26	6.03075	6.30316e-09	-
TRINITY_DN33878_c1_g8	-	3.74	0.04	6.03039	2.35379e-06	-
TRINITY_DN43785_c0_g4	-	1.97	0.02	6.02995	1.83247e-08	-
TRINITY_DN34433_c3_g1	-	4.64	0.04	5.99569	4.68629e-06	-
TRINITY_DN52709_c0_g3	-	2.83	0.04	5.97112	5.09167e-06	-
TRINITY_DN42303_c1_g3	-	10.22	0.04	5.95063	1.27797e-08	-
TRINITY_DN52481_c0_g3	-	22.31	0.33	5.94167	7.89813e-10	-
TRINITY_DN42646_c0_g3	CRK25	15.17	2.05	5.93055	9.4167e-18	cysteine-rich receptor-like protein kinase 10 isoform X2 [Durio zibethinus]
TRINITY_DN40394_c0_g1	-	2.01	0.02	5.93018	5.49717e-06	uncharacterized protein LOC111912854 [Lactuca sativa]
TRINITY_DN40297_c2_g3	-	3.94	0.04	5.92909	6.38548e-06	-
TRINITY_DN34018_c2_g3	-	5.18	0.29	5.89649	9.21211e-09	-
TRINITY_DN54244_c0_g1	HMA4	16.75	0.28	5.89509	5.45411e-19	Cation-transporting P-type ATPase [Cinnamomum micranthum f. kanehirae]
TRINITY_DN42541_c0_g5	-	3.02	0.02	5.88801	1.5866e-07	-
TRINITY_DN47231_c1_g3	-	1.39	0.02	5.87455	1.5014e-08	-
TRINITY_DN55964_c1_g2	-	3.71	0.1	5.87409	6.22965e-06	-
TRINITY_DN52944_c0_g3	-	1.26	0.01	5.87377	6.01471e-06	-
TRINITY_DN42670_c2_g3	-	1.65	0.03	5.87221	8.83371e-06	-
TRINITY_DN45398_c0_g1	-	13.27	0.21	5.87185	2.13991e-21	-
TRINITY_DN44888_c1_g1	-	15.77	0.16	5.86647	6.72478e-06	-
TRINITY_DN56056_c0_g1	-	16.41	0.22	5.85797	1.1181e-07	-
TRINITY_DN33611_c0_g4	EDR1	6.46	0.08	5.82417	2.02471e-07	serine/threonine-protein kinase EDR1 isoform X1 [Amborella trichopoda]
TRINITY_DN38409_c0_g3	-	4.7	0.06	5.80904	3.28985e-07	-
TRINITY_DN52882_c2_g2	PUB33	72.89	2.16	5.78144	9.08595e-15	U-box domain-containing protein 33 [Vitis vinifera]
TRINITY_DN37041_c1_g3	-	21.58	0.62	5.78041	1.0057e-12	-
TRINITY_DN44988_c0_g4	UGT87A2	3.99	0.07	5.77901	6.12636e-10	PREDICTED: UDP-glycosyltransferase 87A2-like [Elaeis guineensis]
TRINITY_DN47046_c3_g1	-	2.07	0.03	5.76452	1.25027e-05	-
TRINITY_DN40028_c0_g1	-	2.55	0.03	5.76062	3.10828e-05	-
TRINITY_DN42044_c2_g2	-	4.45	0.41	5.72925	6.22811e-07	-
TRINITY_DN41499_c0_g3	ACS1	21.79	0.51	5.72743	0.000113625	ACC synthase family protein, partial [Musa acuminata AAA Group]
TRINITY_DN39509_c1_g10	-	11.87	0.14	5.72647	1.44211e-05	-
TRINITY_DN43547_c2_g6	-	2.38	0.04	5.71803	8.72461e-07	-
TRINITY_DN42725_c1_g9	-	1.87	0.03	5.69601	1.63412e-06	-
TRINITY_DN38450_c0_g2	-	57.42	0.86	5.69336	2.1112e-16	AMP-binding domain-containing protein/DUF4009 domain-containing protein [Cephalotus follicularis]
TRINITY_DN50988_c0_g1	-	5.32	0.07	5.68967	2.00997e-05	-
TRINITY_DN34270_c3_g2	-	4.42	0.13	5.68005	1.84005e-09	uncharacterized protein LOC105041961 [Elaeis guineensis]
TRINITY_DN47554_c2_g6	-	7.27	0.1	5.67738	1.96602e-05	-
TRINITY_DN51918_c0_g12	HSP18	270.51	5.05	5.6761	2.37567e-12	17.8 kDa class I heat shock protein-like [Phoenix dactylifera]
TRINITY_DN41121_c0_g8	-	6.65	0.1	5.66962	6.3522e-08	-
TRINITY_DN45041_c0_g11	-	3.04	0.04	5.66706	5.3654e-05	-
TRINITY_DN38419_c0_g4	-	2.31	0.05	5.66046	1.66404e-05	-
TRINITY_DN44228_c0_g14	-	1.92	0.04	5.65819	1.16441e-06	-
TRINITY_DN34737_c3_g7	-	4.25	0.06	5.65784	1.20582e-06	-
TRINITY_DN45029_c0_g5	-	17.03	0.1	5.64785	5.84692e-05	-
TRINITY_DN35848_c0_g4	-	4.11	0.14	5.63953	1.4143e-09	-
TRINITY_DN48909_c1_g5	XI-F	14.48	0.33	5.63444	1.27371e-09	Myosin-J heavy chain [Panicum miliaceum]
TRINITY_DN38155_c0_g1	-	14.28	0.19	5.6217	3.58393e-05	-
TRINITY_DN34410_c3_g1	-	522.68	10.14	5.61308	5.20679e-19	-
TRINITY_DN45025_c4_g6	-	5.94	0.06	5.60717	6.77297e-06	-
TRINITY_DN53419_c1_g3	-	3.14	0.02	5.60531	3.47391e-05	hypothetical protein BC332_01408 [Capsicum chinense]
TRINITY_DN48228_c0_g3	-	6.13	0.1	5.60059	2.0527e-13	-
TRINITY_DN41367_c1_g8	-	129.09	2.61	5.5848	1.01951e-09	-
TRINITY_DN34484_c2_g1	-	1.49	0.02	5.58292	8.9482e-05	putative ribonuclease H protein [Vitis vinifera]
TRINITY_DN49740_c0_g1	-	28.86	2.34	5.57091	8.40447e-16	Retrovirus-related Pol polyprotein from transposon TNT 1-94 [Apostasia shenzhenica]
TRINITY_DN48202_c2_g1	-	18.56	1.08	5.56877	1.29879e-10	-
TRINITY_DN33480_c1_g1	-	22.95	0.35	5.56104	7.90119e-07	-
TRINITY_DN44432_c0_g1	-	11.35	0.24	5.55707	3.86642e-13	copper transport protein ATX1 isoform X1 [Dendrobium catenatum]
TRINITY_DN39782_c0_g5	-	2.8	0.04	5.55385	4.26672e-05	-
TRINITY_DN28797_c0_g1	-	8.69	0.16	5.55091	2.2069e-05	-
TRINITY_DN39805_c3_g3	At2g20360	1.3	0.02	5.55049	6.75124e-05	NADH dehydrogenase [ubiquinone] 1 alpha subcomplex subunit 9, mitochondrial [Arachis duranensis]
TRINITY_DN39072_c1_g7	-	8.75	0.15	5.54673	4.60231e-05	-
TRINITY_DN47086_c0_g3	-	2.02	0.03	5.53614	9.11945e-05	-
TRINITY_DN42101_c3_g4	-	14.53	0.26	5.53571	3.238e-05	-
TRINITY_DN54274_c2_g2	-	9.82	0.13	5.5235	8.87868e-05	-
TRINITY_DN34913_c0_g3	-	6.36	0.15	5.51861	2.58978e-07	-
TRINITY_DN33491_c2_g5	-	1.69	0.02	5.51784	3.36829e-06	putative reverse transcriptase [Oryza sativa Japonica Group]
TRINITY_DN42632_c0_g2	-	1.83	0.02	5.51724	6.37713e-05	-
TRINITY_DN35274_c1_g6	-	2.8	0.04	5.51434	6.87836e-05	-
TRINITY_DN37856_c0_g1	-	3.66	0.06	5.5044	7.89198e-05	-
TRINITY_DN52157_c0_g3	-	6.34	0.53	5.50319	2.855e-11	-
TRINITY_DN54678_c1_g2	-	3.16	0.03	5.50096	6.09583e-06	-
TRINITY_DN38771_c1_g4	-	33.45	0.69	5.49846	4.76751e-06	LINE-1 retrotransposable element ORF2 protein [Glycine soja]
TRINITY_DN43390_c1_g4	-	13.05	0.41	5.46466	2.26392e-07	-
TRINITY_DN54894_c0_g1	-	21.05	0.77	5.46081	9.56675e-16	PREDICTED: uncharacterized protein LOC105056586 [Elaeis guineensis]
TRINITY_DN39695_c1_g1	hormad1	6.9	0.16	5.45909	4.31213e-08	meiosis-specific protein ASY1 [Jatropha curcas]
TRINITY_DN45491_c1_g6	-	2.59	0.04	5.4587	7.43983e-05	-
TRINITY_DN37490_c1_g4	-	1.96	0.05	5.45808	7.0309e-05	-
TRINITY_DN43436_c2_g2	-	4.43	0.08	5.4363	6.56837e-05	Retrovirus-related Pol polyprotein from transposon TNT 1-94 [Vitis vinifera]
TRINITY_DN40346_c0_g3	-	1.47	0.02	5.43405	0.000143682	-
TRINITY_DN53501_c2_g4	ABCG11	3.6	0.08	5.43285	4.62623e-06	PREDICTED: ABC transporter G family member 11 [Gossypium raimondii]
TRINITY_DN56710_c0_g1	-	5.54	0.13	5.42963	5.64196e-07	-
TRINITY_DN30379_c0_g1	-	1.61	0.02	5.42419	6.87836e-05	-
TRINITY_DN29081_c0_g1	-	1.43	0.01	5.42136	7.0669e-05	-
TRINITY_DN47071_c1_g4	-	6.57	0.14	5.41453	4.50527e-11	-
TRINITY_DN52491_c1_g3	-	2.09	0.05	5.41356	2.03502e-07	-
TRINITY_DN44970_c0_g4	-	3.78	0.1	5.40376	1.69846e-08	-
TRINITY_DN42841_c1_g6	-	2.92	0.05	5.37019	6.62187e-06	-
TRINITY_DN47400_c1_g1	cht-1	25.83	0.67	5.36388	7.09252e-14	PREDICTED: acidic mammalian chitinase-like [Elaeis guineensis]
TRINITY_DN52665_c1_g4	-	5.19	0.12	5.36178	3.23684e-07	-
TRINITY_DN37444_c0_g4	-	1.64	0.04	5.36168	4.86956e-05	-
TRINITY_DN48171_c1_g4	-	4.05	0.1	5.35509	1.94262e-09	-
TRINITY_DN55106_c1_g6	-	53.42	1.16	5.34786	3.03074e-06	-
TRINITY_DN40500_c0_g2	-	13.5	0.28	5.33975	1.25467e-06	Villin-4 isoform A [Glycine soja]
TRINITY_DN55775_c1_g5	-	5.4	0.13	5.33874	0.000386475	-
TRINITY_DN46705_c0_g1	-	4.94	0.1	5.33863	9.14867e-05	-
TRINITY_DN40979_c0_g8	-	5.33	0.09	5.33821	0.000120598	-
TRINITY_DN46897_c1_g5	-	7.87	0.16	5.33739	0.000120574	-
TRINITY_DN43073_c1_g4	-	1.83	0.03	5.33739	0.000104841	-
TRINITY_DN33419_c2_g6	-	1.79	0.03	5.33244	6.12124e-06	-
TRINITY_DN33913_c3_g6	-	2.16	0.04	5.33197	0.000112385	-
TRINITY_DN43011_c1_g8	-	1.48	0.02	5.33059	9.88309e-05	-
TRINITY_DN52224_c2_g4	-	2.57	0.07	5.30151	1.69846e-08	-
TRINITY_DN46102_c0_g1	-	31.43	0.71	5.30141	8.79293e-07	uncharacterized protein LOC102660711 [Glycine max]
TRINITY_DN34134_c1_g7	-	2.22	0.04	5.29384	0.000111939	Retrovirus-related Pol polyprotein LINE-1 [Zea mays]
TRINITY_DN51957_c2_g1	-	3.26	0.07	5.28795	2.66183e-08	-
TRINITY_DN32645_c1_g6	-	4.55	0.1	5.27349	1.76435e-06	-
TRINITY_DN43838_c2_g3	-	22.47	0.75	5.2589	2.60733e-08	-
TRINITY_DN57341_c2_g3	-	3.13	0.08	5.24976	7.77786e-06	Retrovirus-related Pol polyprotein from transposon TNT 1-94 [Vitis vinifera]
TRINITY_DN50367_c0_g1	-	47.82	1.27	5.2481	9.52057e-17	-
TRINITY_DN33638_c1_g1	-	4.72	0.1	5.24709	3.2804e-06	Retrovirus-related Pol polyprotein LINE-1 [Triticum urartu]
TRINITY_DN55463_c1_g3	CYP704C1	13.44	0.36	5.24017	2.85491e-07	PREDICTED: cytochrome P450 704C1 [Elaeis guineensis]
TRINITY_DN50100_c1_g1	-	1.84	0.03	5.23947	0.000930121	-
TRINITY_DN32171_c1_g2	-	2.24	0.16	5.22621	0.000161389	uncharacterized protein LOC111890387 [Lactuca sativa]
TRINITY_DN52000_c0_g1	-	11.6	0.26	5.22584	8.72075e-05	-
TRINITY_DN54708_c0_g1	-	4.74	0.1	5.22564	2.24139e-09	-
TRINITY_DN48395_c2_g3	-	1.4	0.04	5.22402	3.47391e-05	-
TRINITY_DN55274_c0_g4	-	17.7	0.37	5.21662	2.23042e-05	-
TRINITY_DN47808_c0_g8	-	1.76	0.04	5.21395	0.000265111	uncharacterized protein LOC113359390 [Papaver somniferum]
TRINITY_DN44920_c0_g5	AtMg00810	1.92	0.05	5.20688	1.63229e-05	uncharacterized protein LOC109835036 [Asparagus officinalis]
TRINITY_DN56541_c2_g4	GLO1	79.93	2.27	5.20454	7.40919e-17	(S)-2-hydroxy-acid oxidase GLO1-like [Cucurbita moschata]
TRINITY_DN49164_c3_g4	-	5.08	0.08	5.20247	0.000284626	Retrovirus-related Pol polyprotein from transposon TNT 1-94, partial [Cajanus cajan]
TRINITY_DN49541_c0_g3	-	2.47	0.08	5.19585	9.94465e-06	-
TRINITY_DN46115_c1_g2	-	15.09	0.36	5.19205	6.86473e-05	-
TRINITY_DN35599_c0_g2	-	11.11	1.26	5.18688	2.50263e-06	-
TRINITY_DN35201_c4_g1	-	17.67	0.47	5.18619	1.28757e-06	-
TRINITY_DN32376_c1_g7	SD18	4.85	0.14	5.18259	2.1998e-07	PREDICTED: receptor-like serine/threonine-protein kinase SD1-8 [Nelumbo nucifera]
TRINITY_DN44919_c0_g4	-	11.78	0.31	5.17626	1.72953e-06	-
TRINITY_DN35148_c0_g2	-	13.71	1.04	5.17497	2.66183e-08	-
TRINITY_DN44500_c3_g1	-	6.31	0.48	5.16985	2.33559e-12	-
TRINITY_DN44500_c3_g2	-	2.62	0.07	5.16835	4.26672e-05	-
TRINITY_DN43619_c1_g5	-	3.44	0.09	5.16088	0.000293923	PREDICTED: beta-1,3-galactosyltransferase pvg3-like [Elaeis guineensis]
TRINITY_DN47752_c6_g2	-	13.13	0.37	5.15929	2.91121e-06	-
TRINITY_DN41534_c3_g6	-	4.66	0.11	5.15554	6.41308e-09	-
TRINITY_DN37198_c1_g2	-	5.35	0.11	5.15317	0.000238405	PREDICTED: uncharacterized protein LOC108947636 [Nicotiana tomentosiformis]
TRINITY_DN45415_c1_g1	-	2.72	0.06	5.13875	0.00052034	-
TRINITY_DN39206_c0_g3	-	5.18	0.15	5.13787	3.74004e-06	-
TRINITY_DN40734_c2_g1	-	3.67	0.1	5.12956	1.20423e-06	-
TRINITY_DN41002_c0_g4	-	1.74	0.04	5.12213	0.000295252	-
TRINITY_DN37286_c0_g5	At4g22030	27.86	0.78	5.11897	3.27772e-14	PREDICTED: probable F-box protein At4g22030 [Elaeis guineensis]
TRINITY_DN52155_c2_g9	-	1.04	0.03	5.11665	8.34268e-06	-
TRINITY_DN55983_c2_g9	-	4.09	0.11	5.11058	2.72857e-05	-
TRINITY_DN49296_c0_g3	-	0.98	0.03	5.10133	5.91522e-05	-
TRINITY_DN48515_c1_g2	-	10.22	0.25	5.09787	0.00052034	-
TRINITY_DN41914_c0_g2	-	1.02	0.04	5.09681	0.000361929	-
TRINITY_DN43772_c1_g5	-	2.38	0.06	5.09601	4.55926e-06	-
TRINITY_DN48587_c2_g1	-	1.82	0.04	5.08888	9.84759e-07	-
TRINITY_DN38575_c1_g7	OFP17	23.94	0.6	5.06654	8.92098e-14	hypothetical protein PHAVU_008G248400g [Phaseolus vulgaris]
TRINITY_DN35223_c1_g1	RPPL1	4.66	0.97	5.06078	1.02944e-06	putative disease resistance protein RGA3 [Phoenix dactylifera]
TRINITY_DN36806_c0_g2	-	7.68	0.21	5.05735	2.90522e-07	hypothetical protein B296_00058425 [Ensete ventricosum]
TRINITY_DN43085_c2_g5	-	2.46	0.07	5.05164	5.45268e-08	-
TRINITY_DN51322_c0_g4	-	1.94	0.06	5.04993	3.84397e-06	-
TRINITY_DN32361_c0_g2	RPL38A	18.88	0.61	5.04645	2.11788e-07	60S ribosomal protein L38, partial [Mucuna pruriens]
TRINITY_DN55030_c1_g7	-	1.9	0.04	5.04369	6.80137e-06	-
TRINITY_DN42426_c1_g12	-	1.99	0.06	5.03516	6.03062e-06	-
TRINITY_DN45111_c0_g6	-	1.97	0.06	5.03099	2.32963e-05	hypothetical protein CFOL_v3_33460 [Cephalotus follicularis]
TRINITY_DN53483_c1_g1	-	3.53	0.12	5.01743	6.18753e-09	putative polyprotein [Oryza sativa Japonica Group]
TRINITY_DN42227_c1_g4	-	6.86	0.15	5.01122	4.68636e-06	-
TRINITY_DN36517_c0_g9	-	3.04	0.1	5.00837	6.00266e-06	-
TRINITY_DN36851_c0_g3	-	1.81	0.04	5.00392	4.86192e-05	-
TRINITY_DN42610_c1_g2	-	1.66	0.21	4.98609	2.19226e-06	uncharacterized protein LOC113874205 [Abrus precatorius]
TRINITY_DN44813_c0_g5	-	4.07	0.2	4.98319	0.000129379	-
TRINITY_DN56647_c1_g2	-	12.64	0.27	4.97397	1.45483e-05	-
TRINITY_DN39471_c1_g4	-	681.15	21.75	4.9626	1.15026e-10	class I heat shock-like protein [Cinnamomum micranthum f. kanehirae]
TRINITY_DN52898_c2_g1	SULTR3;4	3.34	0.08	4.96027	1.2157e-06	probable sulfate transporter 3.4 [Asparagus officinalis]
TRINITY_DN41873_c0_g3	-	2.49	0.05	4.95967	0.00068644	-
TRINITY_DN43487_c0_g1	-	6.05	0.12	4.95773	1.38507e-07	-
TRINITY_DN34242_c0_g5	-	1.78	0.04	4.95581	7.46126e-05	-
TRINITY_DN45815_c0_g2	-	2.74	0.07	4.95334	6.9412e-06	-
TRINITY_DN35724_c1_g5	-	5.35	0.16	4.94647	2.41826e-05	hypothetical protein AXF42_Ash013405 [Apostasia shenzhenica]
TRINITY_DN35556_c2_g3	CYP704C1	15.54	0.49	4.94617	1.07777e-12	cytochrome P450 704C1-like [Ananas comosus]
TRINITY_DN41187_c2_g4	-	5.7	0.16	4.94576	3.18047e-05	Integrase [Actinidia chinensis var. chinensis]
TRINITY_DN50980_c1_g2	-	1.98	0.07	4.94371	2.02592e-05	-
TRINITY_DN34507_c0_g5	-	1.8	0.05	4.93689	4.51095e-05	-
TRINITY_DN35593_c0_g3	-	1.59	0.04	4.93187	8.18366e-06	uncharacterized protein LOC109726078 [Ananas comosus]
TRINITY_DN49561_c1_g10	-	8.15	0.85	4.92041	6.17184e-06	-
TRINITY_DN45772_c0_g1	-	16.37	1.28	4.91915	5.6526e-11	-
TRINITY_DN36894_c0_g8	-	4.01	0.12	4.91691	2.06436e-05	-
TRINITY_DN36587_c5_g5	ZRP4	2.42	0.06	4.916	5.4319e-05	PREDICTED: trans-resveratrol di-O-methyltransferase-like [Elaeis guineensis]
TRINITY_DN47927_c0_g7	CHX19	1.75	0.05	4.90737	0.000296776	cation/H(+) antiporter 19-like [Phoenix dactylifera]
TRINITY_DN40051_c1_g4	-	2.74	0.1	4.89958	2.93255e-05	PREDICTED: uncharacterized protein LOC105043355 [Elaeis guineensis]
TRINITY_DN38650_c2_g5	-	2.25	0.07	4.89725	9.22412e-05	-
TRINITY_DN33097_c2_g1	-	1.73	0.04	4.89022	9.48183e-05	-
TRINITY_DN55692_c1_g4	-	50.89	1.46	4.88521	1.26081e-06	-
TRINITY_DN35303_c2_g1	-	5.85	0.14	4.88227	8.2062e-05	uncharacterized protein LOC103717641 [Phoenix dactylifera]
TRINITY_DN47369_c0_g1	-	6.39	0.19	4.88033	5.66792e-06	lysM domain receptor-like kinase 3 [Phoenix dactylifera]
TRINITY_DN41789_c2_g2	-	33.35	1.72	4.87818	1.2627e-10	-
TRINITY_DN42903_c0_g3	At1g71691	5.71	0.15	4.84709	2.48062e-06	PREDICTED: GDSL esterase/lipase At1g71691-like [Musa acuminata subsp. malaccensis]
TRINITY_DN42227_c1_g1	-	10.35	0.39	4.84189	5.12423e-08	-
TRINITY_DN49143_c2_g3	-	12.63	0.46	4.84172	4.78593e-05	-
TRINITY_DN39325_c1_g1	-	10.06	0.33	4.8371	0.000161776	-
TRINITY_DN47869_c0_g3	At5g11310	2.71	0.07	4.83607	2.73256e-06	pentatricopeptide repeat-containing protein At5g11310, mitochondrial [Phoenix dactylifera]
TRINITY_DN49657_c2_g1	-	12.15	0.88	4.8353	5.53812e-05	-
TRINITY_DN50771_c0_g1	-	9.51	0.38	4.8336	4.1369e-06	-
TRINITY_DN39725_c0_g1	PCMP-E44	1.48	0.04	4.81752	6.62107e-06	PREDICTED: pentatricopeptide repeat-containing protein At2g36730 [Elaeis guineensis]
TRINITY_DN46176_c0_g5	-	2.01	0.07	4.79368	8.24867e-07	-
TRINITY_DN41699_c0_g2	-	6.49	0.34	4.7868	3.1928e-05	-
TRINITY_DN46133_c1_g5	-	1.37	0.05	4.78674	9.18796e-05	-
TRINITY_DN44072_c0_g5	-	1.5	0.06	4.77718	8.95997e-05	-
TRINITY_DN42012_c1_g1	-	7.05	0.23	4.77615	2.25776e-06	-
TRINITY_DN55685_c1_g1	-	22.42	0.75	4.77498	1.74461e-06	-
TRINITY_DN33406_c0_g2	-	21.85	1.47	4.7628	6.08845e-07	-
TRINITY_DN32797_c1_g1	-	5.15	0.26	4.7526	1.60391e-07	-
TRINITY_DN54706_c2_g2	-	6.59	0.28	4.75158	6.13291e-05	-
TRINITY_DN46720_c0_g2	-	3.43	0.12	4.74843	0.000154836	-
TRINITY_DN33172_c1_g6	-	2.16	0.08	4.74542	3.02288e-07	-
TRINITY_DN52745_c0_g4	-	1.87	0.3	4.74537	8.87533e-05	-
TRINITY_DN56333_c1_g7	-	2.24	0.08	4.74122	0.00022367	integrase core domain containing protein [Phaseolus vulgaris]
TRINITY_DN33040_c3_g1	-	9.56	0.31	4.74068	0.000164699	hypothetical protein AXF42_Ash021250 [Apostasia shenzhenica]
TRINITY_DN48651_c1_g6	-	4.02	0.12	4.73896	3.74265e-05	-
TRINITY_DN46773_c0_g1	-	4.14	0.24	4.7374	0.000108235	-
TRINITY_DN54600_c3_g1	-	2.32	0.1	4.73351	3.48695e-06	-
TRINITY_DN45815_c0_g6	-	1.87	0.06	4.72961	9.84746e-05	-
TRINITY_DN41466_c1_g2	-	8	0.11	4.72822	2.21391e-07	-
TRINITY_DN38354_c0_g1	-	20.83	0.89	4.7242	1.09763e-09	meiosis-specific protein PAIR2 [Phoenix dactylifera]
TRINITY_DN40805_c0_g7	-	2.94	0.08	4.71954	2.39842e-05	-
TRINITY_DN56114_c2_g3	-	4.61	0.16	4.71932	2.27775e-05	polyprotein [Oryza sativa]
TRINITY_DN43561_c0_g6	-	2.66	0.06	4.71782	0.000575525	-
TRINITY_DN36679_c1_g5	-	10.1	0.34	4.71653	1.0679e-06	-
TRINITY_DN51648_c1_g1	-	15.55	0.56	4.71464	0.000347676	-
TRINITY_DN51456_c0_g7	FER	14.06	0.55	4.69924	3.30002e-07	PREDICTED: receptor-like protein kinase ANXUR2 [Elaeis guineensis]
TRINITY_DN40804_c0_g6	-	1.29	0.05	4.68728	4.43515e-05	-
TRINITY_DN33555_c2_g4	-	6.7	0.24	4.68389	6.14425e-06	uncharacterized protein LOC18448660 isoform X1 [Amborella trichopoda]
TRINITY_DN42879_c0_g2	-	3.82	0.15	4.67663	6.55075e-05	-
TRINITY_DN32559_c4_g9	-	1.8	0.05	4.67094	0.00030567	Retrovirus-related Pol polyprotein from transposon TNT 1-94 [Apostasia shenzhenica]
TRINITY_DN48557_c1_g4	-	5.9	0.17	4.66746	0.000205379	-
TRINITY_DN52348_c1_g1	-	2.66	0.08	4.66201	0.000175311	-
TRINITY_DN38623_c0_g12	-	4.02	0.12	4.66177	0.000641077	-
TRINITY_DN39832_c1_g3	-	2.96	0.1	4.65057	8.36555e-06	-
TRINITY_DN40909_c2_g1	-	13.94	0.89	4.64415	4.14548e-08	LINE-1 retrotransposable element ORF2 protein [Vitis vinifera]
TRINITY_DN44040_c2_g1	-	3.33	0.4	4.64182	0.000188393	-
TRINITY_DN34709_c0_g1	-	9.16	0.32	4.63437	0.000121545	hypothetical protein CK203_046150 [Vitis vinifera]
TRINITY_DN34426_c2_g4	-	1.91	0.12	4.63282	3.56445e-05	uncharacterized protein LOC18031331 [Citrus clementina]
TRINITY_DN44292_c3_g1	ZEU1	4.11	0.07	4.63184	0.000550172	Thymidylate kinase [Actinidia chinensis var. chinensis]
TRINITY_DN35080_c1_g4	-	1.99	0.08	4.63099	0.000615216	Retrovirus-related Pol polyprotein from transposon TNT 1-94 [Vitis vinifera]
TRINITY_DN49295_c1_g3	-	5.24	0.21	4.6276	9.40987e-05	PREDICTED: uncharacterized protein LOC108203269 [Daucus carota subsp. sativus]
TRINITY_DN35878_c7_g2	-	11.06	1.17	4.62628	1.46821e-05	-
TRINITY_DN49497_c2_g2	-	16.76	8.1	4.62572	7.04273e-13	PREDICTED: zinc finger BED domain-containing protein RICESLEEPER 1-like isoform X2 [Elaeis guineensis]
TRINITY_DN55674_c2_g6	-	3.2	0.11	4.61792	3.15344e-09	Retrovirus-related Pol polyprotein from transposon TNT 1-94 [Cajanus cajan]
TRINITY_DN46051_c0_g1	-	7.2	1.14	4.61478	1.65507e-05	-
TRINITY_DN48073_c3_g5	-	1.92	0.07	4.61211	0.000480009	-
TRINITY_DN37581_c0_g2	-	15.29	0.56	4.61062	3.62019e-08	-
TRINITY_DN41097_c0_g2	-	5.44	0.22	4.61022	8.88804e-06	-
TRINITY_DN47105_c4_g5	UGT76F1	2.39	0.07	4.60992	7.9173e-05	DIMBOA UDP-glucosyltransferase BX8-like [Panicum hallii]
TRINITY_DN44188_c1_g2	-	8.83	0.31	4.60517	0.000193604	-
TRINITY_DN57364_c1_g1	VAMP725	145.65	14.89	4.60313	3.55144e-13	PREDICTED: vesicle-associated membrane protein 722-like [Gossypium hirsutum]
TRINITY_DN36287_c0_g3	NEN2	17.94	0.72	4.60225	1.89908e-06	protein NEN1-like [Asparagus officinalis]
TRINITY_DN35077_c1_g2	-	11.24	0.37	4.6008	1.30842e-05	-
TRINITY_DN41106_c1_g4	-	5.39	0.23	4.5978	0.000195407	putative mitochondrial protein [Dendrobium catenatum]
TRINITY_DN40355_c2_g3	-	4	0.14	4.59266	1.2339e-05	PREDICTED: uncharacterized protein LOC104090513 [Nicotiana tomentosiformis]
TRINITY_DN51407_c1_g3	-	1.75	0.06	4.57981	0.000382298	-
TRINITY_DN55934_c5_g4	FER	11.54	0.46	4.57593	1.70311e-05	PREDICTED: receptor-like protein kinase ANXUR2 [Elaeis guineensis]
TRINITY_DN52255_c0_g3	-	13.94	0.53	4.57482	4.48531e-05	-
TRINITY_DN48828_c0_g1	-	5.37	0.25	4.57441	7.61339e-05	-
TRINITY_DN35341_c1_g5	-	1.62	0.05	4.56935	0.000447989	-
TRINITY_DN33108_c2_g3	-	2.52	0.03	4.56786	9.10019e-05	-
TRINITY_DN43666_c4_g3	-	6.38	0.26	4.56756	2.83578e-05	-
TRINITY_DN53045_c0_g2	sf1	0.71	0.03	4.56721	0.000627643	PREDICTED: uncharacterized protein LOC104608792 [Nelumbo nucifera]
TRINITY_DN50751_c1_g4	-	4.91	0.9	4.56629	0.000183973	-
TRINITY_DN57226_c1_g1	MAN6	186.59	12.55	4.56432	1.2061e-10	PREDICTED: mannan endo-1,4-beta-mannosidase 6-like isoform X1 [Nicotiana tabacum]
TRINITY_DN45670_c2_g3	-	3.31	0.14	4.56145	0.000840802	-
TRINITY_DN36061_c2_g6	-	2.08	0.08	4.55469	1.17821e-05	-
TRINITY_DN43785_c0_g2	-	1.69	0.08	4.54763	0.000588694	-
TRINITY_DN54296_c1_g3	-	3.94	0.17	4.54195	0.000138141	-
TRINITY_DN42098_c0_g2	-	8.38	0.36	4.5391	0.000349579	uncharacterized protein LOC110605938 isoform X1 [Manihot esculenta]
TRINITY_DN51921_c0_g1	-	73.97	1.81	4.53813	3.23719e-08	-
TRINITY_DN53121_c0_g4	-	18.95	0.95	4.5373	2.87306e-09	-
TRINITY_DN45026_c0_g1	-	2.68	0.06	4.53683	8.21948e-06	-
TRINITY_DN44433_c1_g8	-	4.16	0.11	4.53315	0.000412698	Transposon Tf2-2 polyprotein [Vitis vinifera]
TRINITY_DN56773_c0_g3	-	2.93	0.11	4.52945	6.9412e-06	Endonuclease [Actinidia chinensis var. chinensis]
TRINITY_DN41079_c1_g2	-	1.9	0.07	4.52904	0.000414813	-
TRINITY_DN56352_c0_g3	-	5.63	0.22	4.52734	1.12963e-05	-
TRINITY_DN55923_c1_g2	-	6.43	0.27	4.52603	0.000683389	-
TRINITY_DN36264_c1_g4	-	1.69	0.05	4.52126	0.000528421	-
TRINITY_DN35395_c0_g3	-	4.8	0.15	4.51905	9.82853e-05	uncharacterized protein LOC109712546 [Ananas comosus]
TRINITY_DN42648_c1_g5	-	2.4	0.05	4.5167	0.000309459	-
TRINITY_DN39643_c1_g4	-	4.18	0.21	4.51648	1.53344e-08	uncharacterized protein LOC113728694 [Coffea arabica]
TRINITY_DN40631_c0_g2	-	6.44	0.3	4.51265	0.00016231	-
TRINITY_DN45685_c1_g3	-	14.74	0.51	4.51211	1.6101e-05	-
TRINITY_DN34440_c2_g2	-	1.37	0.09	4.511	0.000320606	-
TRINITY_DN54977_c2_g2	-	4.89	0.2	4.50349	2.437e-09	-
TRINITY_DN55110_c0_g4	-	7.03	0.27	4.49516	4.10843e-08	-
TRINITY_DN48453_c1_g3	-	1.49	0.07	4.49513	0.000257721	-
TRINITY_DN32951_c2_g3	-	1.66	0.06	4.49348	0.000699344	-
TRINITY_DN48970_c0_g3	-	1.85	0.06	4.49247	0.000641841	uncharacterized protein A4U43_C03F20300 [Asparagus officinalis]
TRINITY_DN36837_c1_g5	-	6.16	0.98	4.46367	4.89103e-09	-
TRINITY_DN44687_c0_g8	-	2.31	0.09	4.44956	0.000840112	-
TRINITY_DN34890_c0_g2	-	3.62	0.16	4.44904	0.000300891	-
TRINITY_DN37330_c0_g1	-	28.94	1.52	4.44486	7.91864e-05	-
TRINITY_DN56106_c1_g1	CSLE1	7.12	0.44	4.44336	8.17378e-09	hypothetical protein AQUCO_09300036v1 [Aquilegia coerulea]
TRINITY_DN40588_c0_g6	-	3.38	0.14	4.44331	0.000677192	-
TRINITY_DN44800_c2_g4	-	6.83	0.32	4.4407	2.83674e-06	-
TRINITY_DN33512_c0_g2	-	1.04	0.04	4.43998	0.00088756	-
TRINITY_DN42850_c1_g8	At1g61300	1.8	0.07	4.43614	0.000101311	putative disease resistance protein [Vitis vinifera]
TRINITY_DN40052_c2_g3	-	1.53	0.14	4.42964	8.44792e-05	-
TRINITY_DN51778_c0_g1	-	6.86	2.27	4.42496	1.08115e-06	-
TRINITY_DN56722_c3_g1	-	4.18	0.24	4.41593	3.77902e-11	-
TRINITY_DN40503_c0_g2	-	6.64	0.15	4.41192	1.41736e-05	-
TRINITY_DN41163_c2_g4	-	5.9	0.24	4.40871	3.06776e-05	-
TRINITY_DN37353_c1_g3	-	9.33	0.8	4.40583	8.55108e-05	-
TRINITY_DN36094_c0_g4	-	2.63	0.1	4.39551	0.000859873	-
TRINITY_DN45600_c0_g1	-	12.8	0.54	4.39202	0.000194207	-
TRINITY_DN49094_c0_g6	-	11.37	0.51	4.38471	0.000163122	-
TRINITY_DN34641_c1_g7	-	5.77	0.3	4.38323	0.000104269	-
TRINITY_DN39442_c5_g3	-	4.59	0.2	4.38026	5.4707e-05	Transposon Tf2-12 polyprotein [Vitis vinifera]
TRINITY_DN51434_c0_g1	-	6.57	0.35	4.37396	0.000106355	-
TRINITY_DN46438_c0_g2	-	7.15	0.34	4.37356	0.000108694	-
TRINITY_DN41646_c1_g2	-	1.44	0.06	4.37292	0.000128063	-
TRINITY_DN44052_c1_g1	-	1.51	0.05	4.36902	0.00095282	hypothetical protein VITISV_034007 [Vitis vinifera]
TRINITY_DN32156_c0_g8	-	2.75	0.12	4.36755	1.68089e-05	-
TRINITY_DN50614_c2_g8	-	15.17	0.64	4.35897	0.000168486	-
TRINITY_DN56325_c0_g7	-	14.72	0.28	4.35778	3.70751e-05	-
TRINITY_DN41678_c0_g1	-	1.35	0.1	4.34564	6.12081e-05	-
TRINITY_DN56486_c1_g1	-	23.64	1.04	4.34554	7.3797e-07	-
TRINITY_DN43198_c1_g2	-	3.38	0.15	4.33986	1.45483e-05	-
TRINITY_DN38273_c3_g10	sll1770	3.39	0.15	4.33793	0.000185264	PREDICTED: uncharacterized protein LOC100263071 [Vitis vinifera]
TRINITY_DN55360_c1_g1	-	1.27	0.06	4.3337	0.000743216	-
TRINITY_DN48931_c1_g6	-	2.19	0.11	4.33226	1.34351e-05	uncharacterized protein LOC105158536 [Sesamum indicum]
TRINITY_DN49871_c1_g6	-	1.6	0.06	4.32719	1.41949e-05	-
TRINITY_DN51167_c1_g3	-	8.75	0.67	4.3221	1.69718e-11	-
TRINITY_DN51991_c0_g3	-	14.91	0.63	4.3209	1.90234e-07	-
TRINITY_DN32216_c1_g7	-	7.83	1.58	4.31876	2.93992e-07	-
TRINITY_DN46603_c3_g2	-	6.63	1.86	4.31315	2.42414e-06	-
TRINITY_DN36853_c0_g9	rnf181	3.44	0.14	4.31287	0.000318827	E3 ubiquitin-protein ligase RING1-like protein [Morus notabilis]
TRINITY_DN47502_c1_g1	-	15.17	0.97	4.31209	1.14603e-08	-
TRINITY_DN37791_c0_g4	POPTRDRAFT_834139	3.9	0.17	4.30805	0.000686064	PREDICTED: CASP-like protein 2A1 isoform X1 [Juglans regia]
TRINITY_DN47644_c0_g6	CYP76B6	8.82	0.37	4.30797	0.00055688	CYP706C45 [Avena strigosa]
TRINITY_DN34827_c2_g3	-	24.62	1.15	4.30724	2.14686e-06	-
TRINITY_DN36853_c0_g6	-	1.12	0.05	4.30709	1.02563e-06	PREDICTED: lignin-forming anionic peroxidase-like [Ipomoea nil]
TRINITY_DN38825_c0_g5	-	1.91	0.07	4.30536	0.000285493	-
TRINITY_DN54417_c0_g1	-	28.76	0.71	4.30438	8.46832e-06	-
TRINITY_DN53693_c0_g1	NEN1	12.13	0.6	4.30396	1.41838e-08	Exonuclease [Macleaya cordata]
TRINITY_DN54960_c0_g6	-	12.06	0.58	4.30345	0.000179037	-
TRINITY_DN55083_c0_g1	-	3.85	0.15	4.30271	5.31056e-05	-
TRINITY_DN43697_c1_g7	-	1.71	0.08	4.30127	0.000121162	-
TRINITY_DN50788_c1_g1	Ctps1	18.36	1.26	4.29576	1.13938e-09	hypothetical protein EUGRSUZ_K03526 [Eucalyptus grandis]
TRINITY_DN37580_c2_g6	-	1.96	0.1	4.29424	0.000605178	-
TRINITY_DN39506_c3_g5	Pol	2.67	0.13	4.29213	2.84795e-08	uncharacterized protein LOC109833593 [Asparagus officinalis]
TRINITY_DN35905_c2_g6	-	3.08	0.13	4.28427	0.000104069	-
TRINITY_DN36019_c0_g3	-	4.17	0.21	4.28419	0.000252572	-
TRINITY_DN34330_c2_g4	-	1.68	0.1	4.28082	1.50414e-05	-
TRINITY_DN44433_c1_g2	TY3B-G	3.19	0.22	4.27532	3.09172e-07	Transposon Tf2-12 polyprotein [Vitis vinifera]
TRINITY_DN43613_c0_g1	COX6B-2	1.49	0.04	4.27419	0.000565745	cytochrome C oxidase, subunit VIb family protein [Medicago truncatula]
TRINITY_DN52080_c4_g2	-	15.75	1.47	4.27374	1.73878e-05	-
TRINITY_DN46394_c0_g2	-	2.89	0.12	4.27061	0.000465742	-
TRINITY_DN37137_c0_g3	-	1.24	0.06	4.26886	0.000306001	-
TRINITY_DN49433_c1_g4	-	0.87	0.04	4.26883	0.000945917	-
TRINITY_DN53818_c0_g3	CXE6	5.56	0.59	4.26822	0.000491886	predicted protein [Hordeum vulgare subsp. vulgare]
TRINITY_DN46620_c0_g3	-	2.25	0.12	4.26652	0.00073544	-
TRINITY_DN38193_c1_g3	-	5.03	0.73	4.26518	0.000355644	uncharacterized protein LOC103717641 [Phoenix dactylifera]
TRINITY_DN44779_c0_g1	-	4.24	0.24	4.26388	1.35123e-07	-
TRINITY_DN35369_c2_g2	-	2.27	0.11	4.25872	8.13108e-06	-
TRINITY_DN54904_c2_g1	-	14.97	2.48	4.25638	6.60573e-06	-
TRINITY_DN37336_c1_g1	-	0.95	0.07	4.25628	0.000183973	-
TRINITY_DN39385_c3_g2	-	3.22	0.35	4.25377	0.000448499	-
TRINITY_DN34521_c2_g2	-	2.72	0.13	4.25355	6.9412e-06	-
TRINITY_DN33032_c0_g3	-	8.61	0.49	4.25258	0.000402451	-
TRINITY_DN50906_c0_g1	-	4.15	0.19	4.25105	0.000282809	-
TRINITY_DN51371_c0_g1	GIP	11.08	0.58	4.24294	5.23172e-05	putative polyprotein [Oryza sativa Japonica Group]
TRINITY_DN44202_c0_g2	-	2.99	0.14	4.23978	0.000409706	-
TRINITY_DN34551_c0_g1	-	13.26	1.77	4.23914	5.42725e-10	uncharacterized protein LOC112200007 [Rosa chinensis]
TRINITY_DN54525_c1_g1	FER	36.44	1.52	4.22806	8.34618e-05	receptor-like protein kinase ANXUR1 [Cinnamomum micranthum f. kanehirae]
TRINITY_DN43165_c1_g4	-	2.84	0.22	4.22471	0.000378355	putative disease resistance protein RGA3 [Phoenix dactylifera]
TRINITY_DN48729_c0_g1	-	6.19	0.44	4.22389	2.64155e-05	-
TRINITY_DN46641_c0_g2	-	11.64	0.79	4.21928	4.45939e-06	universal stress protein PHOS34-like [Phoenix dactylifera]
TRINITY_DN48671_c0_g1	SAUR41	4.26	0.25	4.21652	6.1589e-05	Auxin-induced protein [Macleaya cordata]
TRINITY_DN36750_c1_g1	-	3.71	0.21	4.21132	7.89142e-05	-
TRINITY_DN47935_c1_g5	-	163.25	8.48	4.21035	6.31414e-13	-
TRINITY_DN39497_c2_g7	-	3.55	0.17	4.20924	0.0001795	-
TRINITY_DN34160_c1_g3	-	1.89	0.18	4.2088	7.98689e-05	DNA/RNA polymerases superfamily protein [Cinnamomum micranthum f. kanehirae]
TRINITY_DN55505_c6_g2	-	14.51	1.25	4.20842	1.6101e-05	-
TRINITY_DN50143_c1_g3	-	3.87	0.19	4.20701	8.8169e-05	-
TRINITY_DN36785_c2_g6	-	17.97	0.92	4.19835	0.0003105	-
TRINITY_DN39044_c1_g2	-	0.95	0.04	4.19683	6.6783e-05	ORF3, partial [Dioscorea rotundata]
TRINITY_DN56768_c1_g1	-	2.31	0.12	4.19454	0.000175311	Serine/threonine-protein phosphatase 7 long form-like [Vitis vinifera]
TRINITY_DN39331_c0_g2	WRKY6	62.21	3.22	4.19029	2.72968e-08	PREDICTED: probable WRKY transcription factor 31 [Elaeis guineensis]
TRINITY_DN40315_c1_g2	-	3.33	0.06	4.18997	6.20738e-05	NADH dehydrogenase (ubiquinone) iron-sulfur protein 8, mitochondrial [Ananas comosus]
TRINITY_DN44874_c0_g1	-	3.43	0.19	4.18827	0.000454079	-
TRINITY_DN43781_c1_g6	-	1.75	0.1	4.18462	0.000250818	uncharacterized protein LOC103717641 [Phoenix dactylifera]
TRINITY_DN56370_c2_g2	-	3.9	0.24	4.18396	2.0745e-09	-
TRINITY_DN37789_c2_g1	-	3.56	0.18	4.18365	8.03467e-09	-
TRINITY_DN48273_c0_g2	-	5.18	0.26	4.18078	2.39862e-07	PREDICTED: uncharacterized protein LOC104219460 [Nicotiana sylvestris]
TRINITY_DN53858_c2_g3	-	4.54	0.31	4.17086	1.69216e-05	-
TRINITY_DN46033_c0_g7	-	1.82	0.08	4.16727	2.64309e-05	-
TRINITY_DN52060_c0_g2	TIFY10B	287.46	15.55	4.16474	7.92341e-14	PREDICTED: protein TIFY 10a [Elaeis guineensis]
TRINITY_DN34186_c0_g2	-	3.28	0.18	4.15308	1.84483e-05	-
TRINITY_DN53752_c0_g1	-	2.87	0.17	4.14946	0.000629018	-
TRINITY_DN56204_c1_g4	-	8.83	0.42	4.14876	0.0007765	-
TRINITY_DN56266_c1_g4	-	22.14	1.17	4.14795	8.90537e-05	-
TRINITY_DN53044_c0_g2	NEN2	6.39	0.34	4.13911	0.000127615	hypothetical protein B296_00042123 [Ensete ventricosum]
TRINITY_DN40555_c1_g10	-	3.55	0.39	4.1345	0.000120122	-
TRINITY_DN43699_c2_g1	-	2.38	0.13	4.13147	0.000144826	-
TRINITY_DN55117_c1_g6	-	66.08	3.53	4.13136	3.48991e-11	-
TRINITY_DN39462_c2_g1	-	5.9	0.33	4.12532	5.69995e-08	-
TRINITY_DN33321_c2_g1	-	1.16	0.06	4.1187	0.000371218	PREDICTED: uncharacterized protein LOC108943398 [Nicotiana tomentosiformis]
TRINITY_DN52855_c2_g1	-	1.29	0.09	4.11151	2.39964e-06	-
TRINITY_DN50535_c3_g1	-	2.09	0.12	4.11021	0.000277783	uncharacterized protein LOC103707903 [Phoenix dactylifera]
TRINITY_DN33160_c0_g3	-	12.25	3.81	4.10979	4.91604e-13	-
TRINITY_DN41486_c2_g1	-	22.77	1.08	4.10677	0.0003427	-
TRINITY_DN51211_c1_g4	-	1.8	0.1	4.10629	0.000675408	uncharacterized protein LOC103714250 [Phoenix dactylifera]
TRINITY_DN53724_c0_g2	-	442.87	48.43	4.10286	1.19709e-06	probable inactive poly [ADP-ribose] polymerase SRO3 [Asparagus officinalis]
TRINITY_DN48916_c1_g1	-	2.46	0.27	4.10076	0.000590749	-
TRINITY_DN37373_c2_g2	-	3.21	0.2	4.09947	2.04188e-05	-
TRINITY_DN46568_c1_g4	-	4.65	0.25	4.09616	4.67894e-05	PREDICTED: uncharacterized protein LOC109241850 [Nicotiana attenuata]
TRINITY_DN48917_c0_g1	-	2.1	0.19	4.0953	6.17184e-06	-
TRINITY_DN35516_c2_g2	-	2.67	0.15	4.09375	1.5014e-08	-
TRINITY_DN31403_c0_g1	-	4.48	0.24	4.08744	0.000719231	-
TRINITY_DN32527_c0_g2	-	4.02	0.43	4.08064	0.000286298	uncharacterized protein LOC112167228 [Rosa chinensis]
TRINITY_DN50084_c1_g2	-	2.29	0.1	4.07786	0.000885086	-
TRINITY_DN56691_c1_g1	RPL32A	38.15	2.16	4.07612	2.03154e-05	hypothetical protein TSUD_337260 [Trifolium subterraneum]
TRINITY_DN41866_c0_g1	-	3.04	0.14	4.07339	0.000102472	-
TRINITY_DN48693_c2_g4	-	2.41	0.15	4.07315	0.000878789	-
TRINITY_DN37049_c0_g1	-	11	0.57	4.07233	0.00057192	PREDICTED: craniofacial development protein 2-like [Nicotiana attenuata]
TRINITY_DN31513_c0_g1	-	118.05	5.52	4.07184	2.3517e-06	-
TRINITY_DN46457_c2_g2	-	6.51	0.36	4.07071	3.21845e-06	-
TRINITY_DN46807_c0_g1	-	2.78	0.16	4.06844	0.000528421	-
TRINITY_DN37079_c1_g3	-	4.42	0.46	4.06646	2.6872e-06	putative nucleotidyltransferase, Ribonuclease H [Rosa chinensis]
TRINITY_DN45415_c1_g2	-	10.91	0.6	4.06549	0.000188503	-
TRINITY_DN43018_c1_g1	-	5.8	0.27	4.06427	0.000126204	-
TRINITY_DN40409_c2_g6	-	19.93	1.23	4.0542	5.18416e-05	PREDICTED: transmembrane protein 45B-like [Elaeis guineensis]
TRINITY_DN56694_c0_g4	-	4.91	0.31	4.05089	0.00089571	-
TRINITY_DN44305_c0_g3	-	1.51	0.1	4.04211	0.000120946	-
TRINITY_DN57319_c0_g4	-	85.66	4.36	4.03898	0.000160489	-
TRINITY_DN57346_c1_g3	-	4.32	0.62	4.03879	4.02994e-05	PREDICTED: uncharacterized protein LOC109015679 [Juglans regia]
TRINITY_DN51411_c1_g2	-	2.01	0.5	4.0366	1.69346e-05	-
TRINITY_DN53547_c0_g1	-	5.85	0.35	4.03616	0.000257524	-
TRINITY_DN56057_c0_g5	-	2.66	0.2	4.03392	1.41949e-05	uncharacterized protein LOC110667824 [Hevea brasiliensis]
TRINITY_DN37190_c1_g3	-	3.14	0.18	4.03388	0.00039723	-
TRINITY_DN46785_c2_g2	-	2.2	0.13	4.03003	0.000613463	-
TRINITY_DN53567_c0_g1	-	6.57	1.01	4.02707	0.000610373	-
TRINITY_DN45055_c0_g4	-	3.87	0.25	4.02481	9.57724e-06	-
TRINITY_DN53954_c1_g6	-	3.51	0.42	4.02289	0.000100196	Putative B3 domain-containing protein [Apostasia shenzhenica]
TRINITY_DN46254_c0_g1	-	1.47	0.08	4.01997	5.88867e-06	PREDICTED: protein ROOT PRIMORDIUM DEFECTIVE 1 [Elaeis guineensis]
TRINITY_DN54387_c1_g1	-	3.29	0.16	4.01968	0.000310655	-
TRINITY_DN41784_c3_g3	-	3.68	0.27	4.01884	1.43362e-05	-
TRINITY_DN48354_c1_g11	-	2.63	0.15	4.01267	1.07153e-05	Retrovirus-related Pol polyprotein from transposon TNT 1-94 [Vitis vinifera]
TRINITY_DN38450_c0_g7	-	3.98	0.22	4.00357	0.000940514	-
TRINITY_DN43719_c2_g1	MYB108	10.39	2.2	4.00215	2.66713e-05	transcription factor MYB2-like [Phoenix dactylifera]
TRINITY_DN35901_c2_g3	ROMT	8.7	1.67	4.00129	1.87737e-07	5-pentadecatrienyl resorcinol O-methyltransferase-like [Panicum hallii]
TRINITY_DN44354_c0_g2	-	7.36	0.45	3.99944	0.000449978	-
TRINITY_DN56957_c1_g4	PAD1	14.98	0.82	3.99772	2.42809e-06	proteasome subunit alpha type-7-B [Oryza sativa Japonica Group]
TRINITY_DN54815_c2_g3	-	2.13	0.13	3.99729	0.000111723	-
TRINITY_DN42887_c1_g7	-	2.14	0.31	3.9971	0.000872307	hypothetical protein C2845_PM08G08090 [Panicum miliaceum]
TRINITY_DN39602_c3_g3	-	1.8	0.09	3.99499	0.000160911	-
TRINITY_DN41753_c0_g9	-	5.33	0.33	3.99434	0.0001272	-
TRINITY_DN52226_c2_g1	-	8.95	5.23	3.99324	3.06915e-05	-
TRINITY_DN57267_c0_g1	-	31.27	1.21	3.98084	4.40173e-05	putative disease resistance RPP13-like protein 1 [Vitis vinifera]
TRINITY_DN35362_c3_g4	-	2.26	0.13	3.97903	0.000970368	-
TRINITY_DN37884_c0_g4	-	3	0.18	3.96708	3.23242e-07	-
TRINITY_DN57365_c1_g1	-	7.21	0.51	3.96147	5.60323e-05	-
TRINITY_DN57050_c1_g1	FLU	6.63	0.43	3.96101	2.46918e-08	protein FLUORESCENT IN BLUE LIGHT, chloroplastic-like protein isoform X1 [Cinnamomum micranthum f. kanehirae]
TRINITY_DN51618_c1_g6	-	7.97	0.49	3.95894	0.000954854	-
TRINITY_DN50247_c0_g1	-	5.58	0.27	3.95294	0.000217423	-
TRINITY_DN55041_c2_g3	-	331.45	20.07	3.95277	2.06753e-14	-
TRINITY_DN39396_c1_g1	-	2.24	0.13	3.95171	0.000268233	-
TRINITY_DN51015_c0_g5	-	2.27	0.14	3.94911	2.34181e-05	uncharacterized protein LOC112524757 [Cynara cardunculus var. scolymus]
TRINITY_DN56430_c0_g3	-	9.28	0.69	3.94822	8.57139e-05	-
TRINITY_DN47500_c1_g2	-	5.6	0.92	3.94792	0.000188969	-
TRINITY_DN35788_c3_g2	-	1.8	0.1	3.94376	0.000148325	uncharacterized protein LOC110756882 [Prunus avium]
TRINITY_DN41600_c1_g6	-	4.16	0.21	3.94142	0.000343031	-
TRINITY_DN34465_c2_g1	-	3.78	0.21	3.93682	3.60326e-08	-
TRINITY_DN55777_c4_g1	-	1.63	0.25	3.93476	1.4973e-06	-
TRINITY_DN41847_c0_g5	-	3.51	0.21	3.93348	0.000767786	-
TRINITY_DN44650_c3_g1	-	16.08	1.13	3.93094	5.37144e-05	uncharacterized protein LOC111242688 [Vigna radiata var. radiata]
TRINITY_DN35011_c0_g5	-	4.55	0.3	3.93031	0.000606613	-
TRINITY_DN44587_c3_g2	-	7.56	1.08	3.9298	0.000417104	-
TRINITY_DN54048_c0_g2	CER1	16.38	2.24	3.92867	5.69954e-13	protein ECERIFERUM 1-like [Ananas comosus]
TRINITY_DN36050_c0_g2	-	16.07	2.37	3.92815	0.000163361	-
TRINITY_DN52455_c0_g3	-	5.23	0.61	3.92731	1.32669e-06	-
TRINITY_DN43122_c2_g3	-	2.77	1.64	3.92399	0.000182929	-
TRINITY_DN46643_c0_g2	-	6.58	0.63	3.92013	0.000784523	uncharacterized protein LOC109727091 [Ananas comosus]
TRINITY_DN41974_c0_g5	FT1	13.41	0.83	3.91693	0.000936218	galactoside 2-alpha-L-fucosyltransferase isoform X1 [Zea mays]
TRINITY_DN37372_c1_g2	-	3.75	0.24	3.91651	4.88946e-05	-
TRINITY_DN47160_c1_g2	Os10g0113000	16.64	1.13	3.91059	0.000103745	Aldo/keto reductase [Corchorus olitorius]
TRINITY_DN54324_c0_g6	-	2.48	0.16	3.90705	6.75284e-05	PREDICTED: uncharacterized protein LOC109340726 [Lupinus angustifolius]
TRINITY_DN47285_c0_g4	-	1.8	0.12	3.90074	5.62274e-05	-
TRINITY_DN41569_c2_g3	-	2.42	0.14	3.89979	0.000799547	-
TRINITY_DN49355_c1_g1	-	4.29	1.19	3.89906	1.87119e-05	-
TRINITY_DN37936_c2_g1	-	4.15	0.3	3.89647	0.000120605	-
TRINITY_DN37143_c1_g1	ROPGEF5	53.78	3.61	3.88483	1.67325e-10	PREDICTED: rop guanine nucleotide exchange factor 7-like [Nelumbo nucifera]
TRINITY_DN36863_c1_g3	-	16.58	1.16	3.88322	0.000188969	hypothetical protein CKAN_02013300 [Cinnamomum micranthum f. kanehirae]
TRINITY_DN37807_c1_g1	-	4.86	0.32	3.87907	6.15375e-05	putative nucleotidyltransferase, Ribonuclease H [Rosa chinensis]
TRINITY_DN56046_c0_g5	-	23.51	1.5	3.8755	0.000315127	-
TRINITY_DN37296_c0_g1	-	4.05	0.43	3.86771	7.89142e-05	-
TRINITY_DN56229_c1_g9	-	7.28	0.51	3.86117	5.16668e-05	-
TRINITY_DN44371_c1_g5	-	5.46	0.35	3.85697	2.62632e-05	-
TRINITY_DN56427_c2_g7	-	13.51	0.91	3.85693	0.000138391	-
TRINITY_DN40308_c2_g4	-	1.68	0.11	3.85419	0.000155775	putative ribonuclease H protein [Vitis vinifera]
TRINITY_DN36796_c1_g1	-	18.7	1.34	3.8531	0.000796251	hypothetical protein CKAN_00128400 [Cinnamomum micranthum f. kanehirae]
TRINITY_DN32965_c0_g1	-	11.49	0.66	3.85307	5.02595e-06	-
TRINITY_DN50542_c0_g4	-	3.11	0.2	3.84726	0.000493195	-
TRINITY_DN48735_c0_g6	At5g53970	1.94	0.14	3.84597	0.000585232	probable aminotransferase TAT2 [Papaver somniferum]
TRINITY_DN49394_c2_g2	-	4.43	0.32	3.84489	7.14156e-05	-
TRINITY_DN35132_c0_g3	-	3.5	0.23	3.8444	3.60045e-05	-
TRINITY_DN55983_c2_g4	-	12.43	1.08	3.84101	8.53673e-08	-
TRINITY_DN49501_c3_g1	-	1.51	0.54	3.8289	5.20302e-05	-
TRINITY_DN43877_c0_g2	-	3.05	0.19	3.82887	0.000594381	-
TRINITY_DN55458_c3_g3	-	2.84	0.19	3.82757	7.6246e-07	Polyprotein, putative [Solanum demissum]
TRINITY_DN41751_c0_g2	-	15.21	1.51	3.8226	1.97641e-06	-
TRINITY_DN40099_c0_g1	-	106.85	7.13	3.82055	5.08816e-08	uncharacterized protein LOC103723081 isoform X1 [Phoenix dactylifera]
TRINITY_DN45952_c0_g2	-	10.32	0.8	3.82035	8.83391e-07	hypothetical protein C2845_PM01G41450 [Panicum miliaceum]
TRINITY_DN50024_c0_g1	-	3.68	1.38	3.81443	1.67266e-07	-
TRINITY_DN56674_c4_g2	-	4.12	0.29	3.80917	1.62352e-05	-
TRINITY_DN51179_c1_g4	-	6.68	0.45	3.80874	1.62016e-09	-
TRINITY_DN56929_c1_g1	-	1.27	0.36	3.80436	2.16287e-08	ORF3, partial [Dioscorea rotundata]
TRINITY_DN36345_c0_g2	CXE12	47.3	3.97	3.79837	7.04006e-12	hypothetical protein AALP_AA5G109700 [Arabis alpina]
TRINITY_DN51127_c2_g2	-	8.33	0.7	3.78729	9.76369e-06	-
TRINITY_DN57330_c2_g1	-	26	1.71	3.77653	2.70266e-08	-
TRINITY_DN51488_c0_g5	NCBP	3.49	0.23	3.77506	5.50528e-05	hypothetical protein GW17_00029122 [Ensete ventricosum]
TRINITY_DN38319_c0_g3	-	6.83	1.28	3.77044	0.000437572	-
TRINITY_DN56745_c1_g5	ENO1	2.43	0.19	3.76926	0.000378563	uncharacterized protein LOC109842415 [Asparagus officinalis]
TRINITY_DN37675_c0_g5	-	55.26	3.76	3.76778	4.82224e-11	hypothetical protein B296_00028825 [Ensete ventricosum]
TRINITY_DN52691_c1_g4	-	3.12	0.22	3.76554	4.97899e-09	-
TRINITY_DN35159_c0_g10	pol	1.31	0.08	3.76259	0.000107544	Transposon Tf2-12 polyprotein [Vitis vinifera]
TRINITY_DN42934_c4_g2	-	3.16	0.22	3.74675	0.000627943	-
TRINITY_DN41116_c2_g2	-	2.64	0.11	3.74643	0.000319804	-
TRINITY_DN50948_c0_g4	-	2.04	0.16	3.74429	2.6587e-05	-
TRINITY_DN36948_c3_g2	-	19.89	1.7	3.73731	0.000115378	-
TRINITY_DN57047_c1_g1	-	17.63	1.22	3.73149	1.0768e-05	-
TRINITY_DN57148_c1_g2	-	15.46	0.98	3.73004	0.000139406	-
TRINITY_DN38074_c0_g7	-	11.37	0.82	3.7292	0.000226092	-
TRINITY_DN53020_c0_g3	-	15.5	0.95	3.72892	2.30474e-07	-
TRINITY_DN44536_c2_g1	-	13.78	0.92	3.72814	3.2101e-11	hypothetical protein B296_00038470 [Ensete ventricosum]
TRINITY_DN42915_c0_g1	-	3.94	0.37	3.72728	0.000218628	-
TRINITY_DN36760_c2_g1	-	13.16	0.94	3.72549	8.65599e-05	-
TRINITY_DN52010_c1_g1	NAC047	45.8	3.17	3.72492	1.40251e-08	NAC transcription factor 29-like protein [Cinnamomum micranthum f. kanehirae]
TRINITY_DN33843_c2_g6	-	7.09	0.58	3.72032	0.000819154	RNA-directed DNA polymerase like [Apostasia shenzhenica]
TRINITY_DN40618_c0_g2	-	4.04	0.27	3.719	0.000393333	-
TRINITY_DN49495_c0_g1	-	6.63	0.52	3.7157	8.37746e-05	-
TRINITY_DN45161_c0_g9	-	1.6	0.11	3.71035	0.000848846	-
TRINITY_DN44160_c0_g5	CYP78A5	2.32	0.16	3.70995	0.00020873	cytochrome P450 78A5-like isoform X1 [Phoenix dactylifera]
TRINITY_DN38952_c0_g6	-	11.44	1.98	3.70861	0.000160911	-
TRINITY_DN52855_c2_g4	-	2.02	0.12	3.70761	0.00065113	-
TRINITY_DN41866_c0_g2	-	15.98	0.82	3.70714	1.97042e-05	-
TRINITY_DN50277_c2_g1	-	9.78	0.77	3.7031	0.000488101	-
TRINITY_DN38375_c0_g7	-	29.23	2.05	3.70002	8.30214e-07	PREDICTED: transmembrane protein 45B-like [Juglans regia]
TRINITY_DN45590_c2_g4	-	4.82	0.34	3.69706	2.99221e-05	-
TRINITY_DN56884_c1_g3	-	20.59	1.36	3.69611	6.18256e-06	hypothetical protein MIMGU_mgv1a023341mg, partial [Erythranthe guttata]
TRINITY_DN50835_c1_g1	-	3.86	0.39	3.69597	0.000410171	-
TRINITY_DN50889_c1_g1	-	5.49	0.65	3.69112	0.000668717	-
TRINITY_DN49884_c1_g3	GPAT1	2.15	0.14	3.69012	0.000480009	PREDICTED: probable glycerol-3-phosphate acyltransferase 3 [Elaeis guineensis]
TRINITY_DN34364_c0_g1	-	4.58	0.32	3.68192	7.0669e-05	Gag and Pol [Zea mays]
TRINITY_DN49512_c0_g5	-	2.29	0.16	3.68108	0.000907071	Retrovirus-related Pol polyprotein from transposon TNT 1-94 [Apostasia shenzhenica]
TRINITY_DN49363_c1_g1	-	3.23	0.25	3.67855	2.59886e-05	-
TRINITY_DN48275_c2_g2	-	13.95	1.09	3.67336	0.00099223	-
TRINITY_DN49380_c0_g1	-	126.39	14.54	3.67238	6.8102e-06	-
TRINITY_DN47436_c1_g4	-	26.19	1.9	3.66388	9.18985e-05	-
TRINITY_DN37879_c4_g2	-	1.54	0.15	3.65632	0.000172041	-
TRINITY_DN37947_c0_g3	-	3.38	0.27	3.65604	1.0616e-05	-
TRINITY_DN51794_c0_g3	-	2.59	0.21	3.65445	0.000437572	-
TRINITY_DN38909_c1_g2	-	0.73	0.06	3.65359	0.000976774	-
TRINITY_DN42608_c0_g2	-	64.31	4.76	3.65199	8.3041e-06	PREDICTED: uncharacterized protein LOC109506151 [Elaeis guineensis]
TRINITY_DN51490_c0_g1	-	3.57	0.89	3.64929	2.34446e-07	PREDICTED: uncharacterized protein LOC109505646, partial [Elaeis guineensis]
TRINITY_DN55836_c0_g4	-	4.28	0.33	3.64696	0.000283243	-
TRINITY_DN49150_c0_g2	-	4.69	0.37	3.64612	0.000326025	PREDICTED: uncharacterized protein LOC105056300 [Elaeis guineensis]
TRINITY_DN37675_c0_g4	CBSX5	136.52	10.16	3.64568	7.69721e-10	CBS domain-containing protein CBSX5-like [Phoenix dactylifera]
TRINITY_DN47373_c1_g5	RABH1B	2.14	0.16	3.64252	3.06703e-06	ras-related protein RABH1b [Amborella trichopoda]
TRINITY_DN51123_c0_g3	CML28	10.55	0.87	3.63998	6.56837e-05	hypothetical protein B296_00029225 [Ensete ventricosum]
TRINITY_DN47772_c2_g1	PCMP-H12	6.72	0.16	3.6348	0.00077788	PREDICTED: pentatricopeptide repeat-containing protein At1g08070, chloroplastic-like [Nelumbo nucifera]
TRINITY_DN47706_c3_g1	-	24.62	3.47	3.63327	4.00138e-10	uncharacterized protein LOC110035067 [Phalaenopsis equestris]
TRINITY_DN49247_c2_g1	-	7	0.81	3.6323	0.000159798	-
TRINITY_DN50152_c1_g1	-	8.69	0.54	3.62725	0.000914364	-
TRINITY_DN53996_c2_g6	-	1.68	0.11	3.62599	0.00035356	-
TRINITY_DN49405_c0_g1	CYP72A15	23.78	1.68	3.6227	0.000141237	cytochrome P450 CYP72A219-like protein [Cinnamomum micranthum f. kanehirae]
TRINITY_DN57161_c2_g8	pol	0.4	0.03	3.61317	0.000826872	uncharacterized protein LOC110767855 [Prunus avium]
TRINITY_DN56425_c0_g2	-	6.81	0.55	3.6097	1.33131e-05	-
TRINITY_DN52255_c0_g1	-	27.05	4.34	3.60875	2.24269e-09	-
TRINITY_DN57011_c0_g1	-	18.45	1.9	3.60813	0.000197641	hypothetical protein TRIUR3_04335 [Triticum urartu]
TRINITY_DN55558_c3_g2	-	5.33	0.45	3.6018	7.03851e-05	-
TRINITY_DN53817_c0_g1	BAM2	23.56	1.98	3.59659	1.78181e-12	leucine-rich repeat receptor-like serine/threonine-protein kinase BAM1 [Cinnamomum micranthum f. kanehirae]
TRINITY_DN55333_c2_g1	-	11.2	0.89	3.59571	1.81599e-06	-
TRINITY_DN42073_c2_g5	PIX13	4.64	0.35	3.59561	1.30826e-08	hypothetical protein Ahy_B06g079779 [Arachis hypogaea]
TRINITY_DN48464_c1_g3	VAMP725	167.6	23.38	3.59174	1.26413e-06	hypothetical protein BHE74_00029909, partial [Ensete ventricosum]
TRINITY_DN39885_c3_g7	ycf2-A	2.26	0.19	3.58395	0.000158807	hypothetical chloroplast RF2 (chloroplast) [Coriandrum sativum]
TRINITY_DN57167_c4_g1	-	69.26	11.27	3.58298	5.07987e-06	-
TRINITY_DN57336_c0_g4	-	4.55	0.38	3.58266	5.4506e-05	-
TRINITY_DN45447_c0_g6	-	3.4	0.25	3.5823	0.000124217	-
TRINITY_DN50456_c2_g2	-	8.96	0.85	3.57426	3.49117e-08	-
TRINITY_DN47409_c2_g4	-	1.79	0.16	3.5739	0.000674413	-
TRINITY_DN35851_c2_g3	-	6.21	0.5	3.5728	0.000536038	-
TRINITY_DN46610_c0_g1	-	4.43	0.41	3.56709	0.000761241	-
TRINITY_DN57441_c1_g1	At3g14460	47.74	1.92	3.55964	6.23092e-05	PREDICTED: putative disease resistance RPP13-like protein 1 [Nelumbo nucifera]
TRINITY_DN37287_c1_g2	-	2.24	0.17	3.55363	0.0002904	-
TRINITY_DN42322_c0_g2	-	2.03	0.24	3.55347	0.000883823	-
TRINITY_DN45429_c1_g2	-	3.39	0.28	3.55286	1.2049e-05	-
TRINITY_DN38235_c1_g3	-	1.79	0.14	3.54806	5.30347e-05	uncharacterized protein LOC112000024 [Quercus suber]
TRINITY_DN33140_c0_g2	-	4.54	0.36	3.54733	8.7754e-06	-
TRINITY_DN35827_c2_g2	-	3.98	0.31	3.5445	0.000361435	-
TRINITY_DN34663_c2_g3	-	5.07	0.39	3.54288	0.000237245	-
TRINITY_DN57154_c1_g3	-	2.76	0.21	3.54198	0.000423085	-
TRINITY_DN43109_c1_g1	-	1.34	0.24	3.5414	0.000118494	-
TRINITY_DN50132_c2_g9	-	53.01	4.26	3.53435	8.40801e-06	-
TRINITY_DN54899_c0_g2	-	12.12	1.02	3.53179	3.51001e-05	-
TRINITY_DN32888_c1_g8	-	2.91	0.18	3.53124	0.000480009	-
TRINITY_DN54832_c0_g7	-	2.91	0.57	3.53095	0.000415701	-
TRINITY_DN42238_c0_g1	-	1.63	0.59	3.53068	0.000916279	PREDICTED: receptor-like protein 12 [Elaeis guineensis]
TRINITY_DN53041_c1_g1	-	2.19	0.2	3.52849	0.000531245	uncharacterized protein LOC109827233 isoform X1 [Asparagus officinalis]
TRINITY_DN34067_c0_g1	-	2.72	0.24	3.52673	0.000279745	-
TRINITY_DN53088_c5_g3	-	1.89	0.15	3.52423	0.000608621	hypothetical protein PanWU01x14_350640, partial [Parasponia andersonii]
TRINITY_DN34810_c2_g2	-	32.33	13.16	3.52258	3.72851e-07	-
TRINITY_DN38474_c1_g4	-	1.96	0.15	3.52234	0.00020873	-
TRINITY_DN56637_c2_g1	-	18.73	1.4	3.52225	2.78868e-05	-
TRINITY_DN50252_c0_g2	-	48.39	6.09	3.52061	9.03486e-08	-
TRINITY_DN48332_c0_g5	SD25	37.22	3.04	3.50785	3.4269e-11	PREDICTED: LOW QUALITY PROTEIN: uncharacterized protein LOC105048149 [Elaeis guineensis]
TRINITY_DN39859_c1_g2	-	10.8	0.93	3.50672	0.000980769	-
TRINITY_DN51753_c3_g1	-	10.27	0.88	3.50548	7.85226e-05	-
TRINITY_DN33972_c0_g3	-	12.71	0.36	3.5027	5.61586e-05	-
TRINITY_DN50377_c0_g1	-	45.08	6.68	3.50189	1.94241e-05	-
TRINITY_DN57023_c0_g3	-	2.91	0.21	3.49919	0.000159639	-
TRINITY_DN47602_c1_g2	-	3.83	0.33	3.49883	0.000156055	-
TRINITY_DN48119_c2_g6	-	4.01	0.28	3.49291	0.00026608	-
TRINITY_DN56237_c1_g1	-	2.08	0.16	3.49113	0.000109238	-
TRINITY_DN42100_c0_g4	-	29.66	2.59	3.48735	8.86788e-05	-
TRINITY_DN57124_c2_g3	-	6.54	0.61	3.48539	0.000583202	-
TRINITY_DN53962_c1_g1	-	84.6	3.22	3.47641	7.14815e-07	-
TRINITY_DN35353_c0_g7	-	2.56	0.24	3.47509	0.000924192	-
TRINITY_DN32107_c0_g1	-	24.21	2.02	3.4749	1.20155e-05	protein ACTIVITY OF BC1 COMPLEX KINASE 7, chloroplastic isoform X1 [Oryza sativa Japonica Group]
TRINITY_DN43751_c1_g6	-	6.18	0.51	3.47395	4.46619e-06	-
TRINITY_DN43292_c0_g1	-	11.95	1.13	3.47374	6.16882e-07	-
TRINITY_DN44674_c0_g1	ACD6	10.4	5.55	3.47011	1.5187e-07	PREDICTED: ankyrin repeat-containing protein At5g02620 [Eucalyptus grandis]
TRINITY_DN56828_c2_g2	-	4.39	0.41	3.47008	7.21168e-08	uncharacterized protein LOC113337403 [Papaver somniferum]
TRINITY_DN39832_c1_g1	-	4.84	0.27	3.4654	3.49874e-06	PREDICTED: LOW QUALITY PROTEIN: G-type lectin S-receptor-like serine/threonine-protein kinase At2g19130 [Elaeis guineensis]
TRINITY_DN46571_c1_g2	CLT3	4.48	0.38	3.4605	5.73518e-06	hypothetical protein C5167_010912 [Papaver somniferum]
TRINITY_DN48005_c0_g2	-	33.56	3.14	3.46002	0.000474791	-
TRINITY_DN32902_c0_g1	HSP17.5-M	92.88	7.81	3.45994	2.79461e-06	17.5 kDa class I heat shock protein [Glycine max]
TRINITY_DN55614_c4_g1	ZIP4	75.33	9.39	3.45968	1.99483e-08	zinc transporter 3-like [Phoenix dactylifera]
TRINITY_DN44563_c0_g4	LE	5.18	0.45	3.45814	0.000383646	PREDICTED: gibberellin 3-beta-dioxygenase 1-like [Nelumbo nucifera]
TRINITY_DN50846_c0_g1	-	1.73	0.3	3.45333	0.000120337	PREDICTED: probable glycosyltransferase At5g03795 isoform X1 [Elaeis guineensis]
TRINITY_DN36185_c1_g6	-	8.73	0.67	3.45258	0.000873791	putative mitochondrial protein [Apostasia shenzhenica]
TRINITY_DN54661_c0_g1	-	17.6	1.92	3.44611	0.000713806	-
TRINITY_DN43488_c0_g3	-	4.86	0.41	3.44149	3.11872e-05	-
TRINITY_DN44561_c1_g3	-	15.39	1.33	3.4396	1.2132e-07	uncharacterized protein LOC110100310 [Dendrobium catenatum]
TRINITY_DN41027_c2_g1	-	6.21	2.01	3.43887	0.000505298	Integrase [Actinidia chinensis var. chinensis]
TRINITY_DN36615_c0_g3	-	5.25	1.38	3.42852	0.00060724	-
TRINITY_DN36928_c1_g8	-	3.01	0.24	3.4249	0.000196909	-
TRINITY_DN52766_c1_g3	-	3.65	0.35	3.41913	0.000138241	-
TRINITY_DN45744_c0_g2	-	2.42	0.22	3.41879	1.11239e-06	-
TRINITY_DN54005_c0_g5	-	1.21	0.11	3.4156	0.00015598	Retrovirus-related Pol polyprotein from transposon TNT 1-94 [Dendrobium catenatum]
TRINITY_DN35101_c1_g1	-	6.36	0.28	3.41529	9.87164e-05	PREDICTED: uncharacterized protein LOC108217531 [Daucus carota subsp. sativus]
TRINITY_DN53002_c0_g1	-	2.37	0.13	3.41242	0.000930121	hypothetical protein BHM03_00058635, partial [Ensete ventricosum]
TRINITY_DN50967_c0_g1	-	91.82	9.53	3.40556	5.04294e-09	-
TRINITY_DN48053_c0_g3	-	3.41	0.39	3.40555	0.000136671	-
TRINITY_DN57222_c0_g4	-	53.11	4.92	3.40211	7.65105e-05	Retrovirus-related Pol polyprotein from transposon TNT 1-94 [Cajanus cajan]
TRINITY_DN36609_c0_g1	-	3.36	0.3	3.4002	0.00058233	-
TRINITY_DN53844_c1_g2	-	5.2	0.55	3.40017	0.000574141	-
TRINITY_DN53000_c0_g1	-	1.42	0.14	3.39984	9.34472e-05	-
TRINITY_DN39731_c0_g1	-	6.02	1.68	3.39384	2.8425e-05	-
TRINITY_DN34301_c0_g2	-	25.47	2.53	3.38576	1.22933e-05	-
TRINITY_DN54092_c0_g1	-	9.85	0.96	3.38435	0.000798997	-
TRINITY_DN35401_c2_g4	-	2.31	0.19	3.38228	0.000591513	P-loop containing nucleoside triphosphate hydrolases superfamilyprotein [Zostera marina]
TRINITY_DN44431_c0_g4	ZAT11	11.68	1.03	3.38156	4.69607e-07	PREDICTED: zinc finger protein ZAT12-like [Elaeis guineensis]
TRINITY_DN37639_c1_g4	-	6.86	0.63	3.37044	6.99863e-07	Retrovirus-related Pol polyprotein LINE-1 [Zea mays]
TRINITY_DN35628_c1_g7	LECRK41	7.06	0.64	3.37039	0.000402392	L-type lectin-domain containing receptor kinase IV.1-like [Coffea arabica]
TRINITY_DN43053_c0_g3	-	67.7	6.61	3.36465	0.000231937	uncharacterized protein LOC25499356 [Medicago truncatula]
TRINITY_DN56477_c3_g6	-	1.1	0.09	3.36397	7.03851e-05	Gnk2 domain-containing protein [Cinnamomum micranthum f. kanehirae]
TRINITY_DN55588_c0_g3	-	14.65	1.19	3.3628	5.4037e-06	retrotransposon protein, putative, Ty1-copia subclass [Oryza sativa Japonica Group]
TRINITY_DN32986_c1_g3	-	56	16.72	3.36128	4.5031e-08	-
TRINITY_DN38260_c1_g5	-	2.98	0.28	3.3604	0.000603244	-
TRINITY_DN39870_c0_g3	WRKY71	21.4	2.33	3.36034	8.26876e-05	WRKY transcription factor 28-like [Phoenix dactylifera]
TRINITY_DN42488_c0_g1	-	4.07	2.59	3.35669	0.000904481	-
TRINITY_DN51215_c1_g3	-	14.75	1.46	3.3462	2.78109e-06	-
TRINITY_DN34699_c0_g3	ERF1B	26.53	2.45	3.34333	0.000113625	PREDICTED: ethylene-responsive transcription factor 1B-like [Nelumbo nucifera]
TRINITY_DN41442_c0_g3	DOF3.5	10.57	0.99	3.3386	1.47224e-05	dof zinc finger protein DOF3.5-like [Phoenix dactylifera]
TRINITY_DN37753_c2_g7	-	6.25	0.6	3.33697	1.5384e-05	-
TRINITY_DN33266_c4_g1	-	5.34	1.8	3.33553	5.23456e-05	-
TRINITY_DN32262_c1_g4	-	3.4	0.34	3.33391	1.39647e-05	-
TRINITY_DN37162_c2_g2	-	1.93	1.02	3.33031	0.000992766	-
TRINITY_DN42552_c0_g4	-	4.53	0.44	3.33009	0.00068644	-
TRINITY_DN52703_c0_g2	-	15.62	1.69	3.32878	2.27033e-05	-
TRINITY_DN34403_c3_g1	-	23.29	7.32	3.32863	6.75818e-06	-
TRINITY_DN54076_c1_g6	-	6.41	0.62	3.32626	0.000581197	-
TRINITY_DN56899_c1_g1	-	7.28	1.66	3.32258	0.000941844	-
TRINITY_DN54929_c0_g2	-	4.08	0.37	3.32228	0.000267569	-
TRINITY_DN35905_c2_g5	-	4.64	0.4	3.31985	0.000292494	-
TRINITY_DN48520_c0_g3	FAR2	4.76	0.46	3.3195	1.5322e-07	PREDICTED: uncharacterized protein LOC108988610, partial [Juglans regia]
TRINITY_DN55618_c0_g1	PP2B2	43.15	8.65	3.31765	2.97394e-09	lectin-like protein [Arabidopsis thaliana]
TRINITY_DN36202_c0_g3	-	5.95	0.56	3.31622	3.15068e-06	-
TRINITY_DN42173_c3_g5	-	2.74	0.27	3.31574	0.000165739	-
TRINITY_DN44319_c0_g1	-	7.51	0.67	3.31475	8.70887e-05	-
TRINITY_DN42956_c1_g1	-	3.78	0.33	3.31252	0.00027545	-
TRINITY_DN41323_c0_g2	SRO3	447.04	42.96	3.31189	0.000187129	PREDICTED: probable inactive poly [ADP-ribose] polymerase SRO3 [Musa acuminata subsp. malaccensis]
TRINITY_DN54086_c1_g3	-	1.78	0.17	3.30896	0.000360961	-
TRINITY_DN55514_c0_g1	-	48.34	5.22	3.3052	7.00337e-05	OSJNBa0072D21.4 [Oryza sativa Japonica Group]
TRINITY_DN34572_c0_g1	-	12.51	1.55	3.30028	0.000520892	-
TRINITY_DN40665_c1_g3	-	3.62	0.37	3.29812	0.000794749	-
TRINITY_DN38576_c1_g5	-	4.44	0.24	3.29556	0.000120598	-
TRINITY_DN44062_c1_g6	FLOT4	11.8	1.03	3.29428	7.49045e-05	PREDICTED: flotillin-like protein 4 [Nicotiana sylvestris]
TRINITY_DN53988_c1_g2	-	22.55	2.18	3.29392	6.12824e-10	PREDICTED: uncharacterized protein LOC105056586 [Elaeis guineensis]
TRINITY_DN52915_c1_g3	CRK12	9.05	0.87	3.29095	7.14101e-07	putative cysteine-rich receptor-like protein kinase 35 [Ananas comosus]
TRINITY_DN57049_c1_g1	At1g11330	287.14	24.18	3.29052	1.16281e-07	PREDICTED: cysteine-rich repeat secretory protein 38-like [Elaeis guineensis]
TRINITY_DN57350_c0_g1	-	32.51	3.6	3.28985	3.30217e-05	-
TRINITY_DN57307_c1_g2	-	21	2.06	3.28783	0.000320606	-
TRINITY_DN40765_c0_g1	-	29.8	3.4	3.2877	6.25322e-05	-
TRINITY_DN54217_c0_g1	-	4.51	0.47	3.28658	0.000103547	Malignant T-cell-amplified sequence 1, partial [Glycine soja]
TRINITY_DN44211_c2_g1	-	4.18	0.41	3.27871	3.5224e-05	-
TRINITY_DN33359_c4_g1	-	5.91	0.63	3.27161	0.000821964	-
TRINITY_DN56984_c1_g7	-	3.29	0.21	3.27153	0.000106851	Ras-related protein RABA2a [Apostasia shenzhenica]
TRINITY_DN46426_c0_g1	-	27.04	2.42	3.27037	0.000134964	RecName: Full=Trypsin/chymotrypsin inhibitor
TRINITY_DN46767_c0_g2	-	4.56	0.42	3.26739	0.000698155	-
TRINITY_DN31410_c0_g1	-	4.76	0.5	3.26408	0.000947092	-
TRINITY_DN45867_c0_g3	-	1.83	0.2	3.25893	0.000214415	LINE-1 reverse transcriptase-like [Vitis vinifera]
TRINITY_DN54734_c2_g2	-	4.35	0.94	3.25867	1.68341e-07	PREDICTED: uncharacterized protein LOC109505646, partial [Elaeis guineensis]
TRINITY_DN33532_c3_g3	-	3.03	0.3	3.25812	6.2686e-05	-
TRINITY_DN53274_c0_g2	AOS1	129.42	13.51	3.25745	1.16145e-08	allene oxide synthase 1, chloroplastic-like [Cicer arietinum]
TRINITY_DN43061_c0_g2	-	8.25	0.71	3.25148	1.35467e-05	-
TRINITY_DN53396_c0_g2	-	15.78	1.57	3.24845	0.000109604	-
TRINITY_DN53419_c1_g2	-	5.7	0.53	3.24637	5.90346e-05	Endonuclease [Actinidia chinensis var. chinensis]
TRINITY_DN33312_c2_g3	PIP2-7	38.93	4.08	3.2463	0.00027545	probable aquaporin PIP2-8 [Amborella trichopoda]
TRINITY_DN47722_c3_g3	-	1.48	0.14	3.24167	0.000248369	-
TRINITY_DN55801_c0_g1	CLT2	18.93	1.87	3.24118	7.39758e-05	protein CLT2, chloroplastic [Cinnamomum micranthum f. kanehirae]
TRINITY_DN48122_c1_g1	ZAT5	61.77	5.55	3.23962	4.83432e-09	ZFP2 [Betula platyphylla]
TRINITY_DN45702_c0_g2	-	1.94	0.22	3.23896	0.000950125	-
TRINITY_DN40226_c1_g1	-	15.26	1.63	3.23736	3.68568e-06	-
TRINITY_DN32376_c1_g1	-	6.12	0.59	3.2269	0.000109985	SRKp [Arabidopsis halleri]
TRINITY_DN35495_c1_g2	-	2.05	0.21	3.22685	0.000181035	hypothetical protein B296_00035692 [Ensete ventricosum]
TRINITY_DN48618_c0_g4	-	16.44	1.74	3.22466	0.000206129	PREDICTED: probable aquaporin TIP2-2 [Cucumis sativus]
TRINITY_DN46118_c0_g5	-	10.69	1.18	3.22335	4.70909e-05	-
TRINITY_DN48305_c2_g8	-	6.68	0.66	3.22208	2.82241e-06	-
TRINITY_DN38774_c4_g4	-	1.86	0.19	3.22207	0.000207581	-
TRINITY_DN45243_c0_g2	-	12.22	2.27	3.22074	3.26288e-06	-
TRINITY_DN57270_c0_g10	At4g20820	13.58	1.34	3.2132	8.03229e-06	berberine bridge enzyme-like 15 [Morus notabilis]
TRINITY_DN43549_c1_g6	-	16.72	1.78	3.21052	2.74338e-05	-
TRINITY_DN52504_c1_g3	-	2.19	0.22	3.20901	0.000186913	-
TRINITY_DN32494_c0_g2	-	3.23	0.32	3.20546	5.50528e-05	-
TRINITY_DN32491_c1_g9	PYL4	36.2	3.45	3.20318	9.01342e-07	hypothetical protein GW17_00010299 [Ensete ventricosum]
TRINITY_DN55587_c2_g1	-	4.24	1.18	3.20127	6.27083e-05	-
TRINITY_DN38310_c0_g1	Os07g0190000	75.32	7.55	3.19959	4.11286e-09	probable 1-deoxy-D-xylulose-5-phosphate synthase 2, chloroplastic [Ananas comosus]
TRINITY_DN54789_c0_g1	ctps1	42.42	4.83	3.19213	1.76402e-10	hypothetical protein AQUCO_03000262v1 [Aquilegia coerulea]
TRINITY_DN53250_c0_g4	-	34.82	3.6	3.18219	2.32199e-05	-
TRINITY_DN55614_c4_g2	-	1.93	0.21	3.18162	6.55929e-05	-
TRINITY_DN36598_c2_g1	-	32.72	4.97	3.17497	8.48888e-09	uncharacterized protein LOC109721438 [Ananas comosus]
TRINITY_DN34364_c0_g4	-	6.5	0.62	3.1715	0.000957	retrotransposon protein, putative, Ty1-copia sub-class [Oryza sativa Japonica Group]
TRINITY_DN42344_c0_g4	At2g17525	10.5	2.84	3.16955	0.00035453	Pentatricopeptide repeat-containing protein, mitochondrial [Vitis vinifera]
TRINITY_DN33711_c0_g1	-	9.69	1.08	3.16541	0.000124823	-
TRINITY_DN36787_c1_g2	NAC047	11.39	1.67	3.15428	3.18047e-05	PREDICTED: NAC transcription factor 29-like [Elaeis guineensis]
TRINITY_DN43510_c0_g2	-	120.25	12.34	3.15326	1.30017e-09	-
TRINITY_DN39452_c0_g2	-	49.49	5.17	3.15244	2.2742e-05	-
TRINITY_DN34442_c4_g5	-	3.36	0.47	3.1523	0.000707315	-
TRINITY_DN31968_c2_g2	-	12.84	2.57	3.14936	0.000980769	putative disease resistance RPP13-like protein 1 [Papaver somniferum]
TRINITY_DN40460_c0_g5	-	5.62	0.6	3.14923	1.38436e-06	-
TRINITY_DN48920_c7_g3	-	3.23	0.34	3.14627	0.000243438	uncharacterized protein LOC113276224 [Papaver somniferum]
TRINITY_DN55851_c1_g3	-	46.35	5.37	3.14439	0.000264908	-
TRINITY_DN52459_c0_g1	-	2.26	0.25	3.13649	0.000465149	-
TRINITY_DN35624_c0_g11	-	1.84	0.18	3.12885	0.000806954	-
TRINITY_DN49426_c0_g6	-	6.09	0.68	3.12688	1.68764e-07	putative ribonuclease H protein [Vitis vinifera]
TRINITY_DN40459_c0_g8	-	1.3	0.13	3.12668	0.000370096	-
TRINITY_DN41060_c1_g3	-	3.76	0.42	3.11929	9.81552e-05	-
TRINITY_DN55909_c0_g1	-	4.13	0.39	3.11658	1.79697e-05	-
TRINITY_DN40799_c3_g6	-	1.29	0.13	3.10179	0.000238597	-
TRINITY_DN42758_c0_g6	CYP74A1	166.89	18.7	3.09964	1.49549e-09	PREDICTED: allene oxide synthase 1, chloroplastic [Eucalyptus grandis]
TRINITY_DN37031_c0_g5	-	1.92	0.2	3.09783	0.000480491	PREDICTED: probable disease resistance protein At1g12280 [Gossypium hirsutum]
TRINITY_DN39536_c0_g3	-	4.02	0.41	3.09438	0.000804138	-
TRINITY_DN57238_c1_g1	-	13.3	1.85	3.09011	3.42042e-06	-
TRINITY_DN38655_c2_g3	-	3.38	0.4	3.07532	0.000148262	-
TRINITY_DN36328_c4_g1	-	10.84	2.1	3.07259	0.000478664	PREDICTED: LOW QUALITY PROTEIN: probable pectinesterase/pectinesterase inhibitor 7 [Capsicum annuum]
TRINITY_DN50360_c0_g4	-	5.7	0.55	3.06872	3.63361e-05	PREDICTED: uncharacterized protein LOC109340726 [Lupinus angustifolius]
TRINITY_DN42264_c1_g1	-	9.2	0.98	3.06781	0.000980769	-
TRINITY_DN53526_c2_g2	-	3.71	2.67	3.0674	0.000209205	-
TRINITY_DN48782_c0_g2	-	278.8	24.31	3.06702	4.45939e-06	PREDICTED: protein TIFY 9-like [Juglans regia]
TRINITY_DN46872_c0_g1	-	10.75	3.44	3.06478	0.000184885	-
TRINITY_DN48997_c0_g2	-	1.56	0.18	3.06461	0.000620069	-
TRINITY_DN34601_c1_g2	-	3.32	3.13	3.0645	4.88946e-05	-
TRINITY_DN34961_c3_g7	-	4.84	0.51	3.06279	0.000108752	-
TRINITY_DN36787_c1_g4	NAC025	37.1	3.88	3.0573	7.42291e-05	hypothetical protein BHE74_00058224 [Ensete ventricosum]
TRINITY_DN38079_c0_g4	Tf2-11	3.18	0.41	3.05596	0.000324792	PREDICTED: uncharacterized protein LOC109021722 [Juglans regia]
TRINITY_DN45368_c0_g5	-	4.72	0.27	3.05264	0.000134001	-
TRINITY_DN55775_c1_g1	-	12.8	1.41	3.04788	3.13838e-06	-
TRINITY_DN45263_c1_g1	-	3.24	0.19	3.04733	0.000550096	-
TRINITY_DN38176_c3_g5	-	37.14	4.37	3.043	8.2062e-05	-
TRINITY_DN55794_c0_g4	-	66.4	8.59	3.03354	0.00046359	uncharacterized protein LOC105158731 [Sesamum indicum]
TRINITY_DN40096_c2_g1	-	9.8	1.19	3.03161	0.000777015	-
TRINITY_DN35636_c3_g4	-	4.92	0.58	3.02563	0.000567817	-
TRINITY_DN54648_c0_g3	TY3B-G	4.97	0.36	3.01889	3.21845e-06	Transposon Tf2-12 polyprotein [Vitis vinifera]
TRINITY_DN41508_c0_g4	-	1.86	0.13	3.01825	0.000344168	-
TRINITY_DN54649_c3_g1	-	2.28	0.43	3.01613	0.000475527	Retrovirus-related Pol polyprotein from transposon 17.6 [Cajanus cajan]
TRINITY_DN56816_c2_g3	-	13.02	1.67	3.01472	0.000694793	-
TRINITY_DN57051_c0_g2	-	3.77	0.28	3.01208	3.91784e-05	-
TRINITY_DN48110_c2_g1	-	277.29	26.42	3.01132	7.20209e-09	-
TRINITY_DN49135_c1_g2	-	384.98	48.39	3.00474	5.69995e-08	PREDICTED: uncharacterized protein LOC109506509 [Elaeis guineensis]
TRINITY_DN42716_c3_g1	-	2.58	0.38	3.00444	0.000128715	-
TRINITY_DN53468_c0_g5	-	3.21	0.36	3.00284	0.000752227	-
TRINITY_DN44646_c1_g3	SAUR50	35.14	6.35	2.9984	0.000104495	Small auxin-up RNA [Parasponia andersonii]
TRINITY_DN42850_c1_g1	-	3.1	0.7	2.99834	3.0334e-05	-
TRINITY_DN40098_c0_g6	-	9.23	1.11	2.99446	2.75782e-05	-
TRINITY_DN44103_c0_g2	Ctps2	92.6	10.86	2.99294	3.37493e-09	PREDICTED: CTP synthase isoform X1 [Elaeis guineensis]
TRINITY_DN56010_c3_g2	-	5.37	0.62	2.98839	1.965e-06	hypothetical protein CQW23_08136 [Capsicum baccatum]
TRINITY_DN43682_c0_g1	-	39.81	6.57	2.9883	4.59129e-05	-
TRINITY_DN32641_c1_g2	-	5.45	1.29	2.98783	0.000105069	-
TRINITY_DN40125_c0_g2	-	6.43	0.72	2.98557	3.21839e-05	-
TRINITY_DN46992_c1_g4	-	5.47	0.67	2.9853	3.95508e-05	-
TRINITY_DN51640_c0_g1	-	2.1	0.25	2.98255	0.000319533	-
TRINITY_DN35372_c2_g7	-	0.91	0.11	2.97665	0.000684305	-
TRINITY_DN34424_c1_g7	-	1.97	0.22	2.97385	0.000237463	-
TRINITY_DN44791_c0_g2	At1g02420	5.16	0.65	2.97199	0.000105639	PREDICTED: putative pentatricopeptide repeat-containing protein At1g02420 [Musa acuminata subsp. malaccensis]
TRINITY_DN37458_c2_g2	-	108.64	12.27	2.96691	1.29494e-05	-
TRINITY_DN41778_c1_g4	-	3.52	0.46	2.96508	0.000976303	-
TRINITY_DN51495_c4_g1	-	5.6	1.07	2.96444	0.000827047	-
TRINITY_DN40487_c0_g3	PLP3	17.27	3.21	2.96416	2.56495e-05	PREDICTED: patatin-like protein 3 [Elaeis guineensis]
TRINITY_DN43012_c1_g1	-	8.49	2.17	2.96343	0.000189947	-
TRINITY_DN48499_c0_g1	-	2.86	0.36	2.96321	0.000225237	PREDICTED: uncharacterized protein LOC109006434 [Juglans regia]
TRINITY_DN32335_c0_g1	-	21.03	3.42	2.96096	2.39964e-06	-
TRINITY_DN52131_c0_g2	At1g32860	177.7	23.18	2.95938	2.0106e-05	glucan endo-1,3-beta-glucosidase 14-like [Dendrobium catenatum]
TRINITY_DN42095_c0_g1	-	5.61	0.58	2.95677	0.000208095	-
TRINITY_DN47387_c2_g1	PHO1-H1	3.97	0.43	2.95469	0.000321201	phosphate transporter PHO1 1 [Cinnamomum micranthum f. kanehirae]
TRINITY_DN44632_c0_g1	SD25	45.59	3.74	2.9538	3.91404e-06	LOW QUALITY PROTEIN: G-type lectin S-receptor-like serine/threonine-protein kinase SD2-5 [Cinnamomum micranthum f. kanehirae]
TRINITY_DN50470_c0_g1	-	5.22	0.59	2.94768	0.000671387	LINE-1 retrotransposable element ORF2 protein [Ananas comosus]
TRINITY_DN45981_c1_g1	NHX1	20.35	15.82	2.94525	1.0231e-05	sodium/hydrogen exchanger 1-like isoform X1 [Papaver somniferum]
TRINITY_DN31201_c0_g1	-	11.79	1.46	2.94482	0.000110252	PREDICTED: uncharacterized protein LOC105046320 [Elaeis guineensis]
TRINITY_DN47059_c2_g6	-	2.36	0.29	2.9425	0.000945882	-
TRINITY_DN50263_c2_g1	-	4.31	0.52	2.94237	0.000383178	-
TRINITY_DN33867_c3_g1	-	4.08	0.55	2.93567	0.000475527	-
TRINITY_DN42853_c0_g1	-	12.25	2.14	2.93469	0.000134392	PREDICTED: F-box/LRR-repeat protein 2 [Nelumbo nucifera]
TRINITY_DN56047_c1_g1	-	5.57	0.81	2.93391	0.000149336	-
TRINITY_DN44484_c0_g4	-	524.87	49.79	2.9339	1.53193e-07	-
TRINITY_DN43954_c0_g2	-	3.84	0.66	2.91931	7.27242e-05	-
TRINITY_DN44596_c0_g2	-	4.34	0.56	2.91876	0.000606613	-
TRINITY_DN55661_c4_g2	-	3.48	0.72	2.9183	0.000369993	Transposon TX1 uncharacterized 149 kDa protein [Vitis vinifera]
TRINITY_DN37480_c0_g3	-	52.53	6.16	2.9174	8.84312e-05	uncharacterized protein LOC103708112 [Phoenix dactylifera]
TRINITY_DN51360_c0_g1	-	3.99	0.81	2.91564	0.000405914	-
TRINITY_DN36441_c2_g1	-	3.79	0.47	2.91419	0.000230423	-
TRINITY_DN46327_c0_g2	-	6.48	0.74	2.91228	5.27752e-05	PREDICTED: uncharacterized protein LOC105054035 [Elaeis guineensis]
TRINITY_DN55123_c0_g1	-	10.8	1.4	2.91124	0.000558881	-
TRINITY_DN34997_c0_g2	-	2.13	0.28	2.90706	0.000537433	-
TRINITY_DN57384_c1_g2	-	75.97	11.2	2.90524	0.000132301	uncharacterized protein LOC109842415 [Asparagus officinalis]
TRINITY_DN45960_c0_g2	-	4.33	1.36	2.90422	0.00027072	-
TRINITY_DN43844_c0_g2	-	20.9	2.69	2.89926	0.000167597	-
TRINITY_DN50682_c2_g1	Os10g0521000	16.67	1.98	2.89727	8.99541e-07	probable trehalase isoform X2 [Phoenix dactylifera]
TRINITY_DN39898_c0_g1	-	34.88	4.83	2.89288	9.81552e-05	PREDICTED: miraculin-like [Musa acuminata subsp. malaccensis]
TRINITY_DN42193_c0_g1	-	19.44	3.15	2.89047	4.12392e-06	PREDICTED: uncharacterized protein LOC105803676 [Gossypium raimondii]
TRINITY_DN44799_c1_g5	TPS5	36.31	4.76	2.88992	9.1879e-08	PREDICTED: alpha,alpha-trehalose-phosphate synthase [UDP-forming] 5-like [Nelumbo nucifera]
TRINITY_DN57009_c1_g2	B120	29.95	3.71	2.88897	6.55056e-06	PREDICTED: G-type lectin S-receptor-like serine/threonine-protein kinase B120 [Elaeis guineensis]
TRINITY_DN47137_c0_g4	-	4.64	0.63	2.88573	4.64082e-05	SAL1 phosphatase [Sesamum indicum]
TRINITY_DN56254_c2_g1	-	5.1	5.18	2.88541	0.000347365	Bromodomain adjacent to zinc finger domain 1A [Gossypium arboreum]
TRINITY_DN45161_c0_g1	-	13.31	1.76	2.88393	0.000445041	-
TRINITY_DN33998_c0_g5	pol	1.75	0.99	2.88345	0.000420699	Transposon Tf2-12 polyprotein [Vitis vinifera]
TRINITY_DN42034_c2_g5	-	20.46	2.6	2.87892	1.0968e-06	Retrovirus-related Pol polyprotein LINE-1 [Zea mays]
TRINITY_DN41759_c1_g2	EFL2	26.02	5.1	2.87778	2.163e-07	protein ELF4-LIKE 4-like protein [Cinnamomum micranthum f. kanehirae]
TRINITY_DN56309_c0_g2	-	5.66	1.42	2.87557	7.33757e-05	-
TRINITY_DN49312_c0_g1	-	52.03	7.01	2.87066	0.00046119	-
TRINITY_DN40998_c5_g1	-	10.44	3.39	2.86966	5.32478e-05	hypothetical protein BHE74_00037392, partial [Ensete ventricosum]
TRINITY_DN39711_c0_g4	HSFB2C	11.54	1.45	2.86391	0.000198112	hypothetical protein BHM03_00029049 [Ensete ventricosum]
TRINITY_DN55504_c3_g2	-	18.9	2.36	2.86286	3.23512e-05	-
TRINITY_DN49481_c0_g3	-	11.47	1.47	2.86186	1.68821e-05	-
TRINITY_DN42984_c2_g1	-	3.11	0.39	2.86113	3.08891e-05	-
TRINITY_DN32144_c0_g1	-	12.18	1.46	2.86001	0.000265703	-
TRINITY_DN54370_c4_g4	-	41.84	5.69	2.85751	2.2315e-05	-
TRINITY_DN42168_c3_g4	GOLS2	231.51	27.47	2.85429	6.1589e-05	PREDICTED: galactinol synthase 2-like [Oryza brachyantha]
TRINITY_DN57193_c1_g2	-	4.49	2.88	2.85221	0.000229337	uncharacterized protein LOC113741003 [Coffea arabica]
TRINITY_DN33312_c2_g4	-	38.07	6.58	2.84318	0.000899051	-
TRINITY_DN43772_c1_g6	-	1.96	0.27	2.84089	0.000690946	-
TRINITY_DN47570_c2_g3	-	1.99	0.26	2.83953	8.31706e-05	uncharacterized protein LOC109708688 [Ananas comosus]
TRINITY_DN35719_c1_g9	-	2.43	0.33	2.8335	0.000444408	-
TRINITY_DN52004_c0_g1	-	5.89	0.8	2.83085	0.000326452	uncharacterized protein LOC103707332 isoform X2 [Phoenix dactylifera]
TRINITY_DN55015_c2_g4	-	2.78	0.38	2.82792	6.1589e-05	Retrovirus-related Pol polyprotein from transposon 17.6 [Cajanus cajan]
TRINITY_DN49020_c2_g3	-	6.6	0.91	2.8274	4.29349e-05	-
TRINITY_DN57399_c0_g2	-	15.22	4.1	2.82158	0.000235043	-
TRINITY_DN53248_c0_g7	-	6.92	0.99	2.81885	0.000244871	uncharacterized protein LOC113271870 [Papaver somniferum]
TRINITY_DN41705_c0_g4	-	13.07	1.79	2.81675	1.19537e-05	-
TRINITY_DN49693_c0_g1	-	188.22	27.5	2.81325	0.000432964	PREDICTED: caffeoylshikimate esterase [Elaeis guineensis]
TRINITY_DN57320_c0_g1	-	13.68	2.2	2.81277	2.85868e-05	PREDICTED: uncharacterized protein LOC107882067, partial [Prunus mume]
TRINITY_DN56360_c0_g1	-	7.11	2.06	2.81027	1.26479e-05	-
TRINITY_DN51435_c2_g2	-	16.52	2.39	2.80904	0.000505475	-
TRINITY_DN41099_c0_g3	-	16.83	2.27	2.80868	0.00097817	-
TRINITY_DN54573_c0_g6	-	20.83	3.27	2.80674	4.16148e-05	GST_N_2 domain-containing protein/GST_C_2 domain-containing protein [Cephalotus follicularis]
TRINITY_DN47304_c0_g1	-	6.78	0.93	2.80206	0.000644365	PREDICTED: LEAF RUST 10 DISEASE-RESISTANCE LOCUS RECEPTOR-LIKE PROTEIN KINASE-like 1.2 [Elaeis guineensis]
TRINITY_DN36217_c2_g7	-	8.26	1.27	2.79878	0.00079163	-
TRINITY_DN34149_c0_g2	AOS1	141.31	18.89	2.79651	2.8312e-07	allene oxide synthase 1, chloroplastic-like [Phoenix dactylifera]
TRINITY_DN40703_c0_g1	DOF4.6	10.41	1.52	2.78653	0.000343031	dof zinc finger protein DOF3.2-like isoform X1 [Phoenix dactylifera]
TRINITY_DN47887_c4_g3	-	92.93	12.86	2.78585	3.56982e-05	-
TRINITY_DN54341_c0_g2	-	6.28	0.61	2.78478	2.06194e-06	hypothetical protein VITISV_026680 [Vitis vinifera]
TRINITY_DN51778_c0_g2	NPF5.3	8.58	2.46	2.78383	0.000110584	protein NRT1/ PTR FAMILY 5.2-like isoform X1 [Asparagus officinalis]
TRINITY_DN52442_c0_g1	-	2.58	0.42	2.78375	0.000792791	-
TRINITY_DN48320_c0_g1	MYB3R-1	64.34	9.21	2.78202	0.000674768	Homeodomain-like protein, putative [Theobroma cacao]
TRINITY_DN56140_c0_g2	-	26.28	3.75	2.77992	6.1873e-05	-
TRINITY_DN57177_c2_g1	-	5.28	0.74	2.7789	0.000374903	-
TRINITY_DN34755_c1_g6	-	6.19	0.89	2.77635	5.60323e-05	-
TRINITY_DN38152_c4_g1	-	2.99	0.96	2.77387	0.000406739	-
TRINITY_DN37100_c1_g5	-	47.83	6.51	2.77365	2.85701e-07	uncharacterized protein LOC103713005 [Phoenix dactylifera]
TRINITY_DN37987_c1_g3	-	25.5	3.47	2.77338	0.000293923	-
TRINITY_DN56091_c1_g1	-	3.76	0.51	2.77329	0.000106002	PREDICTED: uncharacterized protein LOC105951683 [Erythranthe guttata]
TRINITY_DN36002_c1_g1	-	17.7	3.11	2.76907	0.000120588	-
TRINITY_DN56580_c1_g4	-	2.43	0.38	2.76065	0.000983445	PREDICTED: uncharacterized protein LOC108203391 [Daucus carota subsp. sativus]
TRINITY_DN45399_c0_g3	-	9.8	1.27	2.75921	2.9627e-05	-
TRINITY_DN34589_c1_g1	-	2.71	0.25	2.75552	0.000465809	-
TRINITY_DN57281_c1_g2	-	190.75	25.22	2.74946	0.000532342	-
TRINITY_DN53909_c0_g4	-	144.49	19.09	2.74865	5.21765e-07	uncharacterized protein LOC107458055 isoform X1 [Arachis duranensis]
TRINITY_DN56718_c2_g4	-	13.35	2.04	2.74695	0.000809125	-
TRINITY_DN35556_c2_g6	-	7.44	1.01	2.74629	7.76657e-05	-
TRINITY_DN33735_c2_g4	-	2.06	0.29	2.7453	0.000329771	Putative ribonuclease H protein At1g65750 family [Cajanus cajan]
TRINITY_DN45242_c0_g1	-	13.16	1.79	2.74002	4.35196e-05	-
TRINITY_DN47766_c0_g2	-	5.99	1.03	2.73987	0.000176812	-
TRINITY_DN41669_c0_g2	CLT1	25.35	9.43	2.73614	0.000746087	Protein CLT2, chloroplastic [Ananas comosus]
TRINITY_DN48595_c0_g2	-	76.11	10.51	2.73489	0.000188898	PREDICTED: uncharacterized protein LOC103994470 [Musa acuminata subsp. malaccensis]
TRINITY_DN39412_c2_g1	-	124.12	26	2.73098	1.48566e-06	hypothetical protein GW17_00046235 [Ensete ventricosum]
TRINITY_DN36338_c0_g1	-	50.86	7.74	2.73098	2.39809e-07	-
TRINITY_DN55267_c1_g2	PP2B8	23.79	4.81	2.73034	6.39217e-06	F-box protein PP2-B10-like, partial [Phoenix dactylifera]
TRINITY_DN57144_c3_g1	-	5.71	0.97	2.73018	0.000449467	-
TRINITY_DN47292_c0_g1	PCMP-E94	2.4	0.42	2.7282	0.000252206	Pentatricopeptide repeat [Macleaya cordata]
TRINITY_DN45737_c0_g8	ZAT1	6.91	0.99	2.72704	0.000225695	PREDICTED: zinc finger protein ZAT9-like [Musa acuminata subsp. malaccensis]
TRINITY_DN54135_c3_g2	-	3.37	0.49	2.72625	0.0003157	-
TRINITY_DN55467_c0_g2	CYP94B3	46.19	2.51	2.72569	5.87917e-05	PREDICTED: cytochrome P450 94A1-like [Musa acuminata subsp. malaccensis]
TRINITY_DN41047_c2_g3	-	3.63	0.5	2.71968	3.72087e-05	-
TRINITY_DN50173_c0_g3	-	4.44	0.65	2.71911	0.000203063	-
TRINITY_DN49914_c0_g1	MYB3R-1	87.35	12.03	2.71624	0.000147262	transcription factor MYB3R-1-like isoform X2 [Ziziphus jujuba]
TRINITY_DN31310_c0_g1	-	89.35	13.75	2.71614	0.000868045	-
TRINITY_DN33895_c0_g1	-	4.63	1.29	2.71466	8.65599e-05	-
TRINITY_DN57036_c2_g3	-	6.49	0.95	2.71425	2.32199e-05	-
TRINITY_DN50268_c2_g1	-	8.25	2.2	2.71245	0.000310995	-
TRINITY_DN43697_c1_g3	CYP72A1	50.4	5.41	2.71212	3.39223e-07	PREDICTED: probable cytochrome P450 313a4 [Elaeis guineensis]
TRINITY_DN55534_c2_g1	-	2.96	0.41	2.7117	0.000314287	hypothetical protein TSUD_389980 [Trifolium subterraneum]
TRINITY_DN54090_c0_g6	-	16.49	2.47	2.70683	0.000146193	-
TRINITY_DN52075_c5_g3	-	2.44	0.33	2.70668	0.000444655	Transposon Ty3-G Gag-Pol polyprotein [Cajanus cajan]
TRINITY_DN46520_c1_g3	-	52.02	7.41	2.70204	0.000775868	PREDICTED: uncharacterized protein LOC103994470 [Musa acuminata subsp. malaccensis]
TRINITY_DN52719_c0_g2	-	17.31	2.66	2.70146	1.09941e-06	-
TRINITY_DN45947_c0_g6	Tf2-12	1.64	0.23	2.69874	0.000743653	Transposon Tf2-12 polyprotein [Vitis vinifera]
TRINITY_DN52983_c0_g3	WRKY75	33.04	4.7	2.69483	1.7085e-05	PREDICTED: probable WRKY transcription factor 75 [Elaeis guineensis]
TRINITY_DN42646_c0_g4	CRRSP38	12.43	1.69	2.69319	0.000208522	PREDICTED: cysteine-rich repeat secretory protein 38-like [Musa acuminata subsp. malaccensis]
TRINITY_DN55441_c2_g1	-	35.17	9.94	2.68492	0.000161089	-
TRINITY_DN55316_c1_g2	-	9.13	1.82	2.68406	0.000183063	disease resistance protein RPS2-like protein [Cinnamomum micranthum f. kanehirae]
TRINITY_DN53441_c1_g1	SGS3	204.4	29.86	2.67933	7.02016e-07	protein SUPPRESSOR OF GENE SILENCING 3 homolog [Amborella trichopoda]
TRINITY_DN45458_c2_g1	At2g27500	179.18	26.81	2.6792	8.09083e-05	glucan endo-1,3-beta-glucosidase 14 [Phoenix dactylifera]
TRINITY_DN48464_c0_g1	-	132.58	19.33	2.67551	0.000902514	-
TRINITY_DN45141_c2_g8	-	4.41	0.63	2.67308	0.000269199	-
TRINITY_DN47074_c1_g3	-	29.2	4.51	2.6694	0.00035453	-
TRINITY_DN52013_c1_g2	-	2.62	0.4	2.66281	0.000193993	-
TRINITY_DN57404_c2_g1	-	8.54	1.13	2.66182	0.000622042	-
TRINITY_DN43651_c0_g1	-	4.18	2.25	2.66081	0.000884035	-
TRINITY_DN55125_c1_g2	-	2.69	0.42	2.6562	0.000158159	hypothetical protein GOBAR_AA36262 [Gossypium barbadense]
TRINITY_DN55391_c1_g3	KRP5	179.97	28.01	2.65493	4.38088e-05	PREDICTED: cyclin-dependent kinase inhibitor 4-like [Elaeis guineensis]
TRINITY_DN39895_c0_g3	-	11.81	3.3	2.65331	0.000999764	-
TRINITY_DN51750_c1_g1	-	45.45	4.79	2.65276	3.82984e-05	cytochrome P450 CYP72A219-like protein [Cinnamomum micranthum f. kanehirae]
TRINITY_DN45800_c0_g1	HSP17.5-E	8.06	1.66	2.6514	0.000123772	17.5 kDa class I heat shock protein [Glycine max]
TRINITY_DN33453_c5_g5	-	2.5	0.39	2.64968	0.000718504	-
TRINITY_DN40776_c1_g2	-	5.1	0.71	2.6495	0.000349021	PREDICTED: uncharacterized protein LOC104587823 [Nelumbo nucifera]
TRINITY_DN53114_c0_g1	AOC	297.65	48.86	2.64207	9.23266e-06	hypothetical protein B296_00058679, partial [Ensete ventricosum]
TRINITY_DN34541_c0_g1	At1g61370	24.77	3.75	2.6366	0.000244995	hypothetical protein CDL15_Pgr016982 [Punica granatum]
TRINITY_DN42576_c0_g1	-	32.35	6.47	2.63566	0.000103951	-
TRINITY_DN47654_c0_g2	-	25.54	3.59	2.62817	3.74265e-05	Pyruvate kinase [Macleaya cordata]
TRINITY_DN45122_c1_g2	At5g56590	155.23	18.41	2.62701	0.00017203	glucan endo-1,3-beta-glucosidase 10 [Ananas comosus]
TRINITY_DN57075_c3_g1	-	14.95	1.9	2.62191	6.75577e-05	-
TRINITY_DN56544_c0_g1	FBW2	8.29	2.56	2.61239	0.000197598	PREDICTED: F-box protein FBW2-like [Nelumbo nucifera]
TRINITY_DN56140_c0_g1	-	19.01	3.15	2.60919	0.000491502	-
TRINITY_DN48410_c1_g2	-	10.14	2.38	2.6087	0.000167069	-
TRINITY_DN57009_c0_g1	B120	18.5	2.87	2.60628	2.73483e-05	PREDICTED: G-type lectin S-receptor-like serine/threonine-protein kinase B120 [Nelumbo nucifera]
TRINITY_DN54030_c0_g1	COR2	1180.81	193.51	2.60165	3.13573e-07	PREDICTED: methylecgonone reductase-like [Nelumbo nucifera]
TRINITY_DN51879_c4_g2	Tf2-12	2.32	0.33	2.59952	0.000651665	putative nucleotidyltransferase, Ribonuclease H [Rosa chinensis]
TRINITY_DN55055_c2_g2	At1g61180	6.8	1.11	2.59675	0.00036265	probable disease resistance protein At5g63020 isoform X1 [Citrus sinensis]
TRINITY_DN48275_c2_g3	-	3.69	1.77	2.59625	0.000160911	uncharacterized protein LOC112939598 [Oryza sativa Japonica Group]
TRINITY_DN50573_c3_g3	-	5.41	0.84	2.5933	0.000113525	-
TRINITY_DN41545_c0_g3	-	63.4	10.03	2.58952	4.95301e-06	-
TRINITY_DN42951_c1_g2	-	11.36	1.73	2.58577	2.92773e-05	-
TRINITY_DN42974_c1_g4	TDT	11.06	1.67	2.58527	0.000137903	hypothetical protein AQUCO_00500214v1 [Aquilegia coerulea]
TRINITY_DN47134_c0_g1	-	48.5	8.09	2.57994	6.23046e-06	-
TRINITY_DN54747_c1_g2	-	14.93	2.31	2.57981	2.28727e-05	PREDICTED: uncharacterized protein LOC103979906 [Musa acuminata subsp. malaccensis]
TRINITY_DN52904_c0_g1	-	108.68	17.32	2.57551	2.4071e-05	hypothetical protein B296_00038152 [Ensete ventricosum]
TRINITY_DN37246_c0_g1	At2g23790	37.77	6.53	2.57503	3.20273e-05	calcium uniporter protein 2, mitochondrial [Phoenix dactylifera]
TRINITY_DN42746_c1_g3	-	9.07	1.45	2.57009	1.66404e-05	uncharacterized protein LOC105632487 [Jatropha curcas]
TRINITY_DN38469_c0_g6	-	6.47	1.07	2.56341	0.000175939	-
TRINITY_DN47346_c2_g2	DOF5.3	349.62	60	2.5632	0.000794774	dof zinc finger protein DOF1.4-like [Manihot esculenta]
TRINITY_DN39382_c1_g4	-	21.78	3.56	2.56236	2.51552e-05	-
TRINITY_DN48461_c0_g5	-	78.91	7.4	2.55945	0.000698033	-
TRINITY_DN41080_c0_g3	ACO	486.56	74.3	2.5581	0.000636915	Non-heme dioxygenase N-terminal domain-containing protein [Cynara cardunculus var. scolymus]
TRINITY_DN56849_c1_g3	-	9.04	2.3	2.55198	0.000239462	putative ribonuclease H protein [Vitis vinifera]
TRINITY_DN44813_c0_g2	-	46.77	7.98	2.54918	0.000169142	Auxin-responsive protein SAUR72 [Ananas comosus]
TRINITY_DN39075_c0_g1	At3g05640	16.92	6.82	2.54839	0.0001391	probable protein phosphatase 2C 34 [Arachis ipaensis]
TRINITY_DN32293_c0_g2	RGA4	36.42	9.82	2.53815	0.000196991	putative disease resistance protein RGA1 [Vitis vinifera]
TRINITY_DN38931_c0_g2	1MMP	12.04	2.02	2.5292	1.70311e-05	PREDICTED: metalloendoproteinase 4-MMP-like [Elaeis guineensis]
TRINITY_DN45052_c4_g4	-	363.67	63.06	2.52829	4.47462e-05	-
TRINITY_DN39831_c1_g3	-	5.56	0.93	2.52722	0.00027676	Transposon TX1 uncharacterized 149 kDa protein [Vitis vinifera]
TRINITY_DN50428_c0_g5	-	2.8	0.45	2.52574	0.000879073	-
TRINITY_DN34879_c0_g4	-	88.66	14.59	2.5222	2.89553e-07	PREDICTED: uncharacterized protein LOC105048173 [Elaeis guineensis]
TRINITY_DN39989_c0_g2	-	12	1.85	2.51916	7.14925e-05	light-inducible protein CPRF2 [Ziziphus jujuba]
TRINITY_DN57323_c2_g2	CYP71A1	35.95	6.43	2.51657	0.000208844	cytochrome P450 71A1-like [Phoenix dactylifera]
TRINITY_DN52750_c3_g1	CYP707A7	10.13	1.64	2.51304	0.000296951	Abscisic acid 8'-hydroxylase 3 [Dichanthelium oligosanthes]
TRINITY_DN34758_c0_g7	-	3.72	0.74	2.50234	0.000805159	PREDICTED: uncharacterized protein LOC18613794 isoform X1 [Theobroma cacao]
TRINITY_DN40333_c1_g4	SAUR32	299.22	105.53	2.50045	1.58535e-05	PREDICTED: auxin-responsive protein SAUR32 [Vitis vinifera]
TRINITY_DN51355_c3_g1	-	2.91	0.5	2.49742	0.000841203	-
TRINITY_DN46759_c0_g1	TIFY10A	435.28	81.56	2.49615	3.16799e-06	protein TIFY 10a-like [Ananas comosus]
TRINITY_DN47732_c0_g1	-	22.94	7.1	2.49508	0.0002904	-
TRINITY_DN56447_c1_g1	-	21.81	3.85	2.49405	0.000182667	-
TRINITY_DN43640_c1_g1	-	280.96	46.23	2.49271	0.000622607	PREDICTED: uncharacterized protein LOC105060063 [Elaeis guineensis]
TRINITY_DN52363_c2_g3	-	110.25	17.85	2.4909	0.000624782	-
TRINITY_DN57157_c1_g1	-	16.54	2.77	2.48948	1.9982e-05	-
TRINITY_DN40239_c0_g5	-	27.69	4.87	2.48171	0.000567613	PREDICTED: dnaJ homolog subfamily B member 7-like isoform X1 [Juglans regia]
TRINITY_DN52009_c1_g7	DOF3.4	237	42.41	2.47517	0.000825332	PREDICTED: dof zinc finger protein DOF1.4-like [Musa acuminata subsp. malaccensis]
TRINITY_DN54316_c0_g1	mkkA	99.45	17.56	2.47075	4.71485e-05	mitogen-activated protein kinase kinase kinase 18-like [Phoenix dactylifera]
TRINITY_DN55717_c0_g1	-	3.35	0.56	2.46452	0.000310103	putative reverse transcriptase domain, Reverse transcriptase zinc-binding domain protein [Helianthus annuus]
TRINITY_DN46188_c0_g5	-	4.35	0.77	2.46356	0.000539406	-
TRINITY_DN50178_c0_g3	-	2.39	0.41	2.45977	0.000357537	-
TRINITY_DN50173_c0_g1	-	4.52	0.81	2.45825	0.000277521	-
TRINITY_DN36414_c0_g1	-	1.81	0.32	2.45675	0.000856754	-
TRINITY_DN46464_c0_g1	-	6.11	1.1	2.45574	0.000111584	PREDICTED: uncharacterized protein LOC107790145 [Nicotiana tabacum]
TRINITY_DN41484_c2_g7	-	15.33	2.77	2.4523	0.000357706	PREDICTED: uncharacterized protein LOC105042416 [Elaeis guineensis]
TRINITY_DN57056_c1_g1	-	9.58	2.95	2.44742	0.000119866	-
TRINITY_DN44425_c0_g2	-	9.77	1.83	2.4473	0.000121793	hypothetical protein ACMD2_08726 [Ananas comosus]
TRINITY_DN54858_c0_g1	-	94.17	4.99	2.44622	4.68908e-06	-
TRINITY_DN55850_c0_g1	ABCC5	34.78	7.68	2.44425	0.000382724	putative ABC transporter C family member 15 [Phoenix dactylifera]
TRINITY_DN48171_c1_g3	STP13	2198.47	385.37	2.44171	0.000528506	sugar transport protein 13 [Sesamum indicum]
TRINITY_DN56739_c2_g1	HSP70	1420.69	459.33	2.43488	0.000798997	PREDICTED: probable mediator of RNA polymerase II transcription subunit 37c isoform X1 [Populus euphratica]
TRINITY_DN43775_c1_g6	-	19.26	3.98	2.42525	0.00079855	-
TRINITY_DN45337_c0_g1	-	6.66	1.29	2.42251	0.000857327	-
TRINITY_DN56796_c0_g1	-	61.05	10.92	2.41922	8.26777e-06	-
TRINITY_DN40044_c0_g1	-	27.69	4.71	2.41866	6.35685e-05	putative Patatin B2 [Zostera marina]
TRINITY_DN56071_c0_g2	RPP13L4	74.57	13.56	2.41475	6.9807e-07	disease resistance RPP13-like protein 4 [Cinnamomum micranthum f. kanehirae]
TRINITY_DN38833_c0_g1	-	13.22	2.14	2.40979	0.000258978	-
TRINITY_DN55498_c1_g2	AP2	34.02	8.19	2.40846	0.000104079	ethylene-responsive transcription factor RAP2-7-like isoform X4 [Manihot esculenta]
TRINITY_DN39322_c0_g4	At5g28040	29.93	5.69	2.40755	4.76751e-06	Protein of unknown function DUF573 [Macleaya cordata]
TRINITY_DN49052_c2_g6	-	9.02	3.46	2.4067	0.000557133	-
TRINITY_DN51591_c2_g1	TY3B-I	5.55	0.94	2.40379	0.000682112	uncharacterized protein LOC103699041 [Phoenix dactylifera]
TRINITY_DN55260_c1_g1	-	4.18	0.9	2.40084	0.000367667	-
TRINITY_DN36609_c0_g4	UBI11	411.61	71.08	2.39866	1.76157e-05	polyubiquitin [Olea europaea var. sylvestris]
TRINITY_DN54913_c2_g1	-	7.54	1.41	2.39793	0.000329471	-
TRINITY_DN50356_c1_g3	-	52.73	9.6	2.39592	0.000635747	-
TRINITY_DN41003_c3_g7	-	9.73	1.78	2.39366	0.000954854	-
TRINITY_DN56696_c1_g1	-	8.67	2.16	2.38738	0.000685709	-
TRINITY_DN47375_c0_g1	SAUR36	56.7	10.14	2.38694	6.79175e-05	auxin-responsive protein SAUR36-like [Phoenix dactylifera]
TRINITY_DN44663_c0_g5	At2g17670	15.63	2.85	2.38612	6.24966e-06	Pentatricopeptide repeat-containing protein [Apostasia shenzhenica]
TRINITY_DN41812_c2_g2	-	5.11	0.97	2.38547	0.00071365	-
TRINITY_DN49312_c0_g3	-	29.18	5.86	2.38395	0.00022701	-
TRINITY_DN33882_c3_g1	-	4.62	0.81	2.37455	0.000471451	-
TRINITY_DN48837_c0_g1	CBSDUF3	25.74	5.74	2.37139	0.000104005	DUF21 domain-containing protein, partial [Ananas comosus]
TRINITY_DN50547_c3_g1	BIOF	110.31	21.96	2.36945	0.000361097	8-amino-7-oxononanoate synthase [Ananas comosus]
TRINITY_DN46388_c0_g7	-	10.45	1.97	2.36413	0.000489607	-
TRINITY_DN56196_c0_g2	-	67.33	17.08	2.36342	0.00032344	-
TRINITY_DN40195_c2_g1	-	17.52	3.76	2.36061	0.000738239	-
TRINITY_DN44664_c0_g1	-	58.56	9.58	2.36028	0.000664826	-
TRINITY_DN54426_c0_g1	pol	5.92	5.47	2.36022	0.000799547	uncharacterized protein LOC112192533 [Rosa chinensis]
TRINITY_DN50313_c1_g3	-	23.95	8.94	2.35955	8.59973e-05	-
TRINITY_DN51871_c2_g3	pol	1.68	0.29	2.35517	0.000726649	PREDICTED: uncharacterized protein LOC105955856 [Erythranthe guttata]
TRINITY_DN35458_c1_g2	BIOF	90	16.19	2.34607	0.000473347	8-amino-7-oxononanoate synthase [Triticum urartu]
TRINITY_DN39481_c2_g1	-	14	4.57	2.34452	0.000829119	-
TRINITY_DN54529_c1_g4	-	4.4	0.78	2.33612	0.000277783	-
TRINITY_DN42469_c0_g2	PUB21	22.49	4.12	2.33293	1.96602e-05	PREDICTED: U-box domain-containing protein 21-like [Elaeis guineensis]
TRINITY_DN55699_c0_g1	-	8.68	4.66	2.32278	0.000235702	PREDICTED: protein ACCELERATED CELL DEATH 6-like [Musa acuminata subsp. malaccensis]
TRINITY_DN37946_c2_g2	-	797.39	162.97	2.32098	7.06689e-05	-
TRINITY_DN34181_c4_g1	-	48.41	9.06	2.3154	5.4707e-05	-
TRINITY_DN52471_c0_g1	EP3	464.42	94.92	2.31112	0.000638173	hypothetical protein GW17_00006911 [Ensete ventricosum]
TRINITY_DN57119_c2_g3	-	4.62	5.64	2.3073	0.000320606	-
TRINITY_DN48664_c0_g2	-	8.55	2.51	2.29754	0.000346583	-
TRINITY_DN35599_c0_g1	PAE12	181.12	43.3	2.29614	5.77061e-06	Pectin acetylesterase 5 [Ananas comosus]
TRINITY_DN51080_c2_g2	AMY2	8.73	1.82	2.29429	0.000244632	probable alpha-amylase 2 isoform X1 [Phoenix dactylifera]
TRINITY_DN56980_c2_g1	MAP2B	5.18	0.96	2.29235	0.000210679	methionine aminopeptidase 2B [Quercus suber]
TRINITY_DN44910_c0_g1	CYP71A9	65.45	9.56	2.2918	0.00018007	hypothetical protein B296_00042380, partial [Ensete ventricosum]
TRINITY_DN57040_c3_g3	TPS9	37.33	6.87	2.29088	0.000256409	PREDICTED: probable alpha,alpha-trehalose-phosphate synthase [UDP-forming] 9 [Elaeis guineensis]
TRINITY_DN55760_c1_g8	-	11.25	2.12	2.28791	0.000376933	-
TRINITY_DN51081_c3_g1	-	9.17	1.78	2.28545	3.42158e-05	-
TRINITY_DN53387_c0_g1	CFM3	21.14	4.03	2.285	9.94465e-06	PREDICTED: CRM-domain containing factor CFM3, chloroplastic/mitochondrial [Elaeis guineensis]
TRINITY_DN50041_c2_g2	UDP-GALT2	8.7	2.15	2.27301	0.000914808	nucleotide-sugar uncharacterized transporter 2-like [Phoenix dactylifera]
TRINITY_DN55251_c4_g1	ayr1	37.89	6.88	2.27079	2.8612e-05	PREDICTED: NADPH-dependent 1-acyldihydroxyacetone phosphate reductase [Elaeis guineensis]
TRINITY_DN33349_c2_g9	-	23.53	4.53	2.26805	0.00055688	-
TRINITY_DN43265_c1_g1	CCR1	14.69	4.12	2.26773	0.000259967	cinnamoyl-CoA reductase 1-like [Phoenix dactylifera]
TRINITY_DN33949_c0_g1	ERF110	331.98	66.33	2.26751	0.000510657	ethylene-responsive transcription factor ERF110-like protein isoform X2 [Cinnamomum micranthum f. kanehirae]
TRINITY_DN32283_c0_g1	-	126.6	25.75	2.2466	5.63356e-05	cyclin-dependent kinase inhibitor 4-like [Phoenix dactylifera]
TRINITY_DN34814_c0_g1	-	56.89	10.27	2.24651	3.49538e-05	-
TRINITY_DN42938_c0_g1	-	64.67	12.28	2.24563	4.12331e-05	-
TRINITY_DN44461_c1_g6	-	109.24	21.82	2.24098	0.000460402	hypothetical protein DVH24_026307 [Malus domestica]
TRINITY_DN35585_c3_g2	-	2.49	0.51	2.2366	0.000901379	-
TRINITY_DN48933_c1_g3	IKU2	49.8	5.74	2.23416	5.43176e-06	PREDICTED: receptor-like protein kinase HAIKU2 [Eucalyptus grandis]
TRINITY_DN56159_c0_g1	Os10g0113000	1149.03	395.27	2.23069	4.79461e-05	methylecgonone reductase-like protein [Cinnamomum micranthum f. kanehirae]
TRINITY_DN53152_c1_g1	ACA7	717.97	137.97	2.23007	0.000520851	alpha carbonic anhydrase 7-like [Ziziphus jujuba]
TRINITY_DN45851_c0_g1	-	24.51	4.97	2.22801	5.50841e-05	-
TRINITY_DN54030_c0_g2	COR2	352.06	81.97	2.22638	2.86585e-05	Aldo/keto reductase family protein [Handroanthus impetiginosus]
TRINITY_DN39571_c0_g1	-	123.74	21.89	2.2221	0.000107338	-
TRINITY_DN37264_c3_g3	-	56.02	11.43	2.22082	3.27891e-05	-
TRINITY_DN52864_c0_g2	-	4.19	0.87	2.21536	0.000791563	-
TRINITY_DN55699_c0_g2	ACD6	15.16	8.3	2.21438	0.000551922	ankyrin repeat-containing protein At5g02620-like [Asparagus officinalis]
TRINITY_DN55022_c1_g1	MIEL1	28.21	8.69	2.21079	0.000878858	probable E3 ubiquitin-protein ligase RZFP34 isoform X1 [Cucurbita pepo subsp. pepo]
TRINITY_DN56179_c0_g1	SRK	28.11	6.17	2.20817	0.000670837	PREDICTED: G-type lectin S-receptor-like serine/threonine-protein kinase B120 isoform X1 [Elaeis guineensis]
TRINITY_DN37373_c2_g1	-	10.83	2.92	2.20692	0.000880249	-
TRINITY_DN42384_c0_g1	-	35.91	8.16	2.19224	0.000702895	-
TRINITY_DN39665_c0_g2	-	957.73	134.19	2.19182	0.000215289	-
TRINITY_DN38969_c0_g1	-	68.13	14.91	2.1885	0.000532711	-
TRINITY_DN43369_c0_g2	PNC1	219.08	56.73	2.18462	5.27752e-05	Mitochondrial carrier protein [Cinnamomum micranthum f. kanehirae]
TRINITY_DN5835_c0_g1	-	69.53	14.11	2.18386	0.000352511	-
TRINITY_DN44654_c0_g2	TIFY10B	872.62	152.94	2.18338	3.56559e-05	PREDICTED: protein TIFY 10a [Elaeis guineensis]
TRINITY_DN50289_c0_g3	-	636.5	135.66	2.1776	0.000561152	-
TRINITY_DN50913_c0_g1	-	180.18	30.47	2.17468	0.000384795	uncharacterized protein LOC103711855 [Phoenix dactylifera]
TRINITY_DN49537_c0_g1	-	122.59	30.15	2.17024	0.000121514	-
TRINITY_DN54193_c0_g1	-	5.13	1.22	2.1697	0.000721046	-
TRINITY_DN39865_c0_g1	CCX4	5.72	1.21	2.16466	0.000195155	cation/calcium exchanger 4-like [Phoenix dactylifera]
TRINITY_DN48579_c0_g2	HSP70-14	60.35	13.34	2.15263	0.00013367	PREDICTED: heat shock 70 kDa protein 14-like [Musa acuminata subsp. malaccensis]
TRINITY_DN47825_c1_g2	-	13.68	3.89	2.15196	0.000575704	-
TRINITY_DN40265_c1_g5	-	22.12	5.5	2.14879	0.000541988	-
TRINITY_DN39019_c1_g1	PBL11	46.78	9.24	2.1485	0.000251494	Protein kinase 2B chloroplastic [Zea mays]
TRINITY_DN49799_c0_g5	-	8.02	1.7	2.14849	0.000662757	-
TRINITY_DN34077_c0_g1	-	20.38	4.45	2.14037	0.000269877	-
TRINITY_DN53445_c0_g1	ACR4	242.37	31.2	2.13942	3.46901e-05	ACT domain-containing protein ACR4 [Asparagus officinalis]
TRINITY_DN42846_c0_g2	WRKY69	74.72	15.87	2.1307	0.000103382	probable WRKY transcription factor 65 isoform X1 [Dendrobium catenatum]
TRINITY_DN52972_c2_g1	-	2.27	0.53	2.11985	0.000771351	uncharacterized protein LOC113336795 [Papaver somniferum]
TRINITY_DN51246_c0_g4	-	13.28	2.94	2.10704	0.000171711	-
TRINITY_DN37273_c0_g1	-	82.2	14.4	2.10594	4.35181e-05	Protein of unknown function DUF3755 [Cinnamomum micranthum f. kanehirae]
TRINITY_DN45553_c0_g6	At2g24230	55.05	11.47	2.10529	0.00011652	PREDICTED: probable LRR receptor-like serine/threonine-protein kinase At2g24230 [Nelumbo nucifera]
TRINITY_DN52060_c1_g4	-	1042.08	233.13	2.0961	0.000751256	protein TIFY 10A-like [Hevea brasiliensis]
TRINITY_DN36284_c0_g2	TPS9	59.74	16.06	2.0526	0.000833576	PREDICTED: probable alpha,alpha-trehalose-phosphate synthase [UDP-forming] 9 [Nelumbo nucifera]
TRINITY_DN53545_c0_g1	-	18.71	2.33	2.05009	0.000752447	-
TRINITY_DN57374_c1_g1	AGO2	359.68	69.84	2.03894	0.0001814	protein argonaute 2-like [Phoenix dactylifera]
TRINITY_DN56149_c0_g2	-	47.28	19.11	2.01719	0.000838165	-
TRINITY_DN56754_c1_g1	XA21	38.44	18.58	2.00971	0.000778034	LRR receptor-like serine/threonine-protein kinase precursor [Actinidia chinensis var. chinensis]
TRINITY_DN46639_c2_g2	-	25.54	6.07	2.00477	0.000632739	-
TRINITY_DN36271_c2_g1	At5g03795	4.14	15.24	-2.00073	0.000169683	PREDICTED: probable glycosyltransferase At5g03795 isoform X1 [Elaeis guineensis]
TRINITY_DN52386_c0_g1	IMK3	9.59	36.2	-2.02091	0.000268119	probably inactive leucine-rich repeat receptor-like protein kinase IMK2 [Durio zibethinus]
TRINITY_DN52959_c1_g1	PRXIIF	20.67	80.61	-2.02572	2.69458e-05	PREDICTED: peroxiredoxin-2F, mitochondrial [Nelumbo nucifera]
TRINITY_DN46117_c1_g2	PAP3	12.94	49.96	-2.02763	0.000214804	Calcineurin-like phosphoesterase domain, apaH type [Parasponia andersonii]
TRINITY_DN45720_c0_g3	-	11.44	28.46	-2.03713	0.000839523	-
TRINITY_DN34207_c0_g4	-	12.07	60.41	-2.03764	0.000726649	-
TRINITY_DN46152_c0_g1	Os01g0939600	8.66	33.81	-2.04101	0.0001814	PREDICTED: probable glycerol-3-phosphate dehydrogenase [NAD(+)] 1, cytosolic isoform X1 [Musa acuminata subsp. malaccensis]
TRINITY_DN42755_c0_g1	-	6.84	25.87	-2.04615	6.66543e-05	alpha-protein kinase 1-like [Dendrobium catenatum]
TRINITY_DN36364_c0_g1	HERK1	5.58	22.81	-2.04789	0.000288741	PREDICTED: probable receptor-like protein kinase At5g24010 [Nelumbo nucifera]
TRINITY_DN37414_c1_g2	-	36	121.28	-2.05128	0.000123944	uncharacterized protein A4U43_C05F28640 [Asparagus officinalis]
TRINITY_DN51421_c0_g2	H2B.11	23.63	108.27	-2.05715	0.00011137	histone 2B, partial [Asparagus officinalis]
TRINITY_DN46791_c4_g1	-	12.27	63.43	-2.05743	0.00029188	-
TRINITY_DN54630_c0_g1	-	2.48	9.91	-2.06029	0.000695704	probable rhamnogalacturonate lyase B [Phoenix dactylifera]
TRINITY_DN55308_c2_g2	Os05g0587100	6.84	22.27	-2.06833	0.000367042	probable protein phosphatase 2C 52 isoform X1 [Phoenix dactylifera]
TRINITY_DN39025_c0_g1	B3GALT12	2.72	10.2	-2.07838	0.000644336	PREDICTED: probable beta-1,3-galactosyltransferase 12 isoform X2 [Elaeis guineensis]
TRINITY_DN48857_c2_g3	At1g48120	5.37	23.44	-2.08282	0.000104412	PREDICTED: serine/threonine-protein phosphatase 7 long form homolog [Elaeis guineensis]
TRINITY_DN40638_c0_g3	VHA-G1	4.17	15.65	-2.0853	0.000819969	PREDICTED: V-type proton ATPase subunit G-like [Elaeis guineensis]
TRINITY_DN51937_c0_g6	APX1	3.88	15.18	-2.08639	0.000119651	ascorbate peroxidase [Anthurium andraeanum]
TRINITY_DN52290_c0_g1	PLR1	19.74	87.94	-2.08882	2.45522e-05	bifunctional pinoresinol-lariciresinol reductase 2-like protein [Cinnamomum micranthum f. kanehirae]
TRINITY_DN35800_c0_g1	-	6.66	22.45	-2.10082	0.000937884	uncharacterized protein LOC103717849 [Phoenix dactylifera]
TRINITY_DN41916_c0_g4	-	3.7	14.25	-2.11048	0.000881913	hypothetical protein ZOSMA_7G00530 [Zostera marina]
TRINITY_DN48248_c0_g1	ephA	25.88	122.85	-2.11737	0.000127348	PREDICTED: uncharacterized protein LOC105037268 [Elaeis guineensis]
TRINITY_DN35807_c0_g4	Hdac6	4.46	15.7	-2.1176	0.000842227	histone deacetylase 6 [Populus trichocarpa]
TRINITY_DN46675_c1_g2	CLH1	3.62	15.89	-2.12221	0.000363373	chlorophyllase-1-like [Aegilops tauschii subsp. tauschii]
TRINITY_DN48821_c1_g2	BASS1	9.59	21.6	-2.1233	0.000102007	PREDICTED: probable sodium/metabolite cotransporter BASS2, chloroplastic isoform X1 [Nelumbo nucifera]
TRINITY_DN43551_c0_g1	CAD	4.23	17.27	-2.12585	0.000563716	8-hydroxygeraniol dehydrogenase-like [Phoenix dactylifera]
TRINITY_DN47813_c0_g1	ARAD1	2.89	11.56	-2.12797	0.000451904	PREDICTED: probable glucuronosyltransferase Os03g0107900 isoform X1 [Elaeis guineensis]
TRINITY_DN45893_c7_g2	OsI_19584	5.46	26.17	-2.13034	7.89503e-05	TATA box-binding protein-associated factor RNA polymerase I subunit B [Phoenix dactylifera]
TRINITY_DN35754_c0_g1	At2g39510	4.28	17.8	-2.14121	0.000350127	PREDICTED: WAT1-related protein At5g07050-like [Musa acuminata subsp. malaccensis]
TRINITY_DN43740_c2_g2	CPC	7.92	36.08	-2.14292	0.000311179	Transcription factor CPC like [Actinidia chinensis var. chinensis]
TRINITY_DN38394_c0_g2	PSP	4.45	18.28	-2.14626	0.00029818	phosphoserine phosphatase, chloroplastic [Cinnamomum micranthum f. kanehirae]
TRINITY_DN55202_c0_g1	UGGT	1.92	7.85	-2.14784	1.29254e-05	Glycosyl transferase [Macleaya cordata]
TRINITY_DN43821_c0_g3	CDF3	2.44	10.79	-2.14876	0.000610373	PREDICTED: cyclic dof factor 3-like [Elaeis guineensis]
TRINITY_DN42715_c1_g2	GOX1709	3.35	14.47	-2.15211	0.000950125	probable gluconokinase [Asparagus officinalis]
TRINITY_DN42605_c1_g4	ABCG11	5.74	23.01	-2.15536	0.000120447	PREDICTED: ABC transporter G family member 11 [Elaeis guineensis]
TRINITY_DN45227_c0_g1	-	36.82	44.43	-2.16918	6.5267e-05	-
TRINITY_DN33903_c0_g1	-	5.8	24.73	-2.16978	0.000528713	hypothetical protein MANES_13G137800 [Manihot esculenta]
TRINITY_DN46960_c0_g5	-	5.63	23.38	-2.17302	0.000292379	BEL1-like homeodomain-containing protein [Cinnamomum micranthum f. kanehirae]
TRINITY_DN47470_c1_g4	-	376.39	1082.87	-2.17703	1.39799e-05	major allergen Pru ar 1-like [Ananas comosus]
TRINITY_DN50698_c4_g1	MEE12	12.6	58.7	-2.17878	7.85604e-06	TATA box-binding protein-associated factor RNA polymerase I subunit B [Phoenix dactylifera]
TRINITY_DN47045_c0_g1	RPS23B	17.06	68.15	-2.18025	0.000179037	40S ribosomal protein S23 isoform X1 [Lactuca sativa]
TRINITY_DN38435_c0_g4	-	5.1	22.01	-2.18146	0.000227514	putative transmembrane protein [Cinnamomum micranthum f. kanehirae]
TRINITY_DN42145_c0_g5	IKU2	2.28	9.43	-2.18333	0.000550387	Protein kinase domain-containing protein [Cinnamomum micranthum f. kanehirae]
TRINITY_DN51221_c0_g1	-	2.81	8.99	-2.18346	0.000575188	Aspartate/glutamate/uridylate kinase [Macleaya cordata]
TRINITY_DN49954_c1_g1	-	3.74	8.39	-2.19268	0.00060326	-
TRINITY_DN48047_c0_g4	-	13.56	56.84	-2.19308	0.000322271	hypothetical protein JCGZ_09471 [Jatropha curcas]
TRINITY_DN35689_c0_g2	GATA22	19.78	66.09	-2.20125	0.000386475	PREDICTED: putative GATA transcription factor 22 [Musa acuminata subsp. malaccensis]
TRINITY_DN35856_c0_g1	RPL23A	121.48	511.95	-2.20896	0.000101631	60S ribosomal protein L23A [Asparagus officinalis]
TRINITY_DN45138_c0_g5	ERF2	16.83	72.12	-2.20908	2.08258e-05	Ethylene-responsive transcription factor 5 [Apostasia shenzhenica]
TRINITY_DN36126_c1_g1	-	16.46	59.23	-2.20913	4.627e-05	PREDICTED: B2 protein-like [Elaeis guineensis]
TRINITY_DN57216_c1_g1	IMK3	9.7	52.94	-2.21288	0.000321613	probably inactive leucine-rich repeat receptor-like protein kinase IMK2 [Cicer arietinum]
TRINITY_DN47601_c0_g2	At5g06550	3.99	10.35	-2.21518	0.000215924	F-box protein At5g06550 [Phoenix dactylifera]
TRINITY_DN38879_c0_g1	BURP3	26.6	34.1	-2.21716	0.000572127	BURP domain-containing protein 3 [Vitis vinifera]
TRINITY_DN55935_c3_g1	-	10.97	52.32	-2.21836	0.000290457	glutathione S-transferase [Solanum commersonii]
TRINITY_DN50105_c2_g1	-	3.14	15.42	-2.22049	9.98716e-05	Alpha/beta hydrolase fold-1 [Cinnamomum micranthum f. kanehirae]
TRINITY_DN50430_c2_g2	OPT3	10.16	32.15	-2.22525	8.66184e-05	oligopeptide transporter 3-like [Phoenix dactylifera]
TRINITY_DN41669_c0_g1	YKT61	19.9	121.29	-2.2308	2.23723e-05	VAMP-like protein YKT61 [Cinnamomum micranthum f. kanehirae]
TRINITY_DN32481_c0_g2	-	4.33	16.54	-2.23347	0.000857869	protein yippee-like isoform X1 [Herrania umbratica]
TRINITY_DN48914_c1_g3	-	4.67	19.47	-2.23675	0.000416803	-
TRINITY_DN43722_c0_g2	-	27.38	114.34	-2.23991	0.000105482	hypothetical protein GW17_00048707 [Ensete ventricosum]
TRINITY_DN51687_c0_g3	ERF5	13.67	59.83	-2.24056	1.16143e-05	ethylene-responsive transcription factor ERF105-like [Dendrobium catenatum]
TRINITY_DN40180_c0_g2	EXOSC1	7.38	28.16	-2.24568	0.000129652	exosome complex component CSL4 isoform X2 [Phoenix dactylifera]
TRINITY_DN46129_c0_g3	-	8.42	37.21	-2.25521	2.62307e-05	uncharacterized protein LOC103717332 [Phoenix dactylifera]
TRINITY_DN32798_c0_g4	AATL1	7.09	15.75	-2.25798	0.000490741	PREDICTED: lysine histidine transporter-like 8 [Elaeis guineensis]
TRINITY_DN39069_c0_g1	LPA2	3.16	13.72	-2.26285	0.000310655	protein LOW PSII ACCUMULATION 2, chloroplastic [Cinnamomum micranthum f. kanehirae]
TRINITY_DN50665_c0_g1	ELI1	2.14	5.72	-2.26703	0.000349131	PREDICTED: pentatricopeptide repeat-containing protein ELI1, chloroplastic [Musa acuminata subsp. malaccensis]
TRINITY_DN53266_c0_g2	CLPF	1.27	5.48	-2.26842	0.000914364	clp protease adapter protein ClpF, chloroplastic [Asparagus officinalis]
TRINITY_DN38662_c0_g2	PBL15	1.5	6.98	-2.27109	0.000946475	Tyrosine-protein kinase [Trema orientale]
TRINITY_DN41764_c2_g1	Os12g0192500	2.19	7.59	-2.27741	0.000405914	PREDICTED: probable thiamine biosynthetic bifunctional enzyme, chloroplastic [Elaeis guineensis]
TRINITY_DN51531_c1_g1	TOUSLED	1.08	5.06	-2.27805	0.000292032	Protein kinase domain [Macleaya cordata]
TRINITY_DN35162_c0_g1	SULTR2;1	1.47	3.77	-2.27862	0.000700286	low affinity sulfate transporter 3-like [Phoenix dactylifera]
TRINITY_DN45248_c0_g1	HI_1400	3.83	25.92	-2.28187	0.00037056	polymerase/histidinol phosphatase [Macleaya cordata]
TRINITY_DN38373_c0_g5	CCX5	0.89	7.07	-2.28666	0.000765035	cation/calcium exchanger 5 [Cinnamomum micranthum f. kanehirae]
TRINITY_DN36473_c1_g5	DHNAT1	35.2	197.32	-2.29007	0.000801639	PREDICTED: 1,4-dihydroxy-2-naphthoyl-CoA thioesterase 1-like [Musa acuminata subsp. malaccensis]
TRINITY_DN43832_c1_g4	-	7.63	35.44	-2.2917	8.00767e-05	mannose-binding lectin [Monstera deliciosa]
TRINITY_DN43706_c1_g3	At2g45070	11.38	57.24	-2.29294	4.24803e-06	PREDICTED: protein transport protein Sec61 subunit beta-like [Nelumbo nucifera]
TRINITY_DN52423_c0_g6	NPF2.11	8.11	35.98	-2.2972	0.000396957	PREDICTED: protein NRT1/ PTR FAMILY 2.11-like [Pyrus x bretschneideri]
TRINITY_DN51633_c0_g3	At4g18490	1.78	8.11	-2.30964	0.000710759	uncharacterized protein At4g18490-like [Phoenix dactylifera]
TRINITY_DN51687_c0_g1	BI1	355.54	1876.92	-2.32403	1.4973e-06	PREDICTED: bax inhibitor 1 [Elaeis guineensis]
TRINITY_DN38924_c0_g2	-	3.85	16.7	-2.3258	0.000451343	-
TRINITY_DN39893_c1_g2	-	13.77	13.95	-2.33159	0.000983445	-
TRINITY_DN36954_c1_g3	RTH	3.7	16.63	-2.33361	0.000519407	PREDICTED: protein RTE1-HOMOLOG [Elaeis guineensis]
TRINITY_DN48020_c1_g3	-	8.64	22.13	-2.33602	0.000560244	PREDICTED: uncharacterized protein LOC100254049 [Vitis vinifera]
TRINITY_DN49545_c0_g1	RAC5	1.04	4.6	-2.33628	0.000830157	rac-like GTP-binding protein RAC2 [Cinnamomum micranthum f. kanehirae]
TRINITY_DN52204_c2_g2	RCS3	79.48	188.01	-2.33637	2.0106e-05	cysteine synthase [Ananas comosus]
TRINITY_DN49332_c2_g2	At4g18490	2.83	14.52	-2.34562	0.000311921	PREDICTED: uncharacterized protein At4g18490 isoform X1 [Juglans regia]
TRINITY_DN47481_c0_g1	PNSB4	20.85	84.08	-2.3487	3.48622e-05	PREDICTED: photosynthetic NDH subunit of subcomplex B 4, chloroplastic [Musa acuminata subsp. malaccensis]
TRINITY_DN44508_c0_g3	PTC52	3.66	19.72	-2.35726	2.47512e-06	Pheophorbide a oxygenase [Macleaya cordata]
TRINITY_DN52679_c5_g2	RPL35	56.7	342.35	-2.35956	7.30167e-05	60S ribosomal protein L35 isoform X1 [Amborella trichopoda]
TRINITY_DN49634_c0_g1	CHLH	6.3	26.6	-2.35957	0.000750387	magnesium-chelatase subunit ChlH, chloroplastic [Ananas comosus]
TRINITY_DN43299_c1_g3	-	0.72	3.62	-2.36226	0.000705722	PREDICTED: uncharacterized protein LOC105033194 [Elaeis guineensis]
TRINITY_DN42808_c1_g5	trs23	8.78	34.89	-2.36238	0.000281132	trafficking protein particle complex subunit 4-like [Phoenix dactylifera]
TRINITY_DN51409_c0_g2	-	2.71	12.85	-2.36536	7.99965e-06	zinc finger protein [Macleaya cordata]
TRINITY_DN53962_c1_g4	-	12.05	59.58	-2.36639	5.63239e-05	PREDICTED: receptor-like protein 12 [Elaeis guineensis]
TRINITY_DN52316_c0_g4	Os04g0179200	35.09	156.5	-2.36704	0.00034833	PREDICTED: secoisolariciresinol dehydrogenase-like [Nelumbo nucifera]
TRINITY_DN47981_c0_g1	HOX16	13.72	73.44	-2.36718	3.98245e-05	homeobox-leucine zipper protein HAT5 [Cinnamomum micranthum f. kanehirae]
TRINITY_DN44448_c0_g2	mrd1	5.96	52.64	-2.36917	7.03851e-05	organelle RRM domain-containing protein 1, chloroplastic-like [Hevea brasiliensis]
TRINITY_DN56250_c1_g1	RPM1	1.31	17.16	-2.37103	5.60323e-05	LOW QUALITY PROTEIN: disease resistance protein RPM1-like [Phoenix dactylifera]
TRINITY_DN32372_c0_g2	-	5.26	23.53	-2.37166	0.000541323	putative hypothetical protein [Wolffia arrhiza]
TRINITY_DN53190_c1_g1	-	1.54	9.5	-2.37449	0.000773349	PREDICTED: transcription termination factor MTERF15, mitochondrial-like [Musa acuminata subsp. malaccensis]
TRINITY_DN44341_c0_g2	prfA	3.98	19.46	-2.37727	5.20778e-06	Peptide chain release factor class I/class II [Cinnamomum micranthum f. kanehirae]
TRINITY_DN41631_c0_g1	RPL35	24.58	133.38	-2.37902	0.000380015	60S ribosomal protein L35 [Spinacia oleracea]
TRINITY_DN53015_c0_g2	-	2.95	12.82	-2.39153	0.000368901	2-methyl-6-phytyl-1,4-hydroquinone methyltransferase, chloroplastic-like [Abrus precatorius]
TRINITY_DN50396_c0_g1	SFR2	4.9	25.96	-2.3944	3.48695e-06	beta-glucosidase-like SFR2, chloroplastic isoform X2 [Phoenix dactylifera]
TRINITY_DN44420_c0_g3	MADS26	3.88	18.08	-2.40885	0.000111332	MADS-box transcription factor 26-like [Phoenix dactylifera]
TRINITY_DN47486_c0_g1	At1g47380	5.71	25.91	-2.40905	0.000271097	PREDICTED: probable protein phosphatase 2C 12 [Elaeis guineensis]
TRINITY_DN56556_c0_g2	-	5.09	31.96	-2.41194	7.93085e-05	-
TRINITY_DN31829_c0_g1	-	7.11	36.79	-2.42548	7.54625e-05	PREDICTED: protein PLASTID MOVEMENT IMPAIRED 1 [Cucumis melo]
TRINITY_DN44952_c0_g3	BZIP44	6.29	33.62	-2.42617	0.000181794	PREDICTED: bZIP transcription factor 11-like [Elaeis guineensis]
TRINITY_DN54145_c0_g1	CRD1	12.82	51.45	-2.4318	0.000731738	Rubrerythrin [Macleaya cordata]
TRINITY_DN53527_c0_g7	SR30	5.15	28.8	-2.44133	0.000173493	RNA recognition motif domain-containing protein [Cinnamomum micranthum f. kanehirae]
TRINITY_DN45060_c0_g1	PCAS-1	17.27	74.76	-2.44605	8.80843e-07	bifunctional L-3-cyanoalanine synthase/cysteine synthase 1, mitochondrial [Cinnamomum micranthum f. kanehirae]
TRINITY_DN32196_c0_g1	-	11.18	36.85	-2.44607	3.67984e-05	uncharacterized protein LOC113695246 isoform X1 [Coffea arabica]
TRINITY_DN42703_c1_g1	NUDT12	4.72	26	-2.45179	8.60697e-05	Nudix hydrolase 13, mitochondrial [Apostasia shenzhenica]
TRINITY_DN55890_c0_g2	-	26.48	135.24	-2.45525	1.37935e-06	-
TRINITY_DN53077_c0_g1	-	8.53	45.83	-2.46295	3.99007e-06	-
TRINITY_DN32074_c0_g1	-	19.34	82.87	-2.46441	0.000532711	heavy metal-associated isoprenylated plant protein 3 isoform X1 [Cinnamomum micranthum f. kanehirae]
TRINITY_DN37318_c0_g1	rnhA	2.08	11.6	-2.46838	1.58449e-05	uncharacterized protein LOC103703834 isoform X4 [Phoenix dactylifera]
TRINITY_DN51023_c0_g2	RPS13	16.86	83.68	-2.47034	4.30587e-05	PREDICTED: 40S ribosomal protein S13-like [Nicotiana sylvestris]
TRINITY_DN50137_c0_g1	-	4.02	18.76	-2.47063	0.000852424	PREDICTED: uncharacterized protein LOC104120320 [Nicotiana tomentosiformis]
TRINITY_DN52894_c0_g2	-	2.61	14.19	-2.47553	0.000501878	PREDICTED: uncharacterized protein LOC104600530 [Nelumbo nucifera]
TRINITY_DN49601_c0_g3	-	3.57	19.32	-2.47809	0.000463075	-
TRINITY_DN50930_c0_g3	CP29B	5.68	30.3	-2.49826	2.00997e-05	28 kDa ribonucleoprotein, chloroplastic [Hevea brasiliensis]
TRINITY_DN55487_c1_g2	LRK10	5.64	16.12	-2.50336	8.26876e-05	PREDICTED: rust resistance kinase Lr10-like isoform X1 [Elaeis guineensis]
TRINITY_DN55299_c0_g1	-	2.97	20.4	-2.50687	5.96536e-05	centriolin isoform X1 [Cinnamomum micranthum f. kanehirae]
TRINITY_DN55513_c0_g2	-	13.17	70.35	-2.50992	2.18368e-05	-
TRINITY_DN47876_c0_g2	-	16.8	80.91	-2.51916	5.17956e-05	-
TRINITY_DN34268_c1_g4	-	3.64	17.44	-2.52681	0.000535081	GNAT domain [Macleaya cordata]
TRINITY_DN41087_c0_g1	FBL17	1.78	5.85	-2.52722	0.000401385	F-box/LRR-repeat protein 17 [Ananas comosus]
TRINITY_DN39516_c0_g2	-	7.27	53.84	-2.53225	0.000864551	-
TRINITY_DN52192_c2_g1	SOT13	12.02	42.34	-2.53237	0.000363678	cytosolic sulfotransferase 8-like [Phoenix dactylifera]
TRINITY_DN34534_c0_g1	-	2.65	11.08	-2.53633	3.239e-05	uncharacterized protein LOC110019765 [Phalaenopsis equestris]
TRINITY_DN46447_c1_g2	MIZ1	1.76	9.39	-2.5524	0.00017769	protein MIZU-KUSSEI 1 [Phoenix dactylifera]
TRINITY_DN36897_c0_g1	-	4.01	12.16	-2.55388	0.000500402	hypothetical protein CKAN_00205600 [Cinnamomum micranthum f. kanehirae]
TRINITY_DN51557_c1_g1	IKU2	4.3	23.85	-2.56675	8.41997e-05	Protein kinase domain [Macleaya cordata]
TRINITY_DN35860_c1_g1	GAD	11.51	57.67	-2.56782	4.50959e-05	glutamate decarboxylase [Cinnamomum micranthum f. kanehirae]
TRINITY_DN37422_c0_g3	MTACP2	2.73	14.7	-2.57473	0.000348783	PREDICTED: acyl carrier protein 3, mitochondrial isoform X1 [Elaeis guineensis]
TRINITY_DN48075_c0_g1	BRD7	2.36	13.24	-2.57564	0.000158415	PREDICTED: bromodomain-containing protein 9-like [Elaeis guineensis]
TRINITY_DN49874_c1_g2	-	2.92	7.75	-2.57898	0.000680446	-
TRINITY_DN55657_c0_g1	CAB8	79.44	716.75	-2.58352	1.60551e-06	chlorophyll a-b binding protein 8 [Zea mays]
TRINITY_DN48586_c1_g1	ROC5	9.02	11.38	-2.58372	0.000405914	Transcription factor HEX [Handroanthus impetiginosus]
TRINITY_DN47003_c0_g1	DDB_G0285389	5.97	29.38	-2.58959	1.58667e-06	protein UXT homolog isoform X4 [Asparagus officinalis]
TRINITY_DN49806_c0_g1	SDR1	3.76	14.02	-2.58969	2.41416e-05	PREDICTED: (+)-neomenthol dehydrogenase-like isoform X1 [Elaeis guineensis]
TRINITY_DN51052_c0_g3	-	1.23	6.83	-2.59376	0.000999829	hypothetical protein GW17_00025137 [Ensete ventricosum]
TRINITY_DN32162_c0_g1	At4g18596	6.72	31.31	-2.59479	4.94447e-07	pollen-specific protein C13-like [Phoenix dactylifera]
TRINITY_DN51300_c0_g1	-	5.52	19.8	-2.59806	0.000709878	putative disease resistance protein [Cinnamomum micranthum f. kanehirae]
TRINITY_DN44601_c2_g1	HISN7	3.76	17.75	-2.59938	1.21787e-05	bifunctional phosphatase IMPL2, chloroplastic-like protein [Cinnamomum micranthum f. kanehirae]
TRINITY_DN39406_c0_g1	-	3.15	14.88	-2.60594	0.000111127	PREDICTED: uncharacterized protein LOC105061527 [Elaeis guineensis]
TRINITY_DN43883_c0_g1	-	4.02	12.88	-2.60798	0.000349131	uncharacterized protein LOC110663525 [Hevea brasiliensis]
TRINITY_DN51688_c0_g1	-	3.44	20.21	-2.6101	0.000549215	-
TRINITY_DN39999_c0_g2	Os04g0386900	2.35	12.66	-2.61362	0.000646935	PREDICTED: B3 domain-containing protein Os04g0386900 isoform X2 [Elaeis guineensis]
TRINITY_DN52557_c2_g3	RPL32B	73.49	432.43	-2.61815	8.73506e-06	uncharacterized protein LOC100499846 [Glycine max]
TRINITY_DN41681_c1_g3	-	9.78	58.46	-2.62275	0.000599673	-
TRINITY_DN53773_c0_g1	At1g77060	1.14	6.09	-2.62652	7.6689e-05	hypothetical protein ARALYDRAFT_476868 [Arabidopsis lyrata subsp. lyrata]
TRINITY_DN48430_c1_g3	-	0.93	5.07	-2.6284	0.000365094	uncharacterized protein A4U43_C05F10840 [Asparagus officinalis]
TRINITY_DN37254_c1_g2	KCS4	12.52	74.29	-2.63424	6.79175e-05	FAE1/Type III polyketide synthase-like protein [Cinnamomum micranthum f. kanehirae]
TRINITY_DN56863_c1_g1	ZSS1	2.49	9.33	-2.64119	7.54233e-05	LOW QUALITY PROTEIN: alpha-humulene synthase-like [Phoenix dactylifera]
TRINITY_DN46654_c1_g4	APT3	1.13	5.89	-2.64208	0.000396691	adenine phosphoribosyltransferase 1 isoform X1 [Phoenix dactylifera]
TRINITY_DN54437_c0_g1	-	5.97	33.64	-2.64863	3.75994e-07	uncharacterized protein LOC110822810 isoform X1 [Carica papaya]
TRINITY_DN49204_c1_g2	IQD1	0.48	2.74	-2.64975	0.000241884	PREDICTED: protein IQ-DOMAIN 1 isoform X1 [Elaeis guineensis]
TRINITY_DN47355_c0_g2	UREG	15.38	37.5	-2.65475	1.63412e-06	urease accessory protein G [Asparagus officinalis]
TRINITY_DN55217_c1_g2	ORP4C	15.22	90.71	-2.65801	7.46126e-05	oxysterol-binding protein-related protein 4C [Manihot esculenta]
TRINITY_DN52535_c0_g1	At4g10955	2.2	13.5	-2.65879	1.16269e-06	PREDICTED: GDSL esterase/lipase At4g10955 isoform X2 [Elaeis guineensis]
TRINITY_DN53599_c1_g1	SCPL18	8.06	32.1	-2.66016	0.000210515	serine carboxypeptidase-like 1 [Phoenix dactylifera]
TRINITY_DN51798_c0_g1	SBT1.5	1.94	11.37	-2.66583	0.000567211	PREDICTED: LOW QUALITY PROTEIN: subtilisin-like protease SBT1.9 [Elaeis guineensis]
TRINITY_DN45634_c0_g2	-	2.44	17.95	-2.67842	0.000943927	PREDICTED: chaperone protein dnaJ 20, chloroplastic-like [Elaeis guineensis]
TRINITY_DN52379_c0_g1	BURP3	7.7	38.94	-2.68776	3.21845e-06	BURP domain-containing protein 3 [Brachypodium distachyon]
TRINITY_DN55127_c0_g1	EMB8	9.48	67.35	-2.6882	0.000730953	PREDICTED: embryogenesis-associated protein EMB8-like [Elaeis guineensis]
TRINITY_DN39759_c1_g1	At2g16880	0.39	1.79	-2.68963	0.000261383	LOW QUALITY PROTEIN: pentatricopeptide repeat-containing protein At2g16880-like [Phoenix dactylifera]
TRINITY_DN42064_c0_g3	PSAF	23.59	102.23	-2.69243	0.000378371	photosystem I reaction center subunit III, chloroplastic [Arachis ipaensis]
TRINITY_DN41918_c0_g5	-	19.15	119.57	-2.69356	2.52783e-07	ERF5-1 [Populus x canadensis]
TRINITY_DN47901_c0_g4	CYP77A2	0.57	3.41	-2.69535	0.000734632	Cytochrome P450 77A3 [Apostasia shenzhenica]
TRINITY_DN56977_c2_g1	CYP72A154	8.27	49.24	-2.69768	2.80686e-05	Cytochrome P450 72A14 [Cinnamomum micranthum f. kanehirae]
TRINITY_DN34956_c2_g4	TL1	2.67	14.48	-2.69867	0.000142107	thaumatin-like protein 1 [Morus notabilis]
TRINITY_DN46059_c2_g1	-	12.47	81.61	-2.70159	1.15434e-06	-
TRINITY_DN39799_c0_g3	CA2	1.05	15.5	-2.70241	0.000118847	hypothetical protein GW17_00019908 [Ensete ventricosum]
TRINITY_DN54019_c0_g1	-	2.61	4.82	-2.70947	0.000436655	-
TRINITY_DN47085_c1_g1	SBT1.6	3.86	22.13	-2.71359	0.000100925	hypothetical protein B296_00025367 [Ensete ventricosum]
TRINITY_DN50716_c1_g1	-	6.38	23.45	-2.72154	0.000460463	-
TRINITY_DN37501_c3_g1	TPRP-F1	3.54	20.75	-2.72524	5.8349e-06	hypothetical protein CDL15_Pgr005960 [Punica granatum]
TRINITY_DN46906_c2_g2	UBP27	0.3	1.89	-2.7293	0.000328289	PREDICTED: ubiquitin carboxyl-terminal hydrolase 27 isoform X1 [Elaeis guineensis]
TRINITY_DN49203_c1_g2	SPAC630.12	2.81	22.71	-2.73968	6.21416e-06	uncharacterized protein C630.12 [Phoenix dactylifera]
TRINITY_DN34342_c0_g1	PIN4	0.62	2.57	-2.7409	0.000800846	PREDICTED: auxin efflux carrier component 7-like [Nicotiana tomentosiformis]
TRINITY_DN54556_c0_g1	-	59.14	350.21	-2.74363	7.65789e-05	-
TRINITY_DN34554_c2_g1	CML27	10.06	17.51	-2.74723	9.24907e-05	putative calcium-binding protein CML25 [Cinnamomum micranthum f. kanehirae]
TRINITY_DN40953_c0_g3	DHNAT1	10.28	46.64	-2.74756	6.14505e-05	PREDICTED: 1,4-dihydroxy-2-naphthoyl-CoA thioesterase 1-like [Prunus mume]
TRINITY_DN50747_c1_g1	BACOVA_02659	1.17	10	-2.7485	1.8084e-05	PREDICTED: beta-glucosidase BoGH3B-like isoform X1 [Prunus mume]
TRINITY_DN50400_c0_g1	At1g22800	1.81	9.93	-2.74946	2.09154e-05	hypothetical protein B456_013G134900 [Gossypium raimondii]
TRINITY_DN39410_c1_g2	-	17.11	107.49	-2.75124	6.22811e-07	-
TRINITY_DN39113_c2_g1	-	6.51	19.42	-2.75705	4.36585e-05	-
TRINITY_DN38984_c1_g2	BIOF	15.55	118.48	-2.77016	6.61206e-05	PREDICTED: 8-amino-7-oxononanoate synthase-like [Nicotiana tomentosiformis]
TRINITY_DN34413_c2_g1	IKU2	1.7	7.86	-2.7729	0.0001272	Receptor-like protein kinase HAIKU2 [Apostasia shenzhenica]
TRINITY_DN51548_c0_g1	BUB1	1.95	8.84	-2.78619	0.000625604	mitotic checkpoint serine/threonine-protein kinase BUB1 [Phoenix dactylifera]
TRINITY_DN48149_c1_g5	-	0.47	3.42	-2.78791	0.000383339	-
TRINITY_DN55434_c0_g1	-	1.02	10.87	-2.78882	0.000172407	-
TRINITY_DN50693_c0_g1	LSM8	14.58	68.49	-2.78896	5.50196e-07	sm-like protein LSM8 isoform X2 [Phalaenopsis equestris]
TRINITY_DN37310_c1_g8	-	0.99	5.71	-2.79142	0.000294978	PREDICTED: DNA-binding protein HEXBP [Elaeis guineensis]
TRINITY_DN53208_c1_g1	INT2	3.66	24.09	-2.79254	3.04739e-06	PREDICTED: probable inositol transporter 2 [Nelumbo nucifera]
TRINITY_DN52518_c2_g2	-	0.21	0.79	-2.79471	0.000820626	uncharacterized protein LOC103719104 [Phoenix dactylifera]
TRINITY_DN46245_c0_g6	-	1.27	7.67	-2.79522	0.000863536	-
TRINITY_DN38551_c1_g3	NSP2	0.99	5.9	-2.79623	0.000215237	nitrile-specifier protein 5 [Phoenix dactylifera]
TRINITY_DN37374_c5_g1	AUG1	3.45	23.22	-2.79797	8.14823e-08	PREDICTED: AUGMIN subunit 1 [Musa acuminata subsp. malaccensis]
TRINITY_DN43178_c0_g3	KIPK1	0.91	4.94	-2.7984	0.000602545	PREDICTED: serine/threonine-protein kinase D6PK-like [Musa acuminata subsp. malaccensis]
TRINITY_DN56640_c0_g1	-	15.19	99.29	-2.79953	0.000494411	hypothetical protein Csa_1G062360 [Cucumis sativus]
TRINITY_DN57108_c1_g1	ABCG22	7.21	29.6	-2.80782	2.03019e-06	ABC transporter G family member 22 isoform X1 [Phoenix dactylifera]
TRINITY_DN49623_c2_g3	-	5.71	40.49	-2.81333	9.00911e-05	-
TRINITY_DN43027_c4_g2	-	3.59	8.57	-2.81647	1.38664e-05	Ras-related protein Rab7 [Dichanthelium oligosanthes]
TRINITY_DN50886_c0_g1	-	9.93	90.75	-2.82039	0.000277217	-
TRINITY_DN39773_c0_g1	-	19.46	109.14	-2.82324	4.29237e-09	hypothetical protein Ahy_B06g080341 isoform A [Arachis hypogaea]
TRINITY_DN38969_c1_g2	EXPB16	1.29	8.19	-2.82432	1.00476e-05	hypothetical protein BHE74_00024847 [Ensete ventricosum]
TRINITY_DN52877_c3_g5	PIP1-2	34.28	253.08	-2.82689	9.43586e-07	hypothetical protein B296_00049790 [Ensete ventricosum]
TRINITY_DN42015_c0_g7	-	1.4	2.91	-2.82697	0.000690946	Transposon Ty3-I Gag-Pol polyprotein [Vitis vinifera]
TRINITY_DN37337_c0_g2	At1g61280	14.39	46.95	-2.83165	0.000175311	phosphatidylinositol N-acetylglucosaminyltransferase subunit P-like isoform X1 [Asparagus officinalis]
TRINITY_DN32046_c0_g1	SD25	8.24	57.78	-2.83671	0.000286298	PREDICTED: LOW QUALITY PROTEIN: uncharacterized protein LOC105048149 [Elaeis guineensis]
TRINITY_DN35341_c1_g1	-	2.82	11.02	-2.8369	0.000402434	PREDICTED: uncharacterized protein LOC105052999 isoform X1 [Elaeis guineensis]
TRINITY_DN50189_c0_g1	SBT5.4	1.54	12.7	-2.84269	4.77337e-06	subtilisin-like protease SBT5.3 [Phoenix dactylifera]
TRINITY_DN41886_c0_g3	-	0.64	4.44	-2.84616	7.32919e-05	hypothetical protein AQUCO_04200059v1 [Aquilegia coerulea]
TRINITY_DN55600_c1_g3	-	20.61	107.02	-2.84856	0.000153424	polcalcin Phl p 7-like [Phoenix dactylifera]
TRINITY_DN55280_c0_g1	HMT-2	2.03	11.49	-2.85325	0.000591671	homocysteine S-methyltransferase 2-like [Phoenix dactylifera]
TRINITY_DN47597_c2_g1	-	1.8	12.78	-2.85984	9.60019e-05	uncharacterized protein LOC112524757 [Cynara cardunculus var. scolymus]
TRINITY_DN57352_c1_g1	AtMg00810	0.81	3.91	-2.86906	0.000663718	hypothetical protein VIGAN_UM071600 [Vigna angularis var. angularis]
TRINITY_DN42703_c1_g5	-	1.22	8.51	-2.87048	0.000168034	-
TRINITY_DN54782_c0_g1	-	1.09	7.26	-2.87103	0.000593171	uncharacterized protein At4g19900 [Phoenix dactylifera]
TRINITY_DN46467_c1_g2	DES2	27.98	217.51	-2.87631	0.00060712	fatty acid desaturase-2 [Zea mays]
TRINITY_DN45138_c0_g4	ERF5	22.89	162.09	-2.88146	6.15412e-08	AP2/EREBP family transcription factor-like protein 14 [Prunus pseudocerasus]
TRINITY_DN45176_c0_g1	-	5.96	44.17	-2.89051	8.35323e-08	-
TRINITY_DN49312_c1_g1	ABCB11	1.31	7.49	-2.89615	8.40801e-06	ABC transporter B family member 11-like isoform X1 [Asparagus officinalis]
TRINITY_DN40156_c0_g1	XTH7	3.11	27.47	-2.90208	0.00018938	PREDICTED: probable xyloglucan endotransglucosylase/hydrolase protein 6 [Nelumbo nucifera]
TRINITY_DN38771_c1_g2	ROD1	1.17	6.89	-2.90441	0.000761241	PREDICTED: phosphatidylcholine:diacylglycerol cholinephosphotransferase 1-like [Nelumbo nucifera]
TRINITY_DN50346_c0_g2	-	2.5	16.07	-2.90845	0.000286527	-
TRINITY_DN37663_c0_g3	acmA	0.79	7.97	-2.9096	0.000532335	PREDICTED: uncharacterized protein LOC100265970 [Vitis vinifera]
TRINITY_DN53144_c0_g2	IDD6	0.91	6.21	-2.91304	0.000154258	PREDICTED: protein indeterminate-domain 5, chloroplastic-like [Nelumbo nucifera]
TRINITY_DN46678_c0_g3	ABCG8	0.27	1.87	-2.92015	0.00021039	ABC transporter G family member 8-like protein [Cinnamomum micranthum f. kanehirae]
TRINITY_DN37239_c0_g5	-	1.16	8.12	-2.94143	0.0002519	PREDICTED: uncharacterized protein LOC104000846 [Musa acuminata subsp. malaccensis]
TRINITY_DN40938_c1_g7	-	1.09	7.26	-2.94774	0.000196298	hypothetical protein CDL15_Pgr013114 [Punica granatum]
TRINITY_DN56415_c1_g1	-	0.25	3.89	-2.96356	0.000190262	Fanconi anemia group D2 protein [Cinnamomum micranthum f. kanehirae]
TRINITY_DN53175_c0_g1	ORP4B	7.74	54.98	-2.96453	2.23637e-05	oxysterol-binding protein-related protein 4C-like isoform X1 [Phoenix dactylifera]
TRINITY_DN33523_c0_g1	HXK1	1.02	6.44	-2.96563	8.73109e-06	hexokinase-1 [Carica papaya]
TRINITY_DN42327_c1_g3	-	1.97	15.77	-2.97468	5.4037e-06	PREDICTED: uncharacterized protein LOC105042547 isoform X1 [Elaeis guineensis]
TRINITY_DN47369_c0_g2	hpxO	6.25	42.39	-2.97852	1.83541e-05	zeaxanthin epoxidase, chloroplastic-like protein [Cinnamomum micranthum f. kanehirae]
TRINITY_DN54437_c0_g2	-	4.05	29.99	-2.97862	0.000601302	-
TRINITY_DN47024_c0_g1	-	0.53	2.18	-2.98148	0.000857872	UBN2_3 domain-containing protein, partial [Cephalotus follicularis]
TRINITY_DN39404_c1_g1	-	1.45	4.63	-2.98287	0.000509129	-
TRINITY_DN43300_c0_g1	PP2B11	3.16	11.71	-2.98712	0.000765334	F-box protein PP2-B1-like isoform X4 [Quercus suber]
TRINITY_DN50633_c3_g1	-	0.31	3.16	-2.9938	0.000804229	-
TRINITY_DN39241_c0_g1	SBT1.8	2.22	14.11	-3.00076	0.000208844	hypothetical protein B296_00025367 [Ensete ventricosum]
TRINITY_DN43336_c1_g1	RHM1	1.08	8.76	-3.00177	1.65935e-05	PREDICTED: trifunctional UDP-glucose 4,6-dehydratase/UDP-4-keto-6-deoxy-D-glucose 3,5-epimerase/UDP-4-keto-L-rhamnose-reductase RHM3 [Elaeis guineensis]
TRINITY_DN55385_c0_g4	-	0.41	3.69	-3.0029	0.000685655	-
TRINITY_DN40963_c2_g1	AOP1.2	1.29	7.64	-3.0034	8.29959e-06	probable 2-oxoglutarate-dependent dioxygenase AOP1 [Phoenix dactylifera]
TRINITY_DN38336_c2_g10	-	0.56	3.79	-3.00983	0.000233334	IRK-interacting protein [Ananas comosus]
TRINITY_DN44007_c1_g3	MIK2	1.01	4.44	-3.01442	7.91791e-05	putative leucine-rich repeat receptor-like protein kinase [Cinnamomum micranthum f. kanehirae]
TRINITY_DN52313_c0_g3	RGA2	4.6	35.38	-3.01522	0.000158455	PREDICTED: disease resistance protein RGA2-like [Nelumbo nucifera]
TRINITY_DN43791_c0_g5	-	1.78	13.89	-3.01755	1.48631e-05	PREDICTED: uncharacterized protein LOC105061252 [Elaeis guineensis]
TRINITY_DN57355_c1_g1	RGA2	2.29	9.82	-3.0213	1.89085e-05	putative disease resistance protein RGA3 [Phoenix dactylifera]
TRINITY_DN49817_c1_g2	IREG2	0.72	4.81	-3.02403	0.000109544	PREDICTED: solute carrier family 40 member 1-like isoform X3 [Elaeis guineensis]
TRINITY_DN47997_c2_g7	-	5.21	37.04	-3.02861	8.89428e-06	PREDICTED: defensin Ec-AMP-D1-like [Capsicum annuum]
TRINITY_DN37544_c0_g6	-	1.47	9.61	-3.02889	1.54918e-05	PREDICTED: ATP synthase subunit delta', mitochondrial [Elaeis guineensis]
TRINITY_DN43180_c2_g2	SWEET1A	1.88	14.46	-3.03606	3.12932e-05	bidirectional sugar transporter SWEET1a isoform X1 [Asparagus officinalis]
TRINITY_DN52446_c1_g3	-	0.56	4.39	-3.04036	0.000489607	hypothetical protein AMTR_s00034p00131640 [Amborella trichopoda]
TRINITY_DN36849_c1_g2	-	30.14	175.83	-3.04393	0.000136489	uncharacterized protein LOC101783078 [Setaria italica]
TRINITY_DN56503_c3_g1	-	0.26	2.15	-3.04578	0.000827673	-
TRINITY_DN41739_c0_g1	COX17-1	5.23	36.52	-3.04639	1.44981e-05	hypothetical protein SETIT_1G349900v2 [Setaria italica]
TRINITY_DN50005_c2_g2	XA21	0.35	2.6	-3.05269	0.000316813	PREDICTED: leucine-rich repeat receptor-like serine/threonine-protein kinase At1g17230 [Elaeis guineensis]
TRINITY_DN45091_c1_g1	CYP704C1	1.15	9.13	-3.0614	1.3277e-06	PREDICTED: cytochrome P450 704C1-like [Elaeis guineensis]
TRINITY_DN49269_c2_g4	-	7.59	59.85	-3.06402	5.92915e-05	-
TRINITY_DN52987_c1_g3	CUT1	7.41	54.29	-3.06622	1.6641e-05	hypothetical protein GW17_00058432 [Ensete ventricosum]
TRINITY_DN50099_c0_g2	-	0.21	1.76	-3.06722	0.000976303	-
TRINITY_DN44602_c1_g3	-	0.35	2.65	-3.08264	0.000978224	-
TRINITY_DN37215_c2_g1	RTM2	0.76	8.7	-3.0852	0.000177978	inactive protein RESTRICTED TEV MOVEMENT 2-like [Phoenix dactylifera]
TRINITY_DN47112_c0_g1	-	8.38	33.24	-3.08937	6.64427e-08	-
TRINITY_DN42479_c1_g2	-	0.67	4.67	-3.0936	5.13586e-05	-
TRINITY_DN33911_c4_g4	UGT709C2	2.43	12.96	-3.09403	3.16092e-05	PREDICTED: 7-deoxyloganetic acid glucosyltransferase-like [Nelumbo nucifera]
TRINITY_DN54941_c1_g6	-	7	56.42	-3.09406	3.49154e-07	PREDICTED: haloacid dehalogenase-like hydrolase domain-containing protein 3 [Nelumbo nucifera]
TRINITY_DN39113_c2_g2	-	2.34	17.72	-3.09638	0.00021039	histone-like protein, partial [Fritillaria liliacea]
TRINITY_DN41671_c0_g4	-	42.37	132.12	-3.10003	1.3747e-08	Chlorophyll a-b binding protein 36, chloroplastic [Apostasia shenzhenica]
TRINITY_DN48166_c0_g1	CSLG3	1.69	4.78	-3.10265	2.81537e-05	PREDICTED: LOW QUALITY PROTEIN: cellulose synthase-like protein G3 [Elaeis guineensis]
TRINITY_DN49380_c0_g5	-	0.26	2.3	-3.10659	0.000856455	-
TRINITY_DN48427_c0_g2	PIF4	0.68	4.6	-3.10975	0.000401965	PREDICTED: transcription factor PIF4-like isoform X1 [Elaeis guineensis]
TRINITY_DN34290_c2_g8	-	0.75	5.75	-3.1254	8.34007e-05	-
TRINITY_DN33789_c1_g1	TOP2	0.18	3.57	-3.12691	0.000737539	DNA topoisomerase 2 [Ananas comosus]
TRINITY_DN56926_c1_g1	CYP709B2	5.49	36.39	-3.13493	0.000396957	PREDICTED: cytochrome P450 709B2-like [Elaeis guineensis]
TRINITY_DN47063_c0_g1	-	2.39	14.05	-3.13699	9.76369e-06	uncharacterized protein LOC103716651 isoform X3 [Phoenix dactylifera]
TRINITY_DN53796_c1_g1	-	1.86	28.18	-3.14021	3.09436e-06	uncharacterized protein LOC110007652 [Amborella trichopoda]
TRINITY_DN43530_c0_g1	-	15.31	126.26	-3.14957	2.95672e-07	hypothetical protein B456_007G025200, partial [Gossypium raimondii]
TRINITY_DN49073_c0_g2	-	0.37	3.24	-3.1602	3.85e-05	-
TRINITY_DN52878_c5_g1	-	0.04	0.31	-3.16153	0.000490741	hypothetical protein TSUD_293580 [Trifolium subterraneum]
TRINITY_DN47096_c0_g1	Os05g0277500	3.04	18.15	-3.16192	9.49395e-05	PREDICTED: nectarin-1 [Eucalyptus grandis]
TRINITY_DN37085_c1_g6	DOX1	1.74	13.5	-3.16317	3.12907e-06	hypothetical protein CICLE_v10014631mg [Citrus clementina]
TRINITY_DN34736_c0_g2	At1g28120	0.94	5.71	-3.16429	0.000473168	PREDICTED: probable receptor-like serine/threonine-protein kinase At5g57670 isoform X1 [Eucalyptus grandis]
TRINITY_DN57272_c2_g4	-	0.62	5.11	-3.17158	0.000671387	-
TRINITY_DN52387_c0_g1	-	3	28.03	-3.17903	4.24539e-05	-
TRINITY_DN36196_c0_g1	PPT1	1.12	12.93	-3.18461	6.20738e-05	Drug/metabolite transporter [Cinnamomum micranthum f. kanehirae]
TRINITY_DN44027_c0_g1	-	0.22	1.8	-3.18655	0.000185164	-
TRINITY_DN49775_c2_g2	-	0.38	3.34	-3.18921	0.00052384	hypothetical protein CK203_090310 [Vitis vinifera]
TRINITY_DN44282_c0_g3	-	0.27	2.16	-3.18994	0.000864659	Retrovirus-related Pol polyprotein from transposon TNT 1-94 [Apostasia shenzhenica]
TRINITY_DN53506_c0_g1	RR9	4.81	34.41	-3.19776	2.39862e-07	two-component response regulator ARR9-like protein [Cinnamomum micranthum f. kanehirae]
TRINITY_DN49034_c1_g3	PAA1	1.16	6.89	-3.19909	2.40108e-06	proteasome subunit alpha type-6 [Ananas comosus]
TRINITY_DN40611_c0_g4	-	0.69	6.9	-3.20599	0.000311351	hypothetical protein VIGAN_04018600 [Vigna angularis var. angularis]
TRINITY_DN42435_c0_g1	CXE2	9.76	30.59	-3.21255	6.72612e-07	2-hydroxyisoflavanone dehydratase-like [Panicum hallii]
TRINITY_DN34080_c0_g2	OsI_16324	0.85	5.86	-3.2137	1.75537e-06	PREDICTED: pachytene checkpoint protein 2 homolog isoform X1 [Elaeis guineensis]
TRINITY_DN50722_c0_g1	-	3.2	2.18	-3.21453	5.77897e-05	-
TRINITY_DN51832_c0_g3	-	1.34	4.62	-3.21513	0.000232081	-
TRINITY_DN46520_c1_g2	-	1.78	15.54	-3.233	9.98198e-06	hypothetical protein OsI_00735 [Oryza sativa Indica Group]
TRINITY_DN42548_c1_g2	RPL37A	16.02	123	-3.23575	7.24892e-07	60S ribosomal protein L37a-2 [Dichanthelium oligosanthes]
TRINITY_DN38955_c0_g1	ZIFL1	1.45	12.3	-3.239	6.88384e-05	protein ZINC INDUCED FACILITATOR-LIKE 1-like isoform X2 [Asparagus officinalis]
TRINITY_DN41201_c2_g1	-	0.99	1.67	-3.2405	0.000767199	-
TRINITY_DN42822_c2_g3	LAC14	17.9	153.78	-3.24129	3.5515e-06	PREDICTED: putative laccase-9 [Elaeis guineensis]
TRINITY_DN42325_c3_g1	-	1.26	5.44	-3.24542	0.000454861	-
TRINITY_DN49694_c3_g6	yqjG	1.23	10.54	-3.2484	1.05325e-06	hypothetical protein B296_00045176 [Ensete ventricosum]
TRINITY_DN34425_c0_g1	-	0.2	1.59	-3.25612	0.000307738	-
TRINITY_DN57336_c0_g1	-	1.44	14.15	-3.26653	0.000158455	-
TRINITY_DN52714_c0_g1	-	1.03	9.04	-3.26783	1.56015e-05	-
TRINITY_DN53009_c0_g1	CRD1	12.39	72.24	-3.27817	6.05782e-06	magnesium-protoporphyrin IX monomethyl ester [oxidative] cyclase, chloroplastic [Ananas comosus]
TRINITY_DN32004_c0_g1	-	1.95	18.45	-3.28391	8.21535e-06	squalene synthase [Ornithogalum longebracteatum]
TRINITY_DN35370_c0_g1	-	1.27	8.18	-3.28614	0.000445728	-
TRINITY_DN52537_c1_g1	At3g47200	0.1	0.86	-3.293	0.000198112	UPF0481 protein At3g47200-like [Ananas comosus]
TRINITY_DN41946_c0_g1	NHL3	0.16	1.45	-3.29317	0.000694793	PREDICTED: protein YLS9 [Elaeis guineensis]
TRINITY_DN42875_c0_g1	CYP75B1	1.59	14.78	-3.29374	1.40838e-05	flavonoid-3'-hydroxylase [Iris x hollandica]
TRINITY_DN49353_c0_g1	DOX1	1.75	18.67	-3.29816	3.2518e-05	PREDICTED: alpha-dioxygenase 1, partial [Elaeis guineensis]
TRINITY_DN33535_c0_g5	-	0.49	3.74	-3.30341	0.000993117	-
TRINITY_DN48906_c0_g3	-	0.18	1.74	-3.30371	8.26876e-05	-
TRINITY_DN42076_c1_g3	-	0.87	6.66	-3.32006	0.000833092	hypothetical protein ZOSMA_72G00580 [Zostera marina]
TRINITY_DN41198_c1_g3	MAP2B	5.24	47.91	-3.33039	0.000109037	methionine aminopeptidase 2B isoform X1 [Hevea brasiliensis]
TRINITY_DN34663_c2_g1	PIP1-1	17.51	191.08	-3.33292	6.4946e-09	hypothetical protein B296_00000949 [Ensete ventricosum]
TRINITY_DN35855_c0_g2	-	13.08	98.47	-3.34209	8.86788e-05	-
TRINITY_DN49884_c1_g1	GPAT3	0.71	6.93	-3.34211	0.000136699	probable glycerol-3-phosphate acyltransferase 3 [Phoenix dactylifera]
TRINITY_DN57298_c1_g1	RPP13L3	2.79	9.75	-3.34858	0.000774162	probable disease resistance RPP8-like protein 2 [Phoenix dactylifera]
TRINITY_DN48134_c0_g2	FRS7	0.25	2.67	-3.3532	0.000114641	protein FAR1-RELATED SEQUENCE 5-like protein [Cinnamomum micranthum f. kanehirae]
TRINITY_DN34489_c0_g5	CIPK32	1.22	6.21	-3.35458	0.000161648	hypothetical protein B456_006G121600 [Gossypium raimondii]
TRINITY_DN32776_c0_g1	-	0.51	3.73	-3.35596	0.000134208	-
TRINITY_DN43253_c0_g1	xlnD	2.9	19.2	-3.35649	3.5446e-06	PREDICTED: uncharacterized protein LOC105044015 isoform X1 [Elaeis guineensis]
TRINITY_DN57194_c2_g1	XA21	1.62	5.1	-3.36099	6.2408e-07	LRR.XII-like protein, partial [Platanus x hispanica]
TRINITY_DN57273_c1_g2	Os05g0239150	5.56	5.81	-3.36136	6.12829e-06	PREDICTED: zinc finger BED domain-containing protein RICESLEEPER 2-like [Erythranthe guttata]
TRINITY_DN45701_c0_g1	-	5.68	50.72	-3.36222	1.37911e-08	-
TRINITY_DN38625_c0_g1	BA13	0.69	8.64	-3.37173	0.000792791	PREDICTED: cytochrome P450 85A isoform X1 [Fragaria vesca subsp. vesca]
TRINITY_DN42568_c0_g4	TIC55	0.64	6.85	-3.3728	0.000123518	PREDICTED: protein TIC 55, chloroplastic-like [Musa acuminata subsp. malaccensis]
TRINITY_DN51945_c1_g1	At4g30420	1.59	6.61	-3.37283	3.97165e-05	PREDICTED: WAT1-related protein At4g30420 [Juglans regia]
TRINITY_DN53937_c0_g3	-	0.44	4.33	-3.37809	0.000351511	-
TRINITY_DN56640_c0_g2	-	14.61	75.43	-3.38256	7.61339e-05	PREDICTED: uncharacterized protein LOC105050993 isoform X1 [Elaeis guineensis]
TRINITY_DN54437_c0_g3	-	1.58	16.3	-3.3879	7.66873e-05	NLI interacting factor [Corchorus olitorius]
TRINITY_DN55657_c0_g4	LHCB1.3	63.43	598.88	-3.39296	7.80687e-08	chlorophyll a-b binding protein of LHCII type 1-like [Asparagus officinalis]
TRINITY_DN48135_c2_g5	EARLI1	1.33	12.17	-3.40371	9.07239e-05	putative 14 kDa proline-rich protein DC2.15 [Wolffia arrhiza]
TRINITY_DN56376_c4_g3	-	0.99	7.27	-3.40421	4.55926e-06	Serine/threonine-protein phosphatase 7 long form-like [Vitis vinifera]
TRINITY_DN55463_c1_g1	CYP704C1	17.83	139.52	-3.4068	1.04364e-09	PREDICTED: cytochrome P450 704C1 [Elaeis guineensis]
TRINITY_DN48958_c3_g1	HIPP07	1.7	24.01	-3.42928	4.70311e-05	Heavy metal transport/detoxification superfamily protein [Zostera marina]
TRINITY_DN49613_c0_g2	PAE1	5.44	52.13	-3.43191	3.01006e-05	Proteasome subunit alpha type-5 [Ananas comosus]
TRINITY_DN55568_c0_g2	TCEA-B3	0.94	15.32	-3.43403	1.4999e-05	PREDICTED: tuliposide A-converting enzyme 1, chloroplastic-like [Musa acuminata subsp. malaccensis]
TRINITY_DN50686_c1_g4	-	0.22	1.73	-3.43514	0.000345921	PREDICTED: uncharacterized protein LOC105046623 [Elaeis guineensis]
TRINITY_DN55135_c1_g2	RABA4A	0.13	2.33	-3.43833	0.00057997	unknown [Picea sitchensis]
TRINITY_DN32148_c0_g1	GSVIVT00026920001	0.19	1.85	-3.44479	0.000759207	probable polygalacturonase isoform X1 [Phoenix dactylifera]
TRINITY_DN50977_c0_g3	-	3.21	12.49	-3.44492	8.85669e-06	zf-RVT domain-containing protein [Cephalotus follicularis]
TRINITY_DN47198_c1_g2	KCS1	0.33	3.62	-3.458	0.000350094	PREDICTED: 3-ketoacyl-CoA synthase 4-like [Musa acuminata subsp. malaccensis]
TRINITY_DN45947_c0_g9	-	1.38	5	-3.45896	0.00020355	Transposon Ty3-I Gag-Pol polyprotein [Vitis vinifera]
TRINITY_DN50538_c0_g5	RT	0.74	8.12	-3.46001	3.61586e-05	UDP-glucuronosyl/UDP-glucosyltransferase [Macleaya cordata]
TRINITY_DN37319_c0_g3	GLR2.1	1.27	15.66	-3.46245	0.000420645	PREDICTED: glutamate receptor 2.7-like [Elaeis guineensis]
TRINITY_DN51168_c0_g1	RGA3	0.27	3.5	-3.46521	0.000318827	Putative disease resistance protein RGA3 [Triticum urartu]
TRINITY_DN48523_c2_g1	-	2.72	24.74	-3.46697	5.02552e-08	-
TRINITY_DN42804_c2_g1	VRN1	0.16	1.61	-3.47446	0.000206852	PREDICTED: B3 domain-containing transcription factor VRN1-like [Nelumbo nucifera]
TRINITY_DN38160_c1_g3	-	9.98	140.54	-3.47572	8.50533e-10	-
TRINITY_DN44760_c0_g1	-	1.15	5.37	-3.47601	6.16882e-07	-
TRINITY_DN41017_c3_g1	MYB306	0.47	4.94	-3.47646	2.14744e-05	PREDICTED: myb-related protein 306-like [Juglans regia]
TRINITY_DN49382_c0_g1	LCAT1	4.01	43.82	-3.47706	1.41717e-09	lecithin-cholesterol acyltransferase-like 1 [Phoenix dactylifera]
TRINITY_DN43746_c0_g5	LTP-2	4.57	47.44	-3.47971	4.29639e-06	hypothetical protein GW17_00053961 [Ensete ventricosum]
TRINITY_DN51291_c0_g6	Tf2-11	0.35	3.77	-3.48034	4.88946e-05	Transposon Tf2-12 polyprotein [Vitis vinifera]
TRINITY_DN33859_c1_g5	-	1.1	6.27	-3.48164	0.000298326	protein EMBRYO SAC DEVELOPMENT ARREST 3, chloroplastic [Arachis ipaensis]
TRINITY_DN36256_c0_g1	HHT1	0.89	9.91	-3.48367	3.05048e-06	omega-hydroxypalmitate O-feruloyl transferase-like [Phoenix dactylifera]
TRINITY_DN37212_c0_g1	-	0.52	5.56	-3.48609	0.000827047	Uncharacterized protein AXF42_Ash007437 [Apostasia shenzhenica]
TRINITY_DN55571_c0_g1	-	0.47	4.79	-3.48703	0.000327059	-
TRINITY_DN57322_c1_g1	-	0.91	3.75	-3.49805	0.000966134	-
TRINITY_DN45115_c1_g1	-	1.02	11.78	-3.50138	0.000175939	-
TRINITY_DN43917_c0_g2	-	4.84	26.64	-3.50332	5.05739e-09	DNA topoisomerase 1-like [Phoenix dactylifera]
TRINITY_DN39162_c1_g2	NUDT17	13.79	119.82	-3.50438	0.000378153	PREDICTED: nudix hydrolase 17, mitochondrial [Elaeis guineensis]
TRINITY_DN43791_c0_g9	-	0.15	1.7	-3.50683	0.000355127	-
TRINITY_DN46107_c1_g1	-	0.34	5.53	-3.51171	0.000328556	uncharacterized protein LOC109946454 [Prunus persica]
TRINITY_DN40913_c2_g2	-	0.6	5.39	-3.5127	0.000899051	Retrovirus-related Pol polyprotein from transposon RE1 [Vitis vinifera]
TRINITY_DN33188_c0_g1	-	1.07	12.54	-3.51358	7.53637e-05	probable disease resistance protein At5g63020 [Citrus clementina]
TRINITY_DN53482_c1_g3	CAT1	0.54	5.91	-3.51379	0.000146918	cationic amino acid transporter 1 [Dendrobium catenatum]
TRINITY_DN49128_c0_g1	-	79.81	263.3	-3.51616	4.63707e-07	PREDICTED: uncharacterized protein LOC105350841 [Fragaria vesca subsp. vesca]
TRINITY_DN43366_c1_g2	-	1.6	16.95	-3.51619	3.47074e-05	-
TRINITY_DN54263_c0_g3	Os08g0500300	0.34	3.27	-3.51629	9.04343e-06	probable protein phosphatase 2C 66 isoform X1 [Phoenix dactylifera]
TRINITY_DN39587_c0_g2	CYTB5-E	8.73	93.38	-3.51726	4.13601e-09	cytochrome b5 isoform A-like [Dorcoceras hygrometricum]
TRINITY_DN57308_c2_g2	-	0.39	4.47	-3.5201	4.91416e-05	-
TRINITY_DN49309_c0_g3	-	2.32	31.75	-3.52945	0.000336035	-
TRINITY_DN48087_c1_g7	PIP1-2	1.8	14.94	-3.5323	2.59223e-07	unknown [Glycine max]
TRINITY_DN38983_c0_g2	-	0.24	2.6	-3.53962	0.000605255	-
TRINITY_DN55352_c1_g1	-	9.21	90.36	-3.54235	1.99483e-08	PREDICTED: uncharacterized protein LOC103985321 [Musa acuminata subsp. malaccensis]
TRINITY_DN33953_c1_g1	-	3.38	27.65	-3.54327	1.19083e-06	hypothetical protein BVC80_1651g11 [Macleaya cordata]
TRINITY_DN53930_c0_g3	-	0.63	4.36	-3.54365	1.05256e-05	-
TRINITY_DN34252_c0_g6	CYP724B1	0.3	3.58	-3.55123	4.67894e-05	cytochrome P450 724B1 [Phoenix dactylifera]
TRINITY_DN36473_c1_g9	-	0.8	7.81	-3.55127	0.000613686	Protein of unknown function DUF668 [Macleaya cordata]
TRINITY_DN36989_c1_g3	Tf2-12	1.64	5.38	-3.55136	8.97017e-07	Transposon Tf2-12 polyprotein [Vitis vinifera]
TRINITY_DN36382_c0_g7	ATJ72	2.77	31.65	-3.55727	4.7371e-08	hypothetical protein B296_00050064 [Ensete ventricosum]
TRINITY_DN38181_c0_g1	SP1L1	15.19	162.01	-3.55968	1.09446e-09	protein SPIRAL1-like protein 1 [Cinnamomum micranthum f. kanehirae]
TRINITY_DN33033_c0_g1	-	0.79	9.75	-3.55993	0.000787832	Retrovirus-related Pol polyprotein from transposon RE1 [Vitis vinifera]
TRINITY_DN46198_c1_g2	-	0.65	7.79	-3.5622	0.00038518	PREDICTED: uncharacterized protein LOC103997654 [Musa acuminata subsp. malaccensis]
TRINITY_DN42168_c3_g1	-	2.37	26.65	-3.56976	0.00011552	-
TRINITY_DN46029_c0_g4	-	0.28	3.39	-3.57568	8.69396e-06	-
TRINITY_DN50520_c0_g3	CML35	2.18	24.22	-3.57712	7.89279e-11	unknown [Medicago truncatula]
TRINITY_DN41699_c0_g1	UNG	1.63	14.68	-3.57962	1.3007e-06	uracil-DNA glycosylase, mitochondrial-like [Phoenix dactylifera]
TRINITY_DN49904_c2_g4	-	0.19	1.99	-3.58077	0.000183028	-
TRINITY_DN55432_c0_g2	-	3.27	40.15	-3.59246	1.70311e-05	-
TRINITY_DN44757_c0_g1	-	2.65	11.66	-3.59493	3.34106e-05	-
TRINITY_DN55622_c2_g1	Tf2-12	0.43	4.54	-3.60233	7.20621e-06	Transposon Tf2-12 polyprotein [Vitis vinifera]
TRINITY_DN47995_c0_g1	-	0.42	7.39	-3.60962	0.000293923	-
TRINITY_DN48688_c0_g2	-	0.5	4.13	-3.61642	0.000829119	-
TRINITY_DN45350_c0_g1	-	0.65	4.3	-3.62354	0.000437572	uncharacterized protein LOC110748022 [Prunus avium]
TRINITY_DN57239_c0_g5	-	0.25	1.56	-3.63208	0.000107069	hypothetical protein BHM03_00058635, partial [Ensete ventricosum]
TRINITY_DN55099_c1_g3	-	0.57	6.78	-3.64422	0.00052437	Transposon Tf2-2 polyprotein [Vitis vinifera]
TRINITY_DN49738_c3_g1	-	0.74	8.98	-3.64541	3.08237e-07	-
TRINITY_DN54561_c0_g1	-	1.5	19.63	-3.6471	7.14815e-07	PREDICTED: uncharacterized protein LOC104599161 [Nelumbo nucifera]
TRINITY_DN40144_c1_g1	At3g14460	0.53	7.38	-3.65044	2.03502e-07	PREDICTED: putative disease resistance protein RGA1 [Nelumbo nucifera]
TRINITY_DN41405_c0_g1	-	1.4	14.54	-3.6532	5.90881e-06	-
TRINITY_DN43470_c0_g6	LHCA4	7.03	60.13	-3.65575	7.66326e-07	chlorophyll a-b binding protein P4, chloroplastic [Abrus precatorius]
TRINITY_DN46886_c1_g2	rd2	0.85	9.33	-3.66199	1.40534e-05	Rubredoxin [Vitis vinifera]
TRINITY_DN42344_c0_g6	LHBC	3.66	40.91	-3.66382	0.000212634	PREDICTED: chlorophyll a-b binding protein of LHCII type III, chloroplastic [Oryza brachyantha]
TRINITY_DN55203_c0_g4	-	0.26	2.68	-3.67686	0.000621483	-
TRINITY_DN41619_c1_g2	-	0.5	5.85	-3.68013	7.42708e-05	-
TRINITY_DN47803_c1_g2	-	0.13	1.55	-3.68073	0.000918098	uncharacterized protein LOC110748022 [Prunus avium]
TRINITY_DN57457_c3_g2	-	1.33	13.31	-3.68366	7.13658e-05	PREDICTED: putative disease resistance protein At3g14460 [Musa acuminata subsp. malaccensis]
TRINITY_DN34583_c1_g1	-	0.66	10.25	-3.68775	0.00010341	-
TRINITY_DN39871_c0_g2	CHIT1	0.26	3.05	-3.68811	1.9982e-05	PREDICTED: chitotriosidase-1-like [Nelumbo nucifera]
TRINITY_DN52683_c0_g2	-	0.87	6.88	-3.6898	1.41736e-05	-
TRINITY_DN39752_c0_g1	CXE18	1.14	4.33	-3.7008	0.000189443	hypothetical protein GW17_00041514 [Ensete ventricosum]
TRINITY_DN44326_c1_g1	-	4.47	45.8	-3.70383	0.000119651	-
TRINITY_DN36197_c0_g1	-	0.64	21.08	-3.70662	1.49974e-05	-
TRINITY_DN34052_c1_g2	-	0.36	4.17	-3.70716	0.000998424	PREDICTED: uncharacterized protein LOC105033195 [Elaeis guineensis]
TRINITY_DN41536_c0_g3	-	0.21	1.82	-3.70971	0.000351819	-
TRINITY_DN48344_c1_g2	-	0.16	2.22	-3.71574	0.000205341	-
TRINITY_DN54734_c2_g3	At1g06800	0.38	4.58	-3.71965	3.24264e-05	Lipase [Macleaya cordata]
TRINITY_DN38839_c2_g2	-	0.19	1.72	-3.72028	0.000361161	-
TRINITY_DN42296_c0_g2	-	9.69	42.96	-3.7213	3.09209e-10	-
TRINITY_DN50673_c1_g2	-	7.69	66.3	-3.72292	1.8084e-05	-
TRINITY_DN39058_c3_g5	-	0.34	3.56	-3.72431	0.000112385	-
TRINITY_DN53743_c1_g3	MIZ1	0.24	3.21	-3.72636	2.68042e-05	Protein of unknown function DUF617 [Macleaya cordata]
TRINITY_DN43921_c0_g1	-	0.64	6.22	-3.72773	4.23599e-06	-
TRINITY_DN51642_c1_g2	-	0.15	1.86	-3.72919	0.00031285	-
TRINITY_DN49997_c3_g2	SCPL45	0.67	8.57	-3.73378	4.51241e-07	PREDICTED: serine carboxypeptidase-like 45 [Elaeis guineensis]
TRINITY_DN53720_c0_g3	-	0.35	2.3	-3.73967	0.000801958	-
TRINITY_DN49033_c0_g6	-	2.88	26.02	-3.75513	4.77124e-09	KAT8 regulatory NSL complex subunit 3 [Ananas comosus]
TRINITY_DN57399_c1_g3	-	3.44	45.86	-3.75566	0.000508865	-
TRINITY_DN32964_c0_g7	-	1.01	13.87	-3.7593	3.02326e-06	-
TRINITY_DN37350_c2_g1	-	0.68	3.73	-3.76083	0.000301563	-
TRINITY_DN46858_c0_g1	-	1.01	10.69	-3.76537	0.000792791	PREDICTED: limonoid UDP-glucosyltransferase-like [Elaeis guineensis]
TRINITY_DN50040_c0_g1	At3g47570	0.18	2.31	-3.77098	0.000497095	Protein kinase domain [Macleaya cordata]
TRINITY_DN55495_c0_g3	-	0.42	5.18	-3.77197	0.000244619	-
TRINITY_DN53334_c0_g1	-	3.49	25.55	-3.7721	8.91677e-05	uncharacterized protein LOC103696925 [Phoenix dactylifera]
TRINITY_DN41677_c0_g4	-	0.64	4.92	-3.77743	0.000536038	-
TRINITY_DN56154_c0_g1	SBT1.4	8.68	105.45	-3.78669	3.26267e-11	subtilisin-like protease SBT1.2 [Prunus persica]
TRINITY_DN33733_c0_g1	-	0.37	4.83	-3.79086	0.000155006	-
TRINITY_DN53900_c4_g1	-	0.55	5.74	-3.79189	3.8104e-08	-
TRINITY_DN42939_c1_g3	-	0.35	4.5	-3.80026	0.000226953	-
TRINITY_DN47125_c0_g1	-	0.29	34.89	-3.80382	2.0353e-06	PREDICTED: uncharacterized protein LOC104605047 [Nelumbo nucifera]
TRINITY_DN47712_c1_g5	SCPL35	0.36	4.7	-3.80465	1.42728e-05	serine carboxypeptidase-like 35 [Dendrobium catenatum]
TRINITY_DN52705_c1_g2	-	0.5	6.78	-3.80712	0.000157065	-
TRINITY_DN43630_c0_g3	-	0.53	3.62	-3.81219	0.000578155	-
TRINITY_DN43358_c0_g7	TCTP	1.78	23.58	-3.82007	3.73274e-09	translationally-controlled tumor protein homolog [Arachis ipaensis]
TRINITY_DN32186_c0_g2	-	1.08	41.73	-3.83363	1.60226e-05	-
TRINITY_DN50689_c1_g2	-	0.83	18.31	-3.83986	1.96705e-06	-
TRINITY_DN37254_c1_g5	KCS1	0.49	6.2	-3.84611	3.58827e-05	PREDICTED: 3-ketoacyl-CoA synthase 1 [Elaeis guineensis]
TRINITY_DN54410_c0_g1	PAB7	1.77	8.68	-3.84687	2.27532e-08	polyadenylate-binding protein 7-like [Phoenix dactylifera]
TRINITY_DN36170_c0_g2	LHCB3	1.71	21.13	-3.84761	4.73026e-06	PREDICTED: chlorophyll a-b binding protein 13, chloroplastic [Elaeis guineensis]
TRINITY_DN49499_c1_g1	-	1.18	18.25	-3.85015	0.000397798	uncharacterized protein LOC102660711 [Glycine max]
TRINITY_DN35790_c0_g1	COL16	0.29	4.51	-3.85268	0.000804229	uncharacterized protein LOC111300501 [Durio zibethinus]
TRINITY_DN56023_c0_g1	GLR2.8	2.77	24.34	-3.86996	3.91729e-07	Glutamate receptor 2.8 [Vitis vinifera]
TRINITY_DN37824_c3_g2	-	0.45	6.55	-3.87636	0.000269229	putative F-box/FBD/LRR-repeat protein At4g03220 [Ziziphus jujuba]
TRINITY_DN35319_c2_g1	-	1.25	14.7	-3.88278	0.000116384	uncharacterized protein LOC18094378 isoform X3 [Populus trichocarpa]
TRINITY_DN55294_c3_g2	CSLB4	2.06	24.57	-3.88317	1.7706e-06	Cellulose synthase [Macleaya cordata]
TRINITY_DN46612_c2_g1	At2g19130	0.85	7.84	-3.88515	0.000489098	PREDICTED: G-type lectin S-receptor-like serine/threonine-protein kinase At2g19130 [Elaeis guineensis]
TRINITY_DN37944_c2_g1	-	0.69	11.12	-3.89076	0.00013446	Transposon TX1 uncharacterized 149 kDa protein [Vitis vinifera]
TRINITY_DN48958_c0_g1	-	8.45	123.23	-3.89509	8.72813e-07	-
TRINITY_DN46520_c1_g4	-	2.13	21.37	-3.90185	0.000327319	uncharacterized protein LOC8283236 [Ricinus communis]
TRINITY_DN41769_c0_g2	-	4.55	51.79	-3.90776	3.97165e-05	-
TRINITY_DN35270_c0_g1	-	36.3	444.43	-3.91354	2.22245e-06	PREDICTED: chlorophyll a-b binding protein of LHCII type I, chloroplastic [Cucumis sativus]
TRINITY_DN46892_c1_g1	-	0.28	3.92	-3.9138	0.000683383	-
TRINITY_DN51662_c0_g4	-	0.37	5.62	-3.91483	0.000773356	-
TRINITY_DN57430_c0_g1	-	0.53	9.76	-3.91766	7.4712e-08	Retrovirus-related Pol polyprotein from transposon TNT 1-94 [Apostasia shenzhenica]
TRINITY_DN42003_c0_g4	-	0.16	2.49	-3.92265	0.000479835	-
TRINITY_DN46291_c0_g1	CYP76B10	1.58	8.17	-3.92424	2.93918e-06	PREDICTED: cytochrome P450 76M5-like [Elaeis guineensis]
TRINITY_DN47263_c0_g2	RPS5	0.34	3.67	-3.92551	0.000674768	PREDICTED: disease resistance protein RPS2 isoform X1 [Vitis vinifera]
TRINITY_DN51675_c0_g1	PS1	0.11	1.56	-3.92552	3.29343e-06	FHA domain-containing protein PS1-like [Ananas comosus]
TRINITY_DN54308_c0_g4	-	0.25	3.7	-3.93676	2.05979e-05	-
TRINITY_DN43143_c0_g2	-	3.06	27.86	-3.95262	4.44701e-06	PREDICTED: kunitz trypsin inhibitor 2-like [Ipomoea nil]
TRINITY_DN37182_c1_g2	FBX13	0.94	12.76	-3.95372	1.5322e-07	F-box only protein 13-like protein [Cinnamomum micranthum f. kanehirae]
TRINITY_DN56038_c0_g2	ROT3	0.19	4.66	-3.9542	5.95162e-05	hypothetical protein BRARA_K01317 [Brassica rapa]
TRINITY_DN57242_c1_g2	-	0.74	6.26	-3.95636	8.4567e-05	hypothetical protein C2845_PM01G27330 [Panicum miliaceum]
TRINITY_DN38727_c0_g3	-	0.12	2.36	-3.95651	0.000811117	-
TRINITY_DN33676_c2_g6	-	0.1	1.45	-3.95694	0.000698033	-
TRINITY_DN45772_c0_g4	-	0.45	4.13	-3.96142	0.000130719	-
TRINITY_DN55410_c0_g1	-	0.14	4.89	-3.96598	0.000684909	-
TRINITY_DN42026_c2_g2	-	1.12	6.98	-3.96786	0.000140937	-
TRINITY_DN42993_c1_g3	-	3.23	33.3	-3.98646	2.02697e-08	-
TRINITY_DN55351_c1_g2	CRK28	0.72	10.28	-3.98687	0.000311921	hypothetical protein Ahy_B09g100047 isoform B [Arachis hypogaea]
TRINITY_DN50348_c1_g4	-	0.61	10.07	-3.99685	0.000142107	-
TRINITY_DN42861_c1_g1	-	1.1	15.93	-3.99965	0.00022701	-
TRINITY_DN46149_c1_g3	-	1.01	5.51	-4.00054	8.10057e-05	-
TRINITY_DN33917_c2_g1	-	0.65	8.94	-4.01243	3.63507e-05	-
TRINITY_DN47352_c0_g3	ACR2	0.12	1.78	-4.01999	4.859e-05	PREDICTED: ACT domain-containing protein ACR2 isoform X1 [Elaeis guineensis]
TRINITY_DN50552_c0_g3	CYP80B2	0.38	5.36	-4.02277	0.00047602	Geraniol 8-hydroxylase [Cinnamomum micranthum f. kanehirae]
TRINITY_DN38974_c1_g7	-	0.15	2.29	-4.02469	0.000158928	PREDICTED: putrescine hydroxycinnamoyltransferase 3-like [Elaeis guineensis]
TRINITY_DN34619_c2_g5	-	194.95	4680.69	-4.02885	0.000123837	-
TRINITY_DN49179_c3_g2	-	0.25	4.4	-4.03764	0.000321201	-
TRINITY_DN52894_c0_g1	-	0.19	2.94	-4.04001	5.60323e-05	PREDICTED: uncharacterized protein LOC104588535 [Nelumbo nucifera]
TRINITY_DN55299_c0_g2	-	0.17	2.91	-4.05003	2.1488e-05	-
TRINITY_DN46857_c0_g3	-	0.63	4.11	-4.0539	0.000256409	-
TRINITY_DN56188_c0_g4	MAN1	0.13	1.73	-4.05998	0.000660612	PREDICTED: mannan endo-1,4-beta-mannosidase 1 [Elaeis guineensis]
TRINITY_DN41831_c2_g2	PSAK	45.01	395.81	-4.06696	3.11198e-05	Photosystem I subunit K [Theobroma cacao]
TRINITY_DN42541_c0_g6	-	0.9	13.83	-4.0889	6.08767e-06	PREDICTED: uncharacterized protein LOC104600098 [Nelumbo nucifera]
TRINITY_DN51713_c2_g1	-	1.46	16.76	-4.08939	7.94017e-06	-
TRINITY_DN40861_c2_g4	-	0.11	1.46	-4.09905	0.000402434	-
TRINITY_DN39671_c0_g1	-	2.76	19.71	-4.10576	2.66183e-08	G-type lectin S-receptor-like serine/threonine-protein kinase SD2-5 [Hevea brasiliensis]
TRINITY_DN48695_c0_g1	RGA3	1.27	16.91	-4.10765	6.5182e-05	PREDICTED: putative disease resistance RPP13-like protein 1 [Elaeis guineensis]
TRINITY_DN47502_c1_g2	KIN5B	0.11	1.56	-4.11902	0.000183028	kinesin-like protein KIN-5B [Phoenix dactylifera]
TRINITY_DN44033_c0_g1	-	0.58	6.43	-4.12057	6.68596e-07	Retrovirus-related Pol polyprotein from transposon TNT 1-94 [Vitis vinifera]
TRINITY_DN32006_c0_g1	-	1.24	15.47	-4.13414	1.79732e-07	-
TRINITY_DN37076_c2_g6	-	1.46	20.41	-4.13504	0.000103382	-
TRINITY_DN55693_c2_g4	GASA4	1.32	18.67	-4.136	0.00052034	gibberellin-regulated protein 5 [Sorghum bicolor]
TRINITY_DN52589_c1_g1	-	0.23	3.97	-4.13686	0.00010605	PREDICTED: uncharacterized protein LOC108198829 [Daucus carota subsp. sativus]
TRINITY_DN37145_c2_g1	-	0.12	2.45	-4.13887	0.000124325	-
TRINITY_DN33881_c0_g4	-	0.38	10.15	-4.13918	1.71284e-06	Protein YLS9 [Ananas comosus]
TRINITY_DN50618_c1_g4	Acx	0.21	3.77	-4.1397	0.000155432	PREDICTED: acyl-coenzyme A oxidase 2, peroxisomal [Elaeis guineensis]
TRINITY_DN47709_c1_g2	-	0.23	3.84	-4.14627	1.36293e-07	-
TRINITY_DN50362_c1_g2	SOT6	2.88	31.11	-4.14629	4.64043e-11	PREDICTED: flavonol 3-sulfotransferase-like [Elaeis guineensis]
TRINITY_DN47883_c0_g8	-	1.98	27.47	-4.15181	0.000169148	mannose-binding lectin [Monstera deliciosa]
TRINITY_DN34040_c1_g8	Mtnd5	0.02	0.34	-4.15334	0.000773356	NADH dehydrogenase subunit 5 [Mesostigma viride]
TRINITY_DN53292_c0_g2	-	0.48	2.06	-4.16339	3.24538e-05	-
[truncated: 756 more rows]

## Sheet: E_4 vs MH_4
Gene_ID	Name	E_4_mean_TPM	MH_4_mean_TPM	log2FC	FDR	Annotation
TRINITY_DN47863_c4_g3	-	131.18	0.01	14.0842	4.65873e-197	-
TRINITY_DN47450_c1_g6	-	496.65	0	12.5044	1.72166e-82	-
TRINITY_DN39551_c1_g3	co-1	13.38	0	12.0931	1.14955e-72	polyphenol oxidase [Morus alba var. multicaulis]
TRINITY_DN57303_c1_g2	-	42.18	0	11.7638	4.97666e-59	-
TRINITY_DN50477_c4_g1	-	76.03	0	11.6187	6.44978e-57	-
TRINITY_DN38365_c1_g2	At4g29180	63.06	0.02	11.4156	4.69091e-161	PREDICTED: uncharacterized protein At1g24485 [Nelumbo nucifera]
TRINITY_DN37116_c2_g6	-	19.35	0	11.4054	1.08026e-40	-
TRINITY_DN55973_c0_g2	-	105.31	0	11.3148	1.1033e-38	-
TRINITY_DN51050_c1_g8	-	9.86	0	11.309	5.85949e-54	hypothetical protein CFOL_v3_06864 [Cephalotus follicularis]
TRINITY_DN36905_c0_g2	PDC1	177.61	0	11.1759	1.53998e-38	-
TRINITY_DN35930_c0_g6	-	351.95	0.18	11.169	5.61873e-149	-
TRINITY_DN44599_c1_g1	-	107.43	0	11.1386	8.83293e-37	unknown [Lotus japonicus]
TRINITY_DN33520_c1_g5	RPS5	21.99	0	10.9282	1.74622e-41	unnamed protein product, partial [Vitis vinifera]
TRINITY_DN57271_c0_g1	-	20.02	0	10.84	2.58901e-42	-
TRINITY_DN43926_c1_g6	Marc2	6.61	0	10.7676	1.71982e-41	PREDICTED: mitochondrial amidoxime reducing component 2 isoform X1 [Nelumbo nucifera]
TRINITY_DN53443_c1_g3	At2g02240	8.74	0	10.7178	3.29917e-36	PREDICTED: F-box protein At2g02240-like [Elaeis guineensis]
TRINITY_DN42382_c2_g3	-	8.61	0	10.658	7.84581e-30	-
TRINITY_DN51174_c0_g1	-	64.34	0	10.6292	1.77748e-39	-
TRINITY_DN43786_c0_g1	LECRKS5	4.85	0	10.5688	3.34774e-26	probable L-type lectin-domain containing receptor kinase S.5 [Dendrobium catenatum]
TRINITY_DN54200_c0_g1	OsI_010151	6.31	0	10.5504	2.44915e-37	hypothetical protein LSAT_5X16661 [Lactuca sativa]
TRINITY_DN41015_c4_g1	-	78.47	0	10.466	8.25387e-24	-
TRINITY_DN50705_c0_g5	-	71.43	0	10.2725	1.0964e-32	-
TRINITY_DN57149_c1_g3	-	22.48	0	10.2647	3.89678e-32	-
TRINITY_DN52337_c0_g4	-	39.46	0	10.2368	1.89734e-26	-
TRINITY_DN48123_c0_g4	-	5.73	0	10.2334	3.81222e-33	-
TRINITY_DN55817_c0_g2	-	13.03	0	10.1482	3.21367e-31	-
TRINITY_DN56623_c0_g3	-	49.66	0	10.144	6.11715e-22	-
TRINITY_DN42673_c1_g2	-	12.33	0	10.1368	1.34776e-30	-
TRINITY_DN55106_c1_g2	-	10.94	0	10.0845	3.10394e-24	uncharacterized protein LOC109823340 [Asparagus officinalis]
TRINITY_DN47517_c0_g3	-	65.31	0	10.0788	8.53734e-20	PREDICTED: uncharacterized protein LOC105044082 [Elaeis guineensis]
TRINITY_DN38024_c1_g4	-	3.61	0	10.0277	7.19844e-29	-
TRINITY_DN44522_c1_g10	-	1.83	0	9.97494	4.37049e-24	-
TRINITY_DN32607_c0_g10	-	1.44	0	9.91173	7.87646e-20	neomycin phosphotransferase [Escherichia coli]
TRINITY_DN55070_c2_g2	-	18.91	0	9.88552	4.31549e-23	-
TRINITY_DN47935_c1_g1	-	250.31	0.3	9.87775	8.12829e-78	-
TRINITY_DN38354_c0_g2	-	2.16	0	9.8445	1.40139e-25	-
TRINITY_DN29250_c0_g1	AGO3	43.94	0	9.82379	5.7737e-26	Protein argonaute 2, partial [Ananas comosus]
TRINITY_DN31289_c0_g1	RPS2	12.19	0	9.80703	3.32094e-26	PREDICTED: disease resistance protein RPS2 isoform X1 [Vitis vinifera]
TRINITY_DN50880_c0_g4	TY3B-G	1.85	0	9.78773	7.19139e-27	Transposon Tf2-2 polyprotein [Vitis vinifera]
TRINITY_DN34207_c0_g6	-	9.34	0	9.77749	3.90988e-23	-
TRINITY_DN39698_c2_g6	-	6.93	0	9.76342	2.1661e-22	-
TRINITY_DN57239_c0_g3	-	1.95	0	9.75405	9.54635e-25	uncharacterized protein LOC109823347 [Asparagus officinalis]
TRINITY_DN56816_c2_g5	PBL17	3.53	0	9.75299	6.08223e-23	PREDICTED: probable serine/threonine-protein kinase PBL17 [Elaeis guineensis]
TRINITY_DN38783_c4_g1	RPS2	33.51	0.04	9.75225	4.27516e-50	AAA+ ATPase [Parasponia andersonii]
TRINITY_DN37795_c0_g2	-	54.27	0	9.68583	1.11894e-24	-
TRINITY_DN35225_c0_g4	-	12.1	0	9.66641	1.17575e-24	-
TRINITY_DN45772_c0_g3	AOMI	4.93	0	9.66319	4.62916e-25	PREDICTED: ubiquinol oxidase 2, mitochondrial-like [Nelumbo nucifera]
TRINITY_DN33860_c3_g2	-	1.86	0	9.60778	1.16455e-24	-
TRINITY_DN34090_c0_g2	acyP	8.07	0	9.56901	1.49362e-22	uncharacterized protein LOC103715350 [Phoenix dactylifera]
TRINITY_DN35627_c0_g1	At4g10955	2.95	0	9.56299	1.66408e-23	GDSL esterase/lipase [Dorcoceras hygrometricum]
TRINITY_DN40608_c1_g3	-	3.66	0	9.51321	1.24333e-21	-
TRINITY_DN54832_c0_g4	-	17.79	0	9.48532	7.51143e-22	-
TRINITY_DN31139_c0_g1	-	43.86	0	9.46447	1.52334e-22	-
TRINITY_DN31403_c0_g1	-	12.79	0	9.46028	1.83722e-20	-
TRINITY_DN51793_c0_g5	-	6.51	0	9.43459	2.53377e-20	-
TRINITY_DN41121_c0_g8	-	7.95	0	9.43294	5.67699e-21	-
TRINITY_DN45298_c2_g1	-	8.67	0	9.42443	2.2707e-22	-
TRINITY_DN50184_c2_g5	DTX40	34.46	0	9.41622	2.86605e-18	Multi antimicrobial extrusion protein [Trema orientale]
TRINITY_DN49296_c0_g3	-	2.72	0	9.38399	8.92878e-16	-
TRINITY_DN34407_c1_g3	-	4.65	0	9.38167	5.52659e-18	-
TRINITY_DN52076_c4_g4	-	24.39	0	9.36485	1.39637e-20	-
TRINITY_DN38354_c0_g1	-	21.33	0.05	9.33657	1.49107e-65	meiosis-specific protein PAIR2 [Phoenix dactylifera]
TRINITY_DN44002_c2_g2	-	6.31	0	9.32576	2.25702e-20	-
TRINITY_DN48079_c1_g6	-	7.97	0	9.28644	3.81484e-19	-
TRINITY_DN33653_c0_g2	-	3.72	0	9.2833	6.61441e-21	-
TRINITY_DN53543_c0_g2	-	8.96	0	9.25602	1.30848e-18	-
TRINITY_DN48087_c1_g1	-	3.03	0	9.25102	1.36513e-19	-
TRINITY_DN37775_c0_g11	-	7.16	0	9.22528	3.94532e-20	metallothionein-like protein [Citrus unshiu]
TRINITY_DN55594_c1_g4	-	10.77	0	9.20662	1.50139e-19	-
TRINITY_DN54853_c1_g3	-	18.17	0	9.20487	9.73693e-18	-
TRINITY_DN36894_c0_g8	-	6.93	0	9.19737	1.75847e-19	-
TRINITY_DN41982_c0_g4	-	3.84	0	9.18635	1.29983e-14	-
TRINITY_DN37959_c0_g3	-	4.78	0	9.18633	5.27157e-19	-
TRINITY_DN33527_c2_g4	-	1.17	0	9.14014	3.10558e-19	-
TRINITY_DN57229_c1_g2	-	5.95	0.01	9.12255	3.83475e-42	-
TRINITY_DN53608_c0_g5	-	10.86	0	9.12197	2.55518e-18	-
TRINITY_DN53488_c2_g10	-	18.84	0	9.12063	1.60644e-14	-
TRINITY_DN45240_c2_g5	-	13.83	0	9.1042	5.69057e-19	-
TRINITY_DN56427_c2_g7	-	16.79	0	9.10414	1.14447e-18	-
TRINITY_DN57164_c1_g6	-	2.88	0	9.09607	1.26334e-17	-
TRINITY_DN33108_c2_g3	-	3.1	0	9.06979	2.50886e-18	-
TRINITY_DN34913_c0_g3	-	3.39	0	9.06709	2.5765e-11	-
TRINITY_DN58869_c0_g1	RBCS	4.3	0	9.06389	1.65401e-16	ribulose bisphosphate carboxylase small chain, chloroplastic [Citrus clementina]
TRINITY_DN55030_c1_g7	-	2.01	0	9.05816	1.3339e-16	-
TRINITY_DN41894_c0_g9	-	2.25	0	9.04726	1.02834e-16	-
TRINITY_DN55978_c2_g4	-	38.07	0	9.01585	4.42591e-15	-
TRINITY_DN42397_c0_g5	RBE	2.9	0	8.98999	3.27266e-14	PREDICTED: zinc finger protein KNUCKLES-like [Elaeis guineensis]
TRINITY_DN30875_c0_g1	-	5.88	0	8.98577	1.70252e-15	PREDICTED: uncharacterized protein LOC105035327 [Elaeis guineensis]
TRINITY_DN41334_c1_g5	ASK4	3.16	0	8.96147	1.89951e-17	hypothetical protein CDL15_Pgr004711 [Punica granatum]
TRINITY_DN47272_c2_g2	-	3.4	0	8.9496	6.65272e-17	-
TRINITY_DN38686_c1_g1	BGLU22	12.95	0.02	8.92956	6.5328e-55	Glycoside hydrolase [Macleaya cordata]
TRINITY_DN47904_c0_g3	-	6.88	0	8.9174	2.50036e-15	-
TRINITY_DN35736_c1_g3	-	1.92	0	8.90661	6.09633e-17	-
TRINITY_DN33491_c2_g5	-	1.52	0	8.90555	8.63442e-15	putative reverse transcriptase [Oryza sativa Japonica Group]
TRINITY_DN48410_c0_g1	-	44.38	0	8.8997	4.84629e-17	-
TRINITY_DN39455_c0_g1	-	20.96	0	8.89236	4.27913e-15	-
TRINITY_DN43979_c0_g1	-	8.94	0	8.88972	2.26567e-16	-
TRINITY_DN35854_c0_g2	-	3.17	0	8.87061	9.18342e-17	-
TRINITY_DN51902_c2_g4	-	19.56	0	8.86323	1.46513e-16	-
TRINITY_DN35423_c1_g1	-	10.99	0.02	8.86134	1.35058e-23	blue copper protein-like [Phoenix dactylifera]
TRINITY_DN49579_c1_g3	-	22.14	0.22	8.84707	1.11881e-65	-
TRINITY_DN37362_c1_g5	-	19.28	0	8.84393	2.86037e-15	-
TRINITY_DN42823_c1_g5	-	1.59	0	8.83644	2.14159e-13	-
TRINITY_DN33840_c0_g1	-	9.24	0	8.8257	2.21347e-15	-
TRINITY_DN53853_c0_g5	-	4.24	0	8.8242	5.9152e-15	-
TRINITY_DN43613_c0_g6	-	2.69	0	8.82364	5.13602e-15	-
TRINITY_DN33768_c1_g2	PBL17	2.64	0	8.82241	2.5609e-14	PREDICTED: serine/threonine-protein kinase At5g01020 [Musa acuminata subsp. malaccensis]
TRINITY_DN33597_c3_g3	-	2.66	0	8.82071	9.63539e-16	early nodulin-like protein 2 [Ricinus communis]
TRINITY_DN40786_c0_g6	Os01g0518400	14.64	0	8.81975	4.64488e-16	HAT family dimerization domain-containing protein, partial [Trifolium pratense]
TRINITY_DN48582_c1_g2	-	22.39	0	8.81556	8.99924e-16	-
TRINITY_DN52326_c4_g5	-	3.62	0	8.77622	8.46845e-16	-
TRINITY_DN54445_c0_g1	-	45.73	0.03	8.77551	6.39201e-53	PREDICTED: uncharacterized protein At1g24485-like [Fragaria vesca subsp. vesca]
TRINITY_DN53812_c2_g4	-	6.16	0	8.76474	1.02009e-15	unnamed protein product [Triticum aestivum]
TRINITY_DN52537_c1_g7	-	25.69	0	8.75997	1.24193e-14	-
TRINITY_DN36939_c1_g4	-	6.16	0	8.75953	6.8031e-14	ribonuclease H-like domain-containing protein [Artemisia annua]
TRINITY_DN31627_c0_g1	-	6.2	0	8.74701	1.03677e-09	-
TRINITY_DN42504_c2_g2	-	3.44	0	8.71677	3.66754e-11	-
TRINITY_DN31359_c0_g1	-	4.35	0	8.70702	1.14328e-11	-
TRINITY_DN49597_c0_g1	-	17.54	0.04	8.67289	5.26617e-73	hypothetical protein LR48_Vigan07g013900 [Vigna angularis]
TRINITY_DN50457_c1_g5	-	2.02	0	8.65328	9.55958e-15	-
TRINITY_DN40835_c3_g2	-	6.24	0	8.63914	2.8995e-14	-
TRINITY_DN37809_c0_g2	-	9.11	0	8.63595	2.21174e-13	hypothetical protein CUMW_282390 [Citrus unshiu]
TRINITY_DN35712_c0_g4	-	2.7	0	8.62989	4.34024e-14	-
TRINITY_DN53850_c0_g4	SYCO	6.4	0.01	8.62568	1.34013e-34	cysteine--tRNA ligase, chloroplastic/mitochondrial-like [Ananas comosus]
TRINITY_DN51097_c0_g2	-	15.85	0	8.61512	1.96956e-14	-
TRINITY_DN41057_c3_g1	SKU5	3.66	0	8.59216	2.7591e-14	PREDICTED: monocopper oxidase-like protein SKU5 [Musa acuminata subsp. malaccensis]
TRINITY_DN51698_c1_g7	-	2.41	0	8.57302	3.7378e-14	-
TRINITY_DN37060_c0_g7	-	2.98	0	8.56899	7.51141e-09	PREDICTED: uncharacterized protein LOC107880269 [Prunus mume]
TRINITY_DN43285_c1_g2	-	2.14	0	8.56779	2.82519e-13	-
TRINITY_DN42989_c1_g3	-	11.92	0	8.55939	6.99991e-13	-
TRINITY_DN42195_c1_g5	-	1.59	0	8.55821	5.0339e-14	-
TRINITY_DN50180_c1_g6	-	1.12	0	8.55063	1.38954e-11	-
TRINITY_DN54127_c1_g7	-	8.77	0	8.54906	1.57817e-12	-
TRINITY_DN35283_c0_g2	-	2.11	0	8.52275	1.47959e-11	unnamed protein product, partial [Vitis vinifera]
TRINITY_DN55392_c0_g4	-	13.61	0	8.51738	2.00602e-11	-
TRINITY_DN36578_c3_g1	-	25.57	0	8.51571	2.53347e-13	-
TRINITY_DN39627_c1_g9	-	3.53	0	8.51079	8.05845e-11	-
TRINITY_DN48035_c0_g2	At5g22090	1.47	0	8.51036	2.24026e-09	hypothetical protein B296_00025793 [Ensete ventricosum]
TRINITY_DN43666_c4_g3	-	6.64	0	8.50892	7.02433e-13	-
TRINITY_DN52873_c1_g3	ROMT	1.49	0	8.50533	7.03197e-13	PREDICTED: trans-resveratrol di-O-methyltransferase-like [Elaeis guineensis]
TRINITY_DN38525_c3_g9	-	8.49	0	8.49869	2.17171e-13	-
TRINITY_DN42275_c1_g6	-	1.86	0	8.48862	3.03052e-13	-
TRINITY_DN36989_c1_g1	-	1.27	0	8.48225	5.49977e-11	Transposon Tf2-2 polyprotein [Vitis vinifera]
TRINITY_DN55692_c1_g4	-	27.79	0	8.482	7.03221e-13	-
TRINITY_DN34656_c0_g11	-	16.89	0	8.46676	3.86595e-13	-
TRINITY_DN52138_c0_g8	-	3.29	0	8.46117	6.21826e-12	-
TRINITY_DN37961_c0_g9	HMA2	6.51	0.02	8.44933	7.23804e-46	cadmium/zinc-transporting ATPase HMA2 [Oryza sativa Japonica Group]
TRINITY_DN50396_c0_g4	CAT1	2.01	0	8.44776	8.95481e-12	catalase [Citrus clementina]
TRINITY_DN31008_c0_g1	-	19.81	0	8.42322	1.90816e-08	-
TRINITY_DN45412_c0_g4	-	20.04	0.07	8.41274	9.02274e-44	PREDICTED: uncharacterized protein LOC105048415 [Elaeis guineensis]
TRINITY_DN48202_c2_g1	-	17.51	0.03	8.40822	3.27464e-31	-
TRINITY_DN49391_c0_g1	RACK1B	3.8	0	8.40623	4.01563e-12	PREDICTED: guanine nucleotide-binding protein subunit beta-like protein A [Musa acuminata subsp. malaccensis]
TRINITY_DN44634_c2_g4	-	6.83	0	8.40539	1.34455e-11	-
TRINITY_DN35718_c2_g4	-	2.3	0	8.3974	1.25291e-12	uncharacterized protein LOC110095647 [Dendrobium catenatum]
TRINITY_DN54099_c2_g2	ELP3	16.3	0	8.39182	1.71214e-12	elongator complex protein 3 [Ananas comosus]
TRINITY_DN40487_c0_g5	-	21.19	0	8.38744	1.91236e-12	-
TRINITY_DN35788_c3_g2	-	1.82	0	8.38199	1.07649e-10	uncharacterized protein LOC110756882 [Prunus avium]
TRINITY_DN36144_c1_g2	-	28.41	0.15	8.3632	2.75391e-40	-
TRINITY_DN50469_c0_g3	-	2.18	0	8.35534	4.94977e-11	-
TRINITY_DN37694_c1_g5	Os08g0175600	1.33	0	8.34297	1.44413e-11	DNA polymerase I A like [Actinidia chinensis var. chinensis]
TRINITY_DN41903_c2_g1	-	2.04	0	8.33343	5.39048e-11	-
TRINITY_DN46619_c0_g3	-	26.56	0	8.32658	3.2547e-12	-
TRINITY_DN35148_c0_g2	-	12.87	0.02	8.32399	1.04197e-29	-
TRINITY_DN56169_c1_g4	-	6.4	0	8.32057	2.16114e-11	-
TRINITY_DN37138_c2_g6	MYC2	11.17	0.03	8.31151	2.22093e-29	Myc-type, basic helix-loop-helix (bHLH) domain-containing protein [Cynara cardunculus var. scolymus]
TRINITY_DN32645_c1_g6	-	2.52	0	8.29392	6.61223e-10	-
TRINITY_DN30334_c0_g1	-	3.06	0	8.27613	2.0014e-11	-
TRINITY_DN55121_c0_g3	-	35.12	0.14	8.26713	1.62245e-23	-
TRINITY_DN54491_c0_g3	-	7.9	0	8.25796	3.11031e-10	-
TRINITY_DN53853_c0_g1	-	20.66	0	8.25759	8.9059e-11	-
TRINITY_DN53724_c0_g1	-	1.92	0	8.25164	1.50867e-09	Retrovirus-related Pol polyprotein from transposon TNT 1-94 [Cajanus cajan]
TRINITY_DN48384_c0_g6	-	9.09	0	8.25128	1.19807e-11	-
TRINITY_DN48272_c0_g2	-	20.8	0	8.23194	2.70998e-10	-
TRINITY_DN55407_c2_g2	-	10.1	0	8.2225	1.99034e-09	-
TRINITY_DN41079_c1_g3	-	10.39	0	8.21328	3.35896e-09	-
TRINITY_DN46438_c0_g2	-	6.85	0	8.21102	7.67461e-10	-
TRINITY_DN44433_c1_g8	-	6.82	0	8.2051	2.22342e-11	Transposon Tf2-2 polyprotein [Vitis vinifera]
TRINITY_DN51886_c0_g6	-	3.22	0	8.20156	9.288e-10	rve domain-containing protein/RVT_3 domain-containing protein [Cephalotus follicularis]
TRINITY_DN33913_c3_g6	-	3.51	0	8.19865	2.60278e-10	-
TRINITY_DN37991_c2_g5	-	1.17	0	8.19325	9.35704e-11	-
TRINITY_DN46106_c0_g5	-	5.68	0	8.18525	3.11928e-11	-
TRINITY_DN46838_c0_g2	-	21.5	0	8.177	1.03844e-10	disease resistance protein RGA2-like [Ananas comosus]
TRINITY_DN33032_c0_g3	-	9.05	0	8.17264	6.56133e-11	-
TRINITY_DN46773_c0_g1	-	3.06	0	8.16456	2.95257e-11	-
TRINITY_DN36311_c2_g1	-	3.98	0	8.16298	3.86863e-11	-
TRINITY_DN49864_c1_g4	ARCA	3.17	0	8.1608	3.13614e-11	PREDICTED: guanine nucleotide-binding protein subunit beta-like protein A [Musa acuminata subsp. malaccensis]
TRINITY_DN42339_c2_g1	-	12.92	0	8.15217	5.45922e-10	-
TRINITY_DN36168_c0_g4	-	5.22	0	8.15122	1.69873e-09	-
TRINITY_DN32318_c0_g1	-	1.18	0	8.12912	2.43265e-10	auxin-induced protein 5NG4-like [Asparagus officinalis]
TRINITY_DN30221_c0_g1	-	3.93	0	8.11812	1.77132e-10	cold and drought-regulated protein CORA [Citrus clementina]
TRINITY_DN51957_c3_g1	-	7.42	0	8.11676	5.93742e-11	-
TRINITY_DN50321_c0_g3	ADG2	16.61	0	8.11389	5.24776e-10	uncharacterized protein LOC100810451 [Glycine max]
TRINITY_DN51187_c1_g5	SLC25A16	7.71	0.03	8.11031	8.13504e-27	mitochondrial carrier protein CoAc1 [Phoenix dactylifera]
TRINITY_DN39861_c3_g1	-	9.74	0	8.10763	8.46115e-11	-
TRINITY_DN43917_c0_g6	-	2	0	8.07308	2.27567e-10	-
TRINITY_DN41945_c2_g3	-	4.33	0	8.04528	3.526e-10	-
TRINITY_DN38162_c1_g4	-	3.01	0	8.04045	1.32734e-08	-
TRINITY_DN34653_c2_g9	-	2.16	0	8.03819	4.05223e-10	-
TRINITY_DN36179_c2_g1	-	1.85	0	8.03238	3.46811e-09	-
TRINITY_DN51735_c1_g8	-	5.8	0	8.02282	2.10038e-10	-
TRINITY_DN56204_c1_g4	-	7.25	0	8.02042	6.53943e-09	-
TRINITY_DN42194_c2_g2	-	16.04	0	8.01563	4.3668e-10	-
TRINITY_DN38761_c0_g6	-	2.5	0	8.01153	4.67533e-07	-
TRINITY_DN39981_c0_g1	-	5.99	0	8.00152	3.74771e-10	-
TRINITY_DN37131_c0_g4	-	5.23	0	7.99484	3.23292e-10	-
TRINITY_DN49158_c0_g5	-	2.12	0	7.99461	1.19041e-09	-
TRINITY_DN38549_c2_g11	-	3.51	0	7.98441	1.81371e-09	-
TRINITY_DN51421_c0_g3	-	6.51	0	7.98068	4.15206e-10	-
TRINITY_DN47863_c5_g1	-	17.89	0	7.98013	6.24842e-09	hypothetical protein CKAN_01329200 [Cinnamomum micranthum f. kanehirae]
TRINITY_DN42527_c0_g5	-	1.67	0	7.97068	2.57096e-08	-
TRINITY_DN42725_c1_g9	-	7.37	0.03	7.94263	3.29585e-34	-
TRINITY_DN33667_c2_g6	-	2.01	0	7.93216	2.89531e-09	-
TRINITY_DN49688_c0_g2	-	24.22	0.07	7.93202	1.56489e-23	-
TRINITY_DN38820_c2_g1	-	9.9	0	7.92968	6.03736e-08	PREDICTED: uncharacterized protein LOC104089526 [Nicotiana tomentosiformis]
TRINITY_DN53284_c1_g10	-	2.99	0	7.9157	1.32865e-09	-
TRINITY_DN52633_c0_g7	-	10.86	0	7.90739	1.87512e-08	-
TRINITY_DN35928_c1_g5	-	2.58	0	7.89968	2.42349e-07	putative mitochondrial protein [Apostasia shenzhenica]
TRINITY_DN55854_c3_g2	GSVIVT00023967001	3.45	0.01	7.89912	5.13948e-18	PREDICTED: peroxidase 4-like [Nelumbo nucifera]
TRINITY_DN40759_c0_g2	TKPR2	3.18	0	7.89909	7.41597e-10	PREDICTED: tetraketide alpha-pyrone reductase 2 isoform X1 [Nelumbo nucifera]
TRINITY_DN50229_c1_g6	-	1.5	0	7.89554	4.31524e-08	uncharacterized protein LOC110115595 [Dendrobium catenatum]
TRINITY_DN37119_c0_g4	-	4.91	0	7.89408	7.93275e-10	-
TRINITY_DN38738_c2_g4	-	5.01	0	7.89176	2.05407e-08	-
TRINITY_DN38474_c1_g4	-	1.13	0	7.891	2.07601e-09	-
TRINITY_DN48651_c1_g6	-	8.67	0.03	7.89064	4.57611e-24	-
TRINITY_DN57154_c1_g12	-	1.73	0	7.8901	1.49074e-09	-
TRINITY_DN44791_c0_g6	pol	2.31	0	7.88869	3.49393e-09	hypothetical protein TSUD_164070 [Trifolium subterraneum]
TRINITY_DN40347_c1_g4	-	9.36	0.03	7.8885	5.38595e-43	-
TRINITY_DN41914_c0_g2	-	1.79	0	7.88465	1.58783e-08	-
TRINITY_DN52537_c1_g3	At3g47200	12.45	0.06	7.88236	3.06587e-64	hypothetical protein AQUCO_02200192v1 [Aquilegia coerulea]
TRINITY_DN47624_c4_g3	-	3.23	0	7.87801	2.57292e-09	-
TRINITY_DN35591_c1_g5	-	2.22	0	7.8591	9.20163e-09	-
TRINITY_DN54888_c0_g6	-	4.78	0	7.85266	3.23106e-09	-
TRINITY_DN53890_c4_g3	-	7.55	0	7.83455	2.32683e-09	-
TRINITY_DN43877_c0_g2	-	3.21	0	7.83265	1.0835e-08	-
TRINITY_DN45278_c0_g3	-	4.75	0	7.82537	2.38971e-09	-
TRINITY_DN54822_c0_g1	MKK6	6.98	0	7.82374	1.7202e-08	PREDICTED: mitogen-activated protein kinase kinase 6 [Nicotiana attenuata]
TRINITY_DN33860_c3_g11	-	2.3	0	7.81192	2.30891e-08	-
TRINITY_DN53796_c1_g3	ARF24	3.82	0	7.80169	2.21558e-09	auxin response factor 23-like isoform X1 [Phoenix dactylifera]
TRINITY_DN37413_c2_g3	-	3.66	0	7.79933	7.33961e-09	-
TRINITY_DN46051_c0_g2	-	5.35	0.02	7.79644	6.82662e-24	-
TRINITY_DN38336_c2_g9	-	0.38	0	7.79079	1.27171e-08	-
TRINITY_DN49095_c1_g1	-	7.16	0	7.7859	3.28187e-09	-
TRINITY_DN46115_c1_g2	-	41.99	0.2	7.78061	5.56158e-22	-
TRINITY_DN55018_c2_g3	-	9.01	0	7.77712	8.66343e-09	-
TRINITY_DN47105_c4_g8	UGT76A2	2.12	0	7.77275	2.89016e-09	hypothetical protein CCACVL1_06042 [Corchorus capsularis]
TRINITY_DN58303_c0_g1	AFP	1.39	0	7.77114	6.37086e-05	-
TRINITY_DN54274_c2_g2	-	9.68	0	7.76601	1.15062e-05	-
TRINITY_DN54239_c2_g4	-	1.85	0	7.76233	9.1626e-09	-
TRINITY_DN51454_c3_g1	-	2.16	0	7.74817	5.73299e-09	-
TRINITY_DN29950_c0_g1	LIR1	2.43	0	7.74677	3.48189e-08	light-regulated protein 1, chloroplastic [Citrus sinensis]
TRINITY_DN44572_c0_g1	-	6.36	0	7.74646	2.07172e-06	-
TRINITY_DN53657_c1_g7	-	0.89	0	7.73013	1.0989e-07	-
TRINITY_DN40755_c0_g1	-	2.05	0	7.72429	4.44893e-09	-
TRINITY_DN49199_c0_g4	-	14.59	0	7.71849	3.94326e-09	-
TRINITY_DN37116_c2_g2	-	7.42	0	7.71571	1.46757e-08	-
TRINITY_DN37404_c3_g1	-	0.36	0	7.71396	5.10541e-07	hypothetical protein B296_00031438 [Ensete ventricosum]
TRINITY_DN52111_c4_g1	-	17.69	0	7.71307	1.61469e-07	-
TRINITY_DN43090_c0_g1	-	3.06	0	7.71224	1.21098e-07	-
TRINITY_DN34687_c2_g2	-	1.42	0	7.70808	1.70192e-08	-
TRINITY_DN36639_c0_g3	-	22.73	0.08	7.69957	2.87664e-19	putative NB-ARC [Helianthus annuus]
TRINITY_DN37244_c3_g1	-	2.75	0	7.68838	8.90691e-08	-
TRINITY_DN31550_c0_g1	LEA5	3.7	0	7.68387	2.21565e-08	hypothetical protein CISIN_1g034332mg [Citrus sinensis]
TRINITY_DN56198_c1_g4	-	4.55	0	7.66854	8.42215e-09	-
TRINITY_DN44920_c0_g5	AtMg00810	1.34	0	7.66671	6.89866e-09	uncharacterized protein LOC109835036 [Asparagus officinalis]
TRINITY_DN34345_c0_g2	-	2.91	0	7.66531	2.93726e-08	-
TRINITY_DN44495_c0_g4	At1g49730	10.35	0	7.6559	6.15968e-08	Protein kinase, ATP binding site-containing protein [Cynara cardunculus var. scolymus]
TRINITY_DN45161_c0_g8	-	2.61	0	7.65398	3.74117e-08	-
TRINITY_DN37413_c3_g1	-	7.24	0	7.64784	1.13401e-08	-
TRINITY_DN50393_c0_g5	-	1.74	0	7.64414	2.85856e-08	-
TRINITY_DN55657_c0_g7	-	1.77	0	7.64301	2.01061e-08	-
TRINITY_DN53839_c0_g7	-	1.82	0	7.64078	8.93962e-07	-
TRINITY_DN51854_c4_g1	-	13.16	0.05	7.63868	7.8079e-20	-
TRINITY_DN45275_c1_g1	-	5.58	0	7.63437	2.64493e-08	-
TRINITY_DN45415_c1_g1	-	3.39	0	7.62842	2.08698e-08	-
TRINITY_DN37229_c2_g1	-	1.81	0	7.62264	6.16328e-07	-
TRINITY_DN50399_c0_g1	-	1.74	0	7.62152	2.42309e-08	-
TRINITY_DN50459_c0_g4	-	7.19	0	7.61147	2.82848e-08	-
TRINITY_DN45063_c3_g3	-	4.59	0	7.60921	5.95782e-06	-
TRINITY_DN32986_c1_g1	-	1.65	0	7.59696	6.34038e-07	-
TRINITY_DN45830_c0_g4	-	61.21	0.27	7.59343	3.27288e-15	-
TRINITY_DN56977_c0_g1	CYP72A1	12.35	0	7.58996	1.35118e-08	Cytochrome P450 72A15 [Cinnamomum micranthum f. kanehirae]
TRINITY_DN52533_c2_g9	-	2.38	0	7.5848	5.08333e-08	-
TRINITY_DN38969_c1_g15	-	11.11	0.04	7.58338	1.72433e-21	-
TRINITY_DN44951_c0_g2	-	1.16	0	7.5767	3.33832e-08	PREDICTED: putative disease resistance protein RGA3 [Elaeis guineensis]
TRINITY_DN47037_c1_g3	-	3.78	0	7.57357	1.63214e-08	-
TRINITY_DN56040_c0_g2	-	4.06	0	7.56706	6.97475e-08	-
TRINITY_DN50115_c1_g1	-	3.98	0	7.55802	2.20796e-08	-
TRINITY_DN57902_c0_g1	PSBR	2.42	0	7.55735	1.21677e-07	photosystem II 10 kDa polypeptide, chloroplastic [Citrus sinensis]
TRINITY_DN44411_c1_g5	-	2.07	0	7.54562	2.3425e-08	-
TRINITY_DN53621_c3_g1	-	3.51	0	7.54043	5.86035e-08	-
TRINITY_DN56647_c1_g2	-	4.9	0	7.53891	5.38394e-08	-
TRINITY_DN38279_c0_g1	-	7.14	0	7.53882	4.73006e-08	-
TRINITY_DN53608_c0_g4	-	1.51	0	7.53085	1.06342e-06	-
TRINITY_DN55369_c3_g4	-	2.34	0	7.52541	4.23273e-08	-
TRINITY_DN51773_c0_g5	-	4.07	0	7.51163	3.0436e-08	PREDICTED: profilin-4 [Tarenaya hassleriana]
TRINITY_DN26160_c0_g1	-	3.78	0	7.50723	3.12547e-08	hypothetical protein CUMW_018480 [Citrus unshiu]
TRINITY_DN56710_c0_g1	-	7.68	0.03	7.50457	1.70254e-18	-
TRINITY_DN42020_c1_g10	-	12.61	0	7.49182	4.41084e-08	hypothetical protein L484_004421 [Morus notabilis]
TRINITY_DN30268_c0_g1	RBG7	4.04	0	7.4889	4.29816e-08	hypothetical protein CUMW_280630 [Citrus unshiu]
TRINITY_DN42768_c0_g4	-	2.82	0	7.48886	5.08663e-08	Retrovirus-related Pol polyprotein from transposon TNT 1-94 [Vitis vinifera]
TRINITY_DN52368_c0_g3	-	15.34	0	7.48817	5.37395e-08	-
TRINITY_DN50561_c0_g2	-	2.03	0	7.47394	3.89577e-08	-
TRINITY_DN47180_c0_g10	-	1.97	0	7.47244	3.71241e-08	hypothetical protein GW17_00060521, partial [Ensete ventricosum]
TRINITY_DN34540_c0_g4	-	4.78	0	7.46409	7.25535e-08	uncharacterized protein LOC109713860 isoform X2 [Ananas comosus]
TRINITY_DN54615_c1_g3	-	9.37	0	7.45926	8.99677e-08	-
TRINITY_DN50166_c2_g2	-	2.82	0	7.45614	3.88411e-08	-
TRINITY_DN35598_c3_g1	-	3.95	0	7.4556	2.86135e-06	-
TRINITY_DN40726_c2_g2	-	14.74	0.1	7.45542	1.19719e-39	-
TRINITY_DN35930_c0_g3	-	0.72	0	7.44496	1.3651e-06	-
TRINITY_DN51798_c0_g3	SBT1.9	5.23	0.03	7.4414	2.82932e-13	PREDICTED: LOW QUALITY PROTEIN: subtilisin-like protease SBT1.9 [Elaeis guineensis]
TRINITY_DN45324_c1_g2	-	6.73	0	7.42901	6.60691e-08	-
TRINITY_DN38464_c0_g4	-	1.23	0	7.4235	1.12832e-07	PREDICTED: uncharacterized protein LOC109015867 [Juglans regia]
TRINITY_DN40192_c0_g1	-	2.19	0	7.42313	9.69275e-08	-
TRINITY_DN33684_c0_g2	-	1.79	0	7.41965	8.47498e-08	-
TRINITY_DN39923_c3_g1	-	4.15	0	7.41532	8.21866e-08	-
TRINITY_DN30059_c0_g2	-	3.63	0	7.41532	6.17735e-08	hypothetical protein CUMW_086960 [Citrus unshiu]
TRINITY_DN34407_c1_g4	-	3.45	0	7.39415	1.44066e-07	-
TRINITY_DN37970_c1_g4	-	4.78	0	7.38749	6.6169e-08	-
TRINITY_DN39304_c1_g4	-	12.15	0	7.3862	1.42871e-07	PREDICTED: uncharacterized protein LOC104210150 [Nicotiana sylvestris]
TRINITY_DN50200_c1_g6	-	7.41	0	7.36787	2.4287e-07	-
TRINITY_DN55106_c1_g6	-	56.14	0.25	7.36571	9.60027e-12	-
TRINITY_DN47158_c1_g7	-	3.11	0	7.35422	1.17463e-06	-
TRINITY_DN36050_c0_g2	-	22.4	0.12	7.34991	1.29258e-17	-
TRINITY_DN44522_c1_g3	-	3.19	0	7.34661	2.63756e-06	-
TRINITY_DN30636_c0_g1	-	14.6	0	7.34336	7.557e-07	-
TRINITY_DN33667_c2_g2	-	3.78	0	7.34113	1.77319e-07	-
TRINITY_DN37576_c3_g5	-	31	0.63	7.3359	1.88307e-34	hypothetical protein B296_00008082 [Ensete ventricosum]
TRINITY_DN49871_c1_g6	-	1.48	0.01	7.33068	1.95393e-18	-
TRINITY_DN56486_c1_g1	-	17.71	0.08	7.31748	5.31877e-18	-
TRINITY_DN30268_c0_g2	-	5.74	0	7.31332	6.07145e-07	-
TRINITY_DN43895_c1_g7	-	1.47	0	7.31213	6.19919e-06	-
TRINITY_DN47431_c0_g6	GAT1	2.16	0	7.29609	6.12675e-07	GABA transporter 1, partial [Phoenix dactylifera]
TRINITY_DN40631_c0_g4	-	6.05	0	7.29552	1.37401e-07	-
TRINITY_DN50791_c1_g9	RD22	5.15	0.03	7.28953	2.0885e-30	BURP domain-containing protein [Camellia sinensis]
TRINITY_DN43045_c1_g1	-	12.19	0	7.28568	1.43418e-07	-
TRINITY_DN48262_c1_g7	B2M	4.01	0.02	7.28538	2.2324e-07	-
TRINITY_DN36312_c1_g5	-	1.63	0	7.23657	4.66489e-06	-
TRINITY_DN41361_c0_g3	-	2.13	0	7.21318	8.36662e-07	-
TRINITY_DN33854_c1_g7	-	1.44	0	7.21315	5.58995e-07	-
TRINITY_DN35556_c2_g3	CYP704C1	23.63	0.16	7.20383	1.76538e-57	cytochrome P450 704C1-like [Ananas comosus]
TRINITY_DN47738_c2_g4	-	9.54	0	7.19671	3.63932e-06	T4.15 [Malus x robusta]
TRINITY_DN46654_c1_g1	-	6.73	0	7.17403	1.02469e-05	receptor-like protein kinase HSL1 [Papaver somniferum]
TRINITY_DN55639_c1_g1	CSLA9	1.6	0	7.13709	6.30649e-05	PREDICTED: glucomannan 4-beta-mannosyltransferase 9-like [Elaeis guineensis]
TRINITY_DN34653_c2_g4	-	2.14	0	7.11686	3.01346e-06	-
TRINITY_DN42382_c2_g4	-	6.24	0	7.11462	1.60555e-06	-
TRINITY_DN4641_c1_g1	AFP	1.61	0	7.11164	0.000242021	-
TRINITY_DN33397_c0_g2	-	1.6	0	7.08494	1.47361e-05	-
TRINITY_DN54570_c1_g4	-	32.83	0.21	7.07565	3.08207e-23	-
TRINITY_DN55195_c1_g4	-	8.3	0.06	7.07337	3.76123e-16	-
TRINITY_DN48389_c1_g1	-	7.28	0	7.07129	4.73535e-06	-
TRINITY_DN53206_c0_g1	-	6.18	0.03	7.03301	1.03778e-15	-
TRINITY_DN24613_c0_g2	-	2.18	0	6.99643	5.59056e-06	-
TRINITY_DN39695_c1_g1	hormad1	6.71	0.05	6.99571	6.05993e-65	meiosis-specific protein ASY1 [Jatropha curcas]
TRINITY_DN44062_c1_g6	FLOT4	6.2	0.03	6.9777	1.26895e-34	PREDICTED: flotillin-like protein 4 [Nicotiana sylvestris]
TRINITY_DN54852_c0_g9	-	2.31	0	6.9374	4.14318e-05	-
TRINITY_DN50753_c0_g5	-	2.91	0	6.91042	0.000350061	RNA helicase aquarius isoform X1 [Abrus precatorius]
TRINITY_DN42303_c1_g3	-	6.41	0.02	6.89042	4.61265e-21	-
TRINITY_DN50277_c2_g1	-	13.91	0.09	6.88726	2.81715e-14	-
TRINITY_DN49247_c2_g1	-	5.16	0.05	6.87543	1.05366e-13	-
TRINITY_DN37061_c1_g3	-	4.12	0.03	6.87036	3.39166e-13	-
TRINITY_DN46286_c0_g2	-	6.99	0.06	6.85048	4.79179e-14	-
TRINITY_DN57295_c2_g1	TY3B-G	2.5	0.02	6.8321	3.13537e-52	Integrase [Actinidia chinensis var. chinensis]
TRINITY_DN54966_c1_g3	XEG113	3.5	0.01	6.81509	7.1322e-14	Glycosyltransferase-like protein [Zostera marina]
TRINITY_DN46021_c0_g2	ZIP3	4.77	0.08	6.81372	1.41686e-25	hypothetical protein EUGRSUZ_K01343 [Eucalyptus grandis]
TRINITY_DN45691_c0_g4	-	3.05	0.03	6.78876	3.55749e-13	-
TRINITY_DN36287_c0_g3	NEN2	13.49	0.28	6.78285	1.17162e-18	protein NEN1-like [Asparagus officinalis]
TRINITY_DN2261_c0_g1	LECCVA1	1.87	0.01	6.77272	2.39285e-12	lectin [Pinellia ternata]
TRINITY_DN53430_c0_g2	MIK2	13.47	0.89	6.74271	3.34202e-49	MDIS1-interacting receptor like kinase 2-like protein [Cinnamomum micranthum f. kanehirae]
TRINITY_DN35737_c2_g7	-	18.09	0.16	6.73896	1.84561e-12	LINE-1 retrotransposable element ORF2 protein isoform A [Glycine soja]
TRINITY_DN37625_c2_g1	-	14.22	0.16	6.7053	1.59166e-11	-
TRINITY_DN55395_c0_g6	-	5.14	0.03	6.70126	8.96993e-13	-
TRINITY_DN53856_c0_g3	-	10.78	0.1	6.67637	3.62519e-17	cyclin-dependent protein kinase inhibitor SMR5-like [Aegilops tauschii subsp. tauschii]
TRINITY_DN49405_c0_g1	CYP72A15	31.04	0.3	6.65764	3.45965e-58	cytochrome P450 CYP72A219-like protein [Cinnamomum micranthum f. kanehirae]
TRINITY_DN38922_c0_g3	-	2.08	0.04	6.646	8.81149e-12	-
TRINITY_DN36837_c1_g6	-	2.7	0.03	6.63538	1.35359e-12	-
TRINITY_DN36805_c0_g1	BRIP1	2.25	0.02	6.62744	2.37144e-22	PREDICTED: Fanconi anemia group J protein homolog isoform X1 [Elaeis guineensis]
TRINITY_DN53001_c0_g1	-	14.75	0.22	6.62617	1.72638e-12	-
TRINITY_DN48171_c1_g4	-	6.14	0.07	6.62053	3.09565e-32	-
TRINITY_DN49561_c1_g10	-	9.26	0.25	6.61195	1.37316e-17	-
TRINITY_DN52160_c0_g3	-	177.62	2.06	6.58994	6.92639e-42	8-amino-7-oxononanoate synthase [Ananas comosus]
TRINITY_DN37031_c0_g5	-	2.59	0.02	6.57897	1.95085e-16	PREDICTED: probable disease resistance protein At1g12280 [Gossypium hirsutum]
TRINITY_DN55021_c0_g1	-	9.31	0.11	6.57214	9.72088e-11	-
TRINITY_DN42551_c0_g2	-	15.36	0.27	6.56689	8.06962e-40	-
TRINITY_DN31496_c0_g1	Os01g0367900	6.24	0.05	6.56628	2.18158e-11	ISWI chromatin-remodeling complex ATPase CHR11-like [Phoenix dactylifera]
TRINITY_DN49672_c0_g3	TPRP-F1	2.44	0.02	6.56611	3.79236e-10	36.4 kDa proline-rich protein-like, partial [Phoenix dactylifera]
TRINITY_DN42227_c1_g4	-	5.26	0.06	6.49953	8.2206e-12	-
TRINITY_DN46189_c0_g4	-	14.32	0.12	6.48805	1.06922e-10	-
TRINITY_DN32502_c1_g9	-	2.93	0.03	6.47397	5.88055e-12	-
TRINITY_DN46962_c1_g6	GIP	0.95	0.01	6.4664	7.7958e-17	Integrase, catalytic core [Corchorus capsularis]
TRINITY_DN48828_c0_g1	-	5.97	0.07	6.45739	4.11372e-17	-
TRINITY_DN39379_c3_g2	-	1.47	0.01	6.43825	1.45485e-09	PREDICTED: retrovirus-related Pol polyprotein from transposon TNT 1-94 [Solanum tuberosum]
TRINITY_DN33722_c0_g3	-	5.17	0.06	6.4365	1.47861e-10	-
TRINITY_DN40048_c1_g5	-	4.33	0.09	6.42576	7.60519e-11	-
TRINITY_DN33263_c3_g1	-	3.82	0.05	6.42011	1.24607e-15	-
TRINITY_DN44587_c3_g2	-	5.81	0.37	6.40046	1.53854e-20	-
TRINITY_DN57141_c1_g2	-	8.72	0.1	6.3952	1.53082e-24	-
TRINITY_DN36751_c0_g2	-	7.32	0.05	6.38171	2.66737e-08	-
TRINITY_DN32965_c0_g1	-	12.21	0.17	6.38076	1.24262e-25	-
TRINITY_DN44785_c1_g1	-	3.25	0.05	6.37324	4.73406e-14	-
TRINITY_DN48532_c1_g5	-	2.21	0.02	6.36557	4.18892e-09	-
TRINITY_DN55898_c2_g5	DIOX2	1.12	0.01	6.35533	3.47219e-08	putative 2-oxoglutarate/Fe(II)-dependent dioxygenase [Vitis vinifera]
TRINITY_DN55041_c2_g3	-	457.62	6.67	6.34801	3.47876e-77	-
TRINITY_DN50670_c3_g1	-	7.88	0.09	6.33584	1.97656e-15	-
TRINITY_DN52882_c2_g2	PUB33	61.76	1.57	6.32816	1.5004e-25	U-box domain-containing protein 33 [Vitis vinifera]
TRINITY_DN34403_c3_g3	-	4.22	0.05	6.31767	4.08023e-10	-
TRINITY_DN50547_c3_g1	BIOF	166.18	2.26	6.31615	1.93638e-15	8-amino-7-oxononanoate synthase [Ananas comosus]
TRINITY_DN35499_c0_g1	-	5.68	0.07	6.30667	3.81022e-17	mitochondrial substrate carrier family protein P-like protein [Cinnamomum micranthum f. kanehirae]
TRINITY_DN52614_c2_g2	-	26.2	0.39	6.3005	9.20728e-35	-
TRINITY_DN33971_c1_g16	FN1	1.37	0.02	6.29884	1.67412e-11	-
TRINITY_DN45026_c0_g1	-	5.92	0.46	6.294	2.44269e-22	-
TRINITY_DN50889_c1_g1	-	8.95	0.12	6.28695	3.35775e-15	-
TRINITY_DN35458_c1_g2	BIOF	163.49	2.27	6.27991	5.20985e-38	8-amino-7-oxononanoate synthase [Triticum urartu]
TRINITY_DN37079_c1_g3	-	6.57	0.19	6.26961	3.78095e-16	putative nucleotidyltransferase, Ribonuclease H [Rosa chinensis]
TRINITY_DN36396_c0_g13	-	7.87	0.08	6.26534	9.16367e-10	-
TRINITY_DN56436_c0_g2	CYP96A15	14.14	0.2	6.24453	1.81943e-34	noroxomaritidine synthase-like [Phoenix dactylifera]
TRINITY_DN47534_c1_g1	-	3.07	0.03	6.24352	8.50776e-06	-
TRINITY_DN37336_c1_g1	-	1.9	0.03	6.24217	4.09294e-14	-
TRINITY_DN46235_c1_g6	-	257.43	3.83	6.23416	1.59619e-31	PREDICTED: 14 kDa proline-rich protein DC2.15-like [Nelumbo nucifera]
TRINITY_DN53693_c0_g1	NEN1	13.96	0.26	6.22076	3.06041e-29	Exonuclease [Macleaya cordata]
TRINITY_DN32883_c1_g2	-	6.02	0.06	6.20993	6.13884e-09	-
TRINITY_DN52690_c2_g4	-	5.22	0.07	6.2037	3.54497e-09	Threonylcarbamoyladenosine tRNA methylthiotransferase [Capsicum baccatum]
TRINITY_DN55463_c1_g3	CYP704C1	15.58	0.21	6.19559	3.04164e-18	PREDICTED: cytochrome P450 704C1 [Elaeis guineensis]
TRINITY_DN32877_c2_g4	-	2.79	0.03	6.192	3.24704e-09	-
TRINITY_DN47370_c2_g3	-	31.23	0.37	6.18213	1.51641e-16	-
TRINITY_DN54781_c0_g2	LPD1	7.4	0.08	6.16599	1.38698e-08	PREDICTED: dihydrolipoyl dehydrogenase, mitochondrial-like [Erythranthe guttata]
TRINITY_DN44970_c0_g3	-	1.83	0.02	6.16543	1.42051e-09	-
TRINITY_DN37419_c0_g1	-	4.14	0.04	6.15857	5.97421e-09	-
TRINITY_DN54615_c1_g7	-	22.81	0.77	6.15433	5.13351e-16	-
TRINITY_DN47668_c0_g1	UCC1	2.85	0.03	6.14996	1.49106e-06	Blue copper protein, partial [Ananas comosus]
TRINITY_DN46312_c1_g4	-	8.45	0.1	6.14982	1.32755e-07	-
TRINITY_DN35159_c0_g10	pol	1.68	0.03	6.13933	1.00175e-15	Transposon Tf2-12 polyprotein [Vitis vinifera]
TRINITY_DN33971_c1_g7	FN1	1.62	0.02	6.1386	1.14235e-08	-
TRINITY_DN54711_c0_g3	-	1.43	0.01	6.1353	1.63723e-08	-
TRINITY_DN47231_c1_g3	-	1.92	0.03	6.1047	1.13315e-21	-
TRINITY_DN54603_c1_g3	-	18.5	0.24	6.10434	3.88319e-09	-
TRINITY_DN48955_c0_g2	-	14.46	0.21	6.08855	6.45725e-07	-
TRINITY_DN50547_c3_g4	BIOF	55.48	0.89	6.07489	3.45018e-18	8-amino-7-oxononanoate synthase [Aegilops tauschii subsp. tauschii]
TRINITY_DN32125_c2_g1	-	36.34	0.88	6.07278	9.22868e-24	trypsin/chymotrypsin inhibitor [Alocasia macrorrhizos]
TRINITY_DN43446_c0_g1	SBT1.7	4.94	0.09	6.06662	2.10358e-17	hypothetical protein B296_00025367 [Ensete ventricosum]
TRINITY_DN45261_c1_g4	-	4.66	0.07	6.05454	6.25265e-22	-
TRINITY_DN46603_c3_g2	-	11.77	1.41	6.05378	1.20791e-19	-
TRINITY_DN55197_c2_g1	-	11.91	0.19	6.05161	1.41152e-08	-
TRINITY_DN56237_c1_g1	-	1.68	0.02	6.04642	1.06583e-11	-
TRINITY_DN46133_c1_g5	-	1.86	0.03	6.04097	1.75943e-12	-
TRINITY_DN34410_c3_g1	-	686.86	12.5	6.03668	2.42414e-58	-
TRINITY_DN34699_c0_g3	ERF1B	14	0.24	6.02356	3.69153e-31	PREDICTED: ethylene-responsive transcription factor 1B-like [Nelumbo nucifera]
TRINITY_DN34521_c2_g2	-	6.76	0.12	6.01691	6.26632e-13	-
TRINITY_DN52565_c1_g1	-	15.23	0.31	6.01599	5.04463e-20	-
TRINITY_DN42771_c0_g2	PI206	10.47	0.17	6.0145	4.40587e-23	disease resistance response protein 206-like [Asparagus officinalis]
TRINITY_DN50084_c1_g2	-	2.63	0.05	6.00778	2.1243e-13	-
TRINITY_DN46316_c0_g2	-	3.71	0.05	6.00423	9.22874e-09	-
TRINITY_DN49956_c1_g2	-	2.27	0.04	6.00219	8.46563e-12	mavicyanin [Cinnamomum micranthum f. kanehirae]
TRINITY_DN35223_c1_g9	-	1.23	0.02	6.00087	1.1834e-17	putative disease resistance protein RGA4, partial [Phoenix dactylifera]
TRINITY_DN35265_c2_g7	-	2.3	0.03	5.99961	1.52866e-07	-
TRINITY_DN56477_c3_g6	-	1.34	0.02	5.98862	6.84781e-19	Gnk2 domain-containing protein [Cinnamomum micranthum f. kanehirae]
TRINITY_DN34737_c3_g7	-	2.46	0.03	5.98163	6.39357e-08	-
TRINITY_DN49199_c0_g3	-	6.36	0.07	5.97294	2.58633e-12	-
TRINITY_DN39732_c6_g1	PER64	4.54	0.06	5.97244	4.56944e-14	peroxidase 64-like [Phoenix dactylifera]
TRINITY_DN35593_c0_g3	-	2.05	0.03	5.97218	6.79537e-16	uncharacterized protein LOC109726078 [Ananas comosus]
TRINITY_DN55640_c2_g9	F26G	1.84	0.03	5.96733	9.00206e-17	beta-glucosidase 12-like [Asparagus officinalis]
TRINITY_DN54166_c1_g3	-	3.73	0.04	5.96059	4.41624e-08	-
TRINITY_DN37343_c0_g6	ABP19A	104.14	1.91	5.95185	6.73457e-41	Auxin-binding protein ABP19a [Ananas comosus]
TRINITY_DN34173_c2_g10	-	2.21	0.04	5.93762	1.34199e-11	-
TRINITY_DN47526_c0_g1	-	3.82	0.07	5.9304	4.88771e-17	rve domain-containing protein/RVT_3 domain-containing protein [Cephalotus follicularis]
TRINITY_DN55063_c0_g6	-	10.21	0.19	5.92897	1.75215e-09	-
TRINITY_DN48807_c0_g3	BIOF	37.03	0.65	5.92805	1.3395e-29	Glycine dehydrogenase (decarboxylating) [Parasponia andersonii]
TRINITY_DN33711_c0_g1	-	16.51	0.33	5.91311	4.44937e-24	-
TRINITY_DN33885_c0_g10	-	7.87	0.14	5.91098	3.50177e-09	-
TRINITY_DN37135_c2_g5	-	13.15	0.24	5.90582	4.7369e-28	-
TRINITY_DN50141_c0_g1	-	3.3	0.02	5.89869	2.41624e-11	-
TRINITY_DN37880_c1_g1	-	2.61	0.03	5.87708	3.53905e-08	-
TRINITY_DN55719_c3_g3	-	16.36	0.17	5.86474	2.54639e-22	-
TRINITY_DN57370_c3_g1	-	39.13	0.69	5.84626	5.9591e-09	-
TRINITY_DN52766_c1_g3	-	6.04	0.11	5.84368	6.77155e-21	-
TRINITY_DN33555_c2_g4	-	1.76	0.03	5.82436	5.09795e-07	uncharacterized protein LOC18448660 isoform X1 [Amborella trichopoda]
TRINITY_DN45161_c0_g9	-	1.38	0.02	5.8208	1.31674e-07	-
TRINITY_DN31770_c0_g1	ELP3	4.86	0.03	5.81909	1.25907e-07	Histone acetyltransferase ELP [Parasponia andersonii]
TRINITY_DN33480_c1_g1	-	12.09	0.17	5.81179	6.71688e-07	-
TRINITY_DN45859_c2_g4	APG	7.14	0.29	5.80281	2.71421e-09	GDSL esterase/lipase APG [Dendrobium catenatum]
TRINITY_DN37535_c1_g7	-	2.99	0.04	5.80013	3.60067e-06	-
TRINITY_DN53239_c0_g1	Os03g0165400	13.13	0.24	5.79927	9.32621e-10	PREDICTED: beta-galactosidase 5-like [Elaeis guineensis]
TRINITY_DN56333_c1_g7	-	5.13	0.08	5.79902	7.19643e-12	integrase core domain containing protein [Phaseolus vulgaris]
TRINITY_DN35169_c0_g1	-	2.94	0.05	5.79518	2.52233e-10	-
TRINITY_DN49355_c1_g1	-	2.3	0.21	5.77966	2.29111e-07	-
TRINITY_DN42903_c0_g3	At1g71691	2	0.04	5.77673	7.36694e-08	PREDICTED: GDSL esterase/lipase At1g71691-like [Musa acuminata subsp. malaccensis]
TRINITY_DN32127_c1_g2	env	6.22	0.46	5.7762	2.42384e-15	WAT1-related protein At5g13670-like [Brassica napus]
TRINITY_DN49740_c0_g1	-	35.24	2.65	5.76836	3.00787e-45	Retrovirus-related Pol polyprotein from transposon TNT 1-94 [Apostasia shenzhenica]
TRINITY_DN51490_c0_g1	-	5.3	0.11	5.75674	1.0104e-25	PREDICTED: uncharacterized protein LOC109505646, partial [Elaeis guineensis]
TRINITY_DN53956_c0_g1	-	4.4	0.06	5.74368	2.2992e-05	-
TRINITY_DN46118_c0_g9	-	1.61	0.02	5.73691	3.0806e-06	-
TRINITY_DN32768_c0_g6	RPM1	3.81	0.05	5.72016	2.07706e-07	disease resistance protein RPM1-like isoform X1 [Ziziphus jujuba]
TRINITY_DN45170_c1_g2	-	1.61	0.02	5.71844	7.87494e-07	-
TRINITY_DN42859_c3_g4	-	11.05	0.23	5.71711	1.17888e-14	-
TRINITY_DN41224_c0_g1	-	218.44	5.4	5.70588	8.76274e-20	-
TRINITY_DN55013_c1_g5	-	6.05	0.1	5.69675	7.91084e-06	protein NRT1/ PTR FAMILY 5.6-like [Ricinus communis]
TRINITY_DN36679_c1_g5	-	7.21	0.15	5.69522	1.39112e-12	-
TRINITY_DN46798_c1_g3	HSP23.6	18.66	0.41	5.68114	2.52212e-35	small heat shock protein, chloroplastic-like isoform X2 [Phoenix dactylifera]
TRINITY_DN39370_c1_g5	-	6.26	0.13	5.67997	1.25485e-28	-
TRINITY_DN45234_c0_g4	-	8.09	0.13	5.67949	8.27418e-17	-
TRINITY_DN33971_c1_g2	FN1	1.5	0.03	5.67261	1.51791e-13	-
TRINITY_DN39362_c0_g1	-	19.58	0.95	5.65741	1.5762e-30	-
TRINITY_DN46814_c1_g2	-	3.15	0.12	5.65584	1.97977e-12	-
TRINITY_DN52157_c0_g3	-	10.55	1.23	5.6396	2.98033e-27	-
TRINITY_DN52800_c1_g3	-	1.8	0.04	5.63714	8.476e-07	-
TRINITY_DN39462_c2_g1	-	8.71	0.2	5.63665	4.11023e-24	-
TRINITY_DN46051_c0_g1	-	5.38	0.1	5.62676	3.90866e-18	-
TRINITY_DN42822_c2_g3	LAC14	15.17	0.31	5.60187	5.07362e-36	PREDICTED: putative laccase-9 [Elaeis guineensis]
TRINITY_DN48680_c1_g3	-	7.67	0.2	5.58455	7.43391e-14	-
TRINITY_DN47594_c1_g3	-	1.63	0.02	5.58111	1.04398e-05	-
TRINITY_DN46519_c0_g5	-	2.09	0.09	5.56812	2.76083e-07	-
TRINITY_DN42805_c1_g2	-	3.6	0.06	5.55497	6.08376e-07	-
TRINITY_DN43390_c1_g4	-	12.67	0.33	5.54924	2.05528e-16	-
TRINITY_DN34616_c0_g5	HCT4	1.36	0.03	5.53437	7.32645e-07	fatty alcohol:caffeoyl-CoA acyltransferase-like [Phoenix dactylifera]
TRINITY_DN39500_c1_g2	Rv2859c	12.32	0.5	5.52839	9.15865e-11	PREDICTED: putative glutamine amidotransferase PB2B2.05 [Nelumbo nucifera]
TRINITY_DN43085_c2_g5	-	4.35	0.1	5.52318	1.27295e-22	-
TRINITY_DN32947_c3_g1	-	2.99	0.24	5.52135	2.21614e-06	-
TRINITY_DN54048_c0_g2	CER1	13.17	0.96	5.5205	7.54696e-59	protein ECERIFERUM 1-like [Ananas comosus]
TRINITY_DN34275_c0_g1	-	0.87	0.02	5.51817	1.27957e-10	uncharacterized protein LOC103700952 [Phoenix dactylifera]
TRINITY_DN37098_c0_g3	-	3.32	0.02	5.50786	1.03322e-05	-
TRINITY_DN45025_c4_g6	-	4.49	0.11	5.49736	4.0957e-10	-
TRINITY_DN38211_c1_g2	-	1.91	0.2	5.49174	3.92185e-08	-
TRINITY_DN34337_c3_g3	-	1.9	0.03	5.49128	1.17834e-06	-
TRINITY_DN46705_c0_g1	-	10.57	0.25	5.49092	6.74555e-08	-
TRINITY_DN54898_c0_g4	-	1.37	0.02	5.49077	1.08675e-05	-
TRINITY_DN34856_c0_g2	-	3.24	0.06	5.48497	8.14254e-10	-
TRINITY_DN40565_c0_g4	-	3.49	0.07	5.47563	1.20344e-06	-
TRINITY_DN45685_c1_g3	-	10.49	0.26	5.46533	9.12958e-10	-
TRINITY_DN50980_c1_g2	-	1.21	0.02	5.45564	5.65384e-09	-
TRINITY_DN55872_c1_g4	-	4.32	0.09	5.44958	4.02591e-08	putative mitochondrial protein [Apostasia shenzhenica]
TRINITY_DN36853_c0_g9	rnf181	3.92	2	5.44533	2.62402e-16	E3 ubiquitin-protein ligase RING1-like protein [Morus notabilis]
TRINITY_DN40868_c1_g3	-	4.37	0.1	5.42992	5.37444e-08	-
TRINITY_DN45006_c1_g2	-	18.21	0.75	5.4234	6.67053e-09	-
TRINITY_DN44919_c0_g4	-	20.68	0.47	5.4119	1.68631e-14	-
TRINITY_DN54648_c0_g3	TY3B-G	10.21	0.38	5.40867	6.07444e-41	Transposon Tf2-12 polyprotein [Vitis vinifera]
TRINITY_DN38212_c0_g4	-	4.31	0.1	5.40428	3.89851e-09	-
TRINITY_DN36851_c0_g3	-	3.3	0.08	5.38788	6.03736e-08	-
TRINITY_DN41401_c0_g4	-	15.57	0.49	5.38621	9.61901e-14	-
TRINITY_DN33494_c0_g1	-	120.7	2.76	5.38284	1.99156e-72	PREDICTED: uncharacterized protein LOC103997701 [Musa acuminata subsp. malaccensis]
TRINITY_DN48642_c0_g2	CYP86A1	14.25	0.4	5.37789	1.10976e-14	PREDICTED: alkane hydroxylase MAH1-like [Elaeis guineensis]
TRINITY_DN50853_c0_g1	-	2.83	0.06	5.37408	9.1633e-08	PREDICTED: uncharacterized protein LOC105032503 [Elaeis guineensis]
TRINITY_DN47400_c1_g1	cht-1	9.67	0.27	5.3716	2.41578e-18	PREDICTED: acidic mammalian chitinase-like [Elaeis guineensis]
TRINITY_DN41139_c1_g1	-	5.67	0.13	5.36452	7.05712e-13	-
TRINITY_DN41431_c2_g2	PAE8	14.77	1	5.3602	4.29522e-25	pectin acetylesterase 8-like [Coffea arabica]
TRINITY_DN44495_c0_g2	At1g49730	3.15	0.06	5.35966	3.48842e-05	putative receptor-like protein kinase [Dendrobium catenatum]
TRINITY_DN37296_c0_g5	-	0.68	0.01	5.35819	2.33213e-08	hypothetical protein BHE74_00041886, partial [Ensete ventricosum]
TRINITY_DN40125_c0_g3	-	2.2	0.07	5.35717	2.38282e-08	-
TRINITY_DN50771_c0_g1	-	14.96	0.21	5.3512	2.88806e-15	-
TRINITY_DN46077_c3_g2	-	50.67	3.35	5.34794	5.57203e-17	uncharacterized protein LOC111023247 [Momordica charantia]
TRINITY_DN34962_c0_g2	-	5.87	0.11	5.34605	1.27116e-05	-
TRINITY_DN56216_c0_g5	-	7.33	0.09	5.34534	1.02635e-13	-
TRINITY_DN35228_c0_g3	-	28.22	0.76	5.34389	5.89681e-62	PREDICTED: uncharacterized protein LOC105045685 [Elaeis guineensis]
TRINITY_DN32931_c3_g4	-	3.88	0.04	5.33128	3.06157e-08	-
TRINITY_DN37444_c0_g4	-	1.81	0.05	5.31257	2.79491e-10	-
TRINITY_DN56768_c1_g1	-	4.76	0.15	5.31191	1.28911e-27	Serine/threonine-protein phosphatase 7 long form-like [Vitis vinifera]
TRINITY_DN57392_c7_g1	At1g61180	15.32	0.42	5.31035	1.83278e-25	Disease resistance protein RPS5 [Vitis vinifera]
TRINITY_DN34267_c2_g4	-	2.15	0.05	5.30844	1.2338e-05	-
TRINITY_DN50651_c0_g8	-	2.67	0.06	5.29984	2.92334e-09	-
TRINITY_DN55775_c0_g2	-	2.15	0.04	5.29725	5.16477e-05	-
TRINITY_DN49509_c2_g4	-	2.79	0.05	5.2886	4.58605e-05	-
TRINITY_DN34549_c3_g1	SVP	5.59	0.23	5.28346	2.21769e-18	PREDICTED: MADS-box protein JOINTLESS-like isoform X2 [Nelumbo nucifera]
TRINITY_DN41431_c2_g1	PAE2	4.2	0.11	5.28132	1.40312e-08	pectin acetylesterase 8-like [Ananas comosus]
TRINITY_DN49446_c2_g1	Os11g0242200	3.31	0.08	5.27732	7.61898e-12	putative protein phosphatase 2C 77 [Dendrobium catenatum]
TRINITY_DN53419_c1_g3	-	10.63	0.16	5.27357	3.41326e-15	hypothetical protein BC332_01408 [Capsicum chinense]
TRINITY_DN38575_c1_g7	OFP17	12.3	0.35	5.27231	4.75406e-26	hypothetical protein PHAVU_008G248400g [Phaseolus vulgaris]
TRINITY_DN42646_c0_g3	CRK25	16.27	6.43	5.26937	8.45776e-46	cysteine-rich receptor-like protein kinase 10 isoform X2 [Durio zibethinus]
TRINITY_DN42415_c1_g1	HBII	13.22	0.33	5.26561	2.51201e-17	PREDICTED: non-symbiotic hemoglobin 2-like [Musa acuminata subsp. malaccensis]
TRINITY_DN56957_c1_g4	PAD1	14.5	0.42	5.26401	6.0496e-18	proteasome subunit alpha type-7-B [Oryza sativa Japonica Group]
TRINITY_DN39063_c0_g3	-	4.59	0.13	5.26153	1.60521e-15	-
TRINITY_DN47416_c0_g2	At5g03795	1.18	0.18	5.25638	9.12247e-16	probable glycosyltransferase At3g07620 [Phoenix dactylifera]
TRINITY_DN48275_c2_g1	-	6.23	0.15	5.24841	1.0064e-05	-
TRINITY_DN34129_c0_g1	-	1.46	0.03	5.24814	1.63993e-05	-
TRINITY_DN53996_c2_g6	-	2.1	0.06	5.23701	3.75695e-13	-
TRINITY_DN34838_c0_g5	EXL2	16.3	0.48	5.21904	9.2495e-35	Phosphate-induced protein 1 [Macleaya cordata]
TRINITY_DN43997_c1_g6	-	2.3	0.05	5.21793	1.79445e-07	-
TRINITY_DN48545_c0_g8	Atp1b1	1.89	0.06	5.21555	4.40165e-06	-
TRINITY_DN46426_c0_g1	-	4.97	0.14	5.21281	2.52765e-13	RecName: Full=Trypsin/chymotrypsin inhibitor
TRINITY_DN43168_c0_g2	MYR2	6.21	0.37	5.21138	8.93399e-33	Retrovirus-related Pol polyprotein from transposon TNT 1-94 [Apostasia shenzhenica]
TRINITY_DN41753_c0_g9	-	5.76	0.15	5.21012	3.32901e-10	-
TRINITY_DN45632_c0_g6	-	3.21	0.1	5.20456	3.22396e-12	AMSH-like ubiquitin thioesterase 3 [Phoenix dactylifera]
TRINITY_DN53899_c0_g6	-	7.93	0.23	5.19769	2.49605e-13	-
TRINITY_DN46927_c2_g1	-	13.17	0.45	5.19754	2.54593e-16	-
TRINITY_DN34641_c1_g7	-	4.31	0.12	5.19714	1.00389e-09	-
TRINITY_DN44165_c0_g10	EFM	2.36	0.06	5.19625	1.81339e-07	transcription factor NIGTH1 [Phoenix dactylifera]
TRINITY_DN32920_c0_g1	BURP3	20.22	0.61	5.19491	3.80447e-38	BURP domain-containing protein 3 [Dichanthelium oligosanthes]
TRINITY_DN28101_c0_g3	RPL32	6.93	0.19	5.18437	3.3668e-05	hypothetical protein M569_01958 [Genlisea aurea]
TRINITY_DN44432_c0_g1	-	9.2	0.36	5.18036	5.61878e-26	copper transport protein ATX1 isoform X1 [Dendrobium catenatum]
TRINITY_DN56541_c2_g4	GLO1	72.17	2.38	5.17734	6.66857e-29	(S)-2-hydroxy-acid oxidase GLO1-like [Cucurbita moschata]
TRINITY_DN33531_c1_g5	-	0.7	0.38	5.16503	1.95166e-07	uncharacterized protein LOC109704178 [Ananas comosus]
TRINITY_DN39506_c3_g5	Pol	3.05	0.09	5.15893	8.76258e-24	uncharacterized protein LOC109833593 [Asparagus officinalis]
TRINITY_DN55117_c1_g6	-	78.44	2.5	5.14621	2.49845e-27	-
TRINITY_DN56224_c1_g4	-	1.52	0.44	5.13573	4.37343e-06	-
TRINITY_DN48429_c0_g9	-	8.05	0.22	5.12371	7.70135e-11	-
TRINITY_DN41106_c1_g4	-	5.98	0.15	5.11884	9.96419e-06	putative mitochondrial protein [Dendrobium catenatum]
TRINITY_DN47644_c0_g6	CYP76B6	8.86	0.24	5.11596	1.76484e-07	CYP706C45 [Avena strigosa]
TRINITY_DN35223_c1_g1	RPPL1	4.26	3.19	5.11204	2.0239e-37	putative disease resistance protein RGA3 [Phoenix dactylifera]
TRINITY_DN48083_c1_g1	TBL37	1.77	0.08	5.10548	1.55547e-08	PREDICTED: protein trichome birefringence-like 38 isoform X1 [Musa acuminata subsp. malaccensis]
TRINITY_DN38505_c0_g5	-	1.59	0.04	5.10159	0.000304152	-
TRINITY_DN49501_c3_g7	-	24.81	0.44	5.09994	3.00774e-27	-
TRINITY_DN52080_c4_g2	-	16.13	0.95	5.09682	2.39049e-18	-
TRINITY_DN50212_c1_g2	-	9.51	0.66	5.08417	3.22892e-21	-
TRINITY_DN48909_c1_g5	XI-F	11.28	0.44	5.08361	1.50016e-20	Myosin-J heavy chain [Panicum miliaceum]
TRINITY_DN42227_c1_g1	-	9.93	0.35	5.06273	1.83772e-15	-
TRINITY_DN42303_c1_g2	-	108.23	4.28	5.06234	7.89458e-26	kunitz family trypsin and protease inhibitor protein [Artemisia annua]
TRINITY_DN47735_c1_g1	-	5.56	0.18	5.05907	1.37772e-20	PREDICTED: uncharacterized protein LOC108983323, partial [Juglans regia]
TRINITY_DN34318_c0_g4	-	6.94	0.2	5.04957	4.95649e-11	-
TRINITY_DN1950_c0_g1	-	1.31	0.03	5.04003	8.43636e-05	pectinesterase inhibitor 9-like [Phalaenopsis equestris]
TRINITY_DN33235_c0_g3	-	2.4	0.06	5.03887	1.42626e-07	-
TRINITY_DN54678_c1_g2	-	3.7	0.27	5.03816	4.05669e-08	-
TRINITY_DN37707_c1_g2	-	5.44	0.15	5.03525	1.63997e-06	-
TRINITY_DN33312_c2_g5	PIP2-7	4.75	0.16	5.02904	3.82239e-12	PREDICTED: probable aquaporin PIP2-6 [Elaeis guineensis]
TRINITY_DN38958_c1_g2	-	1.46	0.05	5.02051	2.70448e-06	-
TRINITY_DN34472_c3_g9	-	30.39	1.08	5.0187	2.40716e-07	-
TRINITY_DN55463_c0_g2	CYP704C1	26.02	0.83	5.01538	6.8497e-16	unnamed protein product, partial [Vitis vinifera]
TRINITY_DN56597_c3_g4	-	8.13	0.22	5.01365	7.05975e-07	-
TRINITY_DN51900_c1_g5	-	2.79	0.1	5.01073	4.96088e-15	putative ribonuclease H protein [Vitis vinifera]
TRINITY_DN46551_c2_g2	-	3.51	0.12	5.00484	1.3233e-13	-
TRINITY_DN46807_c0_g1	-	3.2	0.09	5.00252	2.61159e-07	-
TRINITY_DN43785_c0_g4	-	2.32	0.08	5.00184	7.78741e-15	-
TRINITY_DN47342_c1_g5	-	1.5	0.05	5.00171	5.49346e-10	-
TRINITY_DN45590_c2_g9	-	2.71	0.09	5.00119	1.72953e-12	-
TRINITY_DN56184_c1_g1	XTH22	150.11	11.9	5.00111	2.05753e-13	PREDICTED: probable xyloglucan endotransglucosylase/hydrolase protein 23 [Eucalyptus grandis]
TRINITY_DN53441_c1_g1	SGS3	230.02	8.74	4.99597	5.16042e-46	protein SUPPRESSOR OF GENE SILENCING 3 homolog [Amborella trichopoda]
TRINITY_DN49509_c2_g2	-	4.02	0.11	4.99278	5.84302e-07	-
TRINITY_DN34769_c3_g2	FTL	6.88	0.23	4.9864	2.87375e-06	unknown [Zea mays]
TRINITY_DN36948_c3_g8	-	2.07	0.06	4.98212	5.66913e-13	hypothetical protein CKAN_02215900 [Cinnamomum micranthum f. kanehirae]
TRINITY_DN47901_c0_g4	CYP77A2	0.56	0.02	4.97977	6.12555e-08	Cytochrome P450 77A3 [Apostasia shenzhenica]
TRINITY_DN41503_c1_g2	-	2.68	0.36	4.9783	5.84677e-07	-
TRINITY_DN45451_c2_g2	-	3.5	0.49	4.97302	1.30757e-10	-
TRINITY_DN47935_c1_g5	-	192.78	7.5	4.96912	8.03889e-50	-
TRINITY_DN48651_c1_g4	-	10.16	0.38	4.96752	2.25839e-11	-
TRINITY_DN44970_c0_g4	-	6.35	0.13	4.96706	1.4871e-12	-
TRINITY_DN42193_c0_g1	-	29.75	1.81	4.96615	8.06957e-37	PREDICTED: uncharacterized protein LOC105803676 [Gossypium raimondii]
TRINITY_DN38771_c1_g1	-	8.47	0.31	4.96561	2.4755e-05	PREDICTED: uncharacterized protein LOC107844298 [Capsicum annuum]
TRINITY_DN44036_c0_g4	-	4.23	0.14	4.96257	6.24664e-05	-
TRINITY_DN37311_c2_g1	-	3.48	0.21	4.95907	2.08054e-06	-
TRINITY_DN52226_c2_g1	-	6.68	2.23	4.9561	1.36998e-27	-
TRINITY_DN47160_c1_g2	Os10g0113000	11.59	0.45	4.9489	1.11983e-09	Aldo/keto reductase [Corchorus olitorius]
TRINITY_DN43825_c0_g1	-	77.02	2.71	4.94565	6.07019e-17	ribonucleoside-diphosphate reductase small chain [Arachis duranensis]
TRINITY_DN49210_c0_g4	-	7.87	0.23	4.9422	4.11285e-06	OSJNBa0033H08.2 [Oryza sativa Japonica Group]
TRINITY_DN37404_c3_g6	-	36.15	1.24	4.93891	5.24776e-10	-
TRINITY_DN56925_c0_g1	-	4.11	0.16	4.93534	1.92192e-10	-
TRINITY_DN33611_c0_g4	EDR1	7.37	0.26	4.9338	2.7082e-13	serine/threonine-protein kinase EDR1 isoform X1 [Amborella trichopoda]
TRINITY_DN38450_c0_g2	-	55.52	2.01	4.93193	7.11041e-42	AMP-binding domain-containing protein/DUF4009 domain-containing protein [Cephalotus follicularis]
TRINITY_DN49299_c1_g2	-	1.86	0.06	4.92696	6.15244e-07	-
TRINITY_DN41866_c0_g3	-	3.46	0.12	4.9238	4.82642e-08	-
TRINITY_DN47869_c0_g3	At5g11310	1.77	0.05	4.92322	1.50806e-07	pentatricopeptide repeat-containing protein At5g11310, mitochondrial [Phoenix dactylifera]
TRINITY_DN53284_c1_g5	-	3.31	0.99	4.92309	9.51397e-08	-
TRINITY_DN44500_c3_g1	-	0.91	0.12	4.90442	1.64708e-08	-
TRINITY_DN53969_c1_g6	-	19.37	0.72	4.90344	9.43336e-29	major allergen Pru ar 1-like [Ananas comosus]
[truncated: 4,120 more rows]

## Sheet: All DEGs between E and MH 
Gene_ID	Name	E_CK	E_6	E_4	MH_CK	MH_6	MH_4	Annotation
[truncated: 8,829 more rows]
