# Supplementary material for: Comparative Physiological and Transcriptome Analyses of Tolerant and Susceptible Cultivars Reveal the Molecular Mechanism of Cold Tolerance in Anthurium andraeanum
Source: Int J Mol Sci. 2023 Dec 23;25(1):250. doi: 10.3390/ijms25010250 (PMC10779044; doi:10.3390/ijms25010250)
Supplement: Supplementary file 1 [file ijms-25-00250-s001.zip › Table S4 A list of cold-responsive genes in E and MH.xlsx]

## Sheet: E_6 vs E_CK
Gene_ID	Name	E_6_mean_TPM	E_CK_mean_TPM	log2FC	FDR	Annotation
TRINITY_DN52000_c0_g3	-	70.2	0	13.9152	1.14849e-83	-
TRINITY_DN50417_c0_g3	-	109.78	0	13.729	1.09633e-175	hypothetical protein GW17_00015941 [Ensete ventricosum]
TRINITY_DN35842_c1_g2	-	125.16	0	13.3184	4.83345e-67	-
TRINITY_DN56796_c0_g1	-	61.05	0	12.6342	2.97252e-92	-
TRINITY_DN40974_c4_g4	GH3.1	15.52	0	12.4246	4.26045e-74	PREDICTED: probable indole-3-acetic acid-amido synthetase GH3.1 isoform X2 [Theobroma cacao]
TRINITY_DN47613_c2_g3	PUB23	14.12	0	12.1585	2.64813e-40	PREDICTED: E3 ubiquitin-protein ligase PUB23-like [Elaeis guineensis]
TRINITY_DN47022_c1_g1	ABCG6	11.11	0	12.02	1.00593e-21	PREDICTED: ABC transporter G family member 6-like [Elaeis guineensis]
TRINITY_DN44364_c2_g1	-	15.88	0	11.7909	4.96447e-60	-
TRINITY_DN34752_c1_g1	-	23.85	0	11.752	3.64937e-18	-
TRINITY_DN41499_c0_g3	ACS1	21.79	0	11.6798	1.69195e-23	ACC synthase family protein, partial [Musa acuminata AAA Group]
TRINITY_DN36685_c1_g1	-	41.19	0	11.6747	1.10178e-39	hypothetical protein TSUD_393650 [Trifolium subterraneum]
TRINITY_DN55934_c5_g4	FER	11.54	0	11.5855	7.50554e-57	PREDICTED: receptor-like protein kinase ANXUR2 [Elaeis guineensis]
TRINITY_DN39331_c0_g2	WRKY6	62.21	0.01	11.5713	5.80482e-82	PREDICTED: probable WRKY transcription factor 31 [Elaeis guineensis]
TRINITY_DN48364_c0_g1	At2g42005	14.07	0	11.4203	1.48428e-55	amino acid transporter AVT1I [Oryza sativa Japonica Group]
TRINITY_DN48464_c0_g1	-	132.58	0	11.3707	1.40826e-53	-
TRINITY_DN38381_c0_g3	-	74.1	0.03	11.2342	1.92345e-135	hypothetical protein AXF42_Ash010540 [Apostasia shenzhenica]
TRINITY_DN53426_c2_g2	-	51.75	0	11.1817	1.54241e-60	-
TRINITY_DN48464_c1_g3	VAMP725	167.6	0.01	11.0438	5.56095e-85	hypothetical protein BHE74_00029909, partial [Ensete ventricosum]
TRINITY_DN43816_c0_g2	PME13	5.15	0	11.0088	2.09216e-50	PREDICTED: pectinesterase-like [Musa acuminata subsp. malaccensis]
TRINITY_DN55013_c1_g5	-	31.88	0	10.9786	4.12105e-67	protein NRT1/ PTR FAMILY 5.6-like [Ricinus communis]
TRINITY_DN38930_c0_g1	-	11.18	0	10.9473	4.29299e-50	-
TRINITY_DN56673_c1_g3	-	43.73	0	10.91	6.34451e-57	-
TRINITY_DN36378_c0_g1	-	16.34	0	10.8843	6.30135e-62	hypothetical protein CCACVL1_08273 [Corchorus capsularis]
TRINITY_DN51513_c0_g2	-	216.96	0.08	10.8609	1.48836e-221	-
TRINITY_DN56746_c1_g3	TIFY10A	19.05	0	10.8312	5.84201e-40	PREDICTED: protein TIFY 10a [Elaeis guineensis]
TRINITY_DN51671_c0_g3	-	11.64	0	10.8021	4.27189e-54	-
TRINITY_DN38156_c0_g2	-	61.78	0.02	10.7963	1.91204e-70	-
TRINITY_DN40239_c0_g5	-	27.69	0	10.7786	6.32563e-51	PREDICTED: dnaJ homolog subfamily B member 7-like isoform X1 [Juglans regia]
TRINITY_DN37135_c2_g5	-	15.04	0	10.7326	2.8011e-34	-
TRINITY_DN43252_c1_g4	-	441.6	0.23	10.7247	4.66904e-227	-
TRINITY_DN37011_c0_g10	MYC2	4.09	0	10.6634	7.93377e-62	hypothetical protein OsJ_32566 [Oryza sativa Japonica Group]
TRINITY_DN36685_c1_g2	-	14.46	0	10.6486	2.72094e-26	chemocyanin [Brachypodium distachyon]
TRINITY_DN46218_c1_g3	ERF110	97.19	0.04	10.6325	3.82464e-72	Ethylene-responsive transcription factor ERF114 [Vitis vinifera]
TRINITY_DN55285_c1_g1	-	3.39	0	10.6232	8.51136e-47	-
TRINITY_DN55118_c2_g1	-	12.92	0	10.6064	4.03664e-43	-
TRINITY_DN37041_c1_g3	-	21.58	0	10.5997	4.27026e-46	-
TRINITY_DN49234_c0_g1	-	33.96	0	10.5886	1.79043e-53	-
TRINITY_DN34616_c0_g5	HCT4	5.12	0	10.5881	3.58453e-20	fatty alcohol:caffeoyl-CoA acyltransferase-like [Phoenix dactylifera]
TRINITY_DN52156_c1_g1	-	44.35	0.01	10.5782	6.62309e-180	-
TRINITY_DN39082_c0_g1	-	20.64	0	10.5462	3.73149e-47	-
TRINITY_DN55256_c1_g2	-	175.9	0.08	10.4816	2.09281e-84	-
TRINITY_DN36060_c0_g1	-	7.13	0	10.4647	4.9113e-49	-
TRINITY_DN50097_c0_g2	-	2.62	0	10.4639	6.458e-51	-
TRINITY_DN48323_c2_g6	-	37.75	0.01	10.4618	7.17537e-111	-
TRINITY_DN52343_c2_g1	-	41.36	0	10.4112	8.0156e-35	-
TRINITY_DN34961_c3_g7	-	4.84	0	10.4018	2.69738e-49	-
TRINITY_DN50886_c1_g1	FAR4	13.46	0	10.3891	1.9047e-12	fatty acyl-CoA reductase 3 [Cinnamomum micranthum f. kanehirae]
TRINITY_DN39831_c1_g3	-	5.56	0	10.382	1.89189e-45	Transposon TX1 uncharacterized 149 kDa protein [Vitis vinifera]
TRINITY_DN39452_c0_g2	-	49.49	0	10.3518	2.31889e-34	-
TRINITY_DN33949_c0_g1	ERF110	331.98	0.36	10.3389	1.2925e-234	ethylene-responsive transcription factor ERF110-like protein isoform X2 [Cinnamomum micranthum f. kanehirae]
TRINITY_DN34407_c1_g3	-	11.28	0	10.3294	3.52351e-49	-
TRINITY_DN48079_c1_g5	-	69.62	0.04	10.3176	6.4639e-65	-
TRINITY_DN41080_c0_g3	ACO	486.56	0.29	10.2654	6.89804e-39	Non-heme dioxygenase N-terminal domain-containing protein [Cynara cardunculus var. scolymus]
TRINITY_DN50289_c0_g3	-	636.5	0.35	10.2594	5.04048e-96	-
TRINITY_DN55824_c0_g4	-	1.89	0	10.2437	1.0635e-35	uncharacterized protein LOC113720463 [Coffea arabica]
TRINITY_DN52990_c0_g3	-	22.18	0	10.2435	1.19103e-50	-
TRINITY_DN48473_c0_g1	-	3.51	0	10.2345	5.36375e-43	-
TRINITY_DN38833_c0_g1	-	13.22	0	10.2338	1.20804e-47	-
TRINITY_DN45063_c3_g3	-	36.24	0	10.2319	9.47916e-47	-
TRINITY_DN37126_c2_g3	-	6.46	0	10.2275	3.12297e-38	-
TRINITY_DN34303_c1_g2	-	6.28	0	10.2199	3.69391e-47	-
TRINITY_DN40175_c2_g4	-	39.25	0.02	10.2063	1.93906e-32	-
TRINITY_DN51358_c0_g1	-	203.85	0.11	10.2046	3.11131e-153	protein TIFY 9 [Jatropha curcas]
TRINITY_DN48711_c0_g2	-	23.82	0.03	10.1734	3.68618e-146	Transposon TX1 uncharacterized 149 kDa protein [Vitis vinifera]
TRINITY_DN34653_c2_g6	-	7.24	0	10.1376	4.16983e-47	uncharacterized protein LOC109829595 [Asparagus officinalis]
TRINITY_DN49707_c1_g1	-	18.28	0	10.1339	9.59599e-35	PREDICTED: uncharacterized protein LOC104824043 [Tarenaya hassleriana]
TRINITY_DN44946_c0_g5	-	8.48	0	10.1258	5.20069e-37	-
TRINITY_DN42467_c2_g2	-	9.15	0	10.0719	1.77548e-46	-
TRINITY_DN34301_c0_g2	-	25.47	0	10.0652	2.63088e-36	-
TRINITY_DN50711_c0_g1	-	76.23	0.04	10.0616	1.88535e-66	hypothetical protein AQUCO_00900360v1 [Aquilegia coerulea]
TRINITY_DN41349_c0_g3	-	40.69	0.02	10.0585	2.90097e-112	-
TRINITY_DN48420_c3_g1	-	1555.27	1.15	10.0508	4.6276e-248	-
TRINITY_DN40239_c0_g3	-	13.26	0	10.0437	1.38728e-14	-
TRINITY_DN51640_c0_g4	-	21.05	0.01	9.9868	2.03256e-36	uncharacterized protein LOC103718557 [Phoenix dactylifera]
TRINITY_DN41186_c0_g1	-	6.82	0	9.97067	7.42853e-39	-
TRINITY_DN44917_c4_g1	-	67.01	0.05	9.94869	5.28649e-71	-
TRINITY_DN37725_c1_g5	-	4.61	0	9.92161	2.81647e-41	-
TRINITY_DN47400_c1_g1	cht-1	25.83	0.02	9.90657	2.19673e-65	PREDICTED: acidic mammalian chitinase-like [Elaeis guineensis]
TRINITY_DN43053_c0_g3	-	67.7	0.05	9.90366	3.20425e-85	uncharacterized protein LOC25499356 [Medicago truncatula]
TRINITY_DN31306_c0_g2	-	42.48	0.03	9.90043	4.60656e-61	Barwin-related endoglucanase [Corchorus capsularis]
TRINITY_DN32268_c2_g5	-	10.47	0	9.85339	1.5587e-31	-
TRINITY_DN35802_c0_g2	-	351.39	0.29	9.84567	7.61626e-209	PREDICTED: uncharacterized protein LOC104418169 [Eucalyptus grandis]
TRINITY_DN32144_c0_g1	-	12.18	0	9.82834	4.36782e-35	-
TRINITY_DN55913_c1_g2	-	11.1	0	9.82665	5.36242e-32	-
TRINITY_DN57303_c1_g1	-	40.46	0.03	9.79417	6.08055e-103	-
TRINITY_DN32553_c1_g3	-	94.59	0.09	9.7884	8.75484e-51	-
TRINITY_DN52288_c0_g4	-	5.14	0	9.77423	3.08893e-26	-
TRINITY_DN48122_c1_g1	ZAT5	61.77	0.05	9.77365	6.85943e-108	ZFP2 [Betula platyphylla]
TRINITY_DN38584_c0_g5	SGR	695.27	0.6	9.75953	1.52563e-91	hypothetical protein GW17_00030613 [Ensete ventricosum]
TRINITY_DN56056_c0_g1	-	16.41	0	9.75747	1.51175e-21	-
TRINITY_DN52363_c2_g3	-	110.25	0.09	9.74557	7.80058e-153	-
TRINITY_DN44733_c0_g2	-	15.03	0	9.72869	2.80376e-32	-
TRINITY_DN50306_c3_g2	-	7.68	0	9.72696	1.29364e-36	-
TRINITY_DN45152_c0_g7	-	4.57	0	9.71959	1.02668e-21	-
TRINITY_DN42238_c0_g1	-	1.63	0	9.707	2.73497e-37	PREDICTED: receptor-like protein 12 [Elaeis guineensis]
TRINITY_DN38825_c0_g1	-	8.09	0	9.70427	8.17466e-36	-
TRINITY_DN38952_c0_g5	-	10.23	0	9.70403	1.38622e-38	-
TRINITY_DN48782_c0_g2	-	278.8	0.33	9.69179	1.09586e-120	PREDICTED: protein TIFY 9-like [Juglans regia]
TRINITY_DN37884_c0_g4	-	3	0	9.68022	1.95249e-34	-
TRINITY_DN39029_c1_g4	TSA1	62.01	0.05	9.66787	2.30886e-46	tryptophan synthase alpha chain [Ricinus communis]
TRINITY_DN47422_c1_g2	-	1.81	0	9.64876	1.39636e-24	-
TRINITY_DN54182_c0_g1	PSY1R	13.99	0.01	9.63602	1.93048e-63	hypothetical protein CUMW_199520 [Citrus unshiu]
TRINITY_DN37172_c0_g6	-	7.21	0	9.63229	1.70932e-37	putative RNA-directed DNA polymerase, eukaryota [Helianthus annuus]
TRINITY_DN38677_c2_g11	-	3.19	0	9.616	4.22795e-27	-
TRINITY_DN50233_c1_g2	NDA1	4.51	0	9.59498	5.52485e-32	hypothetical protein OsJ_24758 [Oryza sativa Japonica Group]
TRINITY_DN53282_c0_g3	-	3.39	0	9.59494	7.04763e-30	-
TRINITY_DN33776_c2_g4	-	4.34	0	9.59037	1.30938e-36	-
TRINITY_DN48931_c1_g6	-	2.19	0	9.58695	1.10579e-29	uncharacterized protein LOC105158536 [Sesamum indicum]
TRINITY_DN56350_c1_g6	-	1.57	0	9.58389	1.3427e-27	-
TRINITY_DN34814_c0_g1	-	56.89	0.05	9.58369	6.1973e-122	-
TRINITY_DN50228_c0_g2	-	85.39	0.09	9.58321	3.74349e-88	-
TRINITY_DN50073_c0_g1	-	1.63	0	9.56795	2.42084e-29	-
TRINITY_DN40893_c0_g2	TYRAAT2	25.77	0.02	9.56541	2.65589e-41	Arogenate dehydrogenase 2, chloroplastic, partial [Ananas comosus]
TRINITY_DN50244_c2_g1	-	3.2	0	9.5615	3.41448e-30	-
TRINITY_DN33713_c0_g1	-	45.2	0.03	9.56063	8.30323e-83	PREDICTED: uncharacterized protein LOC105057406 isoform X2 [Elaeis guineensis]
TRINITY_DN36310_c1_g1	-	281.95	0.28	9.55589	8.24936e-127	PREDICTED: uncharacterized protein LOC105060151 [Elaeis guineensis]
TRINITY_DN43842_c2_g1	-	6.53	0	9.54188	1.22651e-28	-
TRINITY_DN40438_c0_g3	-	38.19	0	9.50251	1.73451e-31	-
TRINITY_DN57040_c3_g4	TPS10	9.11	0	9.5005	8.3063e-26	PREDICTED: probable alpha,alpha-trehalose-phosphate synthase [UDP-forming] 11 [Vigna angularis]
TRINITY_DN34631_c0_g6	-	20.48	0.02	9.49903	1.47085e-54	-
TRINITY_DN41669_c0_g2	CLT1	25.35	0.16	9.48891	2.16854e-123	Protein CLT2, chloroplastic [Ananas comosus]
TRINITY_DN46814_c1_g3	-	2.06	0	9.48756	5.07975e-33	-
TRINITY_DN46393_c0_g1	-	1.27	0	9.48569	8.85613e-32	-
TRINITY_DN56196_c0_g3	-	8.55	0	9.483	7.20887e-31	-
TRINITY_DN55078_c0_g2	-	7.53	0	9.47064	5.09594e-24	-
TRINITY_DN56142_c1_g3	-	1.94	0	9.4655	3.86853e-26	uncharacterized protein LOC105420276 [Amborella trichopoda]
TRINITY_DN32107_c0_g1	-	24.21	0	9.45688	6.82107e-28	protein ACTIVITY OF BC1 COMPLEX KINASE 7, chloroplastic isoform X1 [Oryza sativa Japonica Group]
TRINITY_DN45815_c0_g5	-	446.48	0.5	9.45335	1.1157e-168	-
TRINITY_DN57399_c1_g2	xlnD	249.11	0.28	9.44716	2.26786e-188	uncharacterized protein LOC18441222 [Amborella trichopoda]
TRINITY_DN33151_c2_g1	-	2.89	0	9.43992	2.68127e-32	-
TRINITY_DN34598_c4_g2	-	2.93	0	9.42394	1.73597e-24	-
TRINITY_DN44353_c0_g4	-	6.33	0	9.40951	1.47027e-22	-
TRINITY_DN33935_c3_g4	-	26.65	0.02	9.40878	1.28558e-63	-
TRINITY_DN33266_c4_g1	-	5.34	0	9.40805	7.44834e-33	-
TRINITY_DN51971_c0_g5	-	8.95	0	9.40542	1.60883e-27	-
TRINITY_DN52471_c0_g1	EP3	464.42	0.67	9.40189	5.49431e-81	hypothetical protein GW17_00006911 [Ensete ventricosum]
TRINITY_DN39340_c0_g1	-	4.49	0	9.40164	2.11196e-24	-
TRINITY_DN51456_c0_g7	FER	14.06	0.01	9.3886	1.59233e-55	PREDICTED: receptor-like protein kinase ANXUR2 [Elaeis guineensis]
TRINITY_DN46159_c0_g3	-	5.49	0	9.37415	6.97539e-28	-
TRINITY_DN53372_c1_g1	HSP21.9	909.2	2.41	9.37241	1.71065e-142	22.0 kDa class IV heat shock protein-like [Phoenix dactylifera]
TRINITY_DN50470_c0_g1	-	5.22	0	9.36329	1.73415e-24	LINE-1 retrotransposable element ORF2 protein [Ananas comosus]
TRINITY_DN46218_c1_g2	-	5.69	0	9.36275	5.39851e-13	-
TRINITY_DN37222_c0_g1	BOR4	44.6	0.08	9.35689	1.55796e-89	PREDICTED: boron transporter 4-like [Elaeis guineensis]
TRINITY_DN54979_c0_g2	-	9.63	0	9.35387	2.10764e-26	-
TRINITY_DN55287_c0_g1	SDP1	80.19	0.2	9.34454	9.87484e-46	PREDICTED: triacylglycerol lipase SDP1-like [Elaeis guineensis]
TRINITY_DN49851_c1_g1	-	4.36	0	9.33367	1.07995e-28	-
TRINITY_DN48884_c2_g6	-	10.2	0	9.32834	2.89208e-27	-
TRINITY_DN31865_c0_g1	SDP1	16.61	0	9.32325	1.17481e-15	triacylglycerol lipase SDP1 [Asparagus officinalis]
TRINITY_DN52237_c1_g2	-	1.89	0	9.31616	9.69104e-26	-
TRINITY_DN39831_c1_g6	-	8.02	0	9.31473	6.80644e-29	-
TRINITY_DN47231_c1_g5	-	18.6	0.02	9.31331	6.00373e-40	PREDICTED: uncharacterized protein LOC105038949 [Elaeis guineensis]
TRINITY_DN52109_c1_g1	-	3.38	0	9.31165	8.30037e-30	-
TRINITY_DN49537_c0_g1	-	122.59	0.13	9.30414	4.57053e-111	-
TRINITY_DN54987_c2_g1	-	9.07	0.01	9.30277	7.98275e-44	-
TRINITY_DN42206_c1_g4	-	7.21	0	9.29535	1.56465e-22	-
TRINITY_DN52346_c0_g4	-	1.22	0	9.27806	1.43991e-28	-
TRINITY_DN52491_c1_g3	-	2.09	0	9.26902	1.76616e-28	-
TRINITY_DN38911_c0_g1	ANT1	114.71	0.15	9.24838	1.04967e-105	PREDICTED: ADP,ATP carrier protein 1, mitochondrial [Musa acuminata subsp. malaccensis]
TRINITY_DN57124_c2_g3	-	6.54	0	9.24268	2.89078e-21	-
TRINITY_DN44449_c1_g1	-	2.55	0	9.23783	7.20043e-29	uncharacterized protein LOC110692850 [Chenopodium quinoa]
TRINITY_DN56567_c0_g3	-	3.13	0	9.23336	2.11022e-28	-
TRINITY_DN53731_c0_g1	-	5.8	0	9.22762	3.25317e-27	-
TRINITY_DN46269_c0_g2	-	2.66	0	9.20234	1.53129e-28	-
TRINITY_DN38950_c0_g1	poxN1	21.61	0.05	9.19011	4.01875e-31	peroxidase N1-like protein [Cinnamomum micranthum f. kanehirae]
TRINITY_DN40878_c0_g3	-	1.33	0	9.17651	8.11988e-22	-
TRINITY_DN50796_c3_g1	-	5.19	0	9.17538	1.75471e-27	-
TRINITY_DN35189_c0_g1	-	3.23	0	9.17299	2.18835e-24	-
TRINITY_DN32107_c0_g3	-	19.25	0	9.16741	2.53904e-23	-
TRINITY_DN44431_c0_g4	ZAT11	11.68	0.01	9.16337	3.9654e-43	PREDICTED: zinc finger protein ZAT12-like [Elaeis guineensis]
TRINITY_DN28765_c0_g1	-	43.41	0.04	9.14836	4.87005e-38	-
TRINITY_DN55953_c1_g3	-	4.28	0	9.14716	2.04565e-28	-
TRINITY_DN40965_c0_g3	-	2.46	0	9.14404	3.63161e-27	-
TRINITY_DN43059_c0_g1	VQ29	576.98	0.95	9.14046	1.75428e-149	PREDICTED: uncharacterized protein LOC105060151 [Elaeis guineensis]
TRINITY_DN45891_c0_g1	-	1.85	0	9.13544	2.9611e-25	aluminum-activated malate transporter 2 [Morus notabilis]
TRINITY_DN35572_c1_g5	-	8.92	0	9.1303	6.53091e-27	-
TRINITY_DN51109_c0_g2	-	6.92	0	9.12844	2.58425e-28	-
TRINITY_DN31008_c0_g1	-	37.88	0	9.12824	2.71125e-27	-
TRINITY_DN55515_c2_g7	-	4.64	0	9.12602	8.19369e-27	-
TRINITY_DN39037_c1_g3	-	7.93	0.01	9.11904	1.22052e-70	-
TRINITY_DN44478_c0_g1	FAD2	458.46	0.66	9.11865	1.99572e-64	delta(12)-fatty-acid desaturase FAD2 [Coffea eugenioides]
TRINITY_DN39592_c2_g7	AATP1	4.28	0	9.11715	7.09896e-22	PREDICTED: AAA-ATPase ASD, mitochondrial-like [Elaeis guineensis]
TRINITY_DN51678_c0_g1	-	15.31	0.03	9.11354	1.12256e-129	-
TRINITY_DN41166_c0_g1	-	71.54	0.1	9.1101	7.20849e-152	-
TRINITY_DN46643_c0_g2	-	6.58	0.01	9.10232	4.99925e-20	uncharacterized protein LOC109727091 [Ananas comosus]
TRINITY_DN34024_c5_g5	-	2.21	0	9.09722	8.02932e-26	-
TRINITY_DN46767_c0_g3	AAE3	157.3	0.2	9.09623	1.09792e-110	unnamed protein product, partial [Vitis vinifera]
TRINITY_DN43719_c2_g3	MYB108	92.94	0.13	9.09459	2.29802e-86	transcription factor MYB2-like [Phoenix dactylifera]
TRINITY_DN38235_c1_g3	-	1.79	0	9.08597	1.32833e-22	uncharacterized protein LOC112000024 [Quercus suber]
TRINITY_DN53168_c2_g1	-	8.1	0	9.07853	5.04395e-25	-
TRINITY_DN36679_c1_g5	-	10.1	0	9.06692	1.26108e-26	-
TRINITY_DN45737_c0_g1	-	2295.23	3.4	9.06565	3.45036e-300	-
TRINITY_DN43488_c0_g3	-	4.86	0	9.06361	1.68516e-25	-
TRINITY_DN48583_c0_g2	RFS	103.58	0.15	9.0568	1.5669e-74	PREDICTED: galactinol--sucrose galactosyltransferase [Vitis vinifera]
TRINITY_DN37330_c0_g1	-	28.94	0.04	9.05188	1.42581e-75	-
TRINITY_DN39201_c0_g2	-	749.05	1.25	9.04204	2.59272e-160	-
TRINITY_DN56182_c0_g5	-	29.81	0.04	9.02653	3.27009e-58	PREDICTED: uncharacterized protein LOC103985608 [Musa acuminata subsp. malaccensis]
TRINITY_DN50009_c0_g3	-	11.56	0	9.02008	5.38525e-25	-
TRINITY_DN54416_c0_g2	BIOF	75.37	0.11	9.01658	1.5822e-110	8-amino-7-oxononanoate synthase isoform X1 [Phoenix dactylifera]
TRINITY_DN34181_c4_g1	-	48.41	0.08	9.01318	4.54544e-87	-
TRINITY_DN34851_c0_g1	VTE4	34.1	0.07	9.01276	2.39769e-27	probable tocopherol O-methyltransferase, chloroplastic [Ananas comosus]
TRINITY_DN51984_c3_g1	-	8.13	0	9.00983	1.48376e-25	-
TRINITY_DN1950_c0_g1	-	4.01	0	9.00912	4.00473e-15	pectinesterase inhibitor 9-like [Phalaenopsis equestris]
TRINITY_DN37857_c4_g2	-	2.61	0	9.00295	5.08432e-23	-
TRINITY_DN51356_c2_g1	-	2.67	0	8.99856	7.5878e-17	-
TRINITY_DN48587_c2_g1	-	1.82	0	8.99739	1.20334e-24	-
TRINITY_DN49512_c0_g5	-	2.29	0	8.99725	9.40598e-23	Retrovirus-related Pol polyprotein from transposon TNT 1-94 [Apostasia shenzhenica]
TRINITY_DN48390_c3_g1	-	2.24	0	8.99294	1.82614e-23	-
TRINITY_DN32902_c0_g5	HSP17.5-M	100.06	0.16	8.99272	7.86001e-59	17.5 kDa class I heat shock protein [Glycine max]
TRINITY_DN40708_c0_g1	ERF2	151.14	0.24	8.99258	1.74448e-81	hypothetical protein POPTR_001G154100 [Populus trichocarpa]
TRINITY_DN55594_c1_g4	-	11.42	0	8.99059	7.09306e-25	-
TRINITY_DN45650_c3_g1	-	241.06	0.44	8.98556	2.09297e-38	8-amino-7-oxononanoate synthase [Ananas comosus]
TRINITY_DN55209_c0_g1	CXE17	64.29	0.1	8.98052	4.09292e-121	alpha/beta-Hydrolases superfamily protein [Zostera marina]
TRINITY_DN49548_c2_g1	-	3.61	0	8.97723	3.73886e-23	-
TRINITY_DN46607_c0_g6	-	11.75	0	8.97565	5.82366e-16	-
TRINITY_DN44002_c2_g2	-	6.15	0	8.97203	1.85148e-18	-
TRINITY_DN51358_c0_g2	-	14.69	0	8.9698	6.73913e-24	-
TRINITY_DN33483_c3_g10	-	2.22	0	8.95956	5.48271e-22	-
TRINITY_DN50310_c0_g6	-	5.28	0	8.95058	3.4314e-23	-
TRINITY_DN33054_c3_g4	-	1.55	0	8.94687	4.13593e-25	-
TRINITY_DN45819_c0_g2	BG	41.42	0.06	8.93864	2.43778e-49	basic 7S globulin [Cinnamomum micranthum f. kanehirae]
TRINITY_DN43682_c0_g1	-	39.81	0.04	8.93799	8.07863e-43	-
TRINITY_DN33713_c0_g2	-	34.77	0.04	8.9346	5.49115e-53	Fungal lipase-like domain containing protein [Parasponia andersonii]
TRINITY_DN51840_c0_g5	-	30.57	0.05	8.92755	1.08871e-170	-
TRINITY_DN43583_c0_g1	-	1.95	0	8.91405	3.8359e-24	hypothetical protein DVH24_040911 [Malus domestica]
TRINITY_DN53724_c0_g3	-	81.49	0.1	8.91259	1.50109e-136	-
TRINITY_DN48115_c1_g4	-	7.26	0	8.91139	1.82882e-23	receptor-like protein kinase HSL1 [Panicum miliaceum]
TRINITY_DN42688_c0_g3	-	1.87	0	8.91039	5.63717e-25	-
TRINITY_DN47936_c0_g3	-	2.32	0	8.90896	5.26462e-20	-
TRINITY_DN40799_c3_g6	-	1.29	0	8.90768	2.85816e-21	-
TRINITY_DN35855_c0_g5	ORC3	5.11	0	8.90765	1.90832e-23	hypothetical protein POPTR_013G077200 [Populus trichocarpa]
TRINITY_DN41802_c0_g2	-	6.65	0	8.90482	4.96456e-24	-
TRINITY_DN37982_c1_g1	-	33.55	0.02	8.89693	4.67209e-50	-
TRINITY_DN49785_c2_g1	-	1.76	0	8.89288	9.95853e-24	-
TRINITY_DN36245_c0_g1	-	1.32	0	8.89102	1.32074e-24	-
TRINITY_DN56552_c1_g1	-	3.75	0	8.88998	1.40029e-24	-
TRINITY_DN41367_c1_g8	-	129.09	0.2	8.88405	1.16672e-48	-
TRINITY_DN54888_c0_g6	-	12	0	8.86937	6.72681e-23	-
TRINITY_DN52194_c0_g3	-	9.33	0.01	8.8644	1.02984e-117	hypothetical protein CTI12_AA335310 [Artemisia annua]
TRINITY_DN55716_c5_g5	-	3.48	0	8.86041	2.2727e-23	-
TRINITY_DN40667_c0_g2	-	2.96	0	8.85083	2.19522e-19	PREDICTED: uncharacterized protein LOC105051482 [Elaeis guineensis]
TRINITY_DN35125_c0_g3	-	4.99	0	8.84582	2.37838e-24	-
TRINITY_DN47549_c4_g5	-	7.31	0	8.84423	1.09237e-22	-
TRINITY_DN33696_c0_g1	-	3.88	0	8.82977	1.30703e-18	-
TRINITY_DN47613_c2_g1	-	86.05	0.15	8.82371	9.3969e-84	PREDICTED: E3 ubiquitin-protein ligase PUB24-like [Nelumbo nucifera]
TRINITY_DN48542_c0_g5	-	9.15	0	8.82188	6.81274e-18	-
TRINITY_DN53460_c1_g1	-	1.76	0	8.82108	5.97112e-23	-
TRINITY_DN36679_c1_g1	-	11.03	0	8.81849	5.077e-20	uncharacterized protein LOC103701424 [Phoenix dactylifera]
TRINITY_DN44062_c1_g6	FLOT4	11.8	0.02	8.81212	2.80541e-73	PREDICTED: flotillin-like protein 4 [Nicotiana sylvestris]
TRINITY_DN53396_c0_g2	-	15.78	0	8.8041	1.1564e-21	-
TRINITY_DN34810_c0_g1	MEE23	20.45	0	8.80311	1.56715e-17	berberine bridge enzyme-like 15 [Coffea arabica]
TRINITY_DN38236_c4_g3	-	1.49	0	8.80295	5.83135e-20	-
TRINITY_DN36384_c1_g1	ACO2	240.46	0.42	8.79834	3.64808e-38	PREDICTED: 1-aminocyclopropane-1-carboxylate oxidase [Musa acuminata subsp. malaccensis]
TRINITY_DN45677_c4_g2	-	4.84	0	8.79833	2.67078e-23	-
TRINITY_DN49575_c0_g1	-	26.82	0	8.78997	1.57523e-23	-
TRINITY_DN27369_c0_g1	-	14.44	0	8.78969	3.52167e-10	-
TRINITY_DN32222_c1_g6	-	2.67	0	8.78801	1.30536e-22	-
TRINITY_DN41789_c2_g2	-	33.35	0.1	8.78183	4.33656e-68	-
TRINITY_DN42615_c0_g1	-	19.36	0.03	8.78005	2.69989e-125	-
TRINITY_DN54810_c1_g2	ndrB	1.58	0	8.77824	7.91196e-20	serine/threonine-protein kinase 38-like protein isoform X1 [Cinnamomum micranthum f. kanehirae]
TRINITY_DN38656_c0_g1	BHLH35	2.72	0	8.77791	8.16975e-14	transcription factor bHLH35 isoform X2 [Phoenix dactylifera]
TRINITY_DN43828_c0_g1	-	11.11	0	8.77502	1.0525e-10	-
TRINITY_DN53320_c0_g3	-	17.71	0	8.77157	4.86354e-23	-
TRINITY_DN45841_c0_g4	-	13.38	0	8.77152	7.77449e-23	-
TRINITY_DN43651_c0_g1	-	4.18	0	8.77093	1.38288e-22	-
TRINITY_DN55322_c0_g3	-	7.85	0	8.76959	1.59978e-22	-
TRINITY_DN36615_c0_g3	-	5.25	0	8.76936	1.55742e-21	-
TRINITY_DN36413_c1_g2	-	25.3	0.15	8.75953	1.00793e-75	-
TRINITY_DN46654_c1_g5	-	7.4	0	8.75774	2.25177e-20	PREDICTED: protein STRUBBELIG-RECEPTOR FAMILY 3 [Nicotiana sylvestris]
TRINITY_DN49055_c1_g1	-	2.29	0	8.75734	4.85874e-19	-
TRINITY_DN39395_c0_g1	-	2.5	0	8.75705	1.16906e-22	-
TRINITY_DN55521_c2_g2	-	3.95	0	8.7561	2.47937e-21	PREDICTED: U-box domain-containing protein 33 isoform X1 [Elaeis guineensis]
TRINITY_DN37116_c2_g6	-	14.89	0.02	8.74693	2.11001e-55	-
TRINITY_DN37072_c1_g4	-	3.49	0	8.74527	1.33955e-22	-
TRINITY_DN47436_c0_g1	MAN3	83.93	0.14	8.73766	5.07132e-80	mannan endo-1,4-beta-mannosidase 8-like [Phalaenopsis equestris]
TRINITY_DN43548_c1_g3	-	1.57	0	8.73459	7.60129e-19	PREDICTED: uncharacterized protein LOC109157329 [Ipomoea nil]
TRINITY_DN45220_c1_g3	-	135.79	0.35	8.73433	1.33283e-130	PREDICTED: uncharacterized protein LOC105045685 [Elaeis guineensis]
TRINITY_DN48612_c1_g1	-	1.85	0	8.72429	9.10084e-20	-
TRINITY_DN34898_c3_g1	-	2.84	0	8.71881	9.90554e-20	-
TRINITY_DN40793_c0_g14	-	23.15	0.03	8.71671	4.29324e-30	-
TRINITY_DN40635_c2_g6	-	60.76	0.1	8.70884	2.22747e-56	-
TRINITY_DN35797_c0_g4	-	2.32	0	8.70452	5.21977e-23	-
TRINITY_DN46144_c1_g1	-	2.36	0	8.70331	1.91763e-18	-
TRINITY_DN54025_c0_g3	-	40.55	0.06	8.70261	6.34212e-51	-
TRINITY_DN38385_c0_g5	-	4.1	0	8.70075	2.33101e-22	-
TRINITY_DN51566_c3_g2	BG	1.84	0	8.69728	3.81887e-20	PREDICTED: basic 7S globulin 2-like [Musa acuminata subsp. malaccensis]
TRINITY_DN57281_c1_g2	-	190.75	0.43	8.69665	3.86001e-117	-
TRINITY_DN41104_c2_g5	-	3.06	0	8.69345	5.73568e-23	-
TRINITY_DN45975_c1_g6	-	1.94	0	8.68976	1.77225e-18	hypothetical protein TSUD_88880 [Trifolium subterraneum]
TRINITY_DN37879_c4_g2	-	1.54	0	8.68894	2.33508e-22	-
TRINITY_DN54527_c1_g2	SBT3.12	3.46	0	8.68593	2.69404e-20	subtilisin-like protease SBT3.5 [Phoenix dactylifera]
TRINITY_DN37041_c1_g2	-	4.54	0	8.68281	2.6815e-18	-
TRINITY_DN34819_c0_g1	-	15.38	0	8.68059	1.38141e-19	-
TRINITY_DN35306_c1_g1	-	1.47	0	8.68036	1.74674e-21	-
TRINITY_DN51918_c0_g12	HSP18	270.51	0.47	8.67359	8.99616e-48	17.8 kDa class I heat shock protein-like [Phoenix dactylifera]
TRINITY_DN51818_c3_g1	-	3.18	0	8.65996	5.47936e-22	-
TRINITY_DN37829_c2_g1	-	2.92	0	8.654	5.27766e-22	-
TRINITY_DN51591_c2_g1	TY3B-I	5.55	0.01	8.65221	4.99308e-68	uncharacterized protein LOC103699041 [Phoenix dactylifera]
TRINITY_DN55855_c0_g1	-	12.42	0.15	8.65109	6.18802e-59	hypothetical protein F511_15285 [Dorcoceras hygrometricum]
TRINITY_DN34346_c1_g3	-	4.71	0	8.64938	1.3571e-19	-
TRINITY_DN41670_c0_g3	HAK5	32.12	0.06	8.645	7.66582e-148	potassium transporter [Macleaya cordata]
TRINITY_DN42014_c1_g2	-	3.45	0	8.64375	4.44866e-19	-
TRINITY_DN53389_c0_g5	-	1.09	0	8.63455	6.45395e-20	-
TRINITY_DN38328_c1_g3	RLP2	9.37	0	8.63268	5.60687e-14	tyrosine-sulfated glycopeptide receptor 1 isoform X2 [Cinnamomum micranthum f. kanehirae]
TRINITY_DN47838_c3_g2	-	1.46	0	8.62828	2.19767e-20	-
TRINITY_DN53483_c1_g2	-	1.94	0	8.62363	3.88959e-22	PREDICTED: uncharacterized protein LOC108982976 [Juglans regia]
TRINITY_DN42739_c1_g2	-	24.26	0.05	8.61686	1.03433e-76	-
TRINITY_DN39857_c0_g1	-	505.91	1	8.60787	1.25987e-116	PREDICTED: blue copper protein-like [Nicotiana tomentosiformis]
TRINITY_DN33641_c2_g2	-	2.76	0	8.60344	2.2159e-21	-
TRINITY_DN41510_c0_g3	-	2.22	0	8.60337	6.3999e-20	-
TRINITY_DN32330_c2_g3	-	4.52	0	8.59911	6.49684e-19	-
TRINITY_DN34541_c0_g1	At1g61370	24.77	0.04	8.59712	8.15027e-55	hypothetical protein CDL15_Pgr016982 [Punica granatum]
TRINITY_DN45672_c0_g2	Tf2-11	3.96	0	8.59587	3.78676e-17	PREDICTED: uncharacterized protein LOC105350950 [Fragaria vesca subsp. vesca]
TRINITY_DN50613_c0_g3	-	1.7	0	8.59359	1.85873e-18	-
TRINITY_DN48069_c1_g1	-	0.95	0	8.59038	3.80266e-22	-
TRINITY_DN42426_c1_g12	-	1.99	0	8.58707	1.40639e-19	-
TRINITY_DN36059_c0_g4	-	3.71	0	8.58354	2.57841e-14	-
TRINITY_DN48847_c0_g2	-	3.92	0	8.58004	5.53593e-22	-
TRINITY_DN39496_c0_g2	-	4.48	0	8.57303	7.27216e-19	-
TRINITY_DN54960_c0_g6	-	12.06	0	8.57107	9.00665e-21	-
TRINITY_DN53681_c2_g2	-	0.8	0	8.56805	9.85696e-21	Transposon TX1 uncharacterized 149 kDa protein [Vitis vinifera]
TRINITY_DN39941_c1_g1	PDC2	8.99	0	8.56426	1.80295e-21	PREDICTED: pyruvate decarboxylase 1-like [Musa acuminata subsp. malaccensis]
TRINITY_DN48807_c0_g1	BIOF	720.7	1.61	8.561	8.39765e-21	8-amino-7-oxononanoate synthase [Helianthus annuus]
TRINITY_DN52444_c1_g1	-	2.1	0	8.55601	4.73185e-18	-
TRINITY_DN55836_c0_g4	-	4.28	0	8.55523	8.77165e-20	-
TRINITY_DN33506_c4_g2	-	2.45	0	8.55279	4.17859e-20	-
TRINITY_DN39563_c0_g4	-	1.79	0	8.54728	1.31742e-21	polyadenylate-binding protein RBP47-like [Papaver somniferum]
TRINITY_DN44647_c0_g8	-	1.97	0	8.54711	2.82795e-16	-
TRINITY_DN38375_c0_g7	-	29.23	0.05	8.53899	1.03371e-38	PREDICTED: transmembrane protein 45B-like [Juglans regia]
TRINITY_DN55195_c1_g4	-	7.66	0	8.53846	4.63955e-19	-
TRINITY_DN40289_c1_g6	-	2.24	0	8.53694	1.57348e-14	-
TRINITY_DN42085_c1_g2	-	1.24	0	8.53682	2.02888e-17	-
TRINITY_DN52718_c3_g2	-	7.51	0	8.52088	4.58631e-20	-
TRINITY_DN37836_c1_g11	-	3.08	0	8.50791	2.33897e-21	-
TRINITY_DN42049_c1_g5	-	2.53	0	8.50186	7.63679e-21	-
TRINITY_DN42678_c1_g1	-	2.55	0	8.50078	1.25496e-19	-
TRINITY_DN57438_c4_g1	-	32.12	0	8.50025	6.40098e-18	-
TRINITY_DN45898_c0_g5	-	2.28	0	8.49659	6.53461e-15	-
TRINITY_DN40653_c0_g2	BAP2	3.59	0	8.49072	4.49649e-19	PREDICTED: BON1-associated protein 2-like [Pyrus x bretschneideri]
TRINITY_DN35912_c1_g3	-	0.99	0	8.4884	3.25369e-18	uncharacterized protein LOC109728203 [Ananas comosus]
TRINITY_DN42956_c1_g1	-	3.78	0	8.48597	3.64588e-20	-
TRINITY_DN40078_c4_g2	-	54.01	0.1	8.48407	2.50094e-148	-
TRINITY_DN45938_c0_g2	ERF095	5.97	0.01	8.48299	4.58395e-32	ethylene-responsive transcription factor ERF096-like [Phoenix dactylifera]
TRINITY_DN34572_c0_g1	-	12.51	0	8.48107	1.83482e-18	-
TRINITY_DN52788_c1_g4	-	3.65	0	8.47655	4.19769e-21	-
TRINITY_DN45329_c0_g2	-	2.67	0	8.47586	1.5246e-17	Retrovirus-related Pol polyprotein from transposon TNT 1-94 [Vitis vinifera]
TRINITY_DN36180_c1_g9	-	3.08	0	8.4644	3.7865e-18	-
TRINITY_DN38019_c2_g3	-	39.58	0.09	8.46021	7.72762e-89	uncharacterized protein LOC103716750 [Phoenix dactylifera]
TRINITY_DN36001_c1_g5	-	2.07	0	8.45242	1.77681e-19	-
TRINITY_DN40051_c1_g4	-	2.74	0	8.45126	8.63616e-16	PREDICTED: uncharacterized protein LOC105043355 [Elaeis guineensis]
TRINITY_DN54584_c0_g1	-	2.46	0	8.43999	4.46265e-17	-
TRINITY_DN37911_c3_g3	-	2.14	0	8.43854	8.80816e-19	-
TRINITY_DN32902_c0_g3	HSP17.5-M	90.86	0.19	8.43347	1.42202e-60	17.5 kDa class I heat shock protein [Glycine max]
TRINITY_DN37088_c0_g1	-	2.46	0	8.42904	6.87867e-18	-
TRINITY_DN39965_c2_g1	BHLH148	16.46	0.06	8.42832	1.56182e-64	transcription factor BHLH148-like [Phoenix dactylifera]
TRINITY_DN53334_c0_g1	-	3.49	0	8.4279	2.46602e-14	uncharacterized protein LOC103696925 [Phoenix dactylifera]
TRINITY_DN56118_c0_g1	MYB4	32.43	0.06	8.42654	2.47036e-62	transcription factor MYB4 [Ricinus communis]
TRINITY_DN56904_c1_g6	-	3.5	0	8.42574	2.48697e-19	-
TRINITY_DN40121_c0_g2	-	1.88	0	8.42516	1.42777e-17	-
TRINITY_DN37017_c2_g2	-	39.4	0.09	8.41717	3.32868e-59	-
TRINITY_DN53547_c0_g5	-	6.9	0	8.409	1.23483e-19	-
TRINITY_DN40260_c1_g1	-	23.17	0	8.40844	6.99528e-18	-
TRINITY_DN42044_c2_g2	-	4.45	0	8.40699	5.25796e-19	-
TRINITY_DN36943_c0_g3	-	5.84	0	8.40496	3.2111e-17	protein DMP7-like [Phoenix dactylifera]
TRINITY_DN56165_c3_g2	-	45.75	0.1	8.40319	1.88694e-122	-
TRINITY_DN40409_c2_g6	-	19.93	0.04	8.39782	2.84978e-65	PREDICTED: transmembrane protein 45B-like [Elaeis guineensis]
TRINITY_DN46551_c2_g7	-	2.42	0	8.3968	1.55341e-19	-
TRINITY_DN37081_c1_g8	-	3.86	0	8.38835	1.065e-11	Zinc finger, CCHC-type [Parasponia andersonii]
TRINITY_DN52002_c1_g3	-	3.45	0	8.38716	2.6835e-18	-
TRINITY_DN39571_c0_g1	-	123.74	0.42	8.383	7.99242e-157	-
TRINITY_DN52000_c0_g1	-	11.6	0	8.37781	4.1095e-11	-
TRINITY_DN56363_c0_g1	-	5.81	0.24	8.37304	3.71559e-45	-
TRINITY_DN49978_c2_g4	-	5.17	0.01	8.371	1.55739e-39	-
TRINITY_DN47790_c1_g4	-	421.01	1.06	8.36633	3.91313e-166	-
TRINITY_DN49150_c0_g1	-	1.94	0	8.36038	1.1126e-17	-
TRINITY_DN55780_c2_g2	-	9.25	0.02	8.3575	4.48894e-34	-
TRINITY_DN53552_c0_g2	At1g74360	80.32	0.2	8.35261	1.01469e-161	PREDICTED: probable LRR receptor-like serine/threonine-protein kinase At1g74360 [Musa acuminata subsp. malaccensis]
TRINITY_DN52260_c2_g5	-	5.54	0	8.35083	1.16051e-15	-
TRINITY_DN39898_c0_g1	-	34.88	0.1	8.34256	1.19115e-27	PREDICTED: miraculin-like [Musa acuminata subsp. malaccensis]
TRINITY_DN43031_c0_g1	-	5.1	0	8.34237	5.62338e-19	-
TRINITY_DN40653_c0_g4	BAP2	19	0.04	8.33762	2.90729e-33	PREDICTED: BON1-associated protein 2 [Vitis vinifera]
TRINITY_DN51057_c0_g1	-	6.5	0.01	8.3371	2.38564e-81	-
TRINITY_DN53114_c0_g4	AOC	3.05	0	8.33482	4.73184e-11	PREDICTED: allene oxide cyclase 3, chloroplastic-like [Oryza brachyantha]
TRINITY_DN44599_c1_g1	-	351.29	0.86	8.33325	1.76153e-95	unknown [Lotus japonicus]
TRINITY_DN57303_c1_g2	-	18.88	0.04	8.33073	8.88145e-47	-
TRINITY_DN37503_c3_g3	-	5.9	0	8.32751	1.34975e-19	-
TRINITY_DN49552_c0_g2	-	3.09	0	8.32666	2.33877e-15	-
TRINITY_DN48735_c0_g6	At5g53970	1.94	0	8.32566	3.50168e-17	probable aminotransferase TAT2 [Papaver somniferum]
TRINITY_DN34814_c0_g3	VQ22	251.94	0.64	8.31982	7.76444e-130	PREDICTED: VQ motif-containing protein 22-like [Cucumis sativus]
TRINITY_DN46571_c1_g2	CLT3	4.48	0.01	8.31699	4.7007e-40	hypothetical protein C5167_010912 [Papaver somniferum]
TRINITY_DN54102_c2_g5	Os11g0706600	1.94	0	8.31577	1.58992e-16	thaumatin-like protein [Cinnamomum micranthum f. kanehirae]
TRINITY_DN42070_c0_g2	HSC-I	1873.44	6.08	8.31393	2.52662e-132	Heat shock cognate 70 kDa protein [Vitis vinifera]
TRINITY_DN44928_c0_g1	At1g11920	1.89	0	8.31294	4.35099e-09	hypothetical protein VITISV_001795 [Vitis vinifera]
TRINITY_DN44572_c0_g1	-	11.94	0	8.31061	1.01439e-14	-
TRINITY_DN43186_c0_g2	-	201.45	0.45	8.30903	4.96784e-171	-
TRINITY_DN37746_c0_g1	S-ACP-DES6	11.48	0.03	8.30564	2.64471e-63	PREDICTED: stearoyl-[acyl-carrier-protein] 9-desaturase 6, chloroplastic [Tarenaya hassleriana]
TRINITY_DN42835_c3_g2	-	2.36	0	8.30472	5.98043e-16	-
TRINITY_DN55615_c0_g2	-	6.3	0.03	8.30317	6.09153e-53	PREDICTED: uncharacterized protein LOC104881057 [Vitis vinifera]
TRINITY_DN47834_c0_g2	WRKY41	1.24	0	8.30151	2.75376e-17	putative WRKY transcription factor 30, partial [Mucuna pruriens]
TRINITY_DN35983_c0_g4	-	2.59	0	8.29818	6.73112e-16	-
TRINITY_DN37601_c3_g9	-	2.35	0	8.29739	2.11433e-15	-
TRINITY_DN43640_c1_g1	-	280.96	0.74	8.29732	9.6699e-144	PREDICTED: uncharacterized protein LOC105060063 [Elaeis guineensis]
TRINITY_DN52155_c2_g9	-	1.04	0	8.29466	2.3311e-17	-
TRINITY_DN53962_c1_g3	-	6.71	0	8.29416	1.98311e-16	-
TRINITY_DN54348_c0_g7	-	21.97	0.04	8.29187	5.27495e-41	uncharacterized protein LOC100795681 [Glycine max]
TRINITY_DN49963_c3_g1	-	1.71	0	8.29083	2.56435e-17	Transposon Ty3-I Gag-Pol polyprotein [Vitis vinifera]
TRINITY_DN41753_c0_g9	-	5.33	0	8.28405	2.69226e-16	-
TRINITY_DN38260_c1_g5	-	2.98	0	8.2834	4.26564e-15	-
TRINITY_DN41138_c1_g2	ORF	1.94	0	8.2806	2.67561e-17	hypothetical protein AXF42_Ash020639 [Apostasia shenzhenica]
TRINITY_DN36249_c1_g2	-	2.08	0	8.27911	2.26602e-18	-
TRINITY_DN56972_c2_g3	-	18.59	0.02	8.27245	9.16158e-48	-
TRINITY_DN54227_c0_g2	SPA2	1.74	0	8.27211	1.60404e-18	protein SPA1-RELATED 4-like isoform X3 [Phoenix dactylifera]
TRINITY_DN51496_c2_g5	-	3.45	0	8.27084	2.06158e-17	-
TRINITY_DN49946_c0_g3	GT-3B	47.88	0.25	8.26646	1.32325e-95	LOW QUALITY PROTEIN: trihelix transcription factor GT-3b-like [Phoenix dactylifera]
TRINITY_DN53291_c3_g2	-	2.41	0	8.25974	1.71033e-16	-
TRINITY_DN51204_c0_g3	-	2.46	0	8.25902	6.69311e-46	-
TRINITY_DN41974_c0_g5	FT1	13.41	0	8.25808	5.63548e-12	galactoside 2-alpha-L-fucosyltransferase isoform X1 [Zea mays]
TRINITY_DN34986_c2_g3	-	1	0	8.25656	5.40754e-18	-
TRINITY_DN38997_c1_g1	-	1.4	0	8.25136	1.27439e-17	-
TRINITY_DN35973_c3_g1	-	25.15	0.02	8.24533	2.38114e-44	-
TRINITY_DN51893_c1_g1	-	1.37	0	8.24333	8.7058e-19	-
TRINITY_DN43825_c0_g1	-	19.78	0.05	8.23118	2.93648e-71	ribonucleoside-diphosphate reductase small chain [Arachis duranensis]
TRINITY_DN45317_c0_g2	ATHB-40	11.23	0.03	8.23062	8.9409e-28	PREDICTED: homeobox-leucine zipper protein HOX12-like [Musa acuminata subsp. malaccensis]
TRINITY_DN56746_c0_g1	TIFY10A	12.87	0	8.22423	8.76649e-13	PREDICTED: protein TIFY 10a [Elaeis guineensis]
TRINITY_DN37552_c0_g1	TYDC2	1.19	0	8.22235	3.48805e-08	PREDICTED: tyrosine/DOPA decarboxylase 2-like [Nelumbo nucifera]
TRINITY_DN53543_c0_g2	-	5.42	0	8.21957	6.43643e-16	-
TRINITY_DN46798_c1_g4	HSP23.6	2064.98	5.88	8.21559	2.40637e-143	PREDICTED: small heat shock protein, chloroplastic-like isoform X1 [Nelumbo nucifera]
TRINITY_DN38387_c4_g1	-	1.32	0	8.2152	1.55188e-13	unnamed protein product [Oryza sativa Japonica Group]
TRINITY_DN39402_c2_g3	-	2.14	0	8.20532	4.25986e-16	uncharacterized protein LOC113291632 [Papaver somniferum]
TRINITY_DN45580_c1_g5	-	3.04	0	8.20528	8.28056e-17	-
TRINITY_DN40347_c1_g1	-	4.62	0	8.20479	4.34056e-14	-
TRINITY_DN41549_c1_g3	-	50.72	0.11	8.20379	1.99107e-29	thaumatin-like protein 1b [Sorghum bicolor]
TRINITY_DN39571_c0_g2	-	2.22	0	8.20106	5.37305e-15	-
TRINITY_DN45837_c1_g3	-	1.66	0	8.19854	5.38854e-17	uncharacterized protein LOC110907579 [Helianthus annuus]
TRINITY_DN47863_c5_g1	-	26.14	0	8.19688	1.70127e-07	hypothetical protein CKAN_01329200 [Cinnamomum micranthum f. kanehirae]
TRINITY_DN37133_c2_g6	-	2.89	0	8.19521	4.91947e-17	-
TRINITY_DN48264_c1_g3	-	2.02	0	8.1904	2.15361e-15	-
TRINITY_DN50477_c4_g1	-	34.01	0.08	8.19025	4.14869e-33	-
TRINITY_DN36991_c0_g4	-	2.59	0	8.18732	1.01149e-16	-
TRINITY_DN38842_c0_g2	-	1.84	0	8.18612	1.9952e-13	Uncharacterized protein TCM_016762 [Theobroma cacao]
TRINITY_DN33022_c3_g5	-	2.21	0	8.18533	1.29208e-16	-
TRINITY_DN38834_c1_g1	-	9.26	0.02	8.18327	1.06425e-67	-
TRINITY_DN54316_c0_g1	mkkA	99.45	0.27	8.1786	2.51871e-77	mitogen-activated protein kinase kinase kinase 18-like [Phoenix dactylifera]
TRINITY_DN54745_c0_g7	-	1.35	0	8.17625	3.84174e-15	LINE-1 retrotransposable element ORF2 protein [Vitis vinifera]
TRINITY_DN57135_c1_g2	FUT1	11.76	0	8.17456	3.74387e-14	galactoside 2-alpha-L-fucosyltransferase-like [Manihot esculenta]
TRINITY_DN35166_c2_g6	-	6.88	0	8.17085	8.73387e-16	-
TRINITY_DN39251_c0_g5	-	6.21	0	8.16488	4.78589e-13	-
TRINITY_DN44871_c0_g6	-	1.76	0	8.1619	2.35206e-16	-
TRINITY_DN41549_c1_g1	TL1	513.94	2.25	8.15758	2.79761e-94	PREDICTED: thaumatin-like protein 1 [Musa acuminata subsp. malaccensis]
TRINITY_DN41804_c0_g3	-	1.5	0	8.1497	1.18074e-17	-
TRINITY_DN50536_c0_g2	-	3.93	0.01	8.14735	2.91396e-40	-
TRINITY_DN36151_c2_g4	-	1.78	0	8.14516	2.80264e-17	-
TRINITY_DN40098_c0_g6	-	9.23	0.02	8.14158	1.96167e-36	-
TRINITY_DN38614_c0_g1	-	2.56	0	8.13696	3.61923e-15	-
TRINITY_DN47165_c1_g5	EMS1	11.98	0.03	8.13366	1.04797e-35	PREDICTED: probable serine/threonine-protein kinase At1g01540 [Elaeis guineensis]
TRINITY_DN31163_c0_g1	-	1.79	0	8.13019	1.23481e-16	-
TRINITY_DN43979_c0_g1	-	6.48	0	8.12776	2.47075e-16	-
TRINITY_DN40395_c0_g1	-	2.38	0	8.12749	9.81646e-13	PREDICTED: serpin-ZXA-like [Musa acuminata subsp. malaccensis]
TRINITY_DN35724_c1_g5	-	5.35	0	8.11704	1.71127e-13	hypothetical protein AXF42_Ash013405 [Apostasia shenzhenica]
TRINITY_DN38820_c2_g1	-	13.73	0	8.11575	5.95643e-15	PREDICTED: uncharacterized protein LOC104089526 [Nicotiana tomentosiformis]
TRINITY_DN38112_c1_g1	-	36.56	0.11	8.11378	1.03457e-122	PREDICTED: acidic endochitinase-like [Juglans regia]
TRINITY_DN47988_c3_g2	-	8.91	0	8.11235	2.28342e-17	-
TRINITY_DN38698_c1_g2	-	3.71	0	8.1101	5.29504e-13	-
TRINITY_DN44603_c0_g1	-	26.61	0.07	8.10142	3.15573e-44	hypothetical protein GW17_00020812 [Ensete ventricosum]
TRINITY_DN54509_c0_g5	-	1.46	0	8.09657	3.1078e-16	-
TRINITY_DN48631_c1_g1	At2g19130	3.7	0	8.08847	9.21756e-12	PREDICTED: G-type lectin S-receptor-like serine/threonine-protein kinase B120 isoform X1 [Elaeis guineensis]
TRINITY_DN44071_c0_g2	-	1.51	0	8.08701	1.85934e-13	-
TRINITY_DN51371_c0_g1	GIP	11.08	0	8.08697	3.3196e-17	putative polyprotein [Oryza sativa Japonica Group]
TRINITY_DN31694_c0_g1	-	7.49	0	8.0828	6.30046e-14	-
TRINITY_DN52252_c2_g1	-	1.37	0	8.078	3.71023e-15	PREDICTED: uncharacterized protein LOC103974748 [Musa acuminata subsp. malaccensis]
TRINITY_DN55794_c0_g1	-	3.04	0	8.07501	1.79086e-14	-
TRINITY_DN51820_c6_g1	-	1.99	0	8.07353	1.22834e-15	-
TRINITY_DN48807_c0_g2	-	296.35	0.78	8.07207	7.82698e-36	-
TRINITY_DN43369_c0_g1	-	5.36	0	8.06861	2.39152e-14	-
TRINITY_DN52615_c2_g1	-	1.08	0	8.068	3.25251e-14	hypothetical protein VITISV_001809 [Vitis vinifera]
TRINITY_DN35059_c2_g3	-	1.5	0	8.06576	5.55436e-17	-
TRINITY_DN46441_c0_g2	-	4.88	0	8.06243	3.47175e-16	-
TRINITY_DN44323_c1_g5	-	3.4	0	8.05425	1.03249e-16	-
TRINITY_DN52060_c1_g3	TIFY10A	44.83	0.14	8.04876	1.04727e-39	PREDICTED: protein TIFY 10b-like [Musa acuminata subsp. malaccensis]
TRINITY_DN40004_c1_g1	-	1.52	0	8.0454	5.54254e-13	Retrovirus-related Pol polyprotein from transposon TNT 1-94 [Vitis vinifera]
TRINITY_DN48211_c0_g1	-	3	0	8.04472	1.79826e-16	-
TRINITY_DN54018_c1_g4	-	2.92	0	8.042	3.65771e-14	-
TRINITY_DN33419_c2_g6	-	1.79	0	8.04011	7.26361e-17	-
TRINITY_DN56715_c2_g3	-	8.83	0	8.03975	2.71373e-14	-
TRINITY_DN53284_c1_g5	-	1.33	0	8.03818	5.08169e-11	-
TRINITY_DN53742_c1_g3	-	1.88	0	8.0318	1.20113e-13	-
TRINITY_DN34270_c3_g2	-	4.42	0.01	8.03102	2.13134e-23	uncharacterized protein LOC105041961 [Elaeis guineensis]
TRINITY_DN53152_c1_g1	ACA7	717.97	1.65	8.02656	4.14681e-135	alpha carbonic anhydrase 7-like [Ziziphus jujuba]
TRINITY_DN44036_c0_g4	-	6.74	0	8.02578	1.21348e-12	-
TRINITY_DN44672_c0_g5	DRP5A	2.05	0	8.02178	8.43067e-15	dynamin-related protein 5A [Phoenix dactylifera]
TRINITY_DN34848_c2_g5	-	2.51	0	8.0212	9.65577e-16	-
TRINITY_DN43719_c2_g1	MYB108	10.39	0.08	8.02016	2.93645e-47	transcription factor MYB2-like [Phoenix dactylifera]
TRINITY_DN49055_c1_g4	-	1.79	0	8.01786	5.00474e-13	-
TRINITY_DN31807_c0_g1	-	81.34	0.19	8.01632	2.13769e-132	-
TRINITY_DN48787_c0_g4	-	3.85	0	8.01417	6.94377e-15	-
TRINITY_DN34686_c1_g7	-	1.65	0	8.01411	1.1715e-14	-
TRINITY_DN50456_c2_g2	-	8.96	0.03	8.01215	9.20438e-65	-
TRINITY_DN53548_c1_g1	-	2.05	0	8.01037	4.83732e-08	PREDICTED: uncharacterized protein LOC105051482 [Elaeis guineensis]
TRINITY_DN35157_c1_g9	-	1.52	0	8.00893	1.18553e-15	-
TRINITY_DN44968_c1_g6	At4g39110	1.87	0	8.00563	1.05428e-12	hypothetical protein GW17_00027785 [Ensete ventricosum]
TRINITY_DN47532_c2_g2	-	0.83	0	8.00485	1.36495e-14	hypothetical protein CK203_089049 [Vitis vinifera]
TRINITY_DN37080_c1_g1	CML19	37.7	0.12	8.00153	5.54681e-94	putative calcium-binding protein CML19 [Cinnamomum micranthum f. kanehirae]
TRINITY_DN46389_c1_g5	-	16.82	0.04	8.00085	1.48498e-24	-
TRINITY_DN42967_c2_g1	-	1.87	0	7.99901	1.6175e-11	-
TRINITY_DN41257_c0_g2	-	82.94	0.24	7.99681	2.67167e-54	-
TRINITY_DN57083_c2_g2	-	2.89	0	7.99613	3.17709e-11	-
TRINITY_DN32360_c2_g7	-	2.04	0	7.9946	3.8295e-14	-
TRINITY_DN54108_c3_g1	-	0.74	0	7.99421	1.50092e-15	-
TRINITY_DN32896_c0_g3	-	22.32	0.04	7.99338	3.7833e-33	-
TRINITY_DN50923_c3_g1	-	1.73	0	7.99148	1.86859e-11	-
TRINITY_DN39396_c1_g1	-	2.24	0.01	7.98896	1.85732e-33	-
TRINITY_DN43310_c0_g2	-	1105.08	3.62	7.98831	5.65205e-36	PREDICTED: uncharacterized protein LOC105032593 [Elaeis guineensis]
TRINITY_DN34908_c0_g6	-	7.8	0	7.98726	2.09856e-13	-
TRINITY_DN49713_c0_g4	-	0.92	0	7.98184	6.52605e-14	-
TRINITY_DN36782_c0_g4	RD19D	2.24	0	7.98099	5.56635e-11	PREDICTED: cysteine proteinase 15A-like, partial [Nicotiana tabacum]
TRINITY_DN34302_c1_g3	-	5.68	0	7.97652	1.74681e-14	-
TRINITY_DN47576_c0_g1	-	62.49	0.11	7.97619	4.63001e-35	putative xyloglucan endotransglucosylase/hydrolase protein 23 [Vitis vinifera]
TRINITY_DN53542_c0_g1	-	112.74	0.37	7.97597	1.89657e-95	PREDICTED: uncharacterized protein LOC101217506 [Cucumis sativus]
TRINITY_DN49768_c0_g3	-	1.18	0	7.97232	3.42952e-09	putative protein binding protein [Cinnamomum micranthum f. kanehirae]
TRINITY_DN36558_c1_g1	-	94.11	0.19	7.96801	5.52749e-56	-
TRINITY_DN54060_c2_g2	-	1.37	0	7.96266	6.41677e-13	uncharacterized protein LOC103701003 [Phoenix dactylifera]
TRINITY_DN42431_c0_g4	-	6.57	0	7.96238	2.14472e-13	beta-1,3-galactosyltransferase pvg3-like [Phoenix dactylifera]
TRINITY_DN55652_c0_g4	-	2.82	0	7.95865	7.19523e-16	-
TRINITY_DN35228_c0_g6	-	326.6	1.06	7.95853	2.67755e-56	uncharacterized protein LOC112015309 [Quercus suber]
TRINITY_DN49459_c1_g2	-	11.78	0.03	7.95785	7.38313e-39	-
TRINITY_DN50485_c0_g2	-	1.21	0	7.95605	4.04414e-15	-
TRINITY_DN50898_c0_g2	-	0.57	0	7.95165	1.86234e-15	-
TRINITY_DN46896_c1_g2	-	1.25	0	7.95145	1.45975e-12	-
TRINITY_DN42956_c2_g1	-	1.96	0	7.94585	2.34828e-15	-
TRINITY_DN38951_c0_g1	-	1.97	0	7.94584	9.72157e-16	-
TRINITY_DN35142_c2_g6	-	11.84	0.02	7.94274	2.40378e-53	-
TRINITY_DN40824_c0_g2	-	1.86	0	7.94211	5.01545e-15	-
TRINITY_DN50877_c1_g4	-	3.15	0.01	7.94182	3.63776e-40	-
TRINITY_DN46966_c2_g1	-	474.24	1.67	7.93884	3.24861e-110	-
TRINITY_DN46887_c1_g6	-	3.5	0	7.93357	4.07401e-14	-
TRINITY_DN38209_c1_g2	-	1.56	0	7.92907	1.43702e-13	-
TRINITY_DN44620_c1_g5	-	0.82	0	7.92378	2.24402e-14	-
TRINITY_DN51434_c0_g1	-	6.57	0	7.91659	3.61433e-14	-
TRINITY_DN33419_c2_g3	-	2.84	0	7.91647	4.90098e-14	-
TRINITY_DN40029_c2_g3	-	4.35	0	7.91543	2.50356e-14	-
TRINITY_DN53686_c0_g2	-	21.22	0	7.91502	1.78562e-08	-
TRINITY_DN50614_c2_g8	-	15.17	0	7.91328	4.31445e-11	-
TRINITY_DN42960_c0_g4	-	1.34	0	7.91316	3.65607e-13	-
TRINITY_DN55291_c1_g2	-	3.38	0	7.91313	2.38629e-14	Metal tolerance protein 4 isoform B [Glycine soja]
TRINITY_DN34852_c0_g5	-	1.47	0	7.91059	1.64442e-13	-
TRINITY_DN53979_c1_g2	MLO6	2.79	0	7.90552	1.39765e-10	hypothetical protein GW17_00030633 [Ensete ventricosum]
TRINITY_DN34466_c0_g2	WRKY71	7.26	0.01	7.90213	1.27481e-30	probable WRKY transcription factor 50 isoform X1 [Sorghum bicolor]
TRINITY_DN44770_c0_g2	-	2.01	0	7.90204	4.42872e-09	-
TRINITY_DN42540_c3_g1	-	3.96	0	7.90001	2.18874e-14	-
TRINITY_DN49979_c2_g2	-	1.84	0	7.89809	9.14727e-12	-
TRINITY_DN36707_c2_g3	-	3.51	0	7.89633	4.31007e-15	-
TRINITY_DN34875_c3_g3	-	1.42	0	7.89543	3.74421e-15	-
TRINITY_DN48257_c0_g6	-	4.47	0	7.89449	2.29876e-14	-
TRINITY_DN50853_c0_g2	-	4.81	0	7.89305	3.02153e-13	uncharacterized protein LOC110098973 [Dendrobium catenatum]
TRINITY_DN46758_c5_g1	-	5.64	0	7.89205	5.12612e-10	-
TRINITY_DN56114_c2_g3	-	4.61	0	7.89106	1.54e-15	polyprotein [Oryza sativa]
TRINITY_DN40760_c0_g2	-	2.23	0	7.88919	5.24736e-14	-
TRINITY_DN42773_c1_g5	-	3.54	0	7.88853	1.83722e-15	-
TRINITY_DN54976_c0_g1	-	1.65	0	7.88535	1.04671e-12	-
TRINITY_DN50246_c0_g1	ACO1	1129.63	3.83	7.88298	1.00036e-81	1-aminocyclopropane-1-carboxylate oxidase 1-like [Phoenix dactylifera]
TRINITY_DN55957_c0_g3	-	12.9	0.04	7.87713	7.76718e-51	-
TRINITY_DN32968_c2_g4	-	1.55	0	7.87516	1.13096e-12	-
TRINITY_DN35306_c1_g2	-	165.14	0.61	7.87513	2.6705e-135	-
TRINITY_DN53547_c0_g1	-	5.85	0	7.87448	1.41634e-13	-
TRINITY_DN52131_c0_g3	-	15.39	0.04	7.87266	1.24314e-43	-
TRINITY_DN37798_c0_g1	-	37.63	0.31	7.87138	5.55147e-119	-
TRINITY_DN47479_c0_g2	-	5.33	0.02	7.86921	3.97734e-33	-
TRINITY_DN54654_c0_g3	-	25.35	0	7.86559	2.4592e-15	-
TRINITY_DN46115_c1_g2	-	15.09	0	7.86173	1.57386e-10	-
TRINITY_DN40459_c0_g8	-	1.3	0	7.85487	1.02831e-34	-
TRINITY_DN37704_c1_g2	-	2.15	0	7.85358	1.73836e-14	-
TRINITY_DN55004_c1_g3	-	2.63	0	7.85121	1.6562e-13	-
TRINITY_DN52709_c0_g3	-	2.83	0	7.84061	9.22501e-14	-
TRINITY_DN52697_c3_g1	-	1.48	0	7.84023	1.9504e-13	-
TRINITY_DN38404_c0_g1	-	1.13	0	7.83916	3.98771e-11	-
TRINITY_DN51284_c3_g7	At3g50940	11.76	0.03	7.83854	1.41581e-36	protein HYPER-SENSITIVITY-RELATED 4 [Populus trichocarpa]
TRINITY_DN44500_c3_g2	-	2.62	0	7.83734	2.03619e-12	-
TRINITY_DN32726_c0_g1	-	1.87	0	7.83733	1.2596e-14	-
TRINITY_DN43142_c2_g5	-	3.45	0	7.83708	6.36158e-13	-
TRINITY_DN43491_c0_g1	-	41.55	0.14	7.83241	3.542e-94	uncharacterized protein LOC109724339 [Ananas comosus]
TRINITY_DN38897_c0_g4	-	2.36	0	7.82798	1.12229e-14	-
TRINITY_DN45465_c1_g6	-	3.49	0	7.82716	5.96367e-09	-
TRINITY_DN44561_c1_g3	-	15.39	0.05	7.82567	1.64355e-69	uncharacterized protein LOC110100310 [Dendrobium catenatum]
TRINITY_DN44354_c0_g2	-	7.36	0	7.82436	1.97265e-13	-
TRINITY_DN33713_c0_g4	-	24.86	0.08	7.82323	2.0299e-45	-
TRINITY_DN38074_c0_g7	-	11.37	0.03	7.81914	9.549e-43	-
TRINITY_DN45543_c0_g1	-	1.07	0	7.81581	1.78418e-14	-
TRINITY_DN38336_c2_g6	-	6.45	0	7.81348	1.90923e-14	-
TRINITY_DN38484_c1_g7	HSC-2	1480.71	8.76	7.81261	4.66289e-98	PREDICTED: heat shock cognate 70 kDa protein 2-like [Gossypium raimondii]
TRINITY_DN41070_c0_g6	-	2.85	0	7.81097	2.68612e-13	-
TRINITY_DN49619_c0_g1	-	4	0	7.81049	2.05794e-13	Retrovirus-related Pol polyprotein from transposon TNT 1-94 [Cajanus cajan]
TRINITY_DN52171_c0_g1	-	1.5	0	7.80561	5.67199e-12	-
TRINITY_DN39782_c0_g2	-	2.83	0	7.80306	5.00353e-12	-
TRINITY_DN31286_c0_g2	-	2.33	0	7.80257	2.19869e-14	-
TRINITY_DN55775_c1_g1	-	12.8	0.06	7.79869	1.54595e-60	-
TRINITY_DN56318_c0_g1	-	3.47	0.01	7.79862	2.634e-36	-
TRINITY_DN35471_c3_g2	-	1.64	0	7.7954	9.90253e-14	-
TRINITY_DN39680_c0_g1	-	5.26	0	7.79532	5.96995e-12	RNA-directed DNA polymerase like [Apostasia shenzhenica]
TRINITY_DN32902_c0_g1	HSP17.5-M	92.88	0.33	7.79198	4.59881e-63	17.5 kDa class I heat shock protein [Glycine max]
TRINITY_DN52960_c0_g1	-	1.03	0	7.79112	1.54124e-14	LINE-1 reverse transcriptase-like [Vitis vinifera]
TRINITY_DN49115_c0_g3	-	1.44	0	7.79049	1.22965e-14	-
TRINITY_DN51918_c0_g2	-	703.15	2.35	7.78696	2.22251e-67	PREDICTED: 18.1 kDa class I heat shock protein [Elaeis guineensis]
TRINITY_DN57319_c0_g4	-	85.66	0.31	7.78527	4.29496e-46	-
TRINITY_DN44669_c0_g4	ERF109	11.79	0	7.78432	7.64108e-14	Os08g0474000, partial [Oryza sativa Japonica Group]
TRINITY_DN39385_c3_g2	-	3.22	0	7.78309	1.01125e-13	-
TRINITY_DN37070_c0_g1	At3g28580	2.44	0	7.78161	6.27941e-11	PREDICTED: AAA-ATPase ASD, mitochondrial-like [Elaeis guineensis]
TRINITY_DN42249_c0_g3	-	2.11	0	7.77852	1.79328e-13	-
TRINITY_DN46243_c0_g1	At2g38640	7.24	0.03	7.77841	3.86659e-15	PREDICTED: protein LURP-one-related 8-like [Elaeis guineensis]
TRINITY_DN55407_c2_g2	-	6.52	0	7.77737	3.57143e-10	-
TRINITY_DN33554_c0_g1	-	2.73	0	7.77555	1.97264e-14	-
TRINITY_DN49946_c0_g2	-	23.03	0.11	7.77264	1.86811e-59	hypothetical protein CK203_039525 [Vitis vinifera]
TRINITY_DN37884_c0_g6	-	3	0	7.77078	2.53489e-11	-
TRINITY_DN45897_c1_g1	-	3.24	0	7.76897	4.07328e-13	-
TRINITY_DN43752_c0_g7	-	42.37	0.16	7.76749	4.29777e-121	-
TRINITY_DN22860_c0_g1	-	13.47	0	7.76426	4.42579e-14	-
TRINITY_DN43686_c0_g4	-	1.87	0	7.76294	1.81803e-12	-
TRINITY_DN55371_c0_g6	ABCC6	64.25	0.24	7.76043	9.80551e-113	ABC transporter C family member 3-like isoform X2 [Phoenix dactylifera]
TRINITY_DN40992_c0_g1	-	477.04	1.79	7.75799	8.17794e-65	hypothetical protein GW17_00046356 [Ensete ventricosum]
TRINITY_DN34891_c2_g2	Os11g0706600	1.29	0	7.75779	2.41904e-12	PREDICTED: thaumatin-like protein isoform X1 [Musa acuminata subsp. malaccensis]
TRINITY_DN54899_c0_g2	-	12.12	0.04	7.75694	3.38701e-35	-
TRINITY_DN35441_c0_g3	OsI_35105	1.8	0	7.75528	1.19378e-10	PREDICTED: pyruvate kinase 2, cytosolic-like [Nelumbo nucifera]
TRINITY_DN41286_c0_g2	-	11.15	0	7.75435	4.8781e-14	-
TRINITY_DN39857_c0_g3	-	1.16	0	7.75244	3.83518e-12	-
TRINITY_DN42842_c3_g1	-	1.42	0	7.75067	1.91285e-13	hypothetical protein TSUD_232390 [Trifolium subterraneum]
TRINITY_DN39893_c1_g2	-	13.77	0	7.74786	3.58727e-14	-
TRINITY_DN44035_c0_g1	-	18.29	0.06	7.74466	8.97394e-60	-
TRINITY_DN38654_c0_g5	-	3.39	0	7.7406	7.44169e-12	hypothetical protein LSAT_4X22280 [Lactuca sativa]
TRINITY_DN55321_c3_g1	-	1.55	0	7.73906	2.30123e-36	-
TRINITY_DN40317_c0_g1	-	1.86	0	7.73595	2.19585e-14	-
TRINITY_DN48437_c2_g1	-	2.46	0	7.7346	1.72322e-12	-
TRINITY_DN47183_c5_g1	-	5.77	0.02	7.73346	2.63894e-31	-
TRINITY_DN41670_c0_g1	-	2.59	0	7.73237	2.08151e-14	-
TRINITY_DN50045_c2_g1	-	1.26	0	7.73237	2.09677e-14	-
TRINITY_DN51139_c0_g7	-	1.57	0	7.73178	4.34178e-11	-
TRINITY_DN52450_c0_g1	At4g23740	9.85	0.03	7.72953	6.32141e-39	PREDICTED: probable inactive receptor kinase At4g23740 [Elaeis guineensis]
TRINITY_DN54027_c0_g1	-	611.07	2.73	7.72908	1.61631e-155	-
TRINITY_DN48226_c0_g1	-	0.79	0	7.7289	1.06467e-13	-
TRINITY_DN34735_c0_g1	UBC20	2.06	0	7.72832	1.76085e-10	ubiquitin-conjugating enzyme E2 20-like [Phoenix dactylifera]
TRINITY_DN53262_c0_g1	-	11.39	0	7.72183	1.06467e-13	-
TRINITY_DN34512_c1_g3	-	2.95	0	7.72057	4.44903e-11	-
TRINITY_DN40333_c1_g1	-	0.85	0	7.71963	2.60938e-13	-
TRINITY_DN53581_c0_g1	-	0.68	0	7.71626	3.91776e-11	-
TRINITY_DN37838_c1_g1	-	2.65	0	7.71491	5.96683e-12	-
TRINITY_DN39471_c1_g3	-	58.46	0.21	7.7119	4.12215e-22	17.6 kDa class I heat shock protein 2-like [Carica papaya]
TRINITY_DN34351_c2_g1	-	2.21	0	7.71037	7.52118e-14	-
TRINITY_DN33683_c3_g9	-	3.01	0	7.70707	5.9752e-09	-
TRINITY_DN38858_c0_g2	HSFC1	109.98	0.46	7.70182	8.95644e-120	heat stress transcription factor C-1 [Prunus persica]
TRINITY_DN54491_c0_g4	At1g47710	1.33	0	7.70155	3.52836e-11	hypothetical protein B296_00003692, partial [Ensete ventricosum]
TRINITY_DN57364_c1_g1	VAMP725	145.65	2.37	7.70119	9.31567e-85	PREDICTED: vesicle-associated membrane protein 722-like [Gossypium hirsutum]
TRINITY_DN48617_c1_g2	-	1.71	0	7.70013	4.36688e-14	-
TRINITY_DN54314_c1_g4	-	3.12	0	7.70009	1.47517e-12	-
TRINITY_DN49102_c1_g2	-	1.46	0	7.69516	1.7698e-11	-
TRINITY_DN48632_c1_g3	-	3.1	0.15	7.6938	5.17169e-31	uncharacterized protein LOC103717641 [Phoenix dactylifera]
TRINITY_DN56176_c1_g1	-	17.33	0	7.69359	4.68794e-12	-
TRINITY_DN42985_c6_g3	-	4.26	0	7.6897	1.95403e-12	-
TRINITY_DN51727_c0_g2	-	1.96	0.01	7.68877	2.2166e-34	-
TRINITY_DN45515_c2_g7	-	2.2	0.01	7.68717	3.76548e-33	-
TRINITY_DN37483_c2_g2	-	70.22	0.27	7.6868	1.09148e-58	uncharacterized protein LOC109727861 [Ananas comosus]
TRINITY_DN36698_c0_g2	-	3.11	0	7.68548	8.51198e-13	putative ribonuclease H protein [Vitis vinifera]
TRINITY_DN41768_c1_g1	-	2.13	0	7.6847	1.11158e-11	-
TRINITY_DN54604_c0_g2	-	6.9	0	7.68345	3.44966e-13	-
TRINITY_DN49606_c1_g5	-	1.07	0	7.68147	3.64975e-13	-
TRINITY_DN50542_c0_g4	-	3.11	0	7.68103	3.20339e-13	-
TRINITY_DN46578_c1_g1	-	454.51	1.88	7.68055	2.76302e-159	uncharacterized protein LOC103695812 [Phoenix dactylifera]
TRINITY_DN42021_c1_g1	-	1.36	0	7.67793	2.01595e-13	-
TRINITY_DN44199_c0_g2	-	1.52	0	7.67783	4.74425e-11	-
TRINITY_DN49994_c2_g5	-	4.81	0	7.67668	2.00386e-13	-
TRINITY_DN56659_c0_g1	HSP17.5-M	1427.68	5.95	7.67392	9.43206e-99	17.5 kDa class I heat shock protein [Glycine max]
TRINITY_DN43877_c0_g2	-	3.05	0	7.67347	1.24962e-12	-
TRINITY_DN50847_c1_g1	-	2.49	0	7.67227	4.70534e-12	-
TRINITY_DN35434_c2_g2	-	5.87	0.02	7.67083	4.19897e-45	-
TRINITY_DN53738_c1_g3	-	8.87	0.02	7.66946	1.92775e-28	stellacyanin-like [Dendrobium catenatum]
TRINITY_DN30957_c0_g1	-	5.93	0	7.66596	1.30093e-13	-
TRINITY_DN36851_c0_g3	-	1.81	0	7.66528	1.59433e-13	-
TRINITY_DN54157_c1_g2	-	1.04	0	7.66491	4.7359e-10	-
TRINITY_DN34913_c0_g3	-	6.36	0.02	7.6648	3.67265e-25	-
TRINITY_DN39007_c1_g3	-	2.09	0	7.66337	2.30524e-13	-
TRINITY_DN33055_c1_g4	-	0.79	0	7.66285	5.40635e-13	-
TRINITY_DN51031_c3_g1	-	1.56	0	7.66241	6.21524e-13	-
TRINITY_DN50723_c1_g3	-	2.1	0	7.65947	1.62207e-13	-
TRINITY_DN45157_c1_g2	-	6.32	0	7.65734	1.40674e-12	putative nucleotidyltransferase, Ribonuclease H [Rosa chinensis]
TRINITY_DN52795_c0_g6	-	37.14	0.09	7.65348	1.53954e-63	-
TRINITY_DN52167_c0_g3	-	1.85	0	7.65211	1.0075e-10	-
TRINITY_DN49622_c0_g12	-	0.78	0	7.65044	3.2986e-13	-
TRINITY_DN50955_c0_g4	-	1.44	0	7.64602	1.39247e-12	PREDICTED: uncharacterized protein LOC108990317 [Juglans regia]
TRINITY_DN39727_c1_g4	-	1.47	0	7.64593	2.14911e-11	-
TRINITY_DN55820_c0_g2	-	7.46	0	7.64473	3.44285e-11	-
TRINITY_DN39634_c2_g1	-	1.78	0	7.64397	9.53454e-13	-
TRINITY_DN39029_c1_g5	-	1.71	0	7.64389	1.01587e-08	-
TRINITY_DN53088_c5_g3	-	1.89	0	7.64286	1.7019e-12	hypothetical protein PanWU01x14_350640, partial [Parasponia andersonii]
TRINITY_DN34243_c1_g4	-	2.2	0	7.64215	5.36543e-10	Integrase [Actinidia chinensis var. chinensis]
TRINITY_DN53600_c1_g3	-	9.46	0.03	7.63997	1.02775e-34	-
TRINITY_DN35645_c2_g3	-	7.28	0.02	7.63752	2.73135e-48	-
TRINITY_DN33171_c1_g2	-	5.14	0	7.6361	1.86644e-13	-
TRINITY_DN46277_c0_g1	-	1.53	0	7.63516	4.31537e-11	-
TRINITY_DN47360_c1_g7	-	1.4	0	7.63316	1.60409e-13	-
TRINITY_DN39509_c1_g10	-	11.87	0.01	7.63095	6.54746e-13	-
TRINITY_DN53068_c0_g3	-	2.78	0	7.63025	1.54829e-13	-
TRINITY_DN43816_c0_g3	-	3.08	0	7.62941	9.39497e-10	hypothetical protein MTR_4g119090 [Medicago truncatula]
TRINITY_DN46606_c0_g1	-	1.19	0	7.62914	2.746e-12	-
TRINITY_DN53738_c1_g1	SRO3	489.63	2.05	7.62472	8.64616e-165	probable inactive poly [ADP-ribose] polymerase SRO3 isoform X1 [Phoenix dactylifera]
TRINITY_DN50042_c0_g3	-	6.88	0.02	7.62391	2.07529e-33	-
TRINITY_DN33942_c3_g1	-	2.83	0	7.62066	3.4479e-13	-
TRINITY_DN34242_c0_g5	-	1.78	0	7.61786	1.43402e-12	-
TRINITY_DN45240_c2_g8	-	3.06	0	7.61642	2.34122e-13	-
TRINITY_DN41751_c0_g2	-	15.21	0.07	7.61571	1.34747e-61	-
TRINITY_DN54972_c0_g1	TUR2	23.55	0.08	7.6157	2.38596e-56	PREDICTED: ABC transporter G family member 36-like isoform X1 [Musa acuminata subsp. malaccensis]
TRINITY_DN42865_c2_g4	-	1.29	0	7.60788	1.29273e-10	-
TRINITY_DN31910_c0_g1	-	2.57	0	7.60784	1.64511e-12	-
TRINITY_DN46904_c1_g3	-	2.16	0	7.60762	1.94054e-12	-
TRINITY_DN38324_c1_g1	-	6.13	0.04	7.6054	1.46093e-40	-
TRINITY_DN46642_c1_g1	-	14.65	0.07	7.60249	2.59102e-30	-
TRINITY_DN35636_c3_g10	-	7.32	0	7.5935	5.35364e-12	-
TRINITY_DN33449_c0_g1	-	1.51	0	7.59304	7.53811e-12	-
TRINITY_DN36708_c1_g4	-	2.23	0.01	7.59262	2.2205e-30	-
TRINITY_DN45194_c1_g2	-	7.62	0	7.59135	1.2657e-10	-
TRINITY_DN55165_c0_g3	-	2.05	0	7.58694	1.45685e-10	-
TRINITY_DN47369_c0_g4	-	1.87	0	7.58661	2.50239e-08	-
TRINITY_DN52960_c0_g3	-	1.94	0	7.58624	9.87041e-11	-
TRINITY_DN42290_c5_g1	-	4.96	0	7.58329	3.68944e-12	-
TRINITY_DN54965_c2_g2	-	124.46	0.53	7.58024	4.28133e-70	-
TRINITY_DN42466_c1_g3	RBL	9.36	0.01	7.57926	7.76539e-30	protein RBL-like [Phoenix dactylifera]
TRINITY_DN49974_c0_g3	BAK1	3.43	0	7.57741	9.21108e-11	LRR receptor kinase SERK2-like [Phoenix dactylifera]
TRINITY_DN53629_c1_g1	-	3.34	0.01	7.57674	2.88106e-37	-
TRINITY_DN50160_c4_g1	-	1.47	0	7.57636	2.01414e-09	-
TRINITY_DN49479_c0_g2	-	1.67	0	7.57504	2.7898e-12	-
TRINITY_DN51750_c1_g3	-	2.52	0	7.57309	6.60001e-11	-
TRINITY_DN38064_c3_g1	-	3.12	0	7.57248	4.8907e-13	-
TRINITY_DN46823_c0_g8	-	2.81	0	7.57059	2.22313e-11	-
TRINITY_DN53246_c1_g1	-	5.78	0	7.57012	3.41782e-12	-
TRINITY_DN50968_c0_g3	-	7.69	0.02	7.56995	2.42321e-17	histone H1 [Carica papaya]
TRINITY_DN40750_c2_g6	-	2.11	0	7.56912	3.13419e-11	-
TRINITY_DN32919_c0_g1	-	1.65	0	7.5674	1.00406e-11	-
TRINITY_DN35913_c0_g5	-	7.01	0	7.5642	2.2839e-12	-
TRINITY_DN52365_c1_g4	-	3.29	0	7.56218	1.01826e-07	-
TRINITY_DN55652_c0_g5	-	4.03	0	7.56206	5.31406e-13	-
TRINITY_DN47613_c2_g2	PUB23	184.6	0.79	7.56189	6.03786e-31	PREDICTED: E3 ubiquitin-protein ligase PUB23-like [Elaeis guineensis]
TRINITY_DN38419_c0_g4	-	2.31	0	7.55891	5.43055e-13	-
TRINITY_DN52260_c2_g2	-	5.63	0	7.55671	5.13457e-12	-
TRINITY_DN48219_c0_g2	-	4.82	0.15	7.55628	5.981e-15	-
TRINITY_DN45545_c0_g2	-	3.53	0	7.55571	8.04948e-11	-
TRINITY_DN41338_c0_g2	-	4.29	0	7.55397	5.43431e-13	uncharacterized protein LOC110756882 [Prunus avium]
TRINITY_DN42612_c2_g2	-	1.61	0	7.5528	3.56869e-11	-
TRINITY_DN36064_c0_g5	-	1.18	0	7.5467	2.77219e-12	-
TRINITY_DN42431_c0_g5	-	12.5	0.05	7.5467	7.24779e-29	hypothetical protein GW17_00007532 [Ensete ventricosum]
TRINITY_DN32262_c1_g4	-	3.4	0.01	7.54451	1.25392e-31	-
TRINITY_DN40023_c1_g3	-	2.85	0	7.54133	2.20144e-12	Villin-4 isoform A [Glycine soja]
TRINITY_DN51696_c2_g6	-	4.81	0.02	7.54007	5.51453e-60	-
TRINITY_DN40710_c0_g1	-	6.21	0	7.53967	4.93549e-11	-
TRINITY_DN34308_c1_g1	-	5.47	0	7.53919	7.15992e-12	uncharacterized protein LOC110714726 [Chenopodium quinoa]
TRINITY_DN34105_c0_g3	-	5.97	0	7.53776	9.47885e-10	-
TRINITY_DN48352_c1_g5	-	12.58	0	7.53656	2.27833e-10	-
TRINITY_DN40233_c3_g2	-	435.65	1.47	7.53442	1.63938e-194	PREDICTED: uncharacterized protein LOC103986672 [Musa acuminata subsp. malaccensis]
TRINITY_DN57069_c0_g2	-	1.26	0	7.53221	8.01459e-11	-
TRINITY_DN51432_c0_g7	-	1.29	0	7.52918	1.67128e-08	-
TRINITY_DN36845_c2_g1	-	1.01	0	7.52892	6.75489e-11	-
TRINITY_DN54321_c1_g4	-	3.88	0	7.52752	7.19831e-12	-
TRINITY_DN50271_c0_g1	-	12.34	0.06	7.52692	9.31804e-58	-
TRINITY_DN43990_c5_g1	-	3.23	0	7.52597	6.61175e-11	-
TRINITY_DN35483_c2_g2	-	1.87	0	7.52031	3.54786e-12	-
TRINITY_DN33476_c0_g11	-	1.86	0	7.51997	1.19024e-11	-
TRINITY_DN41957_c2_g3	-	1.02	0	7.51893	1.88084e-11	-
TRINITY_DN35900_c2_g4	-	4.25	0	7.5181	1.27212e-11	-
TRINITY_DN32902_c0_g2	-	16.91	0	7.51782	2.56881e-11	-
TRINITY_DN49086_c1_g3	-	50.66	0.26	7.51674	3.80319e-107	-
TRINITY_DN36535_c0_g2	-	1.97	0.01	7.5156	9.07681e-28	-
TRINITY_DN45259_c5_g5	-	2.58	0	7.51351	4.31568e-09	-
TRINITY_DN46738_c2_g2	-	1.2	0	7.51248	5.36034e-12	-
TRINITY_DN53353_c0_g1	EXL1	59.9	0.21	7.5118	1.62017e-66	PREDICTED: protein EXORDIUM-like [Elaeis guineensis]
TRINITY_DN50399_c0_g1	-	1.99	0	7.511	1.94885e-11	-
TRINITY_DN37323_c1_g6	CYP71A9	2.4	0.01	7.50965	5.37319e-22	cytochrome P450 71A1-like [Phoenix dactylifera]
TRINITY_DN43040_c0_g4	-	5.33	0	7.509	1.96659e-12	-
TRINITY_DN35578_c0_g1	-	4.35	0	7.50762	2.06241e-12	-
TRINITY_DN48155_c5_g3	-	5.29	0	7.50183	2.13918e-11	-
TRINITY_DN54976_c0_g2	-	92.6	0.4	7.50062	3.51654e-168	hypothetical protein AQUCO_00201281v1 [Aquilegia coerulea]
TRINITY_DN47527_c0_g9	-	1.58	0	7.50001	1.20695e-10	-
TRINITY_DN41039_c1_g2	-	1.52	0	7.49951	1.8648e-11	uncharacterized protein LOC111370094 [Olea europaea var. sylvestris]
TRINITY_DN45738_c3_g5	-	1.86	0	7.49753	4.07815e-10	-
TRINITY_DN44431_c0_g5	ZAT11	78.38	0.3	7.49569	9.43354e-42	PREDICTED: zinc finger protein ZAT11 [Elaeis guineensis]
TRINITY_DN48212_c2_g2	-	0.99	0	7.49448	5.90213e-09	-
TRINITY_DN39923_c3_g1	-	3.23	0	7.49383	1.561e-10	-
TRINITY_DN56601_c0_g6	-	2.22	0	7.4896	9.17139e-08	-
TRINITY_DN55804_c0_g1	-	3.17	0	7.48941	3.48314e-12	-
TRINITY_DN46759_c0_g1	TIFY10A	435.28	1.93	7.4884	4.92648e-107	protein TIFY 10a-like [Ananas comosus]
TRINITY_DN51524_c0_g4	-	11.01	0.04	7.48763	3.83221e-20	-
TRINITY_DN41991_c1_g6	-	2.23	0	7.48649	2.46464e-12	-
TRINITY_DN51140_c1_g3	-	2.49	0	7.48529	5.72284e-11	-
TRINITY_DN47635_c1_g1	ycf15-A	2.68	0	7.48069	1.64858e-12	-
TRINITY_DN41847_c0_g5	-	3.51	0	7.4795	4.03695e-11	-
TRINITY_DN46905_c0_g4	YPTM2	3.95	0	7.47883	1.82012e-11	GTP-binding protein YPTM2-like isoform X1 [Phoenix dactylifera]
TRINITY_DN49380_c0_g1	-	126.39	0.6	7.47877	5.09372e-178	-
TRINITY_DN34661_c2_g3	-	1.24	0	7.47833	1.69393e-08	-
TRINITY_DN47300_c1_g2	-	6.73	0	7.47665	3.07692e-12	-
TRINITY_DN33457_c5_g3	-	2.02	0	7.47581	5.69824e-11	Putative ribonuclease H protein At1g65750 family, partial [Cajanus cajan]
TRINITY_DN38168_c1_g1	-	1.27	0	7.47249	1.72346e-11	-
TRINITY_DN36195_c0_g4	-	1.2	0	7.46512	4.58269e-10	-
TRINITY_DN53223_c0_g1	-	2.23	0	7.4647	3.68436e-12	-
TRINITY_DN36785_c2_g1	-	13.88	0	7.46384	4.67317e-11	-
TRINITY_DN46354_c0_g1	-	225.65	1.03	7.46336	3.7033e-167	-
TRINITY_DN52570_c1_g3	-	2.68	0	7.46281	1.35375e-08	-
TRINITY_DN50098_c1_g3	-	2.69	0	7.46219	2.96899e-12	-
TRINITY_DN35426_c0_g2	-	6.61	0	7.46205	2.47057e-12	-
TRINITY_DN56393_c0_g11	-	1.47	0	7.45993	8.65027e-10	-
TRINITY_DN40933_c1_g5	-	4.11	0	7.45876	8.40618e-12	-
TRINITY_DN41847_c0_g2	GA2OX8	11.71	0.03	7.45716	3.25814e-44	Oxoglutarate/iron-dependent dioxygenase [Cinnamomum micranthum f. kanehirae]
TRINITY_DN49433_c1_g4	-	0.87	0	7.4566	2.07307e-10	-
TRINITY_DN33095_c2_g1	-	3.81	0	7.4537	1.35616e-11	-
TRINITY_DN54853_c1_g3	-	7.13	0	7.4529	6.48729e-10	-
TRINITY_DN44168_c0_g5	-	2.21	0.01	7.45215	5.97988e-27	PREDICTED: uncharacterized protein LOC105042607 [Elaeis guineensis]
TRINITY_DN50376_c0_g2	-	4.13	0	7.45148	2.41967e-11	-
TRINITY_DN47461_c1_g3	-	19.89	0	7.4503	1.0149e-11	-
TRINITY_DN46627_c1_g1	GSTU7	118.17	0.6	7.44809	5.36135e-113	glutathione S-transferase U10 [Amborella trichopoda]
TRINITY_DN40998_c5_g5	-	3.73	0	7.44801	8.56968e-12	-
TRINITY_DN40517_c3_g4	-	4.11	0.01	7.44627	5.688e-26	-
TRINITY_DN53844_c1_g1	-	2.02	0.01	7.44429	7.61543e-46	reverse transcriptase domain, Reverse transcriptase zinc-binding domain protein [Artemisia annua]
TRINITY_DN48154_c2_g5	-	2.97	0	7.44369	1.06729e-11	-
TRINITY_DN46620_c0_g3	-	2.25	0	7.44134	4.90739e-11	-
TRINITY_DN36659_c3_g2	-	3.65	0	7.43803	4.52223e-11	-
TRINITY_DN52390_c3_g5	AZF1	436.64	2.03	7.4368	1.18456e-91	zinc-finger protein, partial [Elaeis guineensis]
TRINITY_DN39870_c0_g3	WRKY71	21.4	0.1	7.43547	8.53181e-69	WRKY transcription factor 28-like [Phoenix dactylifera]
TRINITY_DN54369_c0_g1	-	1.76	0	7.43261	2.34376e-10	-
TRINITY_DN33696_c0_g3	-	1.42	0	7.43255	4.48796e-09	-
TRINITY_DN37537_c1_g3	-	1.08	0	7.43223	4.31643e-12	-
TRINITY_DN48089_c0_g1	-	7.72	0.03	7.43136	2.57196e-48	-
TRINITY_DN55674_c2_g6	-	3.2	0.01	7.42814	3.92442e-40	Retrovirus-related Pol polyprotein from transposon TNT 1-94 [Cajanus cajan]
TRINITY_DN43423_c3_g3	-	4.32	0	7.42662	1.98134e-06	-
TRINITY_DN54274_c2_g2	-	9.82	0	7.42353	7.61761e-10	-
TRINITY_DN52423_c0_g2	-	29.5	0.07	7.42256	1.64539e-53	-
TRINITY_DN46720_c0_g2	-	3.43	0	7.42082	5.1736e-12	-
TRINITY_DN37769_c2_g4	-	3.28	0.01	7.42042	2.64997e-44	-
TRINITY_DN39711_c0_g3	HSFB2C	172.71	1.22	7.41811	1.16813e-177	Heat shock factor (HSF)-type [Macleaya cordata]
TRINITY_DN33287_c1_g5	-	4.78	0	7.4176	1.08088e-10	-
TRINITY_DN32266_c0_g6	-	1.52	0	7.41422	1.78887e-10	-
TRINITY_DN43576_c0_g3	-	1.95	0	7.4137	6.76156e-11	-
TRINITY_DN47759_c0_g1	-	2.41	0	7.41252	7.67307e-09	-
TRINITY_DN42478_c0_g1	-	1.79	0	7.41211	1.15626e-11	TIR-NBS-LRR type disease resistance protein [Arachis hypogaea]
TRINITY_DN45659_c0_g1	-	2.01	0.01	7.41176	9.97373e-26	-
TRINITY_DN55101_c1_g7	-	1.64	0	7.41098	3.18655e-11	-
TRINITY_DN37271_c0_g3	-	1.49	0	7.41097	7.77246e-12	-
TRINITY_DN38087_c0_g2	-	0.9	0	7.41003	4.91053e-11	-
TRINITY_DN32797_c1_g1	-	5.15	0.02	7.40987	2.7604e-39	-
TRINITY_DN54634_c2_g4	-	1.23	0	7.40515	3.03144e-09	-
TRINITY_DN41257_c0_g1	-	161.45	0.88	7.40494	7.6408e-165	PREDICTED: uncharacterized protein LOC105033368 [Elaeis guineensis]
TRINITY_DN44883_c0_g7	-	2.13	0	7.40394	4.07002e-11	-
TRINITY_DN40863_c0_g2	-	56.33	0.27	7.40358	3.96941e-117	-
TRINITY_DN44916_c3_g5	-	2.14	0	7.40069	8.32887e-10	-
TRINITY_DN57009_c0_g1	B120	18.5	0.09	7.39751	9.83079e-72	PREDICTED: G-type lectin S-receptor-like serine/threonine-protein kinase B120 [Nelumbo nucifera]
TRINITY_DN45724_c0_g2	-	1.25	0	7.39645	8.98125e-07	-
TRINITY_DN42240_c0_g1	-	1.36	0	7.39559	3.80181e-11	-
TRINITY_DN32883_c1_g2	-	4.7	0	7.39559	3.8018e-11	-
TRINITY_DN40048_c1_g5	-	2.42	0	7.39178	9.35786e-08	-
TRINITY_DN52124_c3_g2	-	4.68	0	7.39035	2.71618e-11	Retrovirus-related Pol polyprotein LINE-1 [Panicum miliaceum]
TRINITY_DN48493_c0_g2	-	25.33	0.11	7.38941	1.70954e-70	-
TRINITY_DN38336_c2_g2	-	5.87	0	7.38935	5.29337e-11	-
TRINITY_DN34982_c1_g4	-	2.56	0	7.38923	2.35459e-10	-
TRINITY_DN41903_c2_g6	-	0.54	0	7.38807	1.38602e-09	Serine/threonine-protein phosphatase 7 long form-like [Vitis vinifera]
TRINITY_DN55723_c0_g1	Crnkl1	580.3	2.9	7.3876	5.95968e-20	PREDICTED: uncharacterized protein LOC105042502 [Elaeis guineensis]
TRINITY_DN45372_c0_g4	-	9.14	0	7.38204	2.25966e-11	-
TRINITY_DN34879_c0_g2	-	42.3	0.23	7.38111	6.6305e-85	-
TRINITY_DN57008_c1_g1	FAD7	96.03	0.63	7.38016	8.58278e-128	omega-3 fatty acid desaturase [Zostera marina]
TRINITY_DN33652_c0_g3	-	3.67	0	7.37963	4.5331e-10	uncharacterized protein LOC107433329 [Ziziphus jujuba]
TRINITY_DN37255_c0_g7	-	0.88	0	7.37759	3.56333e-11	-
TRINITY_DN50180_c1_g6	-	2.42	0.01	7.37703	6.00818e-30	-
TRINITY_DN50407_c0_g1	-	2.15	0	7.37475	9.46954e-12	-
TRINITY_DN50564_c4_g1	-	29.3	0.11	7.37474	1.95751e-26	-
TRINITY_DN41839_c2_g2	-	1.94	0	7.37362	6.37398e-09	uncharacterized protein LOC113272005 [Papaver somniferum]
TRINITY_DN44775_c0_g2	-	5.54	0	7.37221	7.06509e-11	-
TRINITY_DN47793_c0_g1	HSP18.2	2803.25	13.32	7.37186	1.2316e-106	chaperone [Agave tequilana]
TRINITY_DN36288_c1_g1	-	2.96	0	7.36784	2.91144e-10	-
TRINITY_DN45625_c2_g6	-	146.65	0.68	7.36741	4.30743e-68	-
TRINITY_DN56496_c1_g3	-	1.83	0	7.36707	1.18163e-08	-
TRINITY_DN35269_c3_g2	-	4.53	0	7.36696	1.39463e-10	-
TRINITY_DN50709_c2_g3	-	2.42	0	7.36412	1.80023e-11	-
TRINITY_DN43309_c1_g3	-	1.37	0	7.36302	2.92469e-11	-
TRINITY_DN53521_c0_g1	-	3.8	0	7.36179	1.60346e-09	-
TRINITY_DN35792_c0_g3	-	1.4	0	7.36049	1.65289e-11	hypothetical protein AXF42_Ash006410 [Apostasia shenzhenica]
TRINITY_DN32335_c0_g1	-	21.03	0.33	7.3576	7.16758e-64	-
TRINITY_DN39208_c3_g2	-	7.31	0.04	7.35504	3.51592e-73	-
TRINITY_DN33677_c0_g4	GLT3	98.71	0.47	7.35201	1.27509e-57	LOW QUALITY PROTEIN: uncharacterized protein LOC109847280 [Asparagus officinalis]
TRINITY_DN39262_c0_g3	-	54.58	0.33	7.35145	1.53838e-58	-
TRINITY_DN54239_c2_g4	-	1.71	0	7.35048	3.44132e-09	-
TRINITY_DN32682_c0_g8	-	2.36	0	7.34422	1.51593e-09	-
TRINITY_DN40266_c1_g4	-	1.52	0	7.34294	5.33648e-11	-
TRINITY_DN49287_c2_g5	-	2.14	0	7.34205	1.79508e-11	-
TRINITY_DN34970_c0_g1	-	0.72	0	7.34205	1.79905e-11	-
TRINITY_DN37490_c1_g4	-	1.96	0	7.34203	8.47679e-11	-
TRINITY_DN38617_c1_g4	-	0.94	0	7.34199	1.34841e-09	-
TRINITY_DN46968_c0_g2	ERF109	1.06	0	7.33979	3.37819e-11	hypothetical protein GW17_00018241 [Ensete ventricosum]
TRINITY_DN24816_c0_g1	-	15.08	0	7.33835	1.15975e-10	-
TRINITY_DN31570_c0_g2	-	2.56	0	7.33819	3.57445e-11	-
TRINITY_DN42731_c2_g4	-	2.42	0	7.33382	6.50137e-09	-
TRINITY_DN34521_c2_g2	-	2.72	0.01	7.33201	7.95824e-25	-
TRINITY_DN38521_c4_g5	-	1.79	0	7.33077	2.57749e-10	hypothetical protein AQUCO_04500136v1 [Aquilegia coerulea]
TRINITY_DN37897_c1_g2	-	6.17	0.02	7.32867	3.69763e-28	-
TRINITY_DN50109_c1_g3	-	2.29	0	7.3281	1.04227e-09	-
TRINITY_DN37705_c0_g1	-	0.69	0	7.32786	1.40581e-10	-
TRINITY_DN48234_c1_g1	-	11.35	0.06	7.3262	5.0307e-51	-
TRINITY_DN37041_c1_g1	-	8.57	0.02	7.32509	3.28451e-25	-
TRINITY_DN32559_c4_g9	-	1.8	0	7.32505	8.14534e-11	Retrovirus-related Pol polyprotein from transposon TNT 1-94 [Apostasia shenzhenica]
TRINITY_DN49648_c0_g3	-	0.55	0	7.32504	6.65907e-11	-
TRINITY_DN52609_c4_g3	-	2.09	0	7.31703	2.45703e-11	-
TRINITY_DN44802_c0_g4	-	1.34	0	7.3156	4.16233e-11	-
TRINITY_DN32621_c0_g1	-	3.17	0.01	7.31457	3.55241e-29	-
TRINITY_DN52904_c0_g1	-	108.68	0.71	7.31368	3.08577e-98	hypothetical protein B296_00038152 [Ensete ventricosum]
TRINITY_DN40588_c0_g2	-	2.59	0	7.31251	4.64217e-11	-
TRINITY_DN54634_c2_g6	-	1204.24	6.02	7.31154	2.69388e-38	18.2 class I small shock hsp [Pinellia ternata]
TRINITY_DN44587_c3_g2	-	7.56	0.03	7.30814	6.27018e-64	-
TRINITY_DN44394_c0_g1	-	3.38	0	7.30782	1.98543e-11	-
TRINITY_DN36586_c0_g4	-	1.06	0	7.30682	3.83027e-10	-
TRINITY_DN48020_c1_g3	-	8.64	0.02	7.30067	9.7437e-25	PREDICTED: uncharacterized protein LOC100254049 [Vitis vinifera]
TRINITY_DN37097_c0_g4	-	5.51	0	7.30039	9.27116e-11	-
TRINITY_DN56985_c1_g3	-	1.59	0	7.30038	6.96093e-11	-
TRINITY_DN51760_c0_g6	-	3.7	0	7.29981	8.10178e-09	-
TRINITY_DN49193_c0_g7	-	1.99	0	7.29975	2.50959e-11	-
TRINITY_DN35080_c1_g4	-	1.99	0	7.29758	1.79974e-09	Retrovirus-related Pol polyprotein from transposon TNT 1-94 [Vitis vinifera]
TRINITY_DN41467_c2_g4	ATL42	0.92	0	7.29417	9.09045e-11	E3 ubiquitin-protein ligase ATL42-like [Phoenix dactylifera]
TRINITY_DN49629_c2_g2	-	1.77	0	7.29255	3.72249e-11	-
TRINITY_DN52557_c2_g1	-	1.55	0	7.28998	3.53117e-09	-
TRINITY_DN49095_c1_g1	-	6.25	0	7.28694	4.76561e-11	-
TRINITY_DN40704_c4_g3	-	2.43	0	7.28687	3.16052e-09	uncharacterized protein LOC111990597, partial [Quercus suber]
TRINITY_DN39890_c0_g3	-	3.73	0	7.28655	1.5712e-06	PREDICTED: LOW QUALITY PROTEIN: G-type lectin S-receptor-like serine/threonine-protein kinase At2g19130 [Elaeis guineensis]
TRINITY_DN31798_c0_g1	-	1.47	0	7.28334	4.08542e-11	PREDICTED: uncharacterized protein LOC105060558 [Elaeis guineensis]
TRINITY_DN50264_c4_g2	-	1.98	0	7.28321	2.53675e-11	-
TRINITY_DN43365_c0_g6	-	1.83	0	7.2828	2.3544e-10	-
TRINITY_DN41732_c3_g9	-	4.13	0.02	7.27752	6.3643e-37	-
TRINITY_DN33679_c2_g9	CHX19	3.62	0	7.27407	7.96224e-06	PREDICTED: cation/H(+) antiporter 19-like [Elaeis guineensis]
TRINITY_DN40395_c1_g3	Os03g0610650	2.36	0	7.27309	1.66068e-10	serpin-ZXA [Sorghum bicolor]
TRINITY_DN39948_c0_g1	-	1.19	0	7.2688	9.54096e-07	-
TRINITY_DN48801_c1_g7	-	1.09	0	7.26854	1.51566e-10	-
TRINITY_DN47920_c0_g4	-	2.15	0	7.26764	5.68002e-11	-
TRINITY_DN38697_c0_g1	-	10.88	0.07	7.26542	2.22173e-62	uncharacterized protein LOC113691966 [Coffea arabica]
TRINITY_DN42608_c0_g2	-	64.31	0.27	7.26472	7.46664e-90	PREDICTED: uncharacterized protein LOC109506151 [Elaeis guineensis]
TRINITY_DN48453_c1_g6	-	7.89	0.03	7.25751	7.10422e-28	-
TRINITY_DN32216_c1_g8	AZF2	170.14	0.9	7.25727	2.64263e-78	zinc finger protein ZAT10 [Phoenix dactylifera]
TRINITY_DN51136_c1_g6	-	0.99	0	7.25542	1.62009e-10	-
TRINITY_DN48258_c0_g2	-	1.48	0	7.25263	4.97177e-10	-
TRINITY_DN47217_c1_g4	-	1.74	0	7.25191	1.93288e-09	-
TRINITY_DN55326_c3_g6	-	1.55	0	7.25072	1.75905e-08	-
TRINITY_DN53879_c2_g6	-	2.16	0	7.25068	9.06186e-11	-
TRINITY_DN40711_c0_g1	-	2.48	0	7.24861	5.21255e-11	-
TRINITY_DN32378_c1_g3	-	0.57	0	7.24738	6.6346e-11	-
TRINITY_DN42382_c2_g3	-	3.75	0.08	7.24574	9.83388e-28	-
TRINITY_DN39471_c1_g4	-	681.15	3.94	7.24473	2.08366e-89	class I heat shock-like protein [Cinnamomum micranthum f. kanehirae]
TRINITY_DN47436_c1_g4	-	26.19	0.17	7.24439	9.64996e-50	-
TRINITY_DN48589_c1_g3	-	5.4	0	7.24362	7.12369e-11	-
TRINITY_DN50567_c1_g2	-	39.73	0.2	7.24252	5.59559e-98	-
TRINITY_DN35459_c0_g1	-	1.97	0	7.24211	3.98651e-09	-
TRINITY_DN38615_c1_g4	-	4.78	0	7.23879	7.03052e-07	-
TRINITY_DN40480_c0_g6	-	1.88	0	7.23703	1.272e-09	-
TRINITY_DN41743_c1_g2	-	11.07	0	7.23508	2.83849e-09	ataxia telangiectasia mutated family protein [Dendrobium catenatum]
TRINITY_DN33710_c3_g5	-	0.86	0	7.23457	1.80629e-08	hypothetical protein [Beta vulgaris subsp. vulgaris]
TRINITY_DN42834_c1_g5	-	2.22	0	7.23454	2.37212e-09	-
TRINITY_DN36986_c1_g2	-	1.33	0	7.23306	1.3649e-08	-
TRINITY_DN49173_c0_g5	-	31.8	0.17	7.23062	4.44711e-86	-
TRINITY_DN32517_c1_g4	-	5.81	0	7.22881	1.20919e-10	-
TRINITY_DN36264_c1_g4	-	1.69	0	7.22839	2.62902e-10	-
TRINITY_DN56179_c0_g1	SRK	28.11	0.42	7.22631	1.55928e-56	PREDICTED: G-type lectin S-receptor-like serine/threonine-protein kinase B120 isoform X1 [Elaeis guineensis]
TRINITY_DN46897_c1_g5	-	7.87	0	7.22253	3.34887e-10	-
TRINITY_DN40462_c1_g6	-	8.88	0	7.2185	2.5398e-10	-
TRINITY_DN45458_c2_g1	At2g27500	179.18	0.96	7.21808	1.22179e-114	glucan endo-1,3-beta-glucosidase 14 [Phoenix dactylifera]
TRINITY_DN55775_c1_g5	-	5.4	0	7.21276	4.33012e-08	-
TRINITY_DN36306_c2_g1	-	1.38	0	7.21215	7.92853e-10	-
TRINITY_DN33914_c0_g1	-	0.86	0	7.20906	4.61653e-10	-
TRINITY_DN40979_c0_g8	-	5.33	0	7.20612	2.90967e-10	-
TRINITY_DN45571_c3_g2	At1g78530	2.59	0.01	7.2033	1.80765e-20	receptor-like serine/threonine-protein kinase At1g78530 isoform X3 [Phoenix dactylifera]
TRINITY_DN40910_c0_g4	BG	103.21	0.57	7.19946	7.5486e-49	PREDICTED: basic 7S globulin 2-like [Nelumbo nucifera]
TRINITY_DN32961_c0_g5	-	0.77	0	7.19855	4.58767e-09	-
TRINITY_DN50307_c1_g1	-	2	0	7.19687	5.20946e-09	-
TRINITY_DN52919_c0_g3	-	1.87	0	7.19474	9.26769e-08	Retrovirus-related Pol polyprotein from transposon TNT 1-94 [Apostasia shenzhenica]
TRINITY_DN41351_c0_g2	-	2.92	0	7.19352	3.73689e-06	-
TRINITY_DN57374_c1_g1	AGO2	359.68	1.58	7.19127	2.35949e-166	protein argonaute 2-like [Phoenix dactylifera]
TRINITY_DN33032_c0_g4	-	1.76	0	7.18788	1.03331e-10	-
TRINITY_DN52501_c0_g9	-	29.36	0.11	7.1876	2.71145e-19	-
TRINITY_DN51249_c4_g5	-	2.72	0	7.18685	1.903e-10	PREDICTED: uncharacterized protein LOC105055177 [Elaeis guineensis]
TRINITY_DN41705_c0_g2	-	1.62	0	7.18598	2.57686e-09	-
TRINITY_DN40439_c1_g1	-	3.19	0	7.1839	5.43728e-10	-
TRINITY_DN43089_c2_g1	-	9.87	0.14	7.17949	1.74289e-25	-
TRINITY_DN43427_c0_g1	-	31.78	0.22	7.17709	7.14076e-59	-
TRINITY_DN47980_c1_g7	MYB4	36.71	0.2	7.17694	1.56095e-68	transcription factor MYB4 [Phoenix dactylifera]
TRINITY_DN55500_c0_g7	-	1.17	0	7.17608	6.11719e-09	-
TRINITY_DN44311_c0_g5	-	1.75	0	7.17543	3.56402e-08	-
TRINITY_DN53488_c2_g10	-	5.92	0	7.17294	1.03495e-07	-
TRINITY_DN53284_c1_g7	-	1.03	0	7.17272	2.83195e-10	-
TRINITY_DN37675_c0_g5	-	55.26	0.31	7.17232	1.21393e-128	hypothetical protein B296_00028825 [Ensete ventricosum]
TRINITY_DN56639_c1_g7	-	1.67	0	7.17069	1.55373e-08	-
TRINITY_DN36237_c3_g5	-	1.32	0	7.1693	3.69561e-10	-
TRINITY_DN45714_c0_g6	-	5.74	0	7.16658	6.79665e-10	-
TRINITY_DN34134_c1_g7	-	2.22	0	7.16637	1.56446e-10	Retrovirus-related Pol polyprotein LINE-1 [Zea mays]
TRINITY_DN39039_c2_g5	-	1	0	7.16531	2.9518e-10	-
TRINITY_DN37804_c0_g8	ABCB11	45.42	0.1	7.1635	2.25874e-39	ABC transporter B family member 9 [Vitis vinifera]
TRINITY_DN54734_c2_g3	At1g06800	0.38	0	7.16244	1.00853e-10	Lipase [Macleaya cordata]
TRINITY_DN44821_c0_g6	-	1.36	0.01	7.16126	6.92775e-27	-
TRINITY_DN34344_c0_g8	-	1.95	0	7.16117	1.51998e-10	-
TRINITY_DN52057_c1_g2	-	1.57	0	7.15913	1.8735e-09	-
TRINITY_DN47461_c1_g4	-	3.34	0	7.15746	1.42024e-08	-
TRINITY_DN51599_c0_g1	NPF5.6	1.83	0	7.15664	1.8136e-09	LOW QUALITY PROTEIN: protein NRT1/ PTR FAMILY 5.6 [Herrania umbratica]
TRINITY_DN40064_c1_g5	-	6.7	0	7.15511	4.62697e-10	-
TRINITY_DN31411_c0_g2	-	1.89	0	7.15432	2.37235e-08	-
TRINITY_DN34896_c2_g1	-	4.61	0.02	7.15431	7.76281e-24	-
TRINITY_DN39748_c0_g4	-	2.64	0	7.1505	5.03682e-10	-
TRINITY_DN53638_c0_g1	IQM2	26.3	0.16	7.14974	1.04438e-121	IQ domain-containing protein IQM2-like [Phoenix dactylifera]
TRINITY_DN41712_c0_g3	-	3.77	0	7.14778	9.27085e-10	-
TRINITY_DN47372_c2_g11	PHN1	2.66	0	7.14743	1.2228e-08	Protein argonaute PNH1 [Ananas comosus]
TRINITY_DN35362_c3_g4	-	2.26	0	7.14545	2.08701e-10	-
TRINITY_DN33592_c0_g1	-	5.37	0.03	7.14304	6.63353e-20	hypothetical protein Lr923_ref, partial [Lumnitzera racemosa]
TRINITY_DN48300_c0_g1	-	14.02	0.08	7.14179	2.03984e-98	-
TRINITY_DN38459_c1_g3	-	33.14	0.15	7.14148	1.56495e-26	PREDICTED: uncharacterized protein LOC109233592 [Nicotiana attenuata]
TRINITY_DN35099_c0_g5	At1g74360	44.16	0.24	7.13996	7.06265e-87	putative LRR receptor-like serine/threonine-protein kinase [Cinnamomum micranthum f. kanehirae]
TRINITY_DN52041_c2_g4	-	1.69	0	7.13918	1.91327e-10	-
TRINITY_DN47326_c1_g5	-	2.69	0.01	7.13859	1.82054e-20	-
TRINITY_DN33591_c1_g3	-	0.94	0	7.13811	9.44093e-10	-
TRINITY_DN41150_c1_g2	-	5.06	0	7.13689	3.76442e-09	-
TRINITY_DN57369_c1_g2	At3g28600	309.26	1.71	7.13595	3.0499e-36	hypothetical protein EUGRSUZ_L007902, partial [Eucalyptus grandis]
TRINITY_DN51618_c1_g6	-	7.97	0	7.13536	1.75913e-10	-
TRINITY_DN38527_c0_g1	-	2.17	0	7.13399	2.44602e-09	-
TRINITY_DN34847_c3_g3	-	7.54	0	7.1335	1.20787e-09	PREDICTED: uncharacterized protein LOC108996332 [Juglans regia]
TRINITY_DN53504_c0_g2	-	2.23	0.01	7.13295	3.0233e-24	-
TRINITY_DN44553_c0_g2	-	0.95	0	7.13282	3.00023e-10	-
TRINITY_DN52703_c0_g2	-	15.62	0.33	7.13268	2.84961e-53	-
TRINITY_DN52131_c0_g2	At1g32860	177.7	1.2	7.13242	1.09063e-89	glucan endo-1,3-beta-glucosidase 14-like [Dendrobium catenatum]
TRINITY_DN37602_c0_g3	-	502.2	2.93	7.12899	6.87065e-75	-
TRINITY_DN48326_c1_g5	-	2.11	0	7.12763	7.90349e-10	-
TRINITY_DN40635_c2_g7	-	160.87	0.91	7.1273	3.83817e-65	hypothetical protein Csa_3G813040 [Cucumis sativus]
TRINITY_DN32719_c1_g8	-	1.48	0	7.12623	4.61792e-10	-
TRINITY_DN42250_c2_g5	-	5.76	0.03	7.12579	1.20275e-24	-
TRINITY_DN45490_c0_g3	-	2.68	0.01	7.12417	1.01617e-20	-
TRINITY_DN40664_c1_g1	-	1.13	0	7.12374	8.94839e-09	-
TRINITY_DN49279_c0_g5	-	2.77	0	7.12348	3.9341e-08	-
TRINITY_DN43806_c1_g2	-	53.32	0.29	7.12236	2.41387e-79	-
TRINITY_DN56110_c1_g2	-	139.53	0.79	7.12021	3.92579e-111	-
TRINITY_DN41997_c1_g2	-	2.12	0.01	7.11923	5.46142e-25	-
TRINITY_DN41269_c0_g2	-	3.12	0	7.11786	2.81095e-10	-
TRINITY_DN41671_c0_g2	XTH23	16.78	0.08	7.11737	2.06803e-23	hypothetical protein B296_00040949 [Ensete ventricosum]
TRINITY_DN33261_c1_g1	pol	3.01	0	7.11581	7.54379e-10	Transposon Ty3-G Gag-Pol polyprotein [Vitis vinifera]
TRINITY_DN48095_c0_g1	BAT1	16.96	0.15	7.11495	1.79925e-54	amino-acid permease BAT1 homolog isoform X1 [Hevea brasiliensis]
TRINITY_DN43643_c0_g3	-	1.11	0	7.11424	7.78502e-09	-
TRINITY_DN40588_c0_g6	-	3.38	0	7.11351	3.45276e-09	-
TRINITY_DN50100_c1_g1	-	1.84	0	7.11229	3.13103e-07	-
TRINITY_DN37070_c0_g3	AATP1	263.79	1.49	7.11118	9.8312e-82	PREDICTED: AAA-ATPase ASD, mitochondrial-like [Elaeis guineensis]
TRINITY_DN54344_c4_g4	-	4.47	0.03	7.10978	1.66509e-65	uncharacterized protein LOC103717641 [Phoenix dactylifera]
TRINITY_DN55801_c0_g1	CLT2	18.93	0.11	7.10862	7.05398e-149	protein CLT2, chloroplastic [Cinnamomum micranthum f. kanehirae]
TRINITY_DN47175_c0_g2	-	1.01	0	7.10733	6.69972e-10	-
TRINITY_DN50624_c0_g2	-	0.72	0	7.10416	1.42646e-07	-
TRINITY_DN37935_c0_g3	-	3.02	0	7.09867	1.35768e-06	-
TRINITY_DN41333_c4_g5	-	2.38	0	7.09857	7.4465e-08	-
TRINITY_DN44086_c0_g2	GLU3	144.95	0.64	7.09594	3.01606e-57	endoglucanase 12-like protein [Cinnamomum micranthum f. kanehirae]
TRINITY_DN53724_c0_g2	-	442.87	3.04	7.09573	5.38126e-188	probable inactive poly [ADP-ribose] polymerase SRO3 [Asparagus officinalis]
TRINITY_DN34347_c1_g2	-	14.11	0	7.09535	3.08083e-07	Retrovirus-related Pol polyprotein from transposon TNT 1-94 [Cajanus cajan]
TRINITY_DN37821_c0_g3	-	1.46	0	7.09168	1.95878e-07	uncharacterized protein LOC110757013 [Prunus avium]
TRINITY_DN46312_c0_g1	-	7.92	0	7.09146	5.54764e-09	-
TRINITY_DN53990_c0_g2	-	2.39	0	7.09015	6.49831e-10	-
TRINITY_DN51647_c1_g1	-	591.08	3.23	7.08939	5.73398e-67	ferritin-3, chloroplastic-like [Phoenix dactylifera]
TRINITY_DN47808_c0_g8	-	1.76	0	7.08799	3.96776e-09	uncharacterized protein LOC113359390 [Papaver somniferum]
TRINITY_DN45550_c0_g2	-	0.69	0	7.08796	6.15083e-08	G-type lectin S-receptor-like serine/threonine-protein kinase At2g19130 [Phoenix dactylifera]
TRINITY_DN52612_c0_g7	OsI_35105	93.28	0.5	7.08676	1.76996e-69	Pyruvate kinase 2, cytosolic [Ananas comosus]
TRINITY_DN34810_c2_g3	-	25.65	0.26	7.08472	2.51402e-40	-
TRINITY_DN50043_c0_g3	-	1.77	0	7.081	4.07126e-07	NDR1/HIN1-like protein 1 [Phoenix dactylifera]
TRINITY_DN51692_c0_g6	-	1.64	0	7.08	2.18746e-09	-
TRINITY_DN53016_c0_g1	DREB2B	29.79	0.17	7.07981	8.46198e-134	Dehydration-responsive element-binding protein 2C [Vitis vinifera]
TRINITY_DN43819_c0_g7	-	2.58	0	7.07933	5.54722e-07	-
TRINITY_DN52160_c0_g1	BIOF	465.59	7.37	7.0785	1.36292e-29	PREDICTED: 8-amino-7-oxononanoate synthase isoform X1 [Musa acuminata subsp. malaccensis]
TRINITY_DN36866_c3_g4	-	7.57	0	7.07809	6.8138e-10	-
TRINITY_DN41796_c1_g3	-	2.06	0	7.07787	6.6906e-10	-
TRINITY_DN55942_c0_g2	-	1.28	0	7.07737	2.10104e-09	-
TRINITY_DN34078_c2_g1	-	4.97	0	7.07659	1.23876e-09	uncharacterized protein C2845_PM18G12040 [Panicum miliaceum]
TRINITY_DN39982_c0_g5	-	8.84	0	7.07566	3.98936e-09	-
TRINITY_DN42250_c2_g4	-	5.61	0	7.07531	1.00395e-09	-
TRINITY_DN33069_c1_g5	pol	1.2	0.01	7.07477	8.76842e-31	uncharacterized protein LOC103699041 [Phoenix dactylifera]
TRINITY_DN32935_c0_g1	-	4.26	0.02	7.07288	2.46326e-25	-
TRINITY_DN53724_c0_g1	-	1.06	0	7.07203	1.50804e-09	Retrovirus-related Pol polyprotein from transposon TNT 1-94 [Cajanus cajan]
TRINITY_DN47520_c3_g1	-	1.55	0.01	7.0712	7.77435e-22	-
TRINITY_DN49469_c2_g4	-	7.89	0.04	7.0685	1.57678e-46	-
TRINITY_DN57009_c1_g2	B120	29.95	0.18	7.06453	1.49188e-70	PREDICTED: G-type lectin S-receptor-like serine/threonine-protein kinase B120 [Elaeis guineensis]
TRINITY_DN56679_c1_g2	LECRK1	13.42	0.23	7.06218	8.78394e-21	G-type lectin S-receptor-like serine/threonine-protein kinase LECRK1 [Ananas comosus]
TRINITY_DN38674_c0_g1	-	2.26	0	7.0601	2.60288e-07	-
TRINITY_DN38256_c1_g5	-	4.8	0.03	7.05775	2.00232e-74	-
TRINITY_DN39934_c2_g2	-	1.99	0	7.0559	4.17344e-10	putative reverse transcriptase family member [Malus domestica]
TRINITY_DN42377_c1_g9	-	1.96	0	7.05454	9.54277e-09	-
TRINITY_DN51770_c1_g3	-	2.39	0	7.05306	1.13013e-05	-
TRINITY_DN45093_c0_g2	-	10.9	0.05	7.05254	2.81613e-16	-
TRINITY_DN46027_c2_g3	-	1.89	0	7.05159	1.01444e-09	-
TRINITY_DN54029_c1_g3	-	19.78	0.09	7.05152	4.54151e-36	-
TRINITY_DN38549_c2_g11	-	2.3	0	7.05046	1.50126e-09	-
TRINITY_DN47237_c1_g1	-	80.79	0.5	7.04897	9.00493e-124	putative Regulator of Vps4 activity in the MVB pathway protein [Cinnamomum micranthum f. kanehirae]
TRINITY_DN37387_c1_g2	-	1.61	0.01	7.04846	8.2221e-24	-
TRINITY_DN52646_c2_g6	-	2.84	0.01	7.04502	3.84497e-47	-
TRINITY_DN44990_c0_g3	-	2.71	0.01	7.04418	4.40618e-22	-
TRINITY_DN53628_c1_g2	-	6.28	0.03	7.04167	1.87796e-23	-
TRINITY_DN52614_c2_g2	-	19.23	0.11	7.04043	1.14758e-42	-
TRINITY_DN49302_c0_g2	SPL6	45.31	0.2	7.03948	9.12349e-67	hypothetical protein AQUCO_00200889v1 [Aquilegia coerulea]
TRINITY_DN56839_c1_g1	-	8.08	0	7.03905	1.83183e-09	-
TRINITY_DN38047_c0_g2	-	1.64	0	7.03716	2.91142e-09	hypothetical protein VITISV_009623 [Vitis vinifera]
TRINITY_DN39153_c0_g1	-	7.87	0.08	7.03609	1.80586e-23	-
TRINITY_DN52425_c0_g2	-	7.77	0	7.03523	2.05419e-09	-
TRINITY_DN40383_c0_g1	CYP710A11	158.84	0.96	7.03518	8.76596e-120	cytochrome P450 710A11-like [Phoenix dactylifera]
TRINITY_DN33122_c0_g4	-	1.51	0	7.03415	5.7957e-09	-
TRINITY_DN45462_c0_g2	-	3.68	0.02	7.0318	1.78472e-22	-
TRINITY_DN52060_c1_g4	-	1042.08	6.31	7.02756	3.13388e-92	protein TIFY 10A-like [Hevea brasiliensis]
TRINITY_DN17601_c0_g1	-	1.84	0	7.02714	3.162e-09	-
TRINITY_DN45044_c0_g1	-	10.95	0	7.02551	2.82671e-09	-
TRINITY_DN45923_c1_g1	-	81.78	0.39	7.02421	7.63119e-23	-
TRINITY_DN31933_c1_g1	-	1.71	0	7.01856	1.69726e-07	PREDICTED: uncharacterized protein LOC108194707 [Daucus carota subsp. sativus]
TRINITY_DN38888_c1_g3	-	3.67	0.02	7.01808	6.66956e-25	retrotransposon-related protein [Trifolium pratense]
TRINITY_DN56542_c0_g2	-	3.14	0.02	7.01665	1.80226e-36	ribonuclease H, partial [Trifolium pratense]
TRINITY_DN51133_c0_g1	-	1.15	0	7.01617	1.59018e-09	-
TRINITY_DN45413_c1_g7	-	1.89	0	7.01617	1.58928e-09	-
TRINITY_DN42763_c1_g1	-	3.47	0.01	7.014	2.10412e-24	-
TRINITY_DN50829_c0_g3	PBL15	1.42	0	7.00903	7.80825e-08	hypothetical protein B296_00020865 [Ensete ventricosum]
TRINITY_DN53584_c0_g2	-	4.27	0	7.00732	1.15276e-08	-
TRINITY_DN46952_c1_g5	-	2.2	0	7.00615	1.85826e-08	-
TRINITY_DN35441_c0_g2	OsI_35105	65.32	0.42	7.00472	4.31886e-129	pyruvate kinase 2, cytosolic-like protein [Cinnamomum micranthum f. kanehirae]
TRINITY_DN38775_c0_g2	-	10.24	0	7.00239	1.06081e-09	Retrovirus-related Pol polyprotein LINE-1 [Zea mays]
TRINITY_DN54992_c0_g9	-	5.06	0.03	6.99776	1.2648e-65	hypothetical protein TSUD_232390 [Trifolium subterraneum]
TRINITY_DN46380_c0_g1	GEX1	6.66	0.03	6.99568	2.84894e-36	PREDICTED: protein GAMETE EXPRESSED 1 [Musa acuminata subsp. malaccensis]
TRINITY_DN46272_c0_g3	-	1.38	0	6.99559	2.95297e-07	-
TRINITY_DN46603_c3_g2	-	6.63	0.14	6.99472	1.33644e-32	-
TRINITY_DN32338_c0_g1	-	35.59	0.25	6.98778	1.04005e-106	-
TRINITY_DN53676_c0_g1	At1g61340	360.13	2.31	6.98029	7.03878e-42	PREDICTED: F-box protein At1g61340-like [Ipomoea nil]
TRINITY_DN45171_c1_g11	-	1.39	0	6.97929	4.3812e-08	-
TRINITY_DN45697_c0_g6	-	10.26	0.06	6.97608	2.70222e-50	transmembrane protein, putative [Medicago truncatula]
TRINITY_DN42626_c0_g4	-	8.37	0.04	6.97479	2.60708e-43	-
TRINITY_DN35185_c4_g1	GH3.17	0.88	0	6.9722	2.43081e-08	hypothetical protein B296_00020889, partial [Ensete ventricosum]
TRINITY_DN53079_c1_g2	-	1.65	0	6.97143	1.56649e-07	-
TRINITY_DN51204_c0_g2	-	2.92	0.01	6.96966	1.99757e-20	RING-H2 finger protein ATL29 [Ananas comosus]
TRINITY_DN36787_c1_g2	NAC047	11.39	0.07	6.96653	3.64295e-22	PREDICTED: NAC transcription factor 29-like [Elaeis guineensis]
TRINITY_DN46799_c0_g3	-	9.09	0	6.96463	2.50134e-09	-
TRINITY_DN51390_c0_g1	-	2.33	0.01	6.95585	2.43968e-21	-
TRINITY_DN40358_c0_g3	-	1.62	0.01	6.95513	4.54997e-19	-
TRINITY_DN47414_c3_g7	-	3.72	0.02	6.95505	1.43623e-20	PREDICTED: serine/threonine-protein phosphatase 7 long form homolog [Erythranthe guttata]
TRINITY_DN40606_c1_g3	-	1.67	0	6.95257	7.37628e-08	-
TRINITY_DN54585_c4_g2	-	4.19	0.03	6.95059	9.4639e-77	-
TRINITY_DN44967_c0_g8	-	17.56	0.11	6.95049	6.56321e-45	-
TRINITY_DN50732_c2_g2	-	32.06	0.21	6.9504	9.65879e-112	-
TRINITY_DN55944_c1_g4	-	12.08	0.14	6.94962	2.01858e-22	-
TRINITY_DN40805_c0_g7	-	2.94	0.01	6.94959	1.74567e-23	-
TRINITY_DN42658_c3_g3	-	1.26	0	6.94404	1.41872e-08	-
TRINITY_DN52565_c1_g10	-	11.02	0	6.9409	2.59403e-08	-
TRINITY_DN34328_c0_g4	-	8.58	0	6.93951	3.34384e-07	retrotransposon protein, putative, Ty1-copia subclass [Oryza sativa Japonica Group]
TRINITY_DN50360_c0_g4	-	5.7	0.04	6.93803	3.49614e-67	PREDICTED: uncharacterized protein LOC109340726 [Lupinus angustifolius]
TRINITY_DN33494_c0_g1	-	92.26	0.58	6.93086	1.09207e-121	PREDICTED: uncharacterized protein LOC103997701 [Musa acuminata subsp. malaccensis]
TRINITY_DN53755_c1_g4	-	1.09	0	6.92757	2.07204e-07	-
TRINITY_DN51946_c0_g3	-	9.86	0.14	6.92739	1.04118e-47	-
TRINITY_DN55794_c0_g4	-	66.4	0.62	6.91617	5.4232e-54	uncharacterized protein LOC105158731 [Sesamum indicum]
TRINITY_DN55547_c2_g4	PDC1	16.24	0.1	6.91339	3.03672e-51	hypothetical protein B296_00028394 [Ensete ventricosum]
TRINITY_DN49355_c1_g3	-	4.41	0	6.91115	4.55631e-05	-
TRINITY_DN50797_c0_g4	-	9.43	0.06	6.89402	2.10956e-45	-
TRINITY_DN34465_c2_g1	-	3.78	0.02	6.89385	2.72523e-64	-
TRINITY_DN54042_c2_g3	-	2.72	0.01	6.8928	2.46843e-29	hypothetical protein VITISV_022840 [Vitis vinifera]
TRINITY_DN52767_c1_g5	-	3.83	0.02	6.88996	3.38634e-57	-
TRINITY_DN49242_c0_g5	-	3.47	0	6.88804	7.83798e-08	-
TRINITY_DN56746_c1_g2	-	388.4	2.79	6.885	1.56227e-62	-
TRINITY_DN51757_c0_g1	-	149.17	1.04	6.884	6.99282e-157	uncharacterized protein LOC103719337 [Phoenix dactylifera]
TRINITY_DN56783_c1_g1	ABCC3	181.07	1.66	6.8828	1.46458e-79	PREDICTED: LOW QUALITY PROTEIN: ABC transporter C family member 3-like [Elaeis guineensis]
TRINITY_DN49122_c2_g5	-	36.9	0.23	6.88277	2.16359e-34	-
TRINITY_DN37921_c4_g5	-	1.07	0	6.88145	1.99149e-06	-
TRINITY_DN45053_c1_g1	-	10.55	0.06	6.87791	1.28994e-34	-
TRINITY_DN44610_c0_g1	-	4.8	0.02	6.87524	1.21185e-20	-
TRINITY_DN55547_c2_g5	PDC1	173.66	1.19	6.87439	1.28871e-103	hypothetical protein C2845_PM06G18890 [Panicum miliaceum]
TRINITY_DN52299_c0_g3	-	4.28	0.02	6.87406	1.68096e-28	-
TRINITY_DN49909_c2_g8	-	1.46	0	6.87206	7.34388e-07	-
TRINITY_DN49363_c1_g1	-	3.23	0.02	6.8643	3.92926e-48	-
TRINITY_DN51407_c1_g2	-	6.87	0.04	6.86225	6.08466e-09	-
TRINITY_DN53594_c0_g2	WRKY28	40.77	0.36	6.86185	3.97393e-117	probable WRKY transcription factor 71 [Prunus persica]
TRINITY_DN55536_c1_g4	MYB108	5.89	0.03	6.86137	1.28877e-22	transcription factor MYB108 [Cinnamomum micranthum f. kanehirae]
TRINITY_DN56501_c0_g2	-	3.47	0	6.86111	5.29725e-06	Retrovirus-related Pol polyprotein from transposon TNT 1-94 [Apostasia shenzhenica]
TRINITY_DN52709_c0_g5	-	1.23	0	6.853	4.08093e-08	-
TRINITY_DN43862_c3_g5	-	0.94	0	6.84965	7.65619e-08	-
TRINITY_DN41661_c1_g2	-	2.53	0.01	6.84917	2.17003e-27	-
TRINITY_DN36846_c1_g6	-	1.16	0.01	6.84279	1.03597e-19	hypothetical protein BVC80_1395g21 [Macleaya cordata]
TRINITY_DN34151_c1_g1	-	1.81	0	6.83714	4.1849e-07	-
TRINITY_DN50762_c0_g1	-	0.83	0	6.83087	5.64109e-08	-
TRINITY_DN54016_c3_g3	-	8.13	0.13	6.82552	2.01366e-47	-
TRINITY_DN47109_c0_g5	-	5.4	0.03	6.82449	4.12276e-22	-
TRINITY_DN39510_c1_g6	-	9.33	0	6.82263	1.93785e-07	-
TRINITY_DN53596_c0_g5	-	11.35	0.07	6.82062	4.27724e-59	-
TRINITY_DN44285_c0_g1	NAD7	3.91	0.06	6.81869	1.463e-32	hypothetical protein ZeamMp101 (mitochondrion) [Zea mays subsp. mays]
TRINITY_DN50984_c3_g2	-	2.1	0	6.81649	2.18188e-06	-
TRINITY_DN39702_c0_g1	-	9.87	0.05	6.81359	7.43377e-17	-
TRINITY_DN32898_c0_g4	TIFY9	61.78	0.41	6.80993	2.58808e-42	protein TIFY 9 [Jatropha curcas]
TRINITY_DN46960_c1_g1	CRF3	129.24	0.96	6.80967	6.53225e-160	PREDICTED: ethylene-responsive transcription factor ERF119-like [Nelumbo nucifera]
TRINITY_DN38224_c1_g1	-	2.04	0.01	6.80928	5.76392e-21	-
TRINITY_DN38398_c0_g2	-	3.45	0.02	6.80675	1.1647e-33	-
TRINITY_DN54341_c0_g2	-	6.28	0.03	6.80655	3.94957e-69	hypothetical protein VITISV_026680 [Vitis vinifera]
TRINITY_DN38354_c0_g2	-	1.27	0.01	6.80334	3.56056e-21	-
TRINITY_DN41447_c1_g5	-	43.68	0.53	6.80118	2.91388e-55	uncharacterized protein LOC103699708 [Phoenix dactylifera]
TRINITY_DN39902_c0_g1	-	7.54	0.04	6.78434	1.8765e-21	Retrovirus-related Pol polyprotein LINE-1 [Panicum miliaceum]
TRINITY_DN37385_c0_g1	-	0.81	0.01	6.78159	6.5662e-21	uncharacterized protein LOC109830826 [Asparagus officinalis]
TRINITY_DN45093_c0_g7	-	80.24	0.52	6.77879	8.82419e-115	PREDICTED: uncharacterized protein LOC105041249 [Elaeis guineensis]
TRINITY_DN52710_c0_g1	YLS9	145.96	1.21	6.77565	1.03985e-26	hypothetical protein L195_g014621, partial [Trifolium pratense]
TRINITY_DN52864_c0_g3	-	10.18	0.07	6.77258	6.25806e-36	-
TRINITY_DN38952_c0_g6	-	11.44	0.22	6.77079	1.21483e-27	-
TRINITY_DN41479_c1_g4	-	22.99	0.16	6.76947	2.80846e-69	-
TRINITY_DN36666_c3_g1	-	20.51	0.1	6.76466	1.24286e-19	-
TRINITY_DN37607_c1_g1	-	2.66	0.02	6.76446	4.53913e-27	-
TRINITY_DN35228_c0_g3	-	12.95	0.1	6.76333	1.49089e-52	PREDICTED: uncharacterized protein LOC105045685 [Elaeis guineensis]
TRINITY_DN42859_c3_g5	-	6.18	0.03	6.76139	5.63293e-18	-
TRINITY_DN33208_c0_g7	-	76.06	0.52	6.75698	1.70218e-26	uncharacterized protein LOC109842415 [Asparagus officinalis]
TRINITY_DN43752_c0_g3	PPCA1	38.11	0.27	6.75569	3.40154e-75	phosphoenolpyruvate carboxylase, isoform 1, partial [Euphorbia tirucalli]
TRINITY_DN45078_c0_g1	-	2.71	0.01	6.74892	4.50716e-17	-
TRINITY_DN44459_c1_g2	-	3.71	0.02	6.74597	5.02357e-29	-
TRINITY_DN54173_c0_g1	-	78.74	0.53	6.74561	5.52919e-32	-
TRINITY_DN35590_c1_g6	-	3.54	0.02	6.73139	1.09905e-15	-
TRINITY_DN34465_c2_g7	-	5.38	0.04	6.7298	1.9544e-61	-
TRINITY_DN55471_c1_g2	-	1.46	0.01	6.72737	2.15627e-30	uncharacterized protein LOC112890612 [Panicum hallii]
TRINITY_DN51596_c0_g1	-	1.22	0.01	6.72607	1.50589e-19	-
TRINITY_DN41323_c0_g2	SRO3	447.04	3.42	6.72473	1.23709e-164	PREDICTED: probable inactive poly [ADP-ribose] polymerase SRO3 [Musa acuminata subsp. malaccensis]
TRINITY_DN42478_c0_g5	-	4.7	0	6.71921	6.57984e-06	PREDICTED: uncharacterized protein LOC107792979 [Nicotiana tabacum]
TRINITY_DN45234_c0_g1	-	2.38	0.02	6.71659	3.01741e-31	-
TRINITY_DN37675_c0_g4	CBSX5	136.52	1.04	6.71647	7.28686e-146	CBS domain-containing protein CBSX5-like [Phoenix dactylifera]
TRINITY_DN52867_c0_g2	-	2.57	0.01	6.716	1.88643e-17	-
TRINITY_DN34838_c0_g5	EXL2	11.04	0.09	6.71459	2.08802e-62	Phosphate-induced protein 1 [Macleaya cordata]
TRINITY_DN50393_c0_g3	-	11.46	0.09	6.71405	4.38826e-43	-
TRINITY_DN50605_c1_g2	SBH1	64.61	0.49	6.71279	3.85893e-95	protein SUR2 [Zea mays]
TRINITY_DN47243_c2_g1	-	5.74	0.04	6.71155	5.92685e-37	-
TRINITY_DN36905_c0_g2	PDC1	243.37	1.76	6.70701	6.55419e-67	-
TRINITY_DN37275_c0_g1	-	3.92	0.02	6.70527	5.70244e-17	-
TRINITY_DN50801_c4_g1	-	1.21	0.01	6.7047	1.69602e-18	-
TRINITY_DN41719_c0_g1	-	2.74	0.02	6.70116	3.48548e-35	PREDICTED: uncharacterized protein LOC109114473 [Nelumbo nucifera]
TRINITY_DN43508_c0_g1	-	2.19	0.02	6.70088	3.56525e-30	-
TRINITY_DN38764_c2_g2	-	3.3	0.02	6.69963	9.06875e-29	-
TRINITY_DN42950_c0_g3	-	2.72	0.01	6.69688	4.29085e-20	-
TRINITY_DN51023_c0_g8	CML19	57.09	0.45	6.69503	1.63315e-55	probable calcium-binding protein CML31 [Dendrobium catenatum]
TRINITY_DN39433_c1_g2	-	2.05	0.01	6.692	5.48728e-29	-
TRINITY_DN34733_c0_g1	PCR6	12.87	0.36	6.69136	6.86754e-20	protein PLANT CADMIUM RESISTANCE 6-like [Papaver somniferum]
TRINITY_DN48973_c2_g3	-	5.65	0.02	6.68986	1.32535e-17	-
TRINITY_DN40588_c0_g7	-	2.04	0.01	6.68582	9.36398e-22	-
TRINITY_DN53482_c1_g4	-	2.19	0.01	6.6843	4.17196e-20	-
TRINITY_DN34961_c3_g4	-	5.65	0.04	6.67809	2.3172e-40	-
TRINITY_DN36707_c2_g5	-	2.08	0.01	6.66963	2.73816e-19	-
TRINITY_DN56186_c0_g2	ABCC3	205.36	1.67	6.66893	8.75706e-174	ABC transporter C family member 3 [Ananas comosus]
TRINITY_DN51504_c2_g1	-	4.57	0.01	6.66408	2.68358e-17	-
TRINITY_DN55083_c0_g1	-	3.85	0.02	6.66112	1.81945e-18	-
TRINITY_DN53441_c0_g2	SGS3	444.81	3.55	6.65731	3.51032e-95	Emr1, related [Medicago truncatula]
TRINITY_DN35049_c1_g6	-	17.99	0.14	6.6557	3.0605e-44	-
TRINITY_DN44813_c0_g2	-	46.77	0.53	6.65227	7.72912e-76	Auxin-responsive protein SAUR72 [Ananas comosus]
TRINITY_DN54811_c0_g1	CRK17	14.32	0.08	6.65212	5.89661e-42	cysteine-rich repeat secretory protein 38-like [Hevea brasiliensis]
TRINITY_DN38675_c1_g5	-	156.9	1.24	6.65122	1.35933e-73	PREDICTED: uncharacterized protein LOC104594432 [Nelumbo nucifera]
TRINITY_DN50547_c3_g4	BIOF	48.89	0.37	6.65002	5.19251e-49	8-amino-7-oxononanoate synthase [Aegilops tauschii subsp. tauschii]
TRINITY_DN54335_c0_g4	-	2.21	0.02	6.64942	2.69922e-51	-
TRINITY_DN49124_c1_g1	-	97.88	0.79	6.64893	9.38583e-152	Calmodulin-binding heat-shock protein, putative [Theobroma cacao]
TRINITY_DN44654_c0_g4	-	234.9	1.85	6.64779	2.96196e-66	Protein TIFY 10A like [Actinidia chinensis var. chinensis]
TRINITY_DN52627_c0_g3	-	3.74	0.02	6.63383	3.50275e-17	-
TRINITY_DN45111_c0_g6	-	1.97	0.01	6.62809	4.87867e-14	hypothetical protein CFOL_v3_33460 [Cephalotus follicularis]
TRINITY_DN37458_c2_g2	-	108.64	0.89	6.62377	3.88375e-22	-
TRINITY_DN54977_c2_g2	-	4.89	0.04	6.62353	6.01013e-45	-
TRINITY_DN42608_c0_g4	-	9.89	0.04	6.62141	5.22459e-17	uncharacterized protein LOC103701496 [Phoenix dactylifera]
TRINITY_DN39474_c0_g10	-	17.73	0.14	6.62131	2.28772e-70	-
TRINITY_DN47046_c4_g3	-	23.25	0.19	6.61613	1.38458e-129	-
TRINITY_DN46041_c0_g3	NAC100	18.96	0.16	6.6161	1.60129e-113	PREDICTED: NAC domain-containing protein 72-like [Nelumbo nucifera]
TRINITY_DN46568_c1_g4	-	4.65	0.03	6.6079	2.9754e-19	PREDICTED: uncharacterized protein LOC109241850 [Nicotiana attenuata]
TRINITY_DN33140_c0_g2	-	4.54	0.03	6.60178	1.75339e-28	-
TRINITY_DN48510_c0_g9	-	4.99	0.03	6.60033	1.88305e-27	-
TRINITY_DN53275_c2_g3	-	0.69	0	6.60007	4.70941e-20	Transposon TX1 uncharacterized 149 kDa protein [Vitis vinifera]
TRINITY_DN39063_c0_g3	-	4.41	0.03	6.59867	2.17012e-25	-
TRINITY_DN45600_c0_g2	-	2.48	0.02	6.59727	3.42751e-27	-
TRINITY_DN53248_c0_g7	-	6.92	0.05	6.59448	7.1786e-51	uncharacterized protein LOC113271870 [Papaver somniferum]
TRINITY_DN50707_c0_g3	-	3.99	0.03	6.59412	1.03693e-37	-
TRINITY_DN53127_c1_g1	-	3.31	0.07	6.59394	2.32988e-27	-
TRINITY_DN41420_c0_g1	-	861.23	7.41	6.59052	6.70275e-72	chaperone [Agave tequilana]
TRINITY_DN50522_c0_g3	-	8.7	0.07	6.58487	9.29565e-86	-
TRINITY_DN40192_c0_g3	ABCB11	209.4	1.86	6.58442	1.81028e-115	ABC transporter B family member 11-like [Dendrobium catenatum]
TRINITY_DN52582_c0_g5	TPS9	264.42	2.5	6.5803	3.13128e-117	probable alpha,alpha-trehalose-phosphate synthase [UDP-forming] 9, partial [Phoenix dactylifera]
TRINITY_DN47342_c1_g4	ABCB11	91.95	0.81	6.57508	1.91667e-89	ABC transporter B family member 11-like [Dendrobium catenatum]
TRINITY_DN41298_c0_g1	CHTB1	39.82	1.33	6.57296	4.45928e-25	class Ia chitinase [Acacia koa]
TRINITY_DN42476_c2_g2	-	4.67	0.04	6.57295	1.38141e-29	PREDICTED: uncharacterized protein LOC103997706 [Musa acuminata subsp. malaccensis]
TRINITY_DN47370_c2_g3	-	28.87	0.25	6.57032	1.24424e-37	-
TRINITY_DN40858_c0_g6	-	17.08	0.14	6.5658	9.34013e-34	-
TRINITY_DN52060_c0_g2	TIFY10B	287.46	2.46	6.56496	1.3479e-75	PREDICTED: protein TIFY 10a [Elaeis guineensis]
TRINITY_DN44381_c1_g1	-	4.21	0.02	6.56347	5.00762e-19	PREDICTED: uncharacterized protein LOC103985019 [Musa acuminata subsp. malaccensis]
TRINITY_DN57289_c0_g1	-	9.36	0.07	6.56164	2.16213e-32	-
TRINITY_DN36560_c1_g2	-	12.6	0.1	6.56107	2.05473e-62	uncharacterized protein LOC112701430 [Arachis hypogaea]
TRINITY_DN33555_c2_g4	-	6.7	0.05	6.55655	1.57584e-23	uncharacterized protein LOC18448660 isoform X1 [Amborella trichopoda]
TRINITY_DN52357_c0_g2	MA4_106O17.52	32.58	0.38	6.55629	2.78254e-53	CASP-like protein 1D1 [Phoenix dactylifera]
TRINITY_DN57032_c0_g1	ABCB21	234.86	2.08	6.55394	1.07437e-130	uncharacterized protein A4U43_C07F11860 [Asparagus officinalis]
TRINITY_DN34227_c4_g1	-	5.18	0.04	6.55047	5.76447e-46	-
TRINITY_DN46803_c2_g1	-	2	0.01	6.54763	6.81896e-17	-
TRINITY_DN48878_c1_g3	LECRK2	26.53	0.16	6.54553	1.38728e-36	PREDICTED: G-type lectin S-receptor-like serine/threonine-protein kinase LECRK2 [Elaeis guineensis]
TRINITY_DN41668_c0_g2	DDB_G0268948	695.61	6.11	6.54213	4.78349e-109	putative methyltransferase DDB_G0268948 [Setaria italica]
TRINITY_DN36888_c1_g1	-	3.7	0.03	6.54212	2.79907e-15	-
TRINITY_DN46717_c0_g4	-	4.83	0.03	6.54153	6.02719e-20	-
TRINITY_DN51524_c0_g1	LRK10	3.17	0.02	6.5415	1.54432e-19	PREDICTED: LOW QUALITY PROTEIN: LEAF RUST 10 DISEASE-RESISTANCE LOCUS RECEPTOR-LIKE PROTEIN KINASE-like 2.1 [Elaeis guineensis]
TRINITY_DN52186_c0_g5	-	1.9	0.01	6.53863	5.64334e-16	-
TRINITY_DN55837_c1_g1	-	1.49	0.01	6.53442	1.0717e-24	-
TRINITY_DN48130_c1_g1	-	4.26	0.03	6.53348	7.87217e-22	-
TRINITY_DN52464_c0_g3	-	1.76	0.01	6.53335	1.92345e-15	-
TRINITY_DN47914_c0_g2	-	2.77	0.01	6.53176	4.89557e-52	-
TRINITY_DN56427_c2_g7	-	13.51	0.1	6.53083	1.75651e-16	-
TRINITY_DN48572_c0_g1	PHY1	7.23	0.06	6.52747	1.93245e-45	PREDICTED: tyrosine-protein kinase ABL1-like isoform X2 [Elaeis guineensis]
TRINITY_DN53678_c2_g2	-	10	0.09	6.52637	8.27045e-20	-
TRINITY_DN45613_c1_g1	-	1.78	0.01	6.52366	2.54165e-13	-
TRINITY_DN32452_c2_g4	-	2.7	0.02	6.52217	1.52012e-49	uncharacterized protein LOC113337116 [Papaver somniferum]
TRINITY_DN41219_c0_g2	-	6.88	0.06	6.51547	9.23399e-29	uncharacterized protein LOC103713875 isoform X1 [Phoenix dactylifera]
TRINITY_DN50948_c0_g2	-	13.4	0.1	6.51434	2.32825e-14	Retrovirus-related Pol polyprotein from transposon TNT 1-94 [Apostasia shenzhenica]
TRINITY_DN44654_c0_g2	TIFY10B	872.62	7.99	6.51401	9.54049e-61	PREDICTED: protein TIFY 10a [Elaeis guineensis]
TRINITY_DN32898_c0_g2	-	3.97	0.03	6.51352	7.89404e-16	-
TRINITY_DN39420_c2_g3	At4g27290	12.82	0.1	6.51298	9.67876e-43	G-type lectin S-receptor-like serine/threonine-protein kinase At4g27290 isoform X1 [Ananas comosus]
TRINITY_DN53548_c1_g2	-	21.13	0.23	6.51184	3.51805e-33	PREDICTED: uncharacterized protein LOC105051482 [Elaeis guineensis]
TRINITY_DN52678_c2_g2	-	5.29	0.06	6.50902	1.07984e-34	-
TRINITY_DN33273_c0_g2	-	14.45	0.49	6.5087	1.5714e-65	-
TRINITY_DN42930_c0_g1	EXO	129.4	1.11	6.50666	6.89677e-43	Protein EXORDIUM [Ananas comosus]
TRINITY_DN53353_c0_g3	-	6.73	0.08	6.50316	1.26858e-17	-
TRINITY_DN40931_c0_g1	At5g13200	192.48	1.62	6.50172	4.27724e-59	GEM-like protein 5 [Phoenix dactylifera]
TRINITY_DN52501_c0_g3	-	9.99	0.48	6.50011	4.73803e-53	uncharacterized protein LOC113724429 [Coffea arabica]
TRINITY_DN35077_c1_g2	-	11.24	0.07	6.49792	1.02778e-16	-
TRINITY_DN42958_c1_g1	TMKL1	8.84	0.07	6.49463	7.75488e-43	PREDICTED: putative kinase-like protein TMKL1 [Elaeis guineensis]
TRINITY_DN39982_c0_g1	-	8.35	0.07	6.49379	1.47676e-40	-
TRINITY_DN48570_c1_g2	-	8.29	0.04	6.49194	1.18392e-16	-
TRINITY_DN52060_c1_g8	TIFY10B	1557.03	14.92	6.48965	7.27957e-53	protein TIFY 10B isoform X1 [Manihot esculenta]
TRINITY_DN54131_c0_g2	ABCB21	32.87	0.3	6.48915	7.87173e-103	ABC transporter B family member 4-like, partial [Phoenix dactylifera]
TRINITY_DN40237_c1_g1	-	8.3	0.09	6.48665	1.18864e-17	-
TRINITY_DN50469_c0_g4	-	11.06	0.1	6.48599	7.08824e-54	hypothetical protein CKAN_01943400 [Cinnamomum micranthum f. kanehirae]
TRINITY_DN56970_c0_g3	-	2.02	0.02	6.48547	3.6677e-34	-
TRINITY_DN53547_c0_g3	tmem53-a	232.22	2.17	6.48339	1.12654e-143	transmembrane protein 53 [Phoenix dactylifera]
TRINITY_DN55534_c2_g1	-	2.96	0.03	6.48323	1.92022e-41	hypothetical protein TSUD_389980 [Trifolium subterraneum]
TRINITY_DN46067_c1_g2	-	2.02	0.01	6.48181	7.01107e-16	-
TRINITY_DN50002_c0_g2	GOLS1	1748.72	15.13	6.47726	5.38566e-93	galactinol synthase 1 [Jatropha curcas]
TRINITY_DN33220_c0_g1	-	1.41	0.01	6.47505	3.15921e-17	RecName: Full=Eukaryotic initiation factor 4A-2; Short=eIF-4A-2; AltName: Full=ATP-dependent RNA helicase eIF4A-2
TRINITY_DN33949_c0_g3	ERF3	3.7	0.02	6.47382	4.16749e-18	ethylene-responsive transcription factor 12-like [Phoenix dactylifera]
TRINITY_DN34810_c2_g2	-	32.33	1.32	6.47094	1.53713e-39	-
TRINITY_DN42294_c2_g1	-	2.73	0.01	6.46793	7.01182e-19	-
TRINITY_DN37373_c2_g1	-	10.83	0.1	6.45731	7.39258e-41	-
TRINITY_DN56992_c0_g2	-	1.85	0.01	6.45501	5.75529e-25	hypothetical protein DCAR_030358 [Daucus carota subsp. sativus]
TRINITY_DN40353_c3_g2	-	1.96	0.02	6.45412	7.73893e-41	-
TRINITY_DN36864_c2_g1	-	1.22	0.01	6.44899	1.11216e-15	-
TRINITY_DN49143_c2_g3	-	12.63	0.11	6.44751	5.63631e-14	-
TRINITY_DN32917_c5_g1	TIC214	3.51	0.03	6.44489	7.16866e-25	Ycf1 [Lemna minor]
TRINITY_DN56947_c1_g1	-	32.49	0.23	6.44462	7.56534e-26	-
TRINITY_DN41626_c3_g2	-	6.61	0.05	6.44018	1.34739e-32	-
TRINITY_DN42469_c0_g2	PUB21	22.49	0.21	6.43997	3.4187e-27	PREDICTED: U-box domain-containing protein 21-like [Elaeis guineensis]
TRINITY_DN55780_c2_g1	SAP12	493.23	1.87	6.43779	1.61414e-119	PREDICTED: zinc finger AN1 domain-containing stress-associated protein 12 [Theobroma cacao]
TRINITY_DN40034_c0_g3	-	7.73	0.07	6.43779	8.52347e-20	-
TRINITY_DN51205_c3_g3	-	2.65	0.02	6.43402	3.28091e-15	-
TRINITY_DN49504_c1_g1	-	6.09	0.07	6.43329	1.40925e-38	-
TRINITY_DN45449_c1_g4	-	1.51	0.01	6.43209	1.71431e-18	-
TRINITY_DN55568_c0_g3	CXE4	75.94	0.7	6.43006	8.31568e-70	alpha/beta-Hydrolases superfamily protein [Artemisia annua]
TRINITY_DN51879_c4_g2	Tf2-12	2.32	0.02	6.42823	3.25557e-37	putative nucleotidyltransferase, Ribonuclease H [Rosa chinensis]
TRINITY_DN40934_c0_g1	-	894.03	8.47	6.42763	1.42307e-90	PREDICTED: protein TIFY 10a [Elaeis guineensis]
TRINITY_DN33312_c2_g4	-	38.07	0.43	6.42731	6.54187e-63	-
TRINITY_DN39697_c2_g1	-	5.26	0.04	6.4272	1.34976e-15	PREDICTED: craniofacial development protein 2-like [Nicotiana attenuata]
TRINITY_DN41255_c1_g1	-	6.84	0.06	6.42593	4.34765e-30	-
TRINITY_DN50349_c0_g3	SPE2	249.19	2.31	6.42532	2.07835e-132	arginine decarboxylase-like protein [Cinnamomum micranthum f. kanehirae]
TRINITY_DN36231_c3_g5	HSFA3	349.18	3.28	6.42375	1.31403e-163	hypothetical protein B296_00026357 [Ensete ventricosum]
TRINITY_DN44637_c1_g2	-	4.03	0.04	6.41859	1.26203e-15	-
TRINITY_DN40067_c1_g2	-	1.32	0.01	6.41773	2.34776e-17	-
TRINITY_DN54525_c1_g1	FER	36.44	0.23	6.41682	1.74514e-16	receptor-like protein kinase ANXUR1 [Cinnamomum micranthum f. kanehirae]
TRINITY_DN50913_c0_g1	-	180.18	2.1	6.4111	5.63361e-182	uncharacterized protein LOC103711855 [Phoenix dactylifera]
TRINITY_DN54180_c0_g3	ADC1	250.98	2.36	6.4098	2.00809e-139	PREDICTED: arginine decarboxylase-like [Musa acuminata subsp. malaccensis]
TRINITY_DN56559_c2_g3	-	1.31	0.01	6.40825	5.64281e-14	-
TRINITY_DN42427_c0_g3	-	6.16	0.04	6.40476	4.88381e-12	-
TRINITY_DN40618_c0_g2	-	4.04	0.03	6.39534	1.67114e-17	-
TRINITY_DN44520_c1_g3	-	2.23	0.02	6.3941	5.745e-17	-
TRINITY_DN36773_c1_g11	-	1.6	0.01	6.39256	3.46094e-16	-
TRINITY_DN42729_c1_g2	CML45	23.96	0.23	6.38944	1.94197e-65	PREDICTED: calmodulin-like protein 7 [Musa acuminata subsp. malaccensis]
TRINITY_DN42074_c0_g4	EP1	82.67	0.8	6.3877	1.17299e-49	PREDICTED: epidermis-specific secreted glycoprotein EP1-like [Nelumbo nucifera]
TRINITY_DN34848_c2_g4	-	4.87	0.04	6.38577	3.45245e-23	-
TRINITY_DN54788_c0_g1	WRKY33	175.96	1.63	6.38332	1.2457e-76	WRKY transcription factor WRKY24-like [Phoenix dactylifera]
TRINITY_DN35167_c1_g2	-	46.28	0.42	6.38304	1.71786e-62	Chaperone ClpC, chloroplastic [Gossypium arboreum]
TRINITY_DN48965_c2_g1	-	1.4	0.01	6.38229	2.75326e-13	-
TRINITY_DN47630_c0_g1	-	12.87	0.04	6.38089	8.46837e-17	-
TRINITY_DN34894_c1_g1	-	23.85	0.3	6.37914	3.35401e-49	-
TRINITY_DN38580_c1_g2	-	6.79	0.04	6.36857	8.77578e-16	PREDICTED: LOW QUALITY PROTEIN: ankyrin repeat domain-containing protein 65-like [Elaeis guineensis]
TRINITY_DN32222_c1_g2	OsI_35105	64.62	0.62	6.36699	4.6936e-127	PREDICTED: pyruvate kinase 2, cytosolic-like [Nelumbo nucifera]
TRINITY_DN55525_c0_g1	-	3	0.03	6.36631	1.04981e-13	-
TRINITY_DN48807_c0_g3	BIOF	38.16	0.41	6.36185	2.34197e-33	Glycine dehydrogenase (decarboxylating) [Parasponia andersonii]
TRINITY_DN50098_c1_g2	-	2.53	0.02	6.35583	4.53354e-33	-
TRINITY_DN45446_c3_g1	-	6.54	0.06	6.3554	3.04718e-53	serine/threonine-protein phosphatase 7 long form homolog [Cajanus cajan]
TRINITY_DN37314_c1_g6	-	2.25	0.02	6.35485	1.38212e-23	-
TRINITY_DN51475_c1_g1	PBL19	4.06	0.04	6.35062	1.85486e-18	PREDICTED: probable receptor-like protein kinase At5g47070 isoform X1 [Nelumbo nucifera]
TRINITY_DN39557_c0_g2	AATL1	4.79	0.06	6.34913	1.39997e-08	lysine histidine transporter-like 8 [Zea mays]
TRINITY_DN49289_c2_g1	-	18.48	0.07	6.34878	4.91331e-12	-
TRINITY_DN38499_c1_g7	-	5.73	0.04	6.34546	3.35162e-24	-
TRINITY_DN40067_c1_g4	-	1.53	0.01	6.3452	4.60591e-32	-
TRINITY_DN35254_c1_g1	-	5.14	0.04	6.34487	2.85067e-25	ribonuclease H-like domain-containing protein [Artemisia annua]
TRINITY_DN32115_c0_g1	-	10.94	0.11	6.34443	2.30513e-24	-
TRINITY_DN36600_c2_g5	-	3.28	0.04	6.34335	5.43185e-16	-
TRINITY_DN56145_c2_g1	-	3.52	0.02	6.34289	2.74465e-32	-
TRINITY_DN42558_c0_g1	-	73.69	0.69	6.34177	4.33372e-37	hypothetical protein CKAN_01209200 [Cinnamomum micranthum f. kanehirae]
TRINITY_DN54816_c0_g1	SD18	38.75	0.82	6.33922	2.66081e-87	G-type lectin S-receptor-like serine/threonine-protein kinase At4g27290 isoform X1 [Ananas comosus]
TRINITY_DN34761_c0_g2	-	2.68	0.02	6.33884	2.21468e-33	-
TRINITY_DN34852_c0_g6	-	2.78	0.02	6.33028	3.59891e-31	-
TRINITY_DN45152_c0_g2	-	18.75	0.18	6.33003	4.04763e-29	-
TRINITY_DN44280_c0_g2	-	5.42	0.08	6.32923	5.40714e-18	Retrovirus-related Pol polyprotein from transposon TNT 1-94 [Apostasia shenzhenica]
TRINITY_DN38336_c2_g5	-	4.67	0.1	6.32893	1.42797e-45	-
TRINITY_DN36217_c2_g7	-	8.26	0.1	6.32312	4.82184e-30	-
TRINITY_DN34620_c1_g3	-	1.78	0.01	6.32297	8.20547e-17	-
TRINITY_DN42735_c0_g1	ABCC3	138.31	1.35	6.32188	3.30285e-94	ABC transporter C family member 3-like protein isoform X1 [Cinnamomum micranthum f. kanehirae]
TRINITY_DN55845_c0_g1	ORC3	6.65	0.05	6.3214	1.22257e-41	PREDICTED: origin of replication complex subunit 3 [Elaeis guineensis]
TRINITY_DN46102_c0_g1	-	31.43	0.27	6.32033	1.86221e-24	uncharacterized protein LOC102660711 [Glycine max]
TRINITY_DN56783_c0_g1	ABCC3	360.43	3.52	6.32008	5.89244e-135	ABC transporter C family member 3-like isoform X1 [Phoenix dactylifera]
TRINITY_DN56184_c1_g1	XTH22	37.24	0.65	6.31967	3.31755e-33	PREDICTED: probable xyloglucan endotransglucosylase/hydrolase protein 23 [Eucalyptus grandis]
TRINITY_DN46724_c0_g4	-	7.89	0.07	6.31382	5.59638e-18	-
TRINITY_DN45299_c0_g3	XTH25	7.99	0.1	6.31172	7.1169e-22	hypothetical protein AQUCO_06800058v1 [Aquilegia coerulea]
TRINITY_DN56921_c1_g1	-	4.34	0.04	6.30665	3.88934e-19	-
TRINITY_DN48674_c2_g4	-	16.2	0.15	6.30456	1.06499e-45	-
TRINITY_DN52096_c1_g3	-	60.01	0.61	6.3013	2.26137e-37	-
TRINITY_DN54133_c1_g6	-	1.93	0.02	6.30075	2.72498e-14	-
TRINITY_DN54873_c2_g5	-	15.47	0.12	6.29918	1.20142e-15	-
TRINITY_DN54461_c0_g1	LECRK3	31.64	0.68	6.29882	7.43918e-40	PREDICTED: LOW QUALITY PROTEIN: G-type lectin S-receptor-like serine/threonine-protein kinase LECRK4 [Elaeis guineensis]
TRINITY_DN53843_c0_g2	-	4.03	0.04	6.29826	5.78126e-43	-
TRINITY_DN55724_c0_g1	-	12.13	0.14	6.29357	1.84421e-50	-
TRINITY_DN51710_c0_g1	SGS3	881.67	8.35	6.29307	2.0353e-65	protein SUPPRESSOR OF GENE SILENCING 3 homolog [Amborella trichopoda]
TRINITY_DN39525_c0_g1	-	2.6	0.13	6.29113	8.22199e-29	-
TRINITY_DN56322_c1_g7	BAT1	31.61	0.31	6.28957	1.46872e-94	amino-acid permease BAT1 homolog [Ananas comosus]
TRINITY_DN46837_c0_g1	-	147.3	1.93	6.28396	1.45143e-91	-
TRINITY_DN34721_c3_g3	-	3.89	0.06	6.28193	8.61209e-31	Transposon TX1 uncharacterized 149 kDa protein [Ananas comosus]
TRINITY_DN55070_c2_g2	-	13.12	0.11	6.28064	1.1198e-21	-
TRINITY_DN50356_c1_g3	-	52.73	0.49	6.27976	8.39184e-36	-
TRINITY_DN53830_c0_g1	-	5.05	0.08	6.27789	5.45846e-46	-
TRINITY_DN56580_c1_g4	-	2.43	0.03	6.27713	3.69819e-42	PREDICTED: uncharacterized protein LOC108203391 [Daucus carota subsp. sativus]
TRINITY_DN39040_c0_g6	-	2.31	0.02	6.2758	8.13049e-15	-
TRINITY_DN56703_c2_g1	ND6	1.24	0.01	6.27116	4.83817e-15	hypothetical protein MA16_Dca013427 [Dendrobium catenatum]
TRINITY_DN33735_c2_g4	-	2.06	0.02	6.2701	7.67653e-35	Putative ribonuclease H protein At1g65750 family [Cajanus cajan]
TRINITY_DN35225_c0_g4	-	5.57	0.05	6.26928	1.40537e-15	-
TRINITY_DN37226_c1_g5	-	4.04	0.03	6.26798	7.00095e-13	-
TRINITY_DN33197_c1_g2	-	2.86	0.02	6.26721	1.27677e-13	-
TRINITY_DN44176_c0_g4	-	264.46	3.22	6.26273	1.57944e-114	PREDICTED: ATP sulfurylase 2 [Musa acuminata subsp. malaccensis]
TRINITY_DN48637_c1_g4	-	5.03	0.04	6.25916	1.58236e-26	-
TRINITY_DN52719_c0_g2	-	17.31	0.18	6.25906	9.1992e-134	-
TRINITY_DN54594_c1_g2	-	1.63	0.01	6.2548	5.95198e-15	-
TRINITY_DN42024_c0_g3	HHP4	84.77	1.62	6.25458	4.21373e-17	PREDICTED: heptahelical transmembrane protein 4-like [Elaeis guineensis]
TRINITY_DN51702_c1_g1	-	1527.9	21.29	6.25287	1.35942e-19	uncharacterized protein LOC103718575 [Phoenix dactylifera]
TRINITY_DN39214_c1_g2	-	3.1	0.02	6.24996	2.6104e-12	-
TRINITY_DN51391_c0_g2	pol	2.52	0.02	6.24984	1.19031e-23	Transposon Tf2-12 polyprotein [Vitis vinifera]
TRINITY_DN38140_c0_g2	-	3.81	0.04	6.2474	1.38608e-26	-
TRINITY_DN46879_c1_g6	-	5.72	0.11	6.24592	1.6574e-23	-
TRINITY_DN44136_c1_g3	-	40.88	0.43	6.24488	3.7595e-111	-
TRINITY_DN52047_c2_g5	-	2.3	0.08	6.24135	3.51058e-14	-
TRINITY_DN55037_c2_g3	-	5.9	0.06	6.23807	8.51002e-42	-
TRINITY_DN44431_c0_g2	-	14.05	0.14	6.23783	2.2916e-32	Uncharacterized protein TCM_042836 [Theobroma cacao]
TRINITY_DN41031_c2_g2	At3g51990	14.03	0.14	6.23664	1.88709e-50	PREDICTED: serine/threonine-protein kinase-like protein At5g23170 [Nelumbo nucifera]
TRINITY_DN39526_c3_g5	-	2.09	0.02	6.23655	1.72648e-26	-
TRINITY_DN54135_c3_g1	-	2.65	0.03	6.23489	6.02263e-38	-
TRINITY_DN45152_c0_g6	-	10.72	0.63	6.23466	7.24802e-31	-
TRINITY_DN34209_c1_g3	-	81.91	0.87	6.23452	1.17935e-117	-
TRINITY_DN46914_c1_g3	UBC11	5.4	0.05	6.23435	2.3548e-51	hypothetical protein GW17_00009698 [Ensete ventricosum]
TRINITY_DN57316_c0_g4	-	2.31	0.02	6.23287	2.16798e-15	-
TRINITY_DN56172_c1_g1	-	4.4	0.14	6.23253	2.18451e-36	-
TRINITY_DN37838_c1_g2	-	1.95	0.02	6.23102	7.79159e-13	uncharacterized protein LOC103698780, partial [Phoenix dactylifera]
TRINITY_DN41027_c2_g1	-	6.21	0.1	6.22895	2.9212e-45	Integrase [Actinidia chinensis var. chinensis]
TRINITY_DN35905_c2_g6	-	3.08	0.02	6.22869	8.5677e-15	-
TRINITY_DN57154_c1_g3	-	2.76	0.03	6.22813	8.2905e-23	-
TRINITY_DN34488_c3_g5	-	5.78	0.05	6.22601	1.19365e-17	-
TRINITY_DN53657_c1_g7	-	1.51	0.01	6.22464	2.1838e-12	-
TRINITY_DN46879_c1_g5	-	9.45	0.1	6.22332	1.15384e-60	-
TRINITY_DN51793_c0_g5	-	5.81	0.06	6.22154	1.18786e-22	-
TRINITY_DN36334_c0_g3	-	1.56	0.01	6.22137	4.86679e-15	-
TRINITY_DN49459_c1_g1	-	3.85	0.04	6.22118	2.35164e-15	-
TRINITY_DN39268_c3_g7	-	2.34	0.05	6.22111	8.22493e-14	-
TRINITY_DN55712_c0_g1	-	14.02	0.2	6.2209	2.86247e-40	-
TRINITY_DN41015_c4_g1	-	35.36	0.3	6.21703	1.20083e-22	-
TRINITY_DN46003_c1_g2	WRKY24	1096.84	13.31	6.216	3.89341e-40	WRKY transcription factor WRKY24-like [Phoenix dactylifera]
TRINITY_DN49528_c2_g4	-	4.24	0.03	6.21345	3.62856e-14	-
TRINITY_DN39230_c0_g1	-	1.99	0.01	6.20966	6.32087e-15	-
TRINITY_DN38767_c0_g1	Os03g0405500	47.12	0.53	6.20729	5.30533e-84	PREDICTED: probable nucleoredoxin 1 [Nelumbo nucifera]
TRINITY_DN43402_c5_g2	-	4.37	0.02	6.20548	2.28755e-15	-
TRINITY_DN51455_c3_g1	-	0.78	0.01	6.20479	8.76716e-15	-
TRINITY_DN49507_c0_g2	-	79.24	0.98	6.20226	3.27895e-22	hypothetical protein ACMD2_27420 [Ananas comosus]
TRINITY_DN48171_c1_g3	STP13	2198.47	25.4	6.20039	1.28388e-94	sugar transport protein 13 [Sesamum indicum]
TRINITY_DN40666_c0_g6	-	8.81	0.08	6.1999	8.49567e-18	-
TRINITY_DN38211_c1_g1	-	44.93	0.48	6.19957	2.73081e-73	-
TRINITY_DN50650_c0_g4	-	2.51	0.02	6.19938	3.96726e-28	-
TRINITY_DN48731_c2_g1	-	0.93	0.01	6.1982	4.6891e-15	-
TRINITY_DN56211_c0_g2	-	21.16	0.16	6.19772	4.82805e-16	-
TRINITY_DN39208_c3_g3	PUB26	3.88	0.03	6.19693	5.80541e-12	U-box domain-containing protein 26 [Ananas comosus]
TRINITY_DN55079_c2_g1	-	115.72	1.79	6.19633	1.09314e-71	-
TRINITY_DN36679_c1_g2	-	7.47	0.07	6.19592	6.25861e-26	-
TRINITY_DN50499_c0_g1	-	4.46	0.05	6.19564	2.43557e-42	-
TRINITY_DN51284_c3_g1	At3g50940	25.34	0.33	6.19517	9.1463e-61	protein HYPER-SENSITIVITY-RELATED 4 [Populus trichocarpa]
TRINITY_DN50300_c0_g2	-	322.7	3.5	6.19201	8.80126e-82	-
TRINITY_DN42548_c1_g1	-	21.38	0.24	6.18949	3.07142e-36	-
TRINITY_DN46390_c0_g1	-	226.73	2.63	6.18715	1.03905e-155	-
TRINITY_DN33867_c3_g1	-	4.08	0.04	6.18703	1.45527e-44	-
TRINITY_DN54800_c0_g1	BAM1	58.69	0.72	6.18567	7.65313e-55	beta-amylase 1, chloroplastic-like [Manihot esculenta]
TRINITY_DN54098_c2_g1	WRKY48	75.84	0.84	6.18489	2.82389e-98	hypothetical protein PHAVU_006G119100g [Phaseolus vulgaris]
TRINITY_DN54651_c0_g1	At1g78530	37.94	0.32	6.18284	1.05883e-35	receptor-like serine/threonine-protein kinase At1g78530 isoform X1 [Phoenix dactylifera]
TRINITY_DN32678_c0_g1	-	12.92	0.1	6.18217	1.66287e-11	hypothetical protein BHE74_00021162 [Ensete ventricosum]
TRINITY_DN45668_c0_g3	-	3.22	0.02	6.17953	2.05581e-15	-
TRINITY_DN40196_c1_g5	-	1.38	0.01	6.17793	4.66404e-13	-
TRINITY_DN49182_c0_g1	LYK5	4.92	0.04	6.17466	2.50324e-22	protein LYK5 [Sorghum bicolor]
TRINITY_DN52941_c1_g2	-	1.56	0.02	6.17447	1.89866e-41	-
TRINITY_DN35905_c2_g5	-	4.64	0.04	6.17447	4.07911e-21	-
TRINITY_DN55727_c1_g1	-	20.7	0.22	6.17202	3.59015e-32	-
TRINITY_DN50233_c1_g1	NDA1	52.59	0.5	6.17178	1.5146e-159	type II NAD(P)H dehydrogenase [Symplocarpus renifolius]
TRINITY_DN37582_c0_g1	-	4.83	0.07	6.17097	3.10813e-47	Protein of unknown function DUF295 [Macleaya cordata]
TRINITY_DN35163_c3_g1	-	7.96	0.07	6.16864	4.87549e-28	-
TRINITY_DN48977_c0_g1	CYP71D8	5.81	0.05	6.16461	2.5541e-16	PREDICTED: cytochrome P450 71A1-like [Elaeis guineensis]
TRINITY_DN41661_c1_g3	-	2.12	0.02	6.16206	1.14529e-24	-
TRINITY_DN34570_c3_g4	-	1.55	0.01	6.16042	9.19652e-14	-
TRINITY_DN56427_c2_g5	-	10.4	0.09	6.15937	1.02138e-22	-
TRINITY_DN32429_c1_g4	-	9.16	0.08	6.15897	1.29311e-14	-
TRINITY_DN57316_c0_g1	-	2.88	0.02	6.15678	5.54971e-22	Transposon Tf2-12 polyprotein [Vitis vinifera]
TRINITY_DN39848_c1_g2	-	10.93	0.11	6.15676	2.5612e-44	Retrovirus-related Pol polyprotein LINE-1 [Zea mays]
TRINITY_DN56992_c0_g4	-	2.4	0.02	6.15407	5.14962e-22	protein MAIN-LIKE 2 [Sorghum bicolor]
TRINITY_DN45564_c3_g1	-	3.83	0.04	6.15082	1.12214e-34	Transposon TX1 uncharacterized 149 kDa protein [Vitis vinifera]
TRINITY_DN43519_c1_g1	At3g49450	4.1	0.04	6.14992	2.79778e-25	F-box protein At5g07610-like [Phoenix dactylifera]
TRINITY_DN37666_c1_g2	-	6.02	0.22	6.14706	2.38136e-39	-
TRINITY_DN39257_c2_g4	-	115.38	1.32	6.14602	3.30317e-87	PREDICTED: probable L-type lectin-domain containing receptor kinase S.5 [Musa acuminata subsp. malaccensis]
TRINITY_DN39794_c2_g6	HSP22.0	57.63	0.65	6.14599	1.39239e-38	22.0 kDa class IV heat shock protein-like [Phoenix dactylifera]
TRINITY_DN38167_c0_g2	2MMP	90	1.02	6.14169	4.54973e-114	Metalloendoproteinase 2-MMP [Ananas comosus]
TRINITY_DN46155_c1_g1	-	1.7	0.01	6.1399	7.92917e-15	-
TRINITY_DN41395_c1_g2	-	2.75	0.02	6.13953	2.99327e-14	-
TRINITY_DN54388_c1_g2	HVA22I	45.61	0.49	6.1393	1.08772e-28	hypothetical protein DVH24_020126, partial [Malus domestica]
TRINITY_DN57083_c2_g4	UGT85A24	216.36	3.6	6.13804	5.87883e-39	hypothetical protein GW17_00045971, partial [Ensete ventricosum]
TRINITY_DN42377_c1_g3	-	1.77	0.01	6.13769	6.38014e-15	-
TRINITY_DN44724_c1_g1	-	4.13	0.04	6.13701	2.83861e-20	-
TRINITY_DN46830_c1_g3	-	17.82	0.18	6.133	4.45452e-22	-
TRINITY_DN46063_c0_g4	-	7.8	0.21	6.13096	5.32145e-35	-
TRINITY_DN53962_c1_g1	-	84.6	0.81	6.13076	1.60165e-39	-
TRINITY_DN53440_c2_g3	-	4.73	0.05	6.13021	3.89582e-20	-
TRINITY_DN57281_c1_g1	STP13	439.83	5.15	6.12253	1.30824e-109	sugar transport protein 13 [Momordica charantia]
TRINITY_DN47993_c1_g2	-	4.9	0.21	6.1222	1.05335e-39	-
TRINITY_DN49816_c0_g1	-	1.62	0.01	6.1195	2.61535e-14	hypothetical protein D0Y65_001431 [Glycine soja]
TRINITY_DN53441_c1_g1	SGS3	204.4	3.69	6.11547	6.61314e-84	protein SUPPRESSOR OF GENE SILENCING 3 homolog [Amborella trichopoda]
TRINITY_DN40850_c0_g3	-	8.37	0.09	6.11135	3.17677e-19	-
TRINITY_DN45093_c0_g3	-	39.14	0.49	6.11083	1.55654e-92	uncharacterized protein LOC103718829 [Phoenix dactylifera]
TRINITY_DN44591_c1_g3	-	2.1	0.02	6.10994	1.2577e-14	PREDICTED: uncharacterized protein LOC108868101 [Pyrus x bretschneideri]
TRINITY_DN55507_c1_g7	-	9.73	0.11	6.10849	2.33421e-26	-
TRINITY_DN47927_c0_g7	CHX19	1.75	0.02	6.10539	3.27419e-09	cation/H(+) antiporter 19-like [Phoenix dactylifera]
TRINITY_DN38949_c0_g6	-	2.28	0.02	6.10342	5.59059e-20	-
TRINITY_DN48955_c0_g2	-	19.38	0.18	6.1003	3.72161e-14	-
TRINITY_DN54536_c0_g1	-	8.36	0.11	6.09824	1.00827e-17	-
TRINITY_DN51775_c4_g1	-	2.46	0.02	6.09738	3.90269e-22	-
TRINITY_DN35789_c0_g2	WRKY24	383.52	4.52	6.09732	6.81721e-30	WRKY transcription factor WRKY24-like [Phoenix dactylifera]
TRINITY_DN55580_c2_g1	-	493.35	6.4	6.09717	9.8622e-14	uncharacterized protein LOC103702080 [Phoenix dactylifera]
TRINITY_DN54590_c1_g2	HSFA3	346.34	4.51	6.09706	2.54214e-117	heat stress transcription factor A-3 [Cinnamomum micranthum f. kanehirae]
TRINITY_DN37256_c0_g3	-	1.73	0.02	6.09606	1.64633e-17	-
TRINITY_DN41116_c2_g2	-	2.64	0.02	6.09538	5.83085e-14	-
TRINITY_DN41280_c1_g1	-	2.57	0.02	6.09447	1.71251e-21	-
TRINITY_DN32089_c0_g1	-	9.87	0.08	6.09209	4.5509e-15	-
TRINITY_DN51223_c0_g2	-	1.9	0.02	6.09197	1.05259e-33	-
TRINITY_DN36853_c0_g7	-	6.04	0.05	6.09168	5.22465e-15	-
TRINITY_DN54173_c0_g5	-	376.77	4.09	6.09099	1.98532e-67	-
TRINITY_DN32206_c0_g1	-	2.43	0.03	6.09075	1.18017e-11	-
TRINITY_DN37404_c3_g1	-	1.88	0.02	6.08692	2.54875e-24	hypothetical protein B296_00031438 [Ensete ventricosum]
TRINITY_DN31670_c0_g1	-	2.9	0.03	6.08579	1.13285e-12	-
TRINITY_DN54650_c1_g2	CML45	1270.17	14.85	6.08256	3.93396e-19	probable calcium-binding protein CML30 [Phoenix dactylifera]
TRINITY_DN48917_c0_g1	-	2.1	0.02	6.07949	3.72813e-32	-
TRINITY_DN53879_c2_g4	WRKY6	327.35	5.31	6.07823	2.06414e-54	hypothetical protein B296_00048738, partial [Ensete ventricosum]
TRINITY_DN51982_c0_g1	-	1.94	0.02	6.07469	5.77593e-28	-
TRINITY_DN53742_c1_g4	-	12.24	0.13	6.07428	8.01226e-35	hypothetical protein PRUPE_1G162400, partial [Prunus persica]
TRINITY_DN44100_c2_g3	-	16.45	0.23	6.07364	9.72482e-54	-
TRINITY_DN39985_c0_g2	-	1.5	0.01	6.07113	3.16598e-10	-
TRINITY_DN32921_c4_g2	-	3.07	0.03	6.07099	1.1926e-14	-
TRINITY_DN54120_c5_g2	-	4.52	0.03	6.07032	7.99956e-15	-
TRINITY_DN34439_c1_g9	-	3.52	0.04	6.0683	4.12878e-24	-
TRINITY_DN49579_c1_g3	-	6.97	0.08	6.06668	6.23682e-32	-
TRINITY_DN38174_c1_g2	-	6.34	0.07	6.06274	1.77236e-54	-
TRINITY_DN35905_c2_g2	-	2.61	0.02	6.06093	2.50307e-14	-
TRINITY_DN54131_c0_g1	ABCB21	228.26	2.75	6.05832	3.03488e-91	PREDICTED: ABC transporter B family member 11 [Vitis vinifera]
TRINITY_DN49065_c0_g9	-	10.65	0.13	6.05748	1.83275e-69	-
TRINITY_DN55145_c0_g1	-	25.96	0.44	6.05556	8.07151e-34	-
TRINITY_DN37480_c0_g3	-	52.53	0.63	6.05315	1.38476e-51	uncharacterized protein LOC103708112 [Phoenix dactylifera]
TRINITY_DN33000_c3_g5	-	7.5	0.13	6.04858	1.79726e-18	-
TRINITY_DN56486_c1_g1	-	23.64	0.26	6.04727	4.03084e-22	-
TRINITY_DN43505_c0_g1	-	9.83	0.12	6.0464	3.05643e-46	-
TRINITY_DN34551_c0_g1	-	13.26	0.15	6.04522	4.54934e-64	uncharacterized protein LOC112200007 [Rosa chinensis]
TRINITY_DN45264_c0_g2	LECRKS7	66.48	0.79	6.04354	1.06924e-107	PREDICTED: probable L-type lectin-domain containing receptor kinase S.5 [Elaeis guineensis]
TRINITY_DN51931_c0_g1	-	248.71	3.12	6.042	7.48224e-115	-
TRINITY_DN43152_c0_g3	TPS11	70.52	0.86	6.03982	4.56006e-104	putative alpha,alpha-trehalose-phosphate synthase UDP-forming 9 [Cinnamomum micranthum f. kanehirae]
TRINITY_DN51228_c0_g1	SD113	97.37	1.16	6.03492	3.14195e-34	hypothetical protein B296_00004622 [Ensete ventricosum]
TRINITY_DN50872_c3_g3	-	5.29	0.06	6.03458	4.7291e-48	-
TRINITY_DN44561_c1_g1	-	126.14	1.54	6.0341	8.38196e-97	uncharacterized protein LOC103723376 [Phoenix dactylifera]
TRINITY_DN45257_c0_g2	-	1.11	0.01	6.0328	3.52009e-10	hypothetical protein CKAN_00128400 [Cinnamomum micranthum f. kanehirae]
TRINITY_DN54141_c2_g8	-	4.3	0.05	6.03053	1.01331e-51	uncharacterized protein LOC110100077, partial [Dendrobium catenatum]
TRINITY_DN36441_c2_g1	-	3.79	0.05	6.02997	1.61457e-24	-
TRINITY_DN35372_c2_g7	-	0.91	0.01	6.02831	3.75905e-18	-
TRINITY_DN47081_c2_g2	-	7.15	0.76	6.02758	9.25659e-34	copia-like retrotransposon Hopscotch polyprotein [Zea mays]
TRINITY_DN41220_c0_g8	-	1.63	0.02	6.02637	1.51829e-17	-
TRINITY_DN34899_c2_g3	-	2.31	0.03	6.02458	3.40918e-19	-
TRINITY_DN46696_c1_g6	-	3.52	0.03	6.0203	2.16558e-11	-
TRINITY_DN51740_c0_g2	-	3.88	0.04	6.01822	6.56329e-34	-
TRINITY_DN38285_c2_g2	-	4.6	0.36	6.0177	1.07339e-37	-
TRINITY_DN42182_c0_g2	-	1.85	0.04	6.01458	7.31641e-13	hypothetical protein AXF42_Ash000790 [Apostasia shenzhenica]
TRINITY_DN48078_c0_g1	-	40.22	0.45	6.01246	3.07747e-134	PREDICTED: uncharacterized protein LOC105034912 [Elaeis guineensis]
TRINITY_DN40099_c0_g1	-	106.85	1.78	6.00689	5.708e-37	uncharacterized protein LOC103723081 isoform X1 [Phoenix dactylifera]
TRINITY_DN33359_c4_g1	-	5.91	0.07	6.00662	2.50669e-27	-
TRINITY_DN49564_c2_g1	-	35.29	0.64	6.00557	2.27347e-47	-
TRINITY_DN42727_c2_g1	RPA1B	3.49	0.04	6.00388	4.66747e-43	replication protein A 70 kDa DNA-binding subunit B [Asparagus officinalis]
TRINITY_DN57438_c4_g2	-	5.41	0.03	6.0012	1.05058e-12	-
TRINITY_DN48097_c0_g1	BHLH41	1.99	0.03	6.00092	1.53161e-24	PREDICTED: putative transcription factor bHLH041 isoform X1 [Elaeis guineensis]
TRINITY_DN47465_c0_g2	-	25.14	0.31	5.99777	4.86145e-18	-
TRINITY_DN51870_c2_g6	-	5.89	0.13	5.9973	1.00409e-19	-
TRINITY_DN48198_c0_g5	-	1.9	0.02	5.99524	1.32711e-14	-
TRINITY_DN36515_c0_g1	-	1.55	0.01	5.99432	1.06658e-12	LINE-1 retrotransposable element ORF2 protein [Glycine soja]
TRINITY_DN38730_c0_g6	UGT82A1	2.95	0.04	5.99208	9.47867e-11	PREDICTED: UDP-glycosyltransferase 82A1 isoform X2 [Juglans regia]
TRINITY_DN49731_c1_g2	-	2.65	0.03	5.99006	1.12461e-14	-
TRINITY_DN53672_c1_g3	-	1.92	0.03	5.98992	2.13116e-35	Transposon TX1 uncharacterized 149 kDa protein [Vitis vinifera]
TRINITY_DN44181_c3_g2	-	63.27	0.79	5.98945	1.05455e-114	hypothetical protein D0Y65_013869 [Glycine soja]
TRINITY_DN44279_c0_g1	-	3.63	0.04	5.98666	1.67612e-41	-
TRINITY_DN35510_c2_g5	-	4.96	0.03	5.98472	3.68033e-15	-
TRINITY_DN54558_c1_g2	-	2.05	0.02	5.97803	7.58157e-13	-
TRINITY_DN35556_c2_g6	-	7.44	0.09	5.97717	5.82582e-43	-
TRINITY_DN33878_c1_g8	-	3.74	0.04	5.97639	4.19113e-14	-
TRINITY_DN49240_c5_g1	-	3.69	0.04	5.9759	6.58835e-35	-
TRINITY_DN46992_c1_g4	-	5.47	0.07	5.97552	4.24852e-36	-
TRINITY_DN50072_c1_g1	-	3.14	0.02	5.97434	1.2017e-37	uncharacterized protein LOC113720576, partial [Coffea arabica]
TRINITY_DN48158_c1_g4	-	6	0.16	5.97239	6.94626e-24	-
TRINITY_DN50002_c0_g3	-	1033.61	13.44	5.96459	1.60638e-74	-
TRINITY_DN46696_c1_g1	-	501.18	6.44	5.96394	5.26503e-72	WRKY transcription factor WRKY24-like [Phoenix dactylifera]
TRINITY_DN49849_c0_g1	At1g16060	8.15	0.1	5.96384	6.96704e-34	hypothetical protein AQUCO_04800034v1 [Aquilegia coerulea]
TRINITY_DN43517_c1_g4	-	3.64	0.04	5.96352	9.66286e-13	-
TRINITY_DN45002_c0_g4	-	25.89	0.32	5.96328	3.15552e-33	-
TRINITY_DN53341_c1_g4	-	2.82	0.03	5.96097	2.55408e-25	uncharacterized protein LOC112015948 [Quercus suber]
TRINITY_DN37759_c0_g2	-	4.61	0.03	5.95332	4.33393e-25	-
TRINITY_DN53010_c1_g1	-	35.4	0.4	5.94945	7.15848e-59	-
TRINITY_DN46572_c0_g3	-	5.54	0.05	5.94769	8.65303e-11	-
TRINITY_DN50635_c0_g2	-	7.06	0.09	5.94568	1.83565e-45	-
TRINITY_DN33068_c0_g8	-	2.18	0.02	5.94534	3.26626e-12	-
TRINITY_DN38999_c0_g2	HSC-I	136.5	1.76	5.94456	1.60131e-76	heat shock cognate 70 kDa protein 2 [Carica papaya]
TRINITY_DN51201_c0_g1	-	1.83	0.01	5.94379	1.38112e-12	Polyprotein, putative [Solanum demissum]
TRINITY_DN35728_c0_g7	-	1.8	0.02	5.94082	3.10095e-24	-
TRINITY_DN46819_c0_g1	-	258.66	3.67	5.94073	8.09704e-119	-
TRINITY_DN48984_c1_g6	-	8.08	0.1	5.94056	9.5157e-63	-
TRINITY_DN55274_c0_g4	-	17.7	0.16	5.9359	1.35806e-12	-
TRINITY_DN46690_c0_g2	HSP26.7	2631.5	33.35	5.93226	2.61609e-69	small heat shock protein [Copaifera officinalis]
TRINITY_DN39502_c0_g6	-	19.4	0.25	5.93213	4.37523e-17	-
TRINITY_DN47074_c1_g4	-	8.85	0.07	5.92951	3.85197e-14	-
TRINITY_DN35401_c2_g4	-	2.31	0.02	5.92851	3.68503e-15	P-loop containing nucleoside triphosphate hydrolases superfamilyprotein [Zostera marina]
TRINITY_DN42850_c1_g8	At1g61300	1.8	0.02	5.92757	9.89169e-26	putative disease resistance protein [Vitis vinifera]
TRINITY_DN29250_c0_g1	AGO3	35.43	0.44	5.92269	6.32301e-24	Protein argonaute 2, partial [Ananas comosus]
TRINITY_DN40722_c1_g2	-	2.23	0.03	5.92149	9.4221e-13	-
TRINITY_DN51376_c0_g9	-	5.94	0.07	5.92137	4.66904e-19	-
TRINITY_DN48314_c1_g4	-	4.76	0.05	5.92127	3.73706e-12	-
TRINITY_DN37480_c0_g2	-	129.6	1.47	5.9191	7.50421e-86	BAG domain containing protein [Trema orientale]
TRINITY_DN45763_c0_g3	-	1.69	0.06	5.91751	9.92636e-14	-
TRINITY_DN33835_c1_g2	-	91.52	1.18	5.91596	5.93365e-56	-
TRINITY_DN39415_c0_g1	-	8.19	0.06	5.91408	8.60455e-20	-
TRINITY_DN54091_c0_g7	-	8.97	0.13	5.91187	9.76378e-37	-
TRINITY_DN42913_c0_g7	-	2.19	0.02	5.91162	6.36943e-13	hypothetical protein CRG98_022942 [Punica granatum]
TRINITY_DN53441_c0_g3	-	195.83	2.84	5.90962	1.23519e-58	-
TRINITY_DN37588_c3_g4	-	8.5	0.37	5.90429	7.79893e-25	-
TRINITY_DN41714_c0_g2	-	0.99	0.01	5.90364	4.359e-11	-
TRINITY_DN57057_c2_g1	-	886.17	14.1	5.90304	2.19798e-56	-
TRINITY_DN44785_c1_g1	-	3.59	0.04	5.89938	4.08788e-33	-
TRINITY_DN37789_c2_g1	-	3.56	0.05	5.89884	5.34886e-40	-
TRINITY_DN50159_c0_g2	-	1	0.01	5.89524	5.58433e-19	Endonuclease [Actinidia chinensis var. chinensis]
TRINITY_DN39253_c0_g1	-	290.97	3.92	5.89191	1.08348e-110	uncharacterized protein LOC18438089 [Amborella trichopoda]
TRINITY_DN46355_c0_g2	-	5.21	0.07	5.8875	3.09253e-47	uncharacterized protein LOC113327579 [Papaver somniferum]
TRINITY_DN49352_c0_g2	-	1.8	0.02	5.88725	4.59508e-10	-
TRINITY_DN44237_c2_g6	-	3.83	0.04	5.8849	8.27093e-14	-
TRINITY_DN35040_c2_g2	-	1.52	0.01	5.88486	1.79357e-13	PREDICTED: uncharacterized protein LOC103994246 [Musa acuminata subsp. malaccensis]
TRINITY_DN37888_c2_g6	-	1.27	0.01	5.88344	6.02987e-12	-
TRINITY_DN36786_c0_g1	AP2M	3.63	0.05	5.88272	3.42748e-28	AP-2 complex subunit mu [Phalaenopsis equestris]
TRINITY_DN45490_c0_g4	-	3.34	0.04	5.87973	5.99702e-15	-
TRINITY_DN40111_c2_g8	-	4.9	0.05	5.87731	9.09955e-11	-
TRINITY_DN36284_c0_g3	TPS9	124.04	1.69	5.87638	1.84007e-123	PREDICTED: LOW QUALITY PROTEIN: probable alpha,alpha-trehalose-phosphate synthase [UDP-forming] 9 [Elaeis guineensis]
TRINITY_DN37944_c2_g4	-	2.36	0.01	5.8751	7.23602e-11	-
TRINITY_DN40491_c1_g1	-	1.25	0.01	5.87404	2.26678e-08	-
TRINITY_DN50212_c1_g2	-	7.75	0.27	5.87401	9.6974e-32	-
TRINITY_DN43619_c1_g5	-	3.44	0.04	5.87319	4.554e-08	PREDICTED: beta-1,3-galactosyltransferase pvg3-like [Elaeis guineensis]
TRINITY_DN44596_c0_g2	-	4.34	0.06	5.87312	3.38299e-40	-
TRINITY_DN54348_c0_g8	-	3.39	0.04	5.87251	8.27093e-14	uncharacterized protein A4U43_C01F29180 [Asparagus officinalis]
TRINITY_DN55808_c2_g2	-	3.47	0.04	5.87248	3.813e-33	hypothetical protein TSUD_248350 [Trifolium subterraneum]
TRINITY_DN44679_c0_g5	-	1.65	0.02	5.8713	1.63681e-11	-
TRINITY_DN41176_c0_g1	-	1.09	0.01	5.87066	2.79891e-12	-
TRINITY_DN38965_c2_g4	-	2.94	0.03	5.86981	1.22955e-18	-
TRINITY_DN56216_c0_g5	-	2.58	0.09	5.86781	7.1321e-10	-
TRINITY_DN57040_c3_g1	TPS5	109.55	1.53	5.86697	6.14956e-71	Alpha,alpha-trehalose-phosphate synthase [UDP-forming] 6 [Apostasia shenzhenica]
TRINITY_DN36678_c2_g2	-	18.05	0.24	5.86589	9.78831e-46	-
TRINITY_DN42991_c1_g3	-	3.44	0.04	5.86565	3.54165e-12	uncharacterized protein LOC111405037 [Olea europaea var. sylvestris]
TRINITY_DN38350_c0_g1	TGA21	284.21	6.54	5.86113	9.71512e-131	protein DOG1-like 4 [Phoenix dactylifera]
TRINITY_DN43498_c1_g1	-	6.31	0.09	5.86081	1.04636e-41	-
TRINITY_DN44841_c0_g5	-	6.65	0.07	5.86034	1.02064e-10	Retrovirus-related Pol polyprotein from transposon TNT 1-94, partial [Glycine soja]
TRINITY_DN34364_c0_g1	-	4.58	0.05	5.86029	2.36984e-17	Gag and Pol [Zea mays]
TRINITY_DN39462_c2_g1	-	5.9	0.08	5.85847	9.07102e-30	-
TRINITY_DN46936_c0_g1	-	58.67	0.28	5.85771	1.0199e-39	-
TRINITY_DN35457_c0_g7	-	1.37	0.01	5.85692	2.95868e-13	hypothetical protein VITISV_017151 [Vitis vinifera]
TRINITY_DN45227_c0_g1	-	36.82	0.14	5.85649	7.33791e-40	-
TRINITY_DN35108_c0_g4	-	1.37	0.01	5.85622	1.81235e-13	-
TRINITY_DN43647_c1_g2	-	4.23	0.04	5.85401	6.50186e-12	-
TRINITY_DN43715_c0_g1	-	14.77	0.76	5.85293	1.1513e-28	-
TRINITY_DN55369_c3_g4	-	8.84	0.12	5.85019	1.3146e-20	-
TRINITY_DN40478_c2_g5	-	1.82	0.02	5.84886	6.0989e-12	-
TRINITY_DN51263_c3_g1	At1g65750	1.59	0.02	5.84836	8.68056e-19	Putative ribonuclease H protein At1g65750 family [Cajanus cajan]
TRINITY_DN47553_c1_g8	ycf2-A	2.75	0.06	5.84801	4.13304e-09	hypothetical chloroplast protein RF21 (chloroplast) [Drymophila moorei]
TRINITY_DN55027_c1_g3	-	176.62	2.45	5.84491	7.43545e-64	uncharacterized protein LOC113698478 [Coffea arabica]
TRINITY_DN37522_c1_g2	AtMg01250	1.62	0.02	5.8443	6.48445e-20	Transposon TX1 uncharacterized 149 kDa protein [Vitis vinifera]
TRINITY_DN48562_c0_g1	-	16.8	0.1	5.8443	4.88781e-21	-
TRINITY_DN50679_c1_g4	-	1.66	0.02	5.84266	7.93878e-11	-
TRINITY_DN55125_c1_g2	-	2.69	0.03	5.84038	1.71164e-49	hypothetical protein GOBAR_AA36262 [Gossypium barbadense]
TRINITY_DN46268_c1_g1	-	11.02	0.16	5.8373	1.16104e-24	-
TRINITY_DN50699_c4_g2	-	0.83	0.01	5.83568	3.65845e-17	-
TRINITY_DN53358_c0_g6	-	3.01	0.04	5.83251	1.73632e-17	-
TRINITY_DN38030_c0_g3	-	3.19	0.04	5.83248	5.43305e-22	-
TRINITY_DN35736_c1_g3	-	1.09	0.01	5.83168	7.49617e-13	-
TRINITY_DN37807_c1_g1	-	4.86	0.1	5.83111	2.26644e-22	putative nucleotidyltransferase, Ribonuclease H [Rosa chinensis]
TRINITY_DN51945_c0_g6	-	3.15	0.04	5.82966	1.62216e-16	-
TRINITY_DN57350_c2_g1	CIGR1	112.25	13.28	5.82873	7.59006e-164	PREDICTED: chitin-inducible gibberellin-responsive protein 1-like [Elaeis guineensis]
TRINITY_DN55983_c2_g9	-	4.09	0.05	5.82417	4.9091e-13	-
TRINITY_DN43369_c0_g3	-	4.09	0.06	5.82417	3.65496e-25	-
TRINITY_DN34231_c0_g1	APUM7	16.81	0.24	5.82365	2.45312e-95	pumilio homolog 2-like [Phoenix dactylifera]
TRINITY_DN41031_c2_g4	ASPG1	16.36	0.42	5.82311	1.78846e-47	PREDICTED: aspartyl protease family protein 2-like [Musa acuminata subsp. malaccensis]
TRINITY_DN41184_c0_g1	-	45.7	0.68	5.82118	1.36254e-53	-
TRINITY_DN32216_c1_g7	-	7.83	0.13	5.81975	2.04567e-27	-
TRINITY_DN56659_c1_g1	HSP17.5-M	1182.46	19.08	5.81935	1.41135e-61	chaperone [Agave tequilana]
TRINITY_DN40164_c1_g1	-	57.41	0.97	5.81883	2.26237e-23	-
TRINITY_DN45668_c0_g2	-	25.01	0.43	5.81811	1.16724e-19	-
TRINITY_DN35428_c0_g7	-	5.59	0.27	5.81805	1.15292e-20	Reverse transcriptase zinc-binding domain [Macleaya cordata]
TRINITY_DN44888_c1_g1	-	15.77	0.18	5.81595	1.11892e-12	-
TRINITY_DN39257_c2_g3	LECRK31	210.85	2.94	5.8155	5.19519e-83	probable L-type lectin-domain containing receptor kinase S.5 [Phoenix dactylifera]
TRINITY_DN46928_c5_g5	-	3.43	0.04	5.8139	2.65448e-33	-
TRINITY_DN43550_c2_g4	-	0.67	0.01	5.81285	3.53297e-10	-
TRINITY_DN52973_c0_g3	LECRK59	24.57	0.8	5.80946	6.30775e-98	PREDICTED: L-type lectin-domain containing receptor kinase IV.1-like [Elaeis guineensis]
TRINITY_DN49020_c2_g1	-	4.34	0.04	5.80908	1.97922e-17	-
TRINITY_DN54164_c4_g1	-	1.96	0.02	5.80883	3.51096e-12	-
TRINITY_DN36729_c0_g1	MIMI_L728	223.96	3.17	5.80807	2.98517e-125	uncharacterized protein A4U43_C07F2850 [Asparagus officinalis]
TRINITY_DN42340_c3_g2	-	7.44	0.09	5.80534	2.70009e-13	PREDICTED: uncharacterized protein LOC104232135 [Nicotiana sylvestris]
TRINITY_DN42156_c1_g7	DIVARICATA	1.71	0.02	5.80366	2.71683e-11	transcription factor SRM1-like [Sesamum indicum]
TRINITY_DN55792_c4_g2	-	5.44	0.06	5.79877	5.58642e-11	uncharacterized protein LOC103723041 [Phoenix dactylifera]
TRINITY_DN52658_c2_g10	HSP17.7	137.91	1.55	5.7986	2.3753e-28	17.3 kDa class II heat shock protein-like [Phoenix dactylifera]
TRINITY_DN48787_c0_g2	-	1.87	0.02	5.79857	1.64275e-12	-
TRINITY_DN50428_c0_g5	-	2.8	0.04	5.79782	4.6343e-24	-
TRINITY_DN41923_c4_g2	-	2.58	0.03	5.79713	1.54194e-08	-
TRINITY_DN52898_c2_g1	SULTR3;4	3.34	0.03	5.79692	2.50662e-24	probable sulfate transporter 3.4 [Asparagus officinalis]
TRINITY_DN56179_c0_g2	RKS1	12.77	0.12	5.79503	6.14109e-22	Serine/threonine protein kinase [Parasponia andersonii]
TRINITY_DN34107_c3_g6	-	0.67	0.01	5.79374	1.38886e-12	-
TRINITY_DN55289_c1_g3	At2g16710	343.52	5.35	5.79167	2.6799e-78	iron-sulfur assembly protein IscA-like 1, mitochondrial [Chenopodium quinoa]
TRINITY_DN36050_c0_g2	-	16.07	0.32	5.79135	8.70071e-16	-
TRINITY_DN39557_c0_g1	AATL1	10.97	0.2	5.7913	2.47883e-18	lysine histidine transporter-like protein 8 [Cinnamomum micranthum f. kanehirae]
TRINITY_DN32245_c1_g1	-	8.78	0.12	5.78986	2.38005e-44	uncharacterized protein LOC111985009 [Quercus suber]
TRINITY_DN42216_c1_g2	-	11.6	0.21	5.78769	4.67078e-50	-
TRINITY_DN38749_c0_g4	-	2.78	0.03	5.78601	1.30732e-18	-
TRINITY_DN39412_c2_g1	-	124.12	2.81	5.78585	3.07436e-96	hypothetical protein GW17_00046235 [Ensete ventricosum]
TRINITY_DN56117_c0_g1	-	10.02	0.11	5.7853	8.90902e-19	-
TRINITY_DN39178_c5_g3	-	3.84	0.05	5.78438	1.35843e-10	PREDICTED: LOW QUALITY PROTEIN: G-type lectin S-receptor-like serine/threonine-protein kinase At2g19130 [Elaeis guineensis]
TRINITY_DN34363_c3_g2	-	7.61	0.1	5.78311	4.74766e-20	hypothetical protein CQW23_01217 [Capsicum baccatum]
TRINITY_DN49071_c0_g3	-	2.78	0.02	5.78237	4.38484e-18	-
TRINITY_DN51906_c0_g6	TOGT1	12.49	0.17	5.78125	1.14983e-44	hypothetical protein B296_00033604 [Ensete ventricosum]
TRINITY_DN43844_c0_g5	-	385.18	5.64	5.7794	5.43876e-25	-
TRINITY_DN57303_c2_g1	TY3B-G	10.68	1.62	5.77798	9.57995e-58	uncharacterized protein LOC112037409 [Quercus suber]
TRINITY_DN40392_c1_g3	-	1.16	0.03	5.77718	2.54698e-11	PREDICTED: uncharacterized protein LOC108203646, partial [Daucus carota subsp. sativus]
TRINITY_DN57145_c3_g3	-	0.57	0.01	5.77705	2.48601e-16	uncharacterized protein LOC113735752 [Coffea arabica]
TRINITY_DN45810_c3_g1	-	2.62	0.04	5.77598	3.1337e-33	-
TRINITY_DN43407_c3_g5	-	5.79	0.08	5.77533	6.34863e-72	-
TRINITY_DN42610_c1_g2	-	1.66	0.03	5.77284	7.31601e-16	uncharacterized protein LOC113874205 [Abrus precatorius]
TRINITY_DN44854_c1_g4	-	1.25	0.01	5.77132	1.88505e-15	-
TRINITY_DN40170_c1_g3	-	8.7	0.13	5.77096	4.61935e-42	-
TRINITY_DN36948_c3_g8	-	1.78	0.02	5.76858	7.97389e-23	hypothetical protein CKAN_02215900 [Cinnamomum micranthum f. kanehirae]
TRINITY_DN48135_c2_g10	-	1.84	0.02	5.7676	1.86635e-10	-
TRINITY_DN41003_c3_g7	-	9.73	0.13	5.76747	6.7773e-49	-
TRINITY_DN51164_c0_g1	-	7.87	0.16	5.76527	4.37176e-76	-
TRINITY_DN38168_c1_g4	-	1.76	0.02	5.76487	2.36049e-11	-
TRINITY_DN38391_c1_g1	-	4.22	0.05	5.76423	3.05159e-27	-
TRINITY_DN50986_c1_g10	-	45.23	0.68	5.76299	6.49964e-09	PREDICTED: 21 kDa protein-like [Musa acuminata subsp. malaccensis]
TRINITY_DN44176_c0_g2	APS2	218.06	3.22	5.76202	1.01527e-127	PREDICTED: ATP sulfurylase 2-like [Elaeis guineensis]
TRINITY_DN44045_c3_g1	-	13.63	0.22	5.76177	3.14447e-36	-
TRINITY_DN37325_c0_g5	-	2.31	0.02	5.75865	6.14276e-12	-
TRINITY_DN44366_c0_g1	-	2.04	0.03	5.75793	9.99864e-20	-
TRINITY_DN38587_c3_g6	-	1.75	0.02	5.75791	2.00915e-12	-
TRINITY_DN56045_c2_g6	-	2.15	0.03	5.75704	8.58641e-23	uncharacterized protein LOC105158731 [Sesamum indicum]
TRINITY_DN41099_c0_g3	-	16.83	0.22	5.75638	4.14856e-17	-
TRINITY_DN48127_c2_g5	-	2.6	0.04	5.75397	1.51765e-20	-
TRINITY_DN56361_c4_g4	-	3.21	0.14	5.75362	2.16356e-14	-
TRINITY_DN35577_c0_g3	-	0.69	0.01	5.7518	8.48427e-13	-
TRINITY_DN49229_c3_g2	-	11.19	0.15	5.75127	2.74111e-43	-
TRINITY_DN32431_c1_g1	-	2.42	0.03	5.75093	1.45051e-09	Transposon Ty3-I Gag-Pol polyprotein [Vitis vinifera]
TRINITY_DN42994_c0_g2	-	1.49	0.02	5.74946	1.80015e-16	-
TRINITY_DN51298_c0_g1	-	77.28	1.71	5.74866	5.05426e-66	EEIG1/EHBP1 N-terminal domain [Macleaya cordata]
TRINITY_DN39885_c3_g7	ycf2-A	2.26	0.03	5.74807	1.46669e-23	hypothetical chloroplast RF2 (chloroplast) [Coriandrum sativum]
TRINITY_DN45184_c0_g1	-	3.7	0.02	5.74804	1.90461e-11	-
TRINITY_DN43174_c2_g7	-	7.98	0.12	5.74661	1.33786e-60	-
TRINITY_DN52607_c0_g6	-	2.41	0.03	5.74457	1.51246e-13	-
TRINITY_DN43563_c3_g7	-	4.82	0.06	5.74447	1.88305e-27	-
TRINITY_DN33835_c1_g7	-	1.41	0.02	5.74395	4.88019e-28	-
TRINITY_DN37679_c2_g2	-	1.68	0.02	5.74204	4.69402e-10	PREDICTED: peptide methionine sulfoxide reductase-like [Elaeis guineensis]
TRINITY_DN41826_c0_g1	AOX1A	42.7	0.58	5.74101	4.67895e-125	AOX [Anthurium andraeanum]
TRINITY_DN44646_c1_g3	SAUR50	35.14	0.58	5.74033	2.95692e-80	Small auxin-up RNA [Parasponia andersonii]
TRINITY_DN39395_c0_g8	-	2.9	0.04	5.73987	2.88501e-25	-
TRINITY_DN39065_c1_g2	-	2.79	0.03	5.73918	3.79505e-10	PREDICTED: uncharacterized protein LOC109016686 [Juglans regia]
TRINITY_DN52179_c1_g3	-	26.78	0.4	5.7371	1.71679e-35	-
TRINITY_DN48035_c0_g4	-	2.69	0.06	5.73659	2.80708e-16	-
TRINITY_DN39459_c0_g1	-	225.46	4.23	5.73657	3.62193e-78	-
TRINITY_DN33352_c3_g1	-	2.29	0.02	5.73595	5.52293e-10	-
TRINITY_DN54680_c1_g3	STP13	748.02	11.16	5.73519	8.53913e-112	hypothetical protein B296_00029522 [Ensete ventricosum]
TRINITY_DN38960_c1_g3	-	0.94	0.01	5.7349	8.92592e-13	-
TRINITY_DN45017_c0_g4	-	1.84	0.03	5.73413	3.76598e-23	-
TRINITY_DN40355_c2_g3	-	4	0.05	5.73224	1.67791e-16	PREDICTED: uncharacterized protein LOC104090513 [Nicotiana tomentosiformis]
TRINITY_DN36687_c0_g1	-	3.43	0.03	5.7294	8.88504e-18	-
TRINITY_DN39832_c1_g3	-	2.96	0.04	5.72497	3.26724e-16	-
TRINITY_DN46899_c0_g7	-	2.44	0.03	5.72431	1.81827e-11	-
TRINITY_DN41224_c0_g1	-	301.29	4.73	5.72328	4.79272e-17	-
TRINITY_DN43339_c1_g2	Os01g0970400	8.94	0.11	5.72068	2.12778e-44	eukaryotic translation initiation factor 4E-1-like [Phoenix dactylifera]
TRINITY_DN45237_c1_g1	-	2.17	0.03	5.71922	3.75813e-22	hypothetical protein CK203_023903 [Vitis vinifera]
TRINITY_DN42853_c0_g1	-	12.25	0.17	5.71836	4.30268e-42	PREDICTED: F-box/LRR-repeat protein 2 [Nelumbo nucifera]
TRINITY_DN47121_c0_g3	-	1.64	0.02	5.71653	2.10234e-11	-
TRINITY_DN50840_c0_g1	-	2.88	0.04	5.71504	3.33715e-16	-
TRINITY_DN39665_c0_g2	-	957.73	11.4	5.71204	6.49675e-70	-
TRINITY_DN51871_c2_g3	pol	1.68	0.03	5.71156	1.46727e-39	PREDICTED: uncharacterized protein LOC105955856 [Erythranthe guttata]
TRINITY_DN38915_c1_g5	-	3.39	0.05	5.71072	4.57948e-47	-
TRINITY_DN43768_c0_g4	-	1.28	0.02	5.70622	2.62349e-11	-
TRINITY_DN55190_c1_g1	-	3.65	0.19	5.70609	1.55785e-57	hypothetical protein CKAN_02215900 [Cinnamomum micranthum f. kanehirae]
TRINITY_DN47555_c1_g3	-	2.15	0.02	5.70561	2.54889e-09	-
TRINITY_DN52410_c2_g5	-	2.68	0.03	5.7048	4.50022e-12	-
TRINITY_DN37183_c0_g1	-	4.36	0.07	5.70471	4.16983e-47	-
TRINITY_DN45146_c0_g4	-	3.71	0.08	5.7031	5.73333e-16	-
TRINITY_DN32435_c3_g2	-	1.3	0.02	5.70244	3.23976e-15	-
TRINITY_DN44367_c0_g3	PIX13	88.99	1.56	5.70179	2.0965e-43	putative serine/threonine-protein kinase NAK [Dendrobium catenatum]
TRINITY_DN41581_c1_g7	At5g51310	2.45	0.03	5.70138	5.43754e-09	gibberellin 20-oxidase-like protein isoform X1 [Asparagus officinalis]
TRINITY_DN46003_c1_g3	WRKY24	498.57	7.61	5.70102	2.52273e-87	PREDICTED: WRKY transcription factor WRKY24 [Elaeis guineensis]
TRINITY_DN44970_c0_g3	-	1.46	0.03	5.70097	6.28115e-12	-
TRINITY_DN53878_c0_g2	-	127.82	1.98	5.69922	5.58911e-61	-
TRINITY_DN40982_c2_g3	-	63.93	1.01	5.69777	1.80192e-51	retrotransposon protein, putative, Ty1-copia subclass [Oryza sativa Japonica Group]
TRINITY_DN43123_c1_g3	ENDO2	3.19	0.06	5.6976	5.75134e-13	hypothetical protein AMTR_s00079p00130410 [Amborella trichopoda]
TRINITY_DN38873_c1_g2	At2g16710	153.87	2.32	5.69591	2.00357e-150	iron-sulfur assembly protein IscA-like 1, mitochondrial isoform X1 [Carica papaya]
TRINITY_DN39420_c2_g4	-	8.48	0.09	5.69095	2.97072e-12	-
TRINITY_DN48228_c0_g3	-	6.13	0.18	5.69021	7.04231e-69	-
TRINITY_DN41420_c0_g2	-	6.37	0.03	5.68942	1.09627e-11	-
TRINITY_DN56617_c1_g3	RLK5	62.62	0.97	5.68897	2.10176e-60	receptor-like protein kinase HSL1 [Phoenix dactylifera]
TRINITY_DN37800_c0_g1	-	2.37	0.03	5.6852	1.36842e-19	-
TRINITY_DN45027_c0_g1	-	1.67	0.02	5.68465	1.87963e-17	-
TRINITY_DN38414_c0_g1	AKR4C9	7.72	0.08	5.68448	9.7515e-35	aldo-keto reductase family 4 member C9-like [Ananas comosus]
TRINITY_DN49862_c0_g1	WRKY46	10.3	0.15	5.68413	9.38499e-29	PREDICTED: probable WRKY transcription factor 70 [Musa acuminata subsp. malaccensis]
TRINITY_DN53360_c0_g2	-	1.78	0.02	5.67934	3.69784e-13	-
TRINITY_DN32324_c1_g1	-	1.72	0.02	5.67756	6.19093e-11	Retrovirus-related Pol polyprotein from transposon TNT 1-94 [Vitis vinifera]
TRINITY_DN41333_c4_g4	-	1.13	0.01	5.67753	6.74906e-10	-
TRINITY_DN49172_c3_g8	-	1.69	0.02	5.6747	2.25577e-11	-
TRINITY_DN41681_c1_g3	-	9.78	0.15	5.67458	3.16281e-34	-
TRINITY_DN37079_c1_g3	-	4.42	0.08	5.67422	1.64119e-24	putative nucleotidyltransferase, Ribonuclease H [Rosa chinensis]
TRINITY_DN38447_c3_g4	-	3.21	0.05	5.67415	3.81515e-50	Transposon Tf2-2 polyprotein [Vitis vinifera]
TRINITY_DN56527_c1_g2	-	3.29	0.04	5.67412	2.75821e-12	-
TRINITY_DN44116_c3_g3	-	3.28	0.05	5.67374	3.13019e-16	-
TRINITY_DN32491_c1_g9	PYL4	36.2	0.57	5.67097	5.45479e-97	hypothetical protein GW17_00010299 [Ensete ventricosum]
TRINITY_DN40056_c1_g1	-	2.45	0.05	5.669	1.09645e-17	putative RNA-directed DNA polymerase [Rosa chinensis]
TRINITY_DN48977_c0_g2	CYP71D55	9.37	0.12	5.6687	7.38966e-37	hypothetical protein AQUCO_12300019v1 [Aquilegia coerulea]
TRINITY_DN45323_c0_g3	FLA14	2.35	0.04	5.66816	3.37598e-18	hypothetical protein EUGRSUZ_C02101 [Eucalyptus grandis]
TRINITY_DN52076_c4_g2	-	26.28	0.46	5.6663	1.89573e-19	-
TRINITY_DN54681_c2_g8	-	7.89	0.12	5.66429	2.08308e-57	-
TRINITY_DN53543_c0_g3	-	1.12	0.01	5.6637	1.21939e-10	PREDICTED: uncharacterized protein LOC104606351 [Nelumbo nucifera]
TRINITY_DN49917_c2_g1	-	21.64	0.38	5.66299	3.39347e-68	-
TRINITY_DN41296_c1_g2	-	7.94	0.11	5.66223	2.46604e-18	-
TRINITY_DN52076_c4_g4	-	22.14	0.29	5.66211	1.01076e-18	-
TRINITY_DN38343_c2_g1	-	5.76	0.08	5.66182	1.36906e-21	-
TRINITY_DN55129_c0_g2	-	1.58	0.03	5.66162	2.19426e-09	-
TRINITY_DN37100_c1_g5	-	47.83	0.77	5.66091	3.92044e-105	uncharacterized protein LOC103713005 [Phoenix dactylifera]
TRINITY_DN33860_c3_g2	-	1.43	0.02	5.66082	3.50139e-20	-
TRINITY_DN52516_c1_g3	-	14.11	0.21	5.66062	1.61584e-19	-
TRINITY_DN54217_c0_g1	-	4.51	0.07	5.66026	7.4486e-57	Malignant T-cell-amplified sequence 1, partial [Glycine soja]
TRINITY_DN57281_c0_g1	-	24.85	0.37	5.65603	4.19155e-18	-
TRINITY_DN55816_c2_g1	-	12.11	0.18	5.65449	1.55536e-13	-
TRINITY_DN38761_c0_g5	-	1.18	0.01	5.65337	1.67235e-22	-
TRINITY_DN54565_c0_g1	-	997.59	16.57	5.65322	1.56346e-121	hypothetical protein B296_00013904 [Ensete ventricosum]
TRINITY_DN37603_c1_g3	-	6.54	0.07	5.65316	3.6823e-11	-
TRINITY_DN34970_c0_g9	-	0.78	0.01	5.6525	2.57079e-11	-
TRINITY_DN50622_c1_g1	-	1.96	0.03	5.65245	1.49462e-16	-
TRINITY_DN47463_c0_g3	-	1.29	0.02	5.65194	8.81513e-12	-
TRINITY_DN37847_c3_g1	-	2.38	0.04	5.65164	4.10354e-11	-
TRINITY_DN35135_c2_g6	-	1.5	0.02	5.64793	7.83812e-11	-
TRINITY_DN44542_c1_g1	-	11.49	0.18	5.64787	5.54577e-47	-
TRINITY_DN40907_c0_g2	-	3.03	0.18	5.64657	6.61476e-12	-
TRINITY_DN37480_c0_g1	-	168.62	2.75	5.64551	8.3426e-96	uncharacterized protein LOC103708112 [Phoenix dactylifera]
TRINITY_DN54008_c0_g1	-	25.68	0.37	5.64446	1.57297e-71	-
TRINITY_DN46023_c0_g2	HSR4	83.82	1.36	5.64422	3.34028e-78	AAA-ATPase At3g50940-like [Dendrobium catenatum]
TRINITY_DN55063_c0_g6	-	11.01	0.16	5.6419	6.30466e-16	-
TRINITY_DN42714_c1_g4	-	2.32	0.03	5.63858	3.91491e-09	-
TRINITY_DN43264_c0_g5	-	0.84	0.01	5.63748	2.54822e-11	-
TRINITY_DN53417_c0_g3	APUM7	17.31	0.39	5.63711	1.92989e-80	pumilio homolog 4-like [Phoenix dactylifera]
TRINITY_DN38487_c0_g1	-	1.7	0.05	5.63552	1.75264e-10	-
TRINITY_DN49657_c2_g1	-	12.15	0.12	5.63529	9.72712e-13	-
TRINITY_DN40460_c0_g5	-	5.62	0.09	5.63423	3.38111e-57	-
TRINITY_DN54838_c1_g3	-	239	3.74	5.63392	4.08156e-79	-
TRINITY_DN53142_c1_g5	-	2.19	0.03	5.63252	2.37104e-11	-
TRINITY_DN36706_c0_g1	-	1.57	0.02	5.63186	3.03053e-10	-
TRINITY_DN44587_c3_g3	-	18.79	0.34	5.63158	3.33701e-14	-
TRINITY_DN46782_c0_g2	-	8.11	0.14	5.63089	1.46865e-42	-
TRINITY_DN44890_c1_g1	-	2.33	0.03	5.62987	1.15696e-11	-
TRINITY_DN34348_c1_g1	-	4.92	0.11	5.62713	1.14832e-21	-
TRINITY_DN45850_c0_g7	-	19.34	0.33	5.6271	2.81135e-28	hypothetical protein ACMD2_27420 [Ananas comosus]
TRINITY_DN47706_c3_g1	-	24.62	0.36	5.6226	2.69891e-50	uncharacterized protein LOC110035067 [Phalaenopsis equestris]
TRINITY_DN34085_c2_g1	-	3.21	0.04	5.62234	1.6237e-06	-
TRINITY_DN42908_c0_g3	-	4.7	0.08	5.61951	1.97606e-47	PREDICTED: uncharacterized protein LOC108999052 [Juglans regia]
TRINITY_DN57112_c2_g2	-	4.2	0.06	5.61748	1.31832e-27	-
TRINITY_DN48946_c1_g5	-	1.32	0.02	5.61688	3.71446e-16	-
TRINITY_DN40997_c1_g4	-	5.21	0.07	5.61681	3.93764e-27	-
TRINITY_DN35986_c0_g4	-	4.8	0.08	5.61562	4.53913e-42	-
TRINITY_DN56457_c0_g6	-	6.51	0.1	5.61418	4.83437e-56	-
TRINITY_DN56956_c1_g11	-	8.99	0.11	5.61308	3.64366e-10	-
TRINITY_DN48855_c2_g2	-	1.27	0.02	5.61244	4.74917e-23	-
TRINITY_DN50428_c0_g2	-	2.25	0.03	5.61235	9.78609e-12	-
TRINITY_DN50334_c0_g1	-	6.74	0.08	5.60528	2.16845e-09	LINE-1 retrotransposable element ORF2 protein [Glycine soja]
TRINITY_DN39443_c0_g6	-	2.46	0.04	5.60509	2.12181e-15	-
TRINITY_DN38738_c2_g4	-	3.96	0.03	5.60495	2.04943e-09	-
TRINITY_DN48701_c0_g1	-	2.27	0.03	5.60381	6.66546e-15	-
TRINITY_DN36948_c3_g2	-	19.89	0.34	5.60378	1.01652e-22	-
TRINITY_DN42057_c1_g5	-	1.81	0.03	5.60255	4.52691e-20	PREDICTED: uncharacterized protein LOC105042607 [Elaeis guineensis]
TRINITY_DN50801_c4_g3	-	3.38	0.05	5.60248	4.99772e-28	PREDICTED: uncharacterized protein LOC108999235 [Juglans regia]
TRINITY_DN30984_c0_g1	AGO2	83.51	1.28	5.60176	2.91323e-25	protein argonaute 2-like isoform X2 [Cajanus cajan]
TRINITY_DN35188_c0_g5	-	2.45	0.03	5.60032	1.94818e-09	-
TRINITY_DN52567_c0_g5	-	3.16	0.05	5.59911	7.26489e-31	uncharacterized protein LOC111987174 [Quercus suber]
TRINITY_DN43351_c0_g10	CIGR1	137.07	2.28	5.59767	9.61884e-97	hypothetical protein B296_00035917 [Ensete ventricosum]
TRINITY_DN36695_c1_g1	-	2.46	0.04	5.59651	2.07124e-12	PREDICTED: uncharacterized protein LOC103935237 [Pyrus x bretschneideri]
TRINITY_DN56217_c0_g1	ERD7	191.14	3.16	5.59643	2.36939e-69	PREDICTED: protein EARLY-RESPONSIVE TO DEHYDRATION 7, chloroplastic [Elaeis guineensis]
TRINITY_DN47165_c1_g1	LECRK81	109.45	1.85	5.59634	1.90659e-99	PREDICTED: probable L-type lectin-domain containing receptor kinase S.5 [Musa acuminata subsp. malaccensis]
TRINITY_DN52062_c1_g1	-	4.58	0.16	5.59336	4.07296e-10	-
TRINITY_DN54963_c3_g1	-	4.56	0.09	5.59257	5.21591e-20	-
TRINITY_DN34482_c1_g3	-	0.74	0.01	5.59227	7.16274e-09	-
TRINITY_DN43802_c0_g1	-	3.3	0.03	5.59209	5.67056e-11	-
TRINITY_DN56386_c1_g2	RPM1	11.12	0.18	5.59151	4.35318e-106	LOW QUALITY PROTEIN: disease resistance protein RPM1-like [Phoenix dactylifera]
TRINITY_DN49665_c1_g1	BAM1	53.9	0.98	5.59124	1.30995e-40	PREDICTED: beta-amylase 1, chloroplastic [Elaeis guineensis]
TRINITY_DN38333_c1_g1	-	2	0.03	5.59062	1.7969e-11	-
TRINITY_DN37021_c1_g3	-	1.56	0.02	5.5864	1.38809e-18	-
TRINITY_DN55535_c1_g2	-	2.63	0.03	5.58254	2.06401e-10	-
TRINITY_DN54218_c4_g2	-	3.42	0.05	5.582	4.18525e-39	-
TRINITY_DN51509_c0_g1	TPPG	200.6	3.14	5.58163	2.67352e-106	hypothetical protein AQUCO_01300699v1 [Aquilegia coerulea]
TRINITY_DN50862_c1_g4	-	1.39	0.02	5.57963	2.44614e-10	-
TRINITY_DN40147_c0_g1	-	1.82	0.04	5.57945	9.9731e-20	-
TRINITY_DN57060_c0_g4	-	2.26	0.03	5.57872	6.94488e-09	-
TRINITY_DN38435_c0_g4	-	5.1	0.08	5.57651	3.45726e-27	putative transmembrane protein [Cinnamomum micranthum f. kanehirae]
TRINITY_DN41272_c0_g5	-	3.57	0.05	5.57428	2.54204e-11	-
TRINITY_DN39741_c0_g2	-	1.88	0.05	5.57374	3.62413e-14	PREDICTED: RNA-binding protein 8A-like [Nelumbo nucifera]
TRINITY_DN52793_c0_g2	-	0.93	0.01	5.57305	3.5616e-09	-
TRINITY_DN41065_c1_g1	-	101.01	1.7	5.57301	6.87427e-86	-
TRINITY_DN37149_c1_g1	-	2.96	0.04	5.57272	5.43966e-16	-
TRINITY_DN54334_c3_g9	LECRK55	131.75	2.22	5.57271	2.56255e-111	PREDICTED: probable L-type lectin-domain containing receptor kinase S.5 [Pyrus x bretschneideri]
TRINITY_DN38787_c4_g4	-	2.65	0.04	5.56795	6.60163e-17	-
TRINITY_DN33664_c1_g1	WRKY27	6.14	0.1	5.56638	7.5796e-28	WRKY transcription factor 22-like [Phoenix dactylifera]
TRINITY_DN45069_c0_g4	-	1.43	0.03	5.56383	9.7391e-16	-
TRINITY_DN44988_c0_g4	UGT87A2	3.99	0.07	5.56206	1.05287e-26	PREDICTED: UDP-glycosyltransferase 87A2-like [Elaeis guineensis]
TRINITY_DN52983_c0_g3	WRKY75	33.04	0.54	5.56187	3.34807e-40	PREDICTED: probable WRKY transcription factor 75 [Elaeis guineensis]
TRINITY_DN49849_c0_g2	At1g16060	2.09	0.03	5.56124	4.59828e-10	AP2-like ethylene-responsive transcription factor [Actinidia chinensis var. chinensis]
TRINITY_DN56431_c2_g4	-	1.52	0.02	5.56001	9.43569e-10	hypothetical protein VITISV_027926 [Vitis vinifera]
TRINITY_DN34463_c6_g3	-	4.49	0.12	5.55994	6.98579e-27	-
TRINITY_DN43838_c2_g2	-	5.51	0.18	5.55991	1.39692e-29	-
TRINITY_DN39086_c3_g3	-	2.42	0.04	5.55772	3.53259e-21	-
TRINITY_DN57350_c2_g2	-	28.22	0.48	5.55769	8.01996e-97	-
TRINITY_DN56893_c2_g3	-	75.44	1.46	5.55714	1.17717e-82	-
TRINITY_DN34543_c1_g3	UBI11	6.06	0.02	5.55656	2.32522e-11	Polyubiquitin-A [Zea mays]
TRINITY_DN47037_c1_g3	-	4.46	0.05	5.55432	3.8376e-11	-
TRINITY_DN40338_c2_g2	-	2.04	0.03	5.55316	2.20654e-23	-
TRINITY_DN54043_c0_g2	TRP3	42.66	0.71	5.55312	3.35568e-108	hypothetical protein BHM03_00018762 [Ensete ventricosum]
TRINITY_DN46015_c3_g8	-	1.93	0.03	5.55304	8.83536e-10	-
TRINITY_DN44655_c4_g3	-	5.01	0.08	5.55301	2.9254e-17	-
TRINITY_DN50042_c0_g1	SRP	785.68	16.28	5.55158	1.92219e-48	stress-related protein [Phoenix dactylifera]
TRINITY_DN37495_c1_g3	-	1.99	0.03	5.55121	3.01993e-10	-
TRINITY_DN54661_c0_g1	-	17.6	0.31	5.54955	2.12273e-20	-
TRINITY_DN38909_c1_g2	-	0.73	0.01	5.54901	2.79638e-11	-
TRINITY_DN32376_c1_g1	-	6.12	0.11	5.54822	1.09359e-24	SRKp [Arabidopsis halleri]
TRINITY_DN49940_c1_g1	-	2.76	0.05	5.54763	1.25236e-46	-
TRINITY_DN41184_c0_g2	-	18.7	0.25	5.54718	1.78422e-11	-
TRINITY_DN32107_c0_g2	-	37.84	0.63	5.54697	3.80556e-32	-
TRINITY_DN38155_c0_g1	-	14.28	0.17	5.54696	3.7314e-10	-
TRINITY_DN47799_c2_g1	-	1.77	0.01	5.5461	1.91563e-11	-
TRINITY_DN51976_c1_g1	-	0.99	0.01	5.54048	5.60514e-11	-
TRINITY_DN36909_c1_g2	-	3.56	0.09	5.54012	2.09611e-10	uncharacterized protein LOC110747330 [Prunus avium]
TRINITY_DN51523_c0_g2	-	45.61	0.68	5.53778	3.33462e-41	-
TRINITY_DN34692_c0_g5	-	1.77	0.02	5.53736	8.28456e-10	-
TRINITY_DN57201_c1_g1	-	320.82	3.6	5.53492	2.1458e-58	PREDICTED: 17.3 kDa class II heat shock protein-like [Elaeis guineensis]
TRINITY_DN51108_c0_g2	-	9.01	0.24	5.53444	2.6364e-33	-
TRINITY_DN49584_c1_g3	-	13.86	0.25	5.53439	1.17458e-31	PREDICTED: NDR1/HIN1-Like protein 3-like [Elaeis guineensis]
TRINITY_DN53246_c1_g11	-	27.34	0.45	5.53399	1.03684e-51	-
TRINITY_DN55917_c2_g1	-	88.31	1.58	5.53364	4.22604e-69	-
TRINITY_DN47919_c0_g1	-	3.65	0.05	5.53286	1.07628e-33	-
TRINITY_DN52348_c1_g1	-	2.66	0.13	5.53245	4.70011e-13	-
TRINITY_DN55522_c1_g2	-	45.07	0.77	5.53146	8.77455e-87	-
TRINITY_DN55525_c1_g1	TSC10B	119.48	1.83	5.52578	1.08512e-30	3-dehydrosphinganine reductase TSC10A-like [Phoenix dactylifera]
TRINITY_DN55653_c2_g1	-	5.3	0.09	5.52536	7.42568e-35	-
TRINITY_DN43530_c0_g2	ERD7	121.24	2.1	5.52395	1.32491e-87	PREDICTED: protein EARLY-RESPONSIVE TO DEHYDRATION 7, chloroplastic [Elaeis guineensis]
TRINITY_DN47971_c0_g1	-	2.45	0.03	5.52296	6.11049e-30	-
TRINITY_DN47282_c0_g1	-	27.32	0.61	5.52221	3.49915e-28	-
TRINITY_DN44873_c1_g2	-	1.87	0.03	5.52202	1.66961e-15	-
TRINITY_DN32184_c0_g1	-	3.68	0.04	5.51971	2.54542e-08	-
TRINITY_DN38308_c0_g9	-	1.74	0.02	5.51816	2.24539e-07	-
TRINITY_DN50554_c0_g1	-	4.53	0.15	5.51653	5.08004e-11	-
TRINITY_DN56357_c2_g1	-	3.72	0.04	5.51604	1.47448e-23	uncharacterized protein LOC110800549 [Spinacia oleracea]
TRINITY_DN55507_c1_g6	TY3B-I	16.63	0.28	5.51585	3.06467e-115	PREDICTED: transposon Ty3-I Gag-Pol polyprotein isoform X1 [Daucus carota subsp. sativus]
TRINITY_DN37927_c0_g1	-	1.35	0.02	5.51566	6.40835e-11	-
TRINITY_DN52009_c1_g7	DOF3.4	237	4.13	5.51482	3.08163e-128	PREDICTED: dof zinc finger protein DOF1.4-like [Musa acuminata subsp. malaccensis]
TRINITY_DN34031_c3_g3	-	7.49	0.1	5.51202	1.43328e-09	G-type lectin S-receptor-like serine/threonine-protein kinase LECRK1 [Olea europaea var. sylvestris]
TRINITY_DN39782_c0_g5	-	2.8	0.03	5.512	2.83505e-10	-
TRINITY_DN32474_c2_g2	-	7.06	0.12	5.51155	5.62472e-21	-
TRINITY_DN46571_c1_g1	-	2.1	0.03	5.51148	9.91548e-15	-
TRINITY_DN55333_c2_g5	-	1	0.02	5.51105	2.96011e-20	LINE-1 retrotransposable element ORF2 protein [Vitis vinifera]
TRINITY_DN51167_c1_g6	-	0.7	0.01	5.50941	2.75003e-10	-
TRINITY_DN54222_c2_g5	-	4.04	0.07	5.50687	1.97883e-50	Transposon TX1 uncharacterized 149 kDa protein [Vitis vinifera]
TRINITY_DN52629_c0_g2	-	239.9	5.08	5.50586	1.88914e-59	uncharacterized protein LOC103722416 [Phoenix dactylifera]
TRINITY_DN37344_c2_g1	-	9.31	0.18	5.50558	1.63959e-17	-
TRINITY_DN46967_c1_g8	-	2.18	0.03	5.50499	7.59059e-12	-
TRINITY_DN57400_c0_g4	-	5.97	0.1	5.50498	1.35898e-50	PREDICTED: uncharacterized protein LOC109221911 [Nicotiana attenuata]
TRINITY_DN56370_c2_g2	-	3.9	0.07	5.50489	7.66046e-43	-
TRINITY_DN39855_c1_g1	-	1.53	0.02	5.50419	6.39601e-10	-
TRINITY_DN40164_c1_g3	-	6.37	0.1	5.50181	9.06351e-12	-
TRINITY_DN43282_c1_g1	-	489.43	8.68	5.50115	1.38195e-124	-
TRINITY_DN47923_c1_g6	-	8.48	0.12	5.50089	2.26679e-11	beta-1,3-galactosyltransferase pvg3-like [Phoenix dactylifera]
TRINITY_DN55614_c4_g2	-	1.93	0.03	5.49897	8.0467e-25	-
TRINITY_DN35516_c2_g2	-	2.67	0.05	5.4988	6.04018e-31	-
TRINITY_DN44022_c1_g2	-	19.7	0.35	5.49858	1.69055e-54	hypothetical protein CISIN_1g008862mg [Citrus sinensis]
TRINITY_DN35067_c1_g5	VIT_05s0020g01820	92.17	1.71	5.4984	5.98239e-147	CASP-like protein [Actinidia chinensis var. chinensis]
TRINITY_DN51167_c1_g3	-	8.75	0.18	5.49542	4.66434e-62	-
TRINITY_DN48198_c0_g1	-	4.15	0.06	5.49221	1.42739e-09	-
TRINITY_DN42569_c0_g1	-	89.18	1.55	5.49117	2.19737e-74	-
TRINITY_DN41564_c0_g1	-	19.12	0.34	5.4895	1.33232e-91	-
TRINITY_DN33635_c0_g2	-	9.14	0.17	5.48683	3.58618e-44	-
TRINITY_DN36669_c0_g4	-	19.46	0.27	5.48553	1.45088e-15	-
TRINITY_DN38213_c1_g1	-	4.48	0.06	5.48415	1.20989e-15	-
TRINITY_DN56161_c1_g4	-	1.35	0.02	5.48363	2.3061e-08	-
TRINITY_DN45258_c1_g8	-	4.75	0.08	5.48345	8.23781e-22	hypothetical protein Ahy_A10g049245 isoform A [Arachis hypogaea]
TRINITY_DN39481_c2_g1	-	14	0.24	5.48119	7.71912e-69	-
TRINITY_DN57036_c2_g3	-	6.49	0.11	5.47974	8.9945e-51	-
TRINITY_DN36345_c0_g1	-	38.33	0.69	5.47965	1.42345e-72	-
TRINITY_DN43281_c0_g2	HEL	1238.87	22.71	5.47844	3.73573e-19	hypothetical protein DY000_00013860 [Brassica cretica]
TRINITY_DN37374_c5_g2	-	8.23	0.14	5.47818	3.80454e-51	-
[truncated: 12,189 more rows]

## Sheet: E_4 vs E_CK
Gene_ID	Name	E_4_mean_TPM	E_CK_mean_TPM	log2FC	FDR	Annotation
TRINITY_DN56796_c0_g1	-	90.83	0	13.3259	2.38232e-117	-
TRINITY_DN44364_c2_g1	-	28.17	0	12.7681	1.20036e-50	-
TRINITY_DN50417_c0_g3	-	39.23	0	12.3582	1.38444e-88	hypothetical protein GW17_00015941 [Ensete ventricosum]
TRINITY_DN36378_c0_g1	-	31.9	0	11.9996	1.15613e-38	hypothetical protein CCACVL1_08273 [Corchorus capsularis]
TRINITY_DN36060_c0_g1	-	13.88	0	11.5313	1.0709e-54	-
TRINITY_DN34303_c1_g2	-	12.67	0	11.3933	8.65354e-17	-
TRINITY_DN37088_c0_g1	-	18.12	0	11.3595	2.95927e-27	-
TRINITY_DN38381_c0_g3	-	74.12	0.03	11.2749	1.15653e-30	hypothetical protein AXF42_Ash010540 [Apostasia shenzhenica]
TRINITY_DN39082_c0_g1	-	26.3	0	11.2323	2.08512e-32	-
TRINITY_DN48464_c0_g1	-	104.45	0	11.1264	5.08992e-44	-
TRINITY_DN53334_c0_g1	-	15.86	0	10.9222	1.97001e-38	uncharacterized protein LOC103696925 [Phoenix dactylifera]
TRINITY_DN50097_c0_g2	-	2.75	0	10.9032	2.92185e-42	-
TRINITY_DN38930_c0_g1	-	8.28	0	10.8353	2.69934e-36	-
TRINITY_DN46814_c1_g3	-	4.86	0	10.8281	1.13086e-36	-
TRINITY_DN47231_c1_g5	-	52.2	0.02	10.82	1.43976e-59	PREDICTED: uncharacterized protein LOC105038949 [Elaeis guineensis]
TRINITY_DN52990_c0_g3	-	26.94	0	10.7384	1.89743e-42	-
TRINITY_DN35306_c1_g1	-	5.7	0	10.7301	1.15076e-35	-
TRINITY_DN52288_c0_g4	-	8.33	0	10.7187	8.94801e-20	-
TRINITY_DN44733_c0_g2	-	25.89	0	10.654	1.16373e-26	-
TRINITY_DN37135_c2_g5	-	13.15	0	10.625	6.04515e-46	-
TRINITY_DN52552_c1_g1	-	6.55	0	10.6202	6.96658e-25	-
TRINITY_DN33022_c3_g5	-	10.4	0	10.5778	1.24028e-17	-
TRINITY_DN44946_c0_g5	-	10.95	0	10.5771	5.41892e-34	-
TRINITY_DN34653_c2_g6	-	8.57	0	10.5013	5.25056e-38	uncharacterized protein LOC109829595 [Asparagus officinalis]
TRINITY_DN57303_c1_g1	-	66.19	0.03	10.4946	1.36933e-127	-
TRINITY_DN32268_c2_g5	-	14.13	0	10.4914	3.93666e-36	-
TRINITY_DN48323_c2_g6	-	36.9	0.01	10.454	2.03658e-71	-
TRINITY_DN49234_c0_g1	-	29.29	0	10.4183	1.70586e-23	-
TRINITY_DN48464_c1_g3	VAMP725	108.91	0.01	10.3777	4.37269e-60	hypothetical protein BHE74_00029909, partial [Ensete ventricosum]
TRINITY_DN38677_c2_g11	-	4.74	0	10.296	8.6826e-39	-
TRINITY_DN35802_c0_g2	-	496.5	0.29	10.2836	4.25544e-168	PREDICTED: uncharacterized protein LOC104418169 [Eucalyptus grandis]
TRINITY_DN53426_c2_g2	-	24.85	0	10.2626	9.76359e-19	-
TRINITY_DN54810_c1_g2	ndrB	4.07	0	10.2612	1.07042e-33	serine/threonine-protein kinase 38-like protein isoform X1 [Cinnamomum micranthum f. kanehirae]
TRINITY_DN43825_c0_g1	-	77.02	0.05	10.2459	4.83187e-43	ribonucleoside-diphosphate reductase small chain [Arachis duranensis]
TRINITY_DN48069_c1_g1	-	3.81	0	10.2373	4.98866e-30	-
TRINITY_DN57040_c3_g4	TPS10	13.85	0	10.2291	3.12997e-27	PREDICTED: probable alpha,alpha-trehalose-phosphate synthase [UDP-forming] 11 [Vigna angularis]
TRINITY_DN34598_c4_g2	-	4.62	0	10.2256	3.69056e-33	-
TRINITY_DN56673_c1_g3	-	25.21	0	10.2031	1.27746e-30	-
TRINITY_DN40438_c0_g3	-	55.61	0	10.1636	4.05803e-30	-
TRINITY_DN49548_c2_g1	-	7.35	0	10.1277	2.85648e-32	-
TRINITY_DN56552_c1_g1	-	6.5	0	10.1216	2.70813e-32	-
TRINITY_DN55321_c3_g1	-	8.02	0	10.101	1.29867e-66	-
TRINITY_DN37011_c0_g10	MYC2	2.54	0	10.1	1.80601e-32	hypothetical protein OsJ_32566 [Oryza sativa Japonica Group]
TRINITY_DN55824_c0_g4	-	1.63	0	10.0409	4.6939e-29	uncharacterized protein LOC113720463 [Coffea arabica]
TRINITY_DN52000_c0_g3	-	4.31	0	10.0091	1.63472e-19	-
TRINITY_DN34752_c1_g1	-	6.2	0	10.007	5.33043e-12	-
TRINITY_DN34961_c3_g7	-	3.33	0	9.99656	1.15754e-23	-
TRINITY_DN47422_c1_g2	-	2.15	0	9.99609	1.86253e-34	-
TRINITY_DN37126_c2_g3	-	5.04	0	9.98101	1.10917e-31	-
TRINITY_DN47576_c0_g1	-	244.27	0.11	9.96097	1.26117e-26	putative xyloglucan endotransglucosylase/hydrolase protein 23 [Vitis vinifera]
TRINITY_DN39563_c0_g4	-	4.19	0	9.9543	1.55971e-16	polyadenylate-binding protein RBP47-like [Papaver somniferum]
TRINITY_DN49537_c0_g1	-	193.67	0.13	9.94782	8.95191e-139	-
TRINITY_DN54987_c2_g1	-	12.96	0.01	9.93083	7.16433e-22	-
TRINITY_DN51971_c0_g5	-	12.18	0	9.90917	2.43771e-25	-
TRINITY_DN34631_c0_g6	-	26.83	0.02	9.88379	2.37522e-46	-
TRINITY_DN48612_c1_g1	-	3.86	0	9.88302	2.99801e-31	-
TRINITY_DN43548_c1_g3	-	4.22	0	9.86511	1.72758e-28	PREDICTED: uncharacterized protein LOC109157329 [Ipomoea nil]
TRINITY_DN32902_c0_g5	HSP17.5-M	186.54	0.16	9.85213	5.9361e-88	17.5 kDa class I heat shock protein [Glycine max]
TRINITY_DN47613_c2_g3	PUB23	2.6	0	9.83048	2.85007e-24	PREDICTED: E3 ubiquitin-protein ligase PUB23-like [Elaeis guineensis]
TRINITY_DN52237_c1_g2	-	2.5	0	9.82757	1.17027e-32	-
TRINITY_DN57399_c1_g2	xlnD	328.03	0.28	9.8011	5.58964e-140	uncharacterized protein LOC18441222 [Amborella trichopoda]
TRINITY_DN46968_c0_g2	ERF109	5.15	0	9.79539	5.00867e-16	hypothetical protein GW17_00018241 [Ensete ventricosum]
TRINITY_DN40653_c0_g2	BAP2	7.09	0	9.78735	2.2532e-16	PREDICTED: BON1-associated protein 2-like [Pyrus x bretschneideri]
TRINITY_DN53372_c1_g1	HSP21.9	1378.45	2.41	9.78528	9.66022e-228	22.0 kDa class IV heat shock protein-like [Phoenix dactylifera]
TRINITY_DN40799_c3_g6	-	2.17	0	9.7774	9.26531e-30	-
TRINITY_DN41349_c0_g3	-	31.71	0.02	9.74691	4.1626e-32	-
TRINITY_DN56984_c1_g4	-	49.3	0	9.7421	3.38224e-17	-
TRINITY_DN37172_c0_g6	-	7.15	0	9.73509	1.45641e-28	putative RNA-directed DNA polymerase, eukaryota [Helianthus annuus]
TRINITY_DN35912_c1_g3	-	2.31	0	9.71824	9.90477e-31	uncharacterized protein LOC109728203 [Ananas comosus]
TRINITY_DN32607_c0_g10	-	1.44	0	9.70647	2.91468e-19	neomycin phosphotransferase [Escherichia coli]
TRINITY_DN42739_c1_g2	-	52.04	0.05	9.70007	6.75446e-147	-
TRINITY_DN40239_c0_g5	-	11.88	0	9.69204	1.58606e-17	PREDICTED: dnaJ homolog subfamily B member 7-like isoform X1 [Juglans regia]
TRINITY_DN50289_c0_g3	-	417.2	0.35	9.69043	4.14303e-33	-
TRINITY_DN37725_c1_g5	-	3.6	0	9.68608	1.0183e-26	-
TRINITY_DN45975_c1_g6	-	3.51	0	9.67972	2.09903e-21	hypothetical protein TSUD_88880 [Trifolium subterraneum]
TRINITY_DN37041_c1_g3	-	10.36	0	9.6783	2.14997e-15	-
TRINITY_DN49785_c2_g1	-	2.82	0	9.67567	4.66428e-22	-
TRINITY_DN50244_c2_g1	-	3.49	0	9.67379	4.96775e-27	-
TRINITY_DN43252_c1_g4	-	209.6	0.23	9.65724	1.02826e-152	-
TRINITY_DN52109_c1_g1	-	3.9	0	9.65382	2.98817e-25	-
TRINITY_DN52155_c2_g9	-	2.48	0	9.64533	2.20771e-29	-
TRINITY_DN37884_c0_g4	-	2.65	0	9.62179	8.90674e-25	-
TRINITY_DN51678_c0_g1	-	21.76	0.03	9.59861	4.25034e-141	-
TRINITY_DN33151_c2_g1	-	3.62	0	9.58743	1.61363e-28	-
TRINITY_DN52491_c1_g3	-	2.45	0	9.58411	1.65246e-27	-
TRINITY_DN50310_c0_g6	-	7.43	0	9.55695	8.17424e-27	-
TRINITY_DN36558_c1_g1	-	282.73	0.19	9.55563	2.16156e-62	-
TRINITY_DN49707_c1_g1	-	11.59	0	9.54515	3.65764e-17	PREDICTED: uncharacterized protein LOC104824043 [Tarenaya hassleriana]
TRINITY_DN35185_c4_g1	GH3.17	5.82	0	9.54121	3.74422e-21	hypothetical protein B296_00020889, partial [Ensete ventricosum]
TRINITY_DN43816_c0_g2	PME13	1.66	0	9.53336	1.1744e-14	PREDICTED: pectinesterase-like [Musa acuminata subsp. malaccensis]
TRINITY_DN39452_c0_g2	-	25.17	0	9.52845	3.71045e-15	-
TRINITY_DN56746_c0_g1	TIFY10A	26.68	0	9.52212	6.80091e-12	PREDICTED: protein TIFY 10a [Elaeis guineensis]
TRINITY_DN48473_c0_g1	-	2.07	0	9.51454	1.15021e-22	-
TRINITY_DN45898_c0_g5	-	4.31	0	9.49821	9.79123e-23	-
TRINITY_DN57303_c1_g2	-	42.18	0.04	9.49762	4.9322e-61	-
TRINITY_DN36685_c1_g1	-	8.42	0	9.49104	2.16655e-22	hypothetical protein TSUD_393650 [Trifolium subterraneum]
TRINITY_DN54108_c3_g1	-	1.92	0	9.48935	6.50736e-25	-
TRINITY_DN42085_c1_g2	-	2.52	0	9.47702	1.69456e-10	-
TRINITY_DN35842_c1_g2	-	8.06	0	9.46544	7.25577e-24	-
TRINITY_DN41186_c0_g1	-	4.46	0	9.46137	1.92009e-26	-
TRINITY_DN43583_c0_g1	-	2.65	0	9.46103	2.49164e-21	hypothetical protein DVH24_040911 [Malus domestica]
TRINITY_DN39893_c1_g2	-	44.27	0	9.45539	2.29049e-22	-
TRINITY_DN46115_c1_g2	-	41.99	0	9.44508	2.7052e-24	-
TRINITY_DN55934_c5_g4	FER	2.33	0	9.42505	5.83341e-14	PREDICTED: receptor-like protein kinase ANXUR2 [Elaeis guineensis]
TRINITY_DN52718_c3_g2	-	11.61	0	9.42354	3.5032e-24	-
TRINITY_DN56398_c1_g2	-	16.56	0	9.388	1.2061e-16	-
TRINITY_DN50711_c0_g1	-	47.27	0.04	9.38671	5.95281e-33	hypothetical protein AQUCO_00900360v1 [Aquilegia coerulea]
TRINITY_DN34181_c4_g1	-	63.74	0.08	9.38192	4.2838e-76	-
TRINITY_DN37829_c2_g1	-	4.45	0	9.37545	9.80475e-24	-
TRINITY_DN49512_c0_g5	-	2.78	0	9.36836	1.34421e-23	Retrovirus-related Pol polyprotein from transposon TNT 1-94 [Apostasia shenzhenica]
TRINITY_DN40333_c1_g1	-	2.34	0	9.35802	5.29567e-10	-
TRINITY_DN50477_c4_g1	-	76.03	0.08	9.35104	1.0016e-58	-
TRINITY_DN52346_c0_g4	-	1.23	0	9.35004	1.06381e-17	-
TRINITY_DN45329_c0_g2	-	4.86	0	9.34594	1.94947e-25	Retrovirus-related Pol polyprotein from transposon TNT 1-94 [Vitis vinifera]
TRINITY_DN52960_c0_g1	-	2.74	0	9.33991	1.88693e-22	LINE-1 reverse transcriptase-like [Vitis vinifera]
TRINITY_DN33935_c3_g4	-	25.06	0.02	9.33506	2.68234e-45	-
TRINITY_DN39395_c0_g1	-	3.46	0	9.32336	3.9559e-22	-
TRINITY_DN50306_c3_g2	-	5.29	0	9.31277	9.72214e-22	-
TRINITY_DN56196_c0_g3	-	7.01	0	9.30567	8.77721e-24	-
TRINITY_DN40878_c0_g3	-	1.33	0	9.29807	1.26053e-23	-
TRINITY_DN43031_c0_g1	-	9.09	0	9.29204	1.96371e-21	-
TRINITY_DN44449_c1_g1	-	2.43	0	9.28405	2.49742e-17	uncharacterized protein LOC110692850 [Chenopodium quinoa]
TRINITY_DN46393_c0_g1	-	1	0	9.2725	1.5381e-19	-
TRINITY_DN48364_c0_g1	At2g42005	3.34	0	9.27151	1.73671e-11	amino acid transporter AVT1I [Oryza sativa Japonica Group]
TRINITY_DN55780_c2_g2	-	17.4	0.02	9.27125	1.30449e-60	-
TRINITY_DN46269_c0_g2	-	2.47	0	9.25275	1.02605e-13	-
TRINITY_DN50796_c3_g1	-	5.04	0	9.24899	1.13051e-23	-
TRINITY_DN33949_c0_g1	ERF110	158.28	0.36	9.24361	3.24326e-154	ethylene-responsive transcription factor ERF110-like protein isoform X2 [Cinnamomum micranthum f. kanehirae]
TRINITY_DN56746_c1_g3	TIFY10A	5.54	0	9.24193	3.51151e-09	PREDICTED: protein TIFY 10a [Elaeis guineensis]
TRINITY_DN41930_c3_g6	-	3.88	0	9.22409	5.01906e-22	uncharacterized protein LOC109725561 [Ananas comosus]
TRINITY_DN42238_c0_g1	-	1.06	0	9.22135	9.72017e-22	PREDICTED: receptor-like protein 12 [Elaeis guineensis]
TRINITY_DN53389_c0_g5	-	1.51	0	9.21874	2.4907e-22	-
TRINITY_DN41669_c0_g2	CLT1	21.03	0.16	9.21681	1.88738e-79	Protein CLT2, chloroplastic [Ananas comosus]
TRINITY_DN34819_c0_g1	-	22.34	0	9.20936	6.88437e-13	-
TRINITY_DN53581_c0_g1	-	1.75	0	9.20148	1.18016e-19	-
TRINITY_DN46159_c0_g3	-	4.26	0	9.20009	6.89012e-21	-
TRINITY_DN46551_c2_g7	-	4.46	0	9.19549	4.58493e-15	-
TRINITY_DN39340_c0_g1	-	3.59	0	9.19154	2.50559e-23	-
TRINITY_DN37982_c1_g1	-	40.97	0.02	9.18908	4.64891e-23	-
TRINITY_DN48122_c1_g1	ZAT5	40.99	0.05	9.18078	1.02238e-32	ZFP2 [Betula platyphylla]
TRINITY_DN52260_c2_g5	-	9.14	0	9.1758	4.36416e-23	-
TRINITY_DN51031_c3_g1	-	4.07	0	9.17548	2.5571e-21	-
TRINITY_DN34407_c1_g3	-	4.65	0	9.17482	2.77958e-18	-
TRINITY_DN51918_c0_g12	HSP18	377.69	0.47	9.15336	3.8991e-51	17.8 kDa class I heat shock protein-like [Phoenix dactylifera]
TRINITY_DN56184_c1_g2	-	39.19	0	9.15172	4.38274e-10	hypothetical protein B296_00040949 [Ensete ventricosum]
TRINITY_DN35797_c0_g4	-	2.94	0	9.14894	5.81477e-24	-
TRINITY_DN49575_c0_g1	-	31.34	0	9.14013	1.22276e-21	-
TRINITY_DN33266_c4_g1	-	4.08	0	9.14012	9.42102e-20	-
TRINITY_DN37116_c2_g6	-	19.35	0.02	9.13983	2.38722e-39	-
TRINITY_DN48711_c0_g2	-	11.7	0.03	9.13025	9.55885e-83	Transposon TX1 uncharacterized 149 kDa protein [Vitis vinifera]
TRINITY_DN32107_c0_g1	-	18.03	0	9.12896	1.23704e-21	protein ACTIVITY OF BC1 COMPLEX KINASE 7, chloroplastic isoform X1 [Oryza sativa Japonica Group]
TRINITY_DN36245_c0_g1	-	1.53	0	9.12155	3.45466e-20	-
TRINITY_DN44002_c2_g2	-	6.31	0	9.11923	7.63201e-22	-
TRINITY_DN51358_c0_g1	-	93.71	0.11	9.1146	8.26203e-34	protein TIFY 9 [Jatropha curcas]
TRINITY_DN53724_c0_g3	-	95.11	0.1	9.1125	8.36757e-87	-
TRINITY_DN44199_c0_g2	-	4.08	0	9.10544	5.53825e-23	-
TRINITY_DN47549_c4_g5	-	8.12	0	9.10008	1.41611e-22	-
TRINITY_DN53681_c2_g2	-	1.07	0	9.08098	2.00122e-20	Transposon TX1 uncharacterized 149 kDa protein [Vitis vinifera]
TRINITY_DN32330_c2_g3	-	5.89	0	9.07069	3.0036e-18	-
TRINITY_DN33776_c2_g4	-	2.79	0	9.06563	6.86013e-20	-
TRINITY_DN37072_c1_g4	-	4.03	0	9.05879	9.90044e-23	-
TRINITY_DN53543_c0_g2	-	8.96	0	9.04915	1.26884e-19	-
TRINITY_DN53547_c0_g5	-	9.93	0	9.04386	1.60623e-19	-
TRINITY_DN43651_c0_g1	-	3.21	0	9.03217	8.46567e-19	-
TRINITY_DN48264_c1_g3	-	3.34	0	9.02328	7.7554e-17	-
TRINITY_DN34986_c2_g3	-	1.55	0	9.01904	1.51234e-14	-
TRINITY_DN39571_c0_g2	-	3.9	0	9.01861	2.66227e-21	-
TRINITY_DN56142_c1_g3	-	1.32	0	9.01861	2.66014e-21	uncharacterized protein LOC105420276 [Amborella trichopoda]
TRINITY_DN37775_c0_g11	-	7.16	0	9.01855	3.42428e-22	metallothionein-like protein [Citrus unshiu]
TRINITY_DN46798_c1_g4	HSP23.6	3632.25	5.88	9.0182	5.21206e-158	PREDICTED: small heat shock protein, chloroplastic-like isoform X1 [Nelumbo nucifera]
TRINITY_DN51513_c0_g2	-	60.9	0.08	9.00469	2.31458e-94	-
TRINITY_DN42467_c2_g2	-	3.71	0	9.00299	3.00747e-14	-
TRINITY_DN55594_c1_g4	-	10.77	0	8.99977	2.30901e-21	-
TRINITY_DN51840_c0_g5	-	32.94	0.05	8.99906	1.93624e-163	-
TRINITY_DN54853_c1_g3	-	18.17	0	8.99778	1.29395e-18	-
TRINITY_DN53731_c0_g1	-	4.52	0	8.99385	6.97608e-19	-
TRINITY_DN42967_c2_g1	-	2.67	0	8.98172	1.65083e-13	-
TRINITY_DN34301_c0_g2	-	11.12	0	8.98164	5.16982e-20	-
TRINITY_DN47838_c3_g2	-	1.68	0	8.97633	3.57524e-21	-
TRINITY_DN44620_c1_g5	-	1.53	0	8.96736	2.12658e-14	-
TRINITY_DN44431_c0_g4	ZAT11	9.88	0.01	8.96248	2.87491e-23	PREDICTED: zinc finger protein ZAT12-like [Elaeis guineensis]
TRINITY_DN37705_c0_g1	-	1.9	0	8.94558	7.78424e-14	-
TRINITY_DN36249_c1_g2	-	2.96	0	8.93965	1.10464e-12	-
TRINITY_DN32902_c0_g3	HSP17.5-M	130.28	0.19	8.93495	9.53922e-54	17.5 kDa class I heat shock protein [Glycine max]
TRINITY_DN33483_c3_g10	-	2.01	0	8.93187	1.14734e-18	-
TRINITY_DN33641_c2_g2	-	3.17	0	8.92179	4.89274e-17	-
TRINITY_DN38833_c0_g1	-	4.82	0	8.91878	1.44559e-12	-
TRINITY_DN34898_c3_g1	-	3	0	8.91608	1.29235e-19	-
TRINITY_DN55285_c1_g1	-	0.8	0	8.91559	8.41326e-15	-
TRINITY_DN43186_c0_g2	-	311.01	0.45	8.91389	9.17046e-118	-
TRINITY_DN53488_c2_g10	-	18.84	0	8.91254	1.11421e-14	-
TRINITY_DN40459_c0_g8	-	2.61	0	8.9018	1.39441e-27	-
TRINITY_DN49851_c1_g1	-	3.02	0	8.89934	5.59574e-19	-
TRINITY_DN48545_c0_g8	Atp1b1	1.89	0	8.89751	9.68102e-09	-
TRINITY_DN38614_c0_g1	-	3.86	0	8.89557	1.07598e-16	-
TRINITY_DN42913_c0_g5	Tf2-11	12.14	0	8.89256	9.48742e-19	putative nucleotidyltransferase, Ribonuclease H [Rosa chinensis]
TRINITY_DN48587_c2_g1	-	1.55	0	8.88451	3.16942e-18	-
TRINITY_DN53542_c0_g1	-	203.5	0.37	8.88406	1.16129e-135	PREDICTED: uncharacterized protein LOC101217506 [Cucumis sativus]
TRINITY_DN50485_c0_g2	-	2.09	0	8.8833	1.3717e-19	-
TRINITY_DN57069_c0_g2	-	2.99	0	8.87538	1.29715e-12	-
TRINITY_DN42678_c1_g1	-	3.01	0	8.86024	1.74182e-17	-
TRINITY_DN58869_c0_g1	RBCS	4.3	0	8.85812	3.43741e-17	ribulose bisphosphate carboxylase small chain, chloroplastic [Citrus clementina]
TRINITY_DN34616_c0_g5	HCT4	1.36	0	8.85288	2.12766e-09	fatty alcohol:caffeoyl-CoA acyltransferase-like [Phoenix dactylifera]
TRINITY_DN52194_c0_g3	-	9.21	0.01	8.84972	7.21155e-58	hypothetical protein CTI12_AA335310 [Artemisia annua]
TRINITY_DN35306_c1_g2	-	338.71	0.61	8.84349	2.03326e-145	-
TRINITY_DN54745_c0_g7	-	1.99	0	8.83696	9.22983e-20	LINE-1 retrotransposable element ORF2 protein [Vitis vinifera]
TRINITY_DN39941_c1_g1	PDC2	9.87	0	8.82904	3.24854e-13	PREDICTED: pyruvate decarboxylase 1-like [Musa acuminata subsp. malaccensis]
TRINITY_DN36310_c1_g1	-	168.08	0.28	8.82839	1.33838e-41	PREDICTED: uncharacterized protein LOC105060151 [Elaeis guineensis]
TRINITY_DN49150_c0_g1	-	2	0	8.82588	2.64227e-18	-
TRINITY_DN48211_c0_g1	-	3.64	0	8.82155	2.77316e-18	-
TRINITY_DN33713_c0_g1	-	27.45	0.03	8.80929	1.72921e-36	PREDICTED: uncharacterized protein LOC105057406 isoform X2 [Elaeis guineensis]
TRINITY_DN41104_c2_g5	-	3.1	0	8.80232	1.11246e-17	-
TRINITY_DN35572_c1_g5	-	6.5	0	8.80196	3.96427e-15	-
TRINITY_DN49115_c0_g3	-	2.7	0	8.80059	3.80584e-14	-
TRINITY_DN49606_c1_g5	-	2.44	0	8.79857	1.79335e-18	-
TRINITY_DN56350_c1_g6	-	0.84	0	8.79782	9.35452e-18	-
TRINITY_DN42397_c0_g5	RBE	2.9	0	8.78198	1.89709e-14	PREDICTED: zinc finger protein KNUCKLES-like [Elaeis guineensis]
TRINITY_DN46837_c0_g2	-	3.12	0	8.77253	1.23826e-15	-
TRINITY_DN40974_c4_g4	GH3.1	1.16	0	8.77201	7.15797e-12	PREDICTED: probable indole-3-acetic acid-amido synthetase GH3.1 isoform X2 [Theobroma cacao]
TRINITY_DN33971_c1_g16	FN1	1.37	0	8.76454	1.61146e-13	-
TRINITY_DN32968_c2_g4	-	2.14	0	8.75641	1.23895e-13	-
TRINITY_DN55195_c1_g4	-	8.3	0	8.75257	3.7847e-19	-
TRINITY_DN51671_c0_g3	-	2.49	0	8.75127	6.75279e-09	-
TRINITY_DN56567_c0_g3	-	2.1	0	8.74817	6.94728e-17	-
TRINITY_DN41903_c2_g6	-	1.27	0	8.72882	4.5154e-13	Serine/threonine-protein phosphatase 7 long form-like [Vitis vinifera]
TRINITY_DN50073_c0_g1	-	0.96	0	8.71794	5.98496e-19	-
TRINITY_DN44553_c0_g2	-	2.66	0	8.7179	2.54642e-18	-
TRINITY_DN39831_c1_g3	-	1.6	0	8.71306	7.13766e-16	Transposon TX1 uncharacterized 149 kDa protein [Vitis vinifera]
TRINITY_DN53262_c0_g1	-	20.44	0	8.70998	9.79724e-13	-
TRINITY_DN39471_c1_g3	-	115.59	0.21	8.70934	1.16228e-29	17.6 kDa class I heat shock protein 2-like [Carica papaya]
TRINITY_DN50233_c1_g2	NDA1	2.11	0	8.7069	6.24015e-15	hypothetical protein OsJ_24758 [Oryza sativa Japonica Group]
TRINITY_DN41671_c0_g2	XTH23	51.12	0.08	8.70415	4.83049e-15	hypothetical protein B296_00040949 [Ensete ventricosum]
TRINITY_DN34521_c2_g2	-	6.76	0.01	8.6941	4.12304e-22	-
TRINITY_DN44964_c0_g6	-	5.96	0	8.69385	6.00264e-19	-
TRINITY_DN55855_c0_g1	-	10.8	0.15	8.69301	2.18304e-53	hypothetical protein F511_15285 [Dorcoceras hygrometricum]
TRINITY_DN38952_c0_g5	-	4.64	0	8.68968	1.24305e-15	-
TRINITY_DN45543_c0_g1	-	1.53	0	8.68609	1.76521e-13	-
TRINITY_DN42070_c0_g2	HSC-I	2469.85	6.08	8.68476	4.73108e-155	Heat shock cognate 70 kDa protein [Vitis vinifera]
TRINITY_DN43979_c0_g1	-	8.94	0	8.68377	7.01046e-18	-
TRINITY_DN36851_c0_g3	-	3.3	0	8.67926	3.24262e-11	-
TRINITY_DN44871_c0_g6	-	2.35	0	8.67499	2.39207e-18	-
TRINITY_DN34810_c0_g1	MEE23	17.33	0	8.6744	5.69462e-13	berberine bridge enzyme-like 15 [Coffea arabica]
TRINITY_DN36679_c1_g5	-	7.21	0	8.67421	3.47076e-16	-
TRINITY_DN34472_c3_g9	-	30.39	0	8.67103	2.45386e-12	-
TRINITY_DN33914_c0_g1	-	1.71	0	8.66922	2.22722e-17	-
TRINITY_DN40029_c2_g3	-	6.87	0	8.66709	4.31136e-17	-
TRINITY_DN50877_c1_g4	-	5.16	0.01	8.65279	2.39286e-47	-
TRINITY_DN34814_c0_g1	-	31.5	0.05	8.65024	4.88679e-48	-
TRINITY_DN37857_c4_g2	-	1.88	0	8.64896	1.96043e-16	-
TRINITY_DN42021_c1_g1	-	2.49	0	8.64854	2.91217e-18	-
TRINITY_DN50613_c0_g3	-	1.64	0	8.64833	3.26099e-18	-
TRINITY_DN54060_c2_g2	-	2.04	0	8.64733	9.14292e-16	uncharacterized protein LOC103701003 [Phoenix dactylifera]
TRINITY_DN46738_c2_g2	-	2.35	0	8.64702	4.57208e-07	-
TRINITY_DN49433_c1_g4	-	1.88	0	8.64205	6.10257e-15	-
TRINITY_DN50009_c0_g3	-	8.04	0	8.63721	1.16109e-16	-
TRINITY_DN46603_c3_g7	-	9.86	0	8.63514	9.77385e-11	-
TRINITY_DN33506_c4_g2	-	2.37	0	8.63457	5.75934e-15	-
TRINITY_DN38236_c4_g3	-	1.22	0	8.6339	2.80934e-16	-
TRINITY_DN45677_c4_g2	-	3.99	0	8.62899	5.78197e-18	-
TRINITY_DN49055_c1_g1	-	1.65	0	8.62415	2.68546e-11	-
TRINITY_DN36151_c2_g4	-	2.32	0	8.61921	1.15595e-17	-
TRINITY_DN48352_c1_g5	-	24.45	0	8.61368	2.88772e-16	-
TRINITY_DN35125_c0_g3	-	3.85	0	8.61265	1.17431e-12	-
TRINITY_DN36064_c0_g5	-	2.32	0	8.60772	1.92295e-16	-
TRINITY_DN41286_c0_g2	-	18.7	0	8.60591	4.48446e-18	-
TRINITY_DN42014_c1_g2	-	5.74	0	8.60177	3.52685e-09	-
TRINITY_DN34891_c2_g2	Os11g0706600	1.87	0	8.60033	3.63514e-16	PREDICTED: thaumatin-like protein isoform X1 [Musa acuminata subsp. malaccensis]
TRINITY_DN55013_c1_g5	-	6.05	0	8.59998	4.13068e-08	protein NRT1/ PTR FAMILY 5.6-like [Ricinus communis]
TRINITY_DN48847_c0_g2	-	2.83	0	8.5922	4.69683e-16	-
TRINITY_DN53460_c1_g1	-	1.39	0	8.592	2.67622e-17	-
TRINITY_DN41080_c0_g3	ACO	147.91	0.29	8.58632	1.40294e-09	Non-heme dioxygenase N-terminal domain-containing protein [Cynara cardunculus var. scolymus]
TRINITY_DN36986_c1_g2	-	2.89	0	8.58588	1.92632e-12	-
TRINITY_DN55118_c2_g1	-	2.75	0	8.58257	2.49876e-12	-
TRINITY_DN55521_c2_g2	-	2.77	0	8.58079	8.62858e-14	PREDICTED: U-box domain-containing protein 33 isoform X1 [Elaeis guineensis]
TRINITY_DN54102_c2_g5	Os11g0706600	2.15	0	8.57979	5.13101e-16	thaumatin-like protein [Cinnamomum micranthum f. kanehirae]
TRINITY_DN48212_c2_g2	-	2.05	0	8.57949	8.2862e-18	-
TRINITY_DN51284_c3_g7	At3g50940	19.25	0.03	8.57438	2.13399e-29	protein HYPER-SENSITIVITY-RELATED 4 [Populus trichocarpa]
TRINITY_DN40110_c0_g2	-	1.87	0	8.57435	4.68923e-16	-
TRINITY_DN33054_c3_g4	-	1.1	0	8.56963	2.82608e-11	-
TRINITY_DN42290_c5_g1	-	9.28	0	8.56914	2.05861e-13	-
TRINITY_DN37404_c3_g6	-	36.15	0	8.56501	2.20696e-14	-
TRINITY_DN42044_c2_g2	-	6.08	0	8.56445	1.28649e-15	-
TRINITY_DN52156_c1_g1	-	12.31	0.01	8.56128	2.24765e-62	-
TRINITY_DN32902_c0_g2	-	31.69	0	8.55421	5.0578e-14	-
TRINITY_DN51358_c0_g2	-	9.44	0	8.55069	2.67833e-12	-
TRINITY_DN39037_c1_g3	-	5.27	0.01	8.5438	1.95823e-35	-
TRINITY_DN54227_c0_g2	SPA2	1.91	0	8.54177	8.00871e-16	protein SPA1-RELATED 4-like isoform X3 [Phoenix dactylifera]
TRINITY_DN36845_c2_g1	-	1.83	0	8.54053	1.88385e-07	-
TRINITY_DN34875_c3_g3	-	2.06	0	8.53923	1.45269e-12	-
TRINITY_DN53016_c0_g1	DREB2B	81.81	0.17	8.53788	1.22021e-91	Dehydration-responsive element-binding protein 2C [Vitis vinifera]
TRINITY_DN54018_c1_g4	-	3.79	0	8.53685	7.9636e-15	-
TRINITY_DN37385_c0_g1	-	2.69	0.01	8.53503	1.24801e-21	uncharacterized protein LOC109830826 [Asparagus officinalis]
TRINITY_DN48782_c0_g2	-	111.74	0.33	8.53087	1.20456e-23	PREDICTED: protein TIFY 9-like [Juglans regia]
TRINITY_DN46286_c0_g2	-	6.99	0	8.52996	1.0268e-16	-
TRINITY_DN40907_c0_g3	-	1.38	0	8.51861	1.33004e-13	-
TRINITY_DN41753_c0_g9	-	5.76	0	8.5144	4.78276e-14	-
TRINITY_DN41789_c2_g2	-	27.83	0.1	8.51301	1.08548e-37	-
TRINITY_DN53282_c0_g3	-	1.48	0	8.51079	3.33063e-17	-
TRINITY_DN45152_c0_g7	-	1.84	0	8.50657	1.05264e-14	-
TRINITY_DN50542_c0_g4	-	5.13	0	8.50281	1.97432e-16	-
TRINITY_DN40504_c0_g1	-	3.79	0	8.50089	1.53156e-16	-
TRINITY_DN35166_c2_g6	-	8.06	0	8.50062	1.90984e-16	-
TRINITY_DN42049_c1_g5	-	2.31	0	8.49568	5.38346e-14	-
TRINITY_DN45945_c1_g1	-	1.24	0	8.49473	7.21306e-13	-
TRINITY_DN53320_c0_g3	-	12.67	0	8.49279	1.06582e-15	-
TRINITY_DN52171_c0_g1	-	2.24	0	8.48779	2.43266e-16	-
TRINITY_DN45658_c0_g6	-	2.34	0	8.47858	5.43241e-15	-
TRINITY_DN55004_c1_g3	-	2.45	0	8.47343	1.66239e-16	-
TRINITY_DN37096_c1_g1	-	18.36	0	8.46951	8.74405e-17	-
TRINITY_DN51893_c1_g1	-	1.49	0	8.46064	7.42001e-17	-
TRINITY_DN51434_c0_g1	-	6.79	0	8.45514	1.58695e-16	-
TRINITY_DN35157_c1_g9	-	1.94	0	8.45367	1.6899e-13	-
TRINITY_DN36679_c1_g1	-	7.98	0	8.44523	3.23015e-16	uncharacterized protein LOC103701424 [Phoenix dactylifera]
TRINITY_DN53396_c0_g2	-	11.36	0	8.43873	8.65175e-16	-
TRINITY_DN46277_c0_g1	-	2.3	0	8.43795	3.5781e-15	-
TRINITY_DN44672_c0_g5	DRP5A	1.57	0	8.43606	1.19133e-14	dynamin-related protein 5A [Phoenix dactylifera]
TRINITY_DN43643_c0_g3	-	2.54	0	8.43242	5.24121e-15	-
TRINITY_DN48429_c0_g9	-	8.05	0	8.43179	8.88138e-16	-
TRINITY_DN38385_c0_g5	-	1.93	0	8.4315	3.59435e-16	-
TRINITY_DN37809_c0_g2	-	9.11	0	8.42995	2.7541e-14	hypothetical protein CUMW_282390 [Citrus unshiu]
TRINITY_DN47936_c0_g3	-	1.14	0	8.42642	2.82067e-13	-
TRINITY_DN53291_c3_g2	-	2.46	0	8.42209	5.58512e-13	-
TRINITY_DN55515_c2_g7	-	2.61	0	8.41775	3.85128e-12	-
TRINITY_DN35059_c2_g4	-	1.92	0	8.41461	2.90111e-12	-
TRINITY_DN35059_c2_g3	-	1.77	0	8.41427	6.20434e-16	-
TRINITY_DN39007_c1_g3	-	3.26	0	8.41291	4.32998e-14	-
TRINITY_DN33713_c0_g2	-	24.16	0.04	8.40438	2.11258e-26	Fungal lipase-like domain containing protein [Parasponia andersonii]
TRINITY_DN38951_c0_g1	-	1.8	0	8.39984	7.8117e-14	-
TRINITY_DN41596_c0_g3	-	3.47	0	8.39756	4.04061e-15	putative nucleotidyltransferase, Ribonuclease H [Rosa chinensis]
TRINITY_DN42960_c0_g4	-	1.61	0	8.39558	8.05757e-11	-
TRINITY_DN42382_c2_g3	-	8.61	0.08	8.3926	1.12088e-28	-
TRINITY_DN38404_c0_g1	-	1.93	0	8.39163	4.17957e-16	-
TRINITY_DN47400_c1_g1	cht-1	9.67	0.02	8.38574	4.22634e-28	PREDICTED: acidic mammalian chitinase-like [Elaeis guineensis]
TRINITY_DN56182_c0_g5	-	18.89	0.04	8.38092	4.07713e-36	PREDICTED: uncharacterized protein LOC103985608 [Musa acuminata subsp. malaccensis]
TRINITY_DN41804_c0_g3	-	1.58	0	8.37184	2.83256e-11	-
TRINITY_DN39201_c0_g2	-	478.59	1.25	8.37072	5.44283e-125	-
TRINITY_DN32107_c0_g3	-	10.34	0	8.36861	7.83688e-15	-
TRINITY_DN54157_c1_g2	-	1.56	0	8.36389	5.35564e-14	-
TRINITY_DN51139_c0_g7	-	2.27	0	8.36366	2.49351e-15	-
TRINITY_DN43285_c1_g2	-	2.14	0	8.3626	1.14209e-14	-
TRINITY_DN33694_c0_g2	-	6.69	0	8.35555	3.11424e-12	hypothetical protein B296_00051369 [Ensete ventricosum]
TRINITY_DN39396_c1_g1	-	2.91	0.01	8.35535	1.66445e-38	-
TRINITY_DN42989_c1_g3	-	11.92	0	8.35179	4.87926e-14	-
TRINITY_DN34970_c0_g1	-	1.33	0	8.34405	7.98124e-12	-
TRINITY_DN56184_c1_g1	XTH22	150.11	0.65	8.34388	1.43884e-21	PREDICTED: probable xyloglucan endotransglucosylase/hydrolase protein 23 [Eucalyptus grandis]
TRINITY_DN53068_c0_g3	-	4.26	0	8.33745	6.71717e-14	-
TRINITY_DN53284_c1_g7	-	2.14	0	8.33059	5.44613e-14	-
TRINITY_DN56265_c0_g4	-	1.68	0	8.32223	3.23211e-09	-
TRINITY_DN47988_c3_g2	-	9.45	0	8.31549	3.07545e-15	-
TRINITY_DN47532_c2_g2	-	0.97	0	8.31459	1.03452e-13	hypothetical protein CK203_089049 [Vitis vinifera]
TRINITY_DN33419_c2_g6	-	2.01	0	8.31426	1.04634e-15	-
TRINITY_DN51249_c3_g1	-	5.69	0	8.31244	2.46248e-13	-
TRINITY_DN37537_c1_g3	-	1.79	0	8.30908	3.69754e-14	-
TRINITY_DN56904_c1_g6	-	3.26	0	8.30896	8.5036e-14	-
TRINITY_DN52260_c2_g2	-	8.81	0	8.30894	1.94506e-15	-
TRINITY_DN44394_c0_g1	-	5.91	0	8.30777	2.65391e-15	-
TRINITY_DN53439_c0_g3	UGT73B5	4.1	0	8.30769	1.44261e-15	UDP-glucosyltransferase UGT73BB1 [Polygala tenuifolia]
TRINITY_DN38922_c0_g3	-	2.08	0	8.30592	2.92811e-14	-
TRINITY_DN53168_c2_g1	-	3.33	0	8.29988	1.02299e-15	-
TRINITY_DN55953_c1_g3	-	2.19	0	8.29714	4.88347e-15	-
TRINITY_DN54979_c0_g2	-	4.27	0	8.29699	1.00565e-13	-
TRINITY_DN41738_c0_g6	-	1.34	0	8.29233	1.64347e-14	-
TRINITY_DN53738_c1_g3	-	12.16	0.02	8.29213	7.61109e-13	stellacyanin-like [Dendrobium catenatum]
TRINITY_DN40121_c0_g2	-	1.47	0	8.29099	1.79808e-15	-
TRINITY_DN52501_c0_g9	-	63	0.11	8.29006	6.41181e-37	-
TRINITY_DN55716_c5_g5	-	2.15	0	8.28417	2.24169e-14	-
TRINITY_DN31865_c0_g1	SDP1	9.05	0	8.2823	3.30862e-15	triacylglycerol lipase SDP1 [Asparagus officinalis]
TRINITY_DN41085_c3_g2	-	2.99	0	8.28209	4.37128e-14	-
TRINITY_DN38484_c1_g7	HSC-2	2057.3	8.76	8.27949	5.22368e-138	PREDICTED: heat shock cognate 70 kDa protein 2-like [Gossypium raimondii]
TRINITY_DN53079_c1_g2	-	3.66	0	8.27176	4.07253e-13	-
TRINITY_DN38714_c0_g5	-	2	0	8.26686	1.08472e-13	Retrovirus-related Pol polyprotein LINE-1 [Zea mays]
TRINITY_DN53284_c1_g5	-	3.31	0	8.26498	9.29959e-12	-
TRINITY_DN51820_c6_g1	-	2.09	0	8.26294	2.21904e-13	-
TRINITY_DN38584_c0_g5	SGR	247.25	0.6	8.25863	2.18405e-63	hypothetical protein GW17_00030613 [Ensete ventricosum]
TRINITY_DN52697_c3_g1	-	1.79	0	8.25857	1.87951e-11	-
TRINITY_DN41768_c1_g1	-	2.11	0	8.25552	4.32954e-09	-
TRINITY_DN45897_c1_g1	-	4.6	0	8.255	2.5915e-08	-
TRINITY_DN37017_c2_g2	-	35.8	0.09	8.25479	5.61529e-45	-
TRINITY_DN37081_c1_g8	-	3.28	0	8.25478	4.74863e-14	Zinc finger, CCHC-type [Parasponia andersonii]
TRINITY_DN45891_c0_g1	-	0.92	0	8.2495	5.94332e-13	aluminum-activated malate transporter 2 [Morus notabilis]
TRINITY_DN34852_c0_g5	-	1.71	0	8.24664	1.44141e-13	-
TRINITY_DN50572_c2_g4	-	1.63	0	8.24618	3.42795e-15	-
TRINITY_DN34735_c0_g1	UBC20	4.22	0	8.2414	1.23491e-06	ubiquitin-conjugating enzyme E2 20-like [Phoenix dactylifera]
TRINITY_DN50396_c0_g4	CAT1	2.01	0	8.24078	7.40049e-13	catalase [Citrus clementina]
TRINITY_DN49648_c0_g3	-	0.96	0	8.23546	1.55801e-14	-
TRINITY_DN50536_c0_g2	-	4.19	0.01	8.23177	2.7804e-37	-
TRINITY_DN37255_c0_g7	-	1.51	0	8.22762	1.27383e-11	-
TRINITY_DN56363_c0_g1	-	3.63	0.24	8.22413	4.51644e-21	-
TRINITY_DN36139_c2_g3	-	1.75	0	8.22242	2.01523e-11	-
TRINITY_DN31008_c0_g1	-	19.81	0	8.21953	2.66922e-09	-
TRINITY_DN52343_c2_g1	-	8.55	0	8.21886	1.66966e-09	-
TRINITY_DN48420_c3_g1	-	447.12	1.15	8.21286	1.55537e-94	-
TRINITY_DN46767_c0_g3	AAE3	85.78	0.2	8.21117	5.73941e-46	unnamed protein product, partial [Vitis vinifera]
TRINITY_DN55652_c0_g5	-	5.98	0	8.20994	9.05664e-13	-
TRINITY_DN56259_c1_g2	-	7.02	0	8.20558	1.16473e-11	-
TRINITY_DN41957_c2_g3	-	1.55	0	8.20311	1.62606e-12	-
TRINITY_DN34512_c1_g3	-	3.84	0	8.20286	3.6333e-11	-
TRINITY_DN42956_c1_g1	-	2.87	0	8.20148	4.42297e-14	-
TRINITY_DN38834_c1_g1	-	9.27	0.02	8.19943	5.0649e-33	-
TRINITY_DN50045_c2_g1	-	1.71	0	8.19851	7.29184e-11	-
TRINITY_DN32517_c1_g4	-	10.57	0	8.19475	1.50805e-14	-
TRINITY_DN39965_c2_g1	BHLH148	15	0.06	8.19224	1.00434e-21	transcription factor BHLH148-like [Phoenix dactylifera]
TRINITY_DN57278_c0_g1	-	4.35	0	8.19173	2.49501e-13	-
TRINITY_DN32902_c0_g1	HSP17.5-M	125.13	0.33	8.19118	1.57914e-66	17.5 kDa class I heat shock protein [Glycine max]
TRINITY_DN35866_c3_g1	-	3.06	0	8.19089	9.57946e-12	putative nucleotidyltransferase, Ribonuclease H [Rosa chinensis]
TRINITY_DN32553_c1_g3	-	32.16	0.09	8.19078	3.0335e-30	-
TRINITY_DN34848_c2_g5	-	2.83	0	8.18977	1.03961e-12	-
TRINITY_DN37879_c4_g2	-	1.13	0	8.18896	6.67093e-13	-
TRINITY_DN38434_c2_g4	-	28.82	0	8.18811	2.21562e-14	-
TRINITY_DN35142_c2_g6	-	13.39	0.02	8.18788	4.61075e-35	-
TRINITY_DN48787_c0_g4	-	4.06	0	8.18623	3.42429e-14	-
TRINITY_DN40365_c1_g1	-	1.5	0	8.18496	6.53556e-14	-
TRINITY_DN36001_c1_g5	-	1.6	0	8.18142	1.49065e-13	-
TRINITY_DN41676_c1_g2	-	3.19	0	8.18138	1.11106e-13	-
TRINITY_DN40078_c4_g2	-	44.41	0.1	8.18079	1.32722e-113	-
TRINITY_DN51727_c0_g2	-	2.72	0.01	8.18036	2.54555e-28	-
TRINITY_DN48617_c1_g2	-	2.21	0	8.1712	1.40278e-14	-
TRINITY_DN38209_c1_g2	-	1.97	0	8.16974	1.79873e-14	-
TRINITY_DN46904_c1_g3	-	2.88	0	8.1685	7.43901e-09	-
TRINITY_DN50853_c0_g2	-	5.39	0	8.16768	5.41376e-13	uncharacterized protein LOC110098973 [Dendrobium catenatum]
TRINITY_DN48275_c2_g1	-	6.23	0	8.16729	1.44244e-08	-
TRINITY_DN34024_c5_g5	-	1.08	0	8.16709	7.43019e-14	-
TRINITY_DN40347_c1_g1	-	4.16	0	8.15731	1.09925e-10	-
TRINITY_DN52002_c1_g3	-	2.59	0	8.15139	4.97731e-13	-
TRINITY_DN39455_c0_g4	-	3.69	0	8.15137	4.5576e-13	-
TRINITY_DN49963_c3_g1	-	3.25	0	8.14263	7.83085e-11	Transposon Ty3-I Gag-Pol polyprotein [Vitis vinifera]
TRINITY_DN51918_c0_g2	-	928.17	2.35	8.13549	1.19904e-120	PREDICTED: 18.1 kDa class I heat shock protein [Elaeis guineensis]
TRINITY_DN34729_c0_g1	-	4.31	0	8.13273	3.5468e-14	-
TRINITY_DN55836_c0_g4	-	2.95	0	8.12755	2.26854e-13	-
TRINITY_DN34572_c0_g1	-	9.07	0	8.12741	4.69199e-11	-
TRINITY_DN46578_c1_g1	-	627.52	1.88	8.12587	4.36736e-82	uncharacterized protein LOC103695812 [Phoenix dactylifera]
TRINITY_DN33419_c2_g3	-	3.04	0	8.12553	7.26266e-13	-
TRINITY_DN46606_c0_g1	-	1.43	0	8.10138	1.41058e-11	-
TRINITY_DN44967_c0_g8	-	39.41	0.11	8.10012	1.65918e-50	-
TRINITY_DN44901_c1_g3	-	9.92	0.02	8.09378	3.35673e-21	-
TRINITY_DN36413_c1_g2	-	15.98	0.15	8.09278	5.13536e-42	-
TRINITY_DN56542_c0_g2	-	6.03	0.02	8.08732	1.85526e-52	ribonuclease H, partial [Trifolium pratense]
TRINITY_DN40048_c1_g5	-	4.33	0	8.08531	7.42846e-14	-
TRINITY_DN39831_c1_g6	-	3.11	0	8.08366	3.31798e-11	-
TRINITY_DN45580_c1_g5	-	2.62	0	8.08303	3.49246e-11	-
TRINITY_DN50955_c0_g4	-	1.85	0	8.08204	7.72074e-09	PREDICTED: uncharacterized protein LOC108990317 [Juglans regia]
TRINITY_DN56972_c2_g3	-	17.64	0.02	8.06733	1.41513e-25	-
TRINITY_DN43059_c0_g1	VQ29	320.83	0.95	8.0655	2.65103e-41	PREDICTED: uncharacterized protein LOC105060151 [Elaeis guineensis]
TRINITY_DN48884_c2_g6	-	3.96	0	8.06239	1.18763e-13	-
TRINITY_DN33953_c1_g5	-	2.64	0	8.06115	3.41992e-11	-
TRINITY_DN44478_c0_g1	FAD2	222.05	0.66	8.05431	9.03517e-53	delta(12)-fatty-acid desaturase FAD2 [Coffea eugenioides]
TRINITY_DN33949_c0_g3	ERF3	10.25	0.02	8.0504	1.0673e-29	ethylene-responsive transcription factor 12-like [Phoenix dactylifera]
TRINITY_DN48384_c0_g6	-	9.09	0	8.04637	1.37741e-13	-
TRINITY_DN42612_c2_g2	-	2.13	0	8.04593	3.74846e-12	-
TRINITY_DN53724_c0_g1	-	1.92	0	8.04501	4.73311e-11	Retrovirus-related Pol polyprotein from transposon TNT 1-94 [Cajanus cajan]
TRINITY_DN51566_c3_g2	BG	1.14	0	8.04451	1.52633e-07	PREDICTED: basic 7S globulin 2-like [Musa acuminata subsp. malaccensis]
TRINITY_DN43842_c2_g1	-	2.13	0	8.0378	2.14044e-12	-
TRINITY_DN42842_c3_g1	-	1.6	0	8.03358	1.07125e-13	hypothetical protein TSUD_232390 [Trifolium subterraneum]
TRINITY_DN41467_c2_g4	ATL42	1.45	0	8.03351	2.4363e-11	E3 ubiquitin-protein ligase ATL42-like [Phoenix dactylifera]
TRINITY_DN44071_c0_g2	-	1.76	0	8.02958	1.02861e-11	-
TRINITY_DN45737_c0_g1	-	1131.47	3.4	8.02341	4.21318e-125	-
TRINITY_DN38825_c0_g1	-	2.34	0	8.02309	3.22508e-13	-
TRINITY_DN51937_c0_g2	-	42.79	0.11	8.0226	1.06117e-42	-
TRINITY_DN55407_c2_g2	-	10.1	0	8.01569	5.8744e-11	-
TRINITY_DN50197_c1_g8	-	3.15	0	8.01544	2.80482e-12	-
TRINITY_DN32832_c5_g3	-	7.04	0	8.01477	7.48692e-11	-
TRINITY_DN46896_c1_g2	-	1.14	0	8.01377	1.78311e-10	-
TRINITY_DN52615_c2_g1	-	0.97	0	8.01269	1.96193e-13	hypothetical protein VITISV_001809 [Vitis vinifera]
TRINITY_DN46642_c1_g1	-	20.7	0.07	8.01009	3.5121e-21	-
TRINITY_DN36632_c1_g1	-	1.39	0	8.00815	1.20757e-09	uncharacterized protein LOC107485010 [Arachis duranensis]
TRINITY_DN55061_c2_g2	-	2.87	0	8.00785	1.06947e-09	-
TRINITY_DN39089_c0_g2	-	3.14	0	8.0078	4.19638e-09	-
TRINITY_DN52002_c0_g3	-	2.75	0	8.00655	1.82615e-13	-
TRINITY_DN47914_c0_g2	-	7.85	0.01	7.99569	3.9371e-56	-
TRINITY_DN51886_c0_g6	-	3.22	0	7.99535	1.95478e-10	rve domain-containing protein/RVT_3 domain-containing protein [Cephalotus follicularis]
TRINITY_DN35636_c3_g10	-	8.88	0	7.99459	1.3808e-10	-
TRINITY_DN52609_c4_g3	-	2.3	0	7.99415	5.49817e-13	-
TRINITY_DN46441_c0_g2	-	1.55	0	7.99178	8.87139e-11	-
TRINITY_DN53483_c1_g2	-	1.26	0	7.98998	4.16116e-11	PREDICTED: uncharacterized protein LOC108982976 [Juglans regia]
TRINITY_DN46887_c1_g6	-	3.41	0	7.98889	1.18782e-12	-
TRINITY_DN44561_c1_g1	-	492.73	1.54	7.98833	1.04207e-88	uncharacterized protein LOC103723376 [Phoenix dactylifera]
TRINITY_DN38112_c1_g1	-	34.1	0.11	7.98781	6.21105e-46	PREDICTED: acidic endochitinase-like [Juglans regia]
TRINITY_DN44848_c4_g2	-	3.81	0	7.98492	2.43875e-13	-
TRINITY_DN48931_c1_g6	-	0.66	0	7.98381	1.95864e-10	uncharacterized protein LOC105158536 [Sesamum indicum]
TRINITY_DN50271_c0_g1	-	16.8	0.06	7.98155	1.10914e-49	-
TRINITY_DN46106_c0_g5	-	5.68	0	7.98069	4.17643e-13	-
TRINITY_DN38600_c1_g7	-	3.54	0	7.98047	2.85707e-13	-
TRINITY_DN33412_c1_g4	RTL1	8.32	0	7.97934	3.87023e-09	putative mitochondrial protein [Apostasia shenzhenica]
TRINITY_DN52795_c0_g6	-	43.61	0.09	7.97813	3.17721e-42	-
TRINITY_DN43682_c0_g1	-	20.74	0.04	7.9764	3.56779e-25	-
TRINITY_DN38674_c0_g1	-	3.95	0	7.97606	8.27865e-09	-
TRINITY_DN38997_c1_g1	-	1.07	0	7.97038	6.46268e-13	-
TRINITY_DN35973_c3_g1	-	18.65	0.02	7.96995	1.52557e-30	-
TRINITY_DN54976_c0_g6	-	4.18	0	7.96234	4.51803e-12	-
TRINITY_DN45724_c0_g2	-	1.72	0	7.96178	6.99542e-13	-
TRINITY_DN49102_c1_g2	-	1.73	0	7.9597	4.2452e-13	-
TRINITY_DN34908_c0_g6	-	7.05	0	7.95939	2.23338e-10	-
TRINITY_DN39782_c0_g2	-	2.28	0	7.95386	1.25798e-10	-
TRINITY_DN53755_c1_g4	-	2.07	0	7.95264	3.80882e-12	-
TRINITY_DN44501_c0_g6	-	1.28	0	7.95016	7.55328e-12	-
TRINITY_DN50898_c0_g2	-	0.53	0	7.94777	1.40529e-11	-
TRINITY_DN34847_c3_g3	-	12.38	0	7.94624	9.12558e-12	PREDICTED: uncharacterized protein LOC108996332 [Juglans regia]
TRINITY_DN41338_c0_g2	-	4.87	0	7.94395	3.63971e-13	uncharacterized protein LOC110756882 [Prunus avium]
TRINITY_DN33055_c1_g4	-	0.91	0	7.94161	9.6737e-11	-
TRINITY_DN55820_c0_g2	-	8.6	0	7.94105	8.72913e-13	-
TRINITY_DN32896_c0_g3	-	22.23	0.04	7.93343	1.19718e-32	-
TRINITY_DN54634_c2_g4	-	1.62	0	7.9313	2.45912e-10	-
TRINITY_DN54416_c0_g2	BIOF	54.59	0.11	7.93093	1.35033e-39	8-amino-7-oxononanoate synthase isoform X1 [Phoenix dactylifera]
TRINITY_DN37602_c0_g3	-	856.46	2.93	7.93022	9.79208e-69	-
TRINITY_DN38014_c2_g5	-	0.97	0	7.93008	2.72518e-12	-
TRINITY_DN55841_c2_g1	-	15.12	0	7.92969	1.388e-10	-
TRINITY_DN47790_c1_g4	-	316.39	1.06	7.92483	9.21172e-129	-
TRINITY_DN40289_c1_g6	-	1.37	0	7.92383	1.39272e-12	-
TRINITY_DN32315_c0_g1	-	1.07	0	7.92227	1.23404e-10	-
TRINITY_DN39214_c1_g3	-	2.8	0	7.91918	8.2664e-12	-
TRINITY_DN30221_c0_g1	-	3.93	0	7.90981	6.23729e-12	cold and drought-regulated protein CORA [Citrus clementina]
TRINITY_DN48155_c4_g1	-	4.99	0	7.90944	1.39978e-11	-
TRINITY_DN38324_c1_g1	-	7.04	0.04	7.90578	9.07584e-42	-
TRINITY_DN51136_c1_g6	-	1.48	0	7.90434	6.83899e-10	-
TRINITY_DN47759_c0_g1	-	2.62	0	7.90275	4.05956e-11	-
TRINITY_DN44669_c0_g4	ERF109	11.56	0	7.90226	6.79914e-09	Os08g0474000, partial [Oryza sativa Japonica Group]
TRINITY_DN52252_c2_g1	-	0.97	0	7.90015	2.51597e-12	PREDICTED: uncharacterized protein LOC103974748 [Musa acuminata subsp. malaccensis]
TRINITY_DN55872_c1_g4	-	4.32	0	7.8988	1.41654e-10	putative mitochondrial protein [Apostasia shenzhenica]
TRINITY_DN37785_c2_g5	-	1.09	0	7.89719	4.42172e-11	-
TRINITY_DN38168_c1_g1	-	1.58	0	7.8965	8.90341e-13	-
TRINITY_DN47534_c1_g1	-	3.07	0	7.8952	4.45464e-07	-
TRINITY_DN51921_c0_g2	-	4.96	0	7.89187	1.03752e-09	-
TRINITY_DN56944_c2_g2	-	7.95	0	7.89086	8.66497e-11	-
TRINITY_DN32144_c0_g1	-	2.96	0	7.89017	1.39324e-10	-
TRINITY_DN48226_c0_g1	-	0.8	0	7.88956	2.46755e-10	-
TRINITY_DN48155_c5_g3	-	6.78	0	7.889	1.96063e-10	-
TRINITY_DN52444_c1_g1	-	0.82	0	7.88806	3.26548e-12	-
TRINITY_DN36762_c0_g5	-	1.68	0	7.88776	9.83406e-12	-
TRINITY_DN34896_c2_g1	-	7.64	0.02	7.88305	1.49693e-31	-
TRINITY_DN46983_c0_g3	-	3.89	0	7.88173	5.79447e-11	-
TRINITY_DN53547_c0_g1	-	5.38	0	7.87951	1.10917e-10	-
TRINITY_DN32961_c0_g5	-	1.75	0	7.87882	3.28604e-09	-
TRINITY_DN34346_c1_g3	-	2.51	0	7.87878	7.03823e-11	-
TRINITY_DN35596_c4_g1	-	13.53	0	7.87842	6.33967e-12	-
TRINITY_DN37810_c1_g5	-	2.6	0	7.8745	4.62932e-12	-
TRINITY_DN32373_c1_g6	-	2.12	0	7.8735	1.05917e-12	uncharacterized protein LOC112009972 [Quercus suber]
TRINITY_DN32883_c1_g2	-	6.02	0	7.86668	5.21016e-11	-
TRINITY_DN53353_c0_g1	EXL1	70.23	0.21	7.86664	8.91936e-52	PREDICTED: protein EXORDIUM-like [Elaeis guineensis]
TRINITY_DN33554_c0_g1	-	2.91	0	7.86611	3.63788e-12	-
TRINITY_DN45299_c0_g3	XTH25	22.33	0.1	7.86519	3.30769e-20	hypothetical protein AQUCO_06800058v1 [Aquilegia coerulea]
TRINITY_DN51204_c0_g3	-	1.85	0	7.86061	4.53642e-27	-
TRINITY_DN35331_c0_g3	-	1.99	0	7.85745	7.6773e-11	uncharacterized protein LOC110095647 [Dendrobium catenatum]
TRINITY_DN48115_c1_g4	-	3.43	0	7.85726	2.29943e-10	receptor-like protein kinase HSL1 [Panicum miliaceum]
TRINITY_DN52660_c3_g1	-	1.71	0	7.85668	2.10329e-10	-
TRINITY_DN32322_c0_g1	-	1.74	0	7.85352	3.49815e-10	-
TRINITY_DN34105_c0_g3	-	6.84	0	7.85254	7.53782e-10	-
TRINITY_DN35471_c3_g2	-	1.6	0	7.85252	2.06856e-11	-
TRINITY_DN35724_c1_g5	-	4.07	0	7.85013	7.32094e-11	hypothetical protein AXF42_Ash013405 [Apostasia shenzhenica]
TRINITY_DN35228_c0_g3	-	28.22	0.1	7.84359	6.10207e-98	PREDICTED: uncharacterized protein LOC105045685 [Elaeis guineensis]
TRINITY_DN38858_c0_g2	HSFC1	124.72	0.46	7.84358	4.18897e-170	heat stress transcription factor C-1 [Prunus persica]
TRINITY_DN47876_c0_g6	-	3	0	7.83983	3.46763e-10	-
TRINITY_DN35426_c0_g2	-	8	0	7.83962	5.86339e-12	-
TRINITY_DN41549_c1_g3	-	38.63	0.11	7.83959	6.47054e-20	thaumatin-like protein 1b [Sorghum bicolor]
TRINITY_DN53600_c1_g3	-	10.78	0.03	7.83858	2.3115e-28	-
TRINITY_DN54042_c2_g3	-	4.01	0.01	7.83857	4.79766e-34	hypothetical protein VITISV_022840 [Vitis vinifera]
TRINITY_DN44448_c0_g1	-	1.46	0	7.8383	1.41747e-09	hypothetical protein CK203_083768 [Vitis vinifera]
TRINITY_DN44323_c1_g5	-	2.69	0	7.8326	3.78008e-10	-
TRINITY_DN50762_c0_g1	-	1.6	0	7.83199	4.59391e-11	-
TRINITY_DN34653_c2_g9	-	2.16	0	7.83179	1.31251e-11	-
TRINITY_DN33941_c1_g6	-	3.87	0	7.82935	1.73903e-11	Transposon Ty3-G Gag-Pol polyprotein [Vitis vinifera]
TRINITY_DN53221_c1_g1	-	1.73	0	7.82154	5.96841e-12	-
TRINITY_DN56165_c3_g2	-	30.46	0.1	7.8209	4.96033e-72	-
TRINITY_DN46571_c1_g2	CLT3	3.17	0.01	7.81841	6.66984e-30	hypothetical protein C5167_010912 [Papaver somniferum]
TRINITY_DN39471_c1_g4	-	1059.22	3.94	7.81744	4.8566e-97	class I heat shock-like protein [Cinnamomum micranthum f. kanehirae]
TRINITY_DN41751_c0_g2	-	17.77	0.07	7.81672	3.44341e-50	-
TRINITY_DN40125_c0_g3	-	2.2	0	7.8165	2.46318e-11	-
TRINITY_DN33971_c1_g7	FN1	1.62	0	7.81008	9.00169e-11	-
TRINITY_DN45220_c1_g3	-	73.83	0.35	7.80942	4.03129e-116	PREDICTED: uncharacterized protein LOC105045685 [Elaeis guineensis]
TRINITY_DN49380_c0_g1	-	159.97	0.6	7.8082	2.61985e-90	-
TRINITY_DN38761_c0_g6	-	2.5	0	7.80814	7.31621e-08	-
TRINITY_DN47920_c0_g4	-	2.92	0	7.80643	6.38449e-12	-
TRINITY_DN51692_c0_g6	-	2.53	0	7.8042	2.38845e-12	-
TRINITY_DN33696_c0_g3	-	1.73	0	7.80383	1.98321e-11	-
TRINITY_DN38561_c0_g1	-	2.07	0	7.8035	6.10394e-12	-
TRINITY_DN41166_c0_g1	-	29.44	0.1	7.80285	7.10347e-80	-
TRINITY_DN54639_c1_g1	-	4.34	0	7.8024	8.24992e-12	-
TRINITY_DN45884_c4_g4	-	3.89	0	7.80187	8.6019e-10	-
TRINITY_DN54491_c0_g4	At1g47710	1.32	0	7.79916	1.69902e-10	hypothetical protein B296_00003692, partial [Ensete ventricosum]
TRINITY_DN56318_c0_g1	-	3.72	0.01	7.79245	4.79694e-38	-
TRINITY_DN35459_c0_g1	-	2.7	0	7.79113	2.29784e-11	-
TRINITY_DN40051_c1_g4	-	1.62	0	7.79104	8.14927e-12	PREDICTED: uncharacterized protein LOC105043355 [Elaeis guineensis]
TRINITY_DN56659_c0_g1	HSP17.5-M	1565.55	5.95	7.78968	1.80887e-118	17.5 kDa class I heat shock protein [Glycine max]
TRINITY_DN49479_c0_g2	-	1.96	0	7.78964	3.23853e-10	-
TRINITY_DN47243_c2_g1	-	12.25	0.04	7.78419	1.66411e-55	-
TRINITY_DN36127_c2_g4	-	2.07	0	7.78342	2.41476e-10	-
TRINITY_DN50407_c0_g1	-	2.56	0	7.78269	5.80298e-08	-
TRINITY_DN48735_c0_g6	At5g53970	1.22	0	7.78016	2.10311e-10	probable aminotransferase TAT2 [Papaver somniferum]
TRINITY_DN38549_c2_g11	-	3.51	0	7.77593	1.60083e-10	-
TRINITY_DN37668_c1_g2	-	0.82	0	7.77511	1.99853e-10	-
TRINITY_DN39571_c0_g1	-	83.12	0.42	7.77509	2.62727e-104	-
TRINITY_DN43142_c2_g5	-	3.95	0	7.77499	1.82565e-08	-
TRINITY_DN47863_c5_g1	-	17.89	0	7.77182	8.10166e-11	hypothetical protein CKAN_01329200 [Cinnamomum micranthum f. kanehirae]
TRINITY_DN36195_c0_g4	-	1.36	0	7.77144	1.27092e-10	-
TRINITY_DN40004_c1_g1	-	1.11	0	7.77069	1.35555e-11	Retrovirus-related Pol polyprotein from transposon TNT 1-94 [Vitis vinifera]
TRINITY_DN41257_c0_g2	-	71.23	0.24	7.77021	2.08221e-37	-
TRINITY_DN55404_c1_g2	-	3.45	0	7.76897	1.22018e-07	-
TRINITY_DN39346_c0_g6	-	1.86	0	7.76867	2.8952e-11	-
TRINITY_DN48801_c1_g7	-	1.46	0	7.7675	1.82235e-10	-
TRINITY_DN41802_c0_g2	-	2.69	0	7.76633	1.87091e-11	-
TRINITY_DN36887_c4_g1	-	0.73	0	7.7598	1.81471e-10	-
TRINITY_DN45515_c2_g7	-	2.33	0.01	7.75973	3.80224e-29	-
TRINITY_DN55700_c0_g3	-	2.79	0	7.75889	3.5337e-10	-
TRINITY_DN49987_c1_g4	-	1.84	0	7.75712	4.3937e-10	-
TRINITY_DN32963_c3_g3	-	1.54	0	7.74952	8.7325e-11	-
TRINITY_DN36535_c0_g2	-	2.31	0.01	7.74864	2.10501e-28	-
TRINITY_DN45815_c0_g5	-	140.5	0.5	7.74809	2.83635e-105	-
TRINITY_DN35421_c1_g6	-	3.25	0	7.7437	4.28983e-07	-
TRINITY_DN44561_c1_g3	-	14.63	0.05	7.74244	4.05812e-45	uncharacterized protein LOC110100310 [Dendrobium catenatum]
TRINITY_DN37041_c1_g2	-	2.25	0	7.73975	5.46487e-10	-
TRINITY_DN49713_c0_g4	-	0.73	0	7.73947	1.53177e-11	-
TRINITY_DN52074_c2_g4	-	2.12	0	7.73295	7.61478e-10	-
TRINITY_DN53686_c0_g2	-	17.5	0	7.73272	1.23995e-09	-
TRINITY_DN38419_c0_g2	-	3.61	0	7.73257	2.65497e-10	-
TRINITY_DN49579_c1_g3	-	22.14	0.08	7.73188	6.34441e-65	-
TRINITY_DN38939_c1_g3	-	1.65	0	7.72914	1.04552e-08	-
TRINITY_DN47646_c0_g2	-	0.89	0	7.72776	1.11176e-09	-
TRINITY_DN37704_c1_g2	-	1.8	0	7.72384	5.96164e-10	-
TRINITY_DN54584_c0_g1	-	1.79	0	7.72367	7.84098e-11	-
TRINITY_DN51109_c0_g2	-	2.42	0	7.72241	9.22706e-12	-
TRINITY_DN38820_c2_g1	-	9.9	0	7.72236	2.78789e-09	PREDICTED: uncharacterized protein LOC104089526 [Nicotiana tomentosiformis]
TRINITY_DN36281_c0_g6	-	1.89	0	7.71823	3.81311e-11	-
TRINITY_DN44062_c1_g6	FLOT4	6.2	0.02	7.71737	6.92554e-41	PREDICTED: flotillin-like protein 4 [Nicotiana sylvestris]
TRINITY_DN46905_c0_g4	YPTM2	4.45	0	7.7163	1.07475e-10	GTP-binding protein YPTM2-like isoform X1 [Phoenix dactylifera]
TRINITY_DN41070_c0_g6	-	2.37	0	7.71526	6.26459e-11	-
TRINITY_DN39890_c0_g3	-	3.75	0	7.71474	2.48922e-08	PREDICTED: LOW QUALITY PROTEIN: G-type lectin S-receptor-like serine/threonine-protein kinase At2g19130 [Elaeis guineensis]
TRINITY_DN41833_c1_g3	-	1.36	0	7.7117	2.05532e-11	-
TRINITY_DN50723_c1_g3	-	1.99	0	7.71044	1.26361e-09	-
TRINITY_DN40667_c0_g2	-	1.25	0	7.70941	1.30849e-10	PREDICTED: uncharacterized protein LOC105051482 [Elaeis guineensis]
TRINITY_DN46144_c1_g1	-	1.1	0	7.70849	1.22999e-09	-
TRINITY_DN55322_c0_g3	-	3.47	0	7.7056	1.69446e-10	-
TRINITY_DN41839_c2_g2	-	2.27	0	7.70502	1.07828e-10	uncharacterized protein LOC113272005 [Papaver somniferum]
TRINITY_DN54025_c0_g3	-	20.33	0.06	7.70126	6.05911e-28	-
TRINITY_DN50847_c1_g1	-	2.37	0	7.70098	1.05764e-11	-
TRINITY_DN39331_c0_g2	WRKY6	4.09	0.01	7.69983	5.70389e-27	PREDICTED: probable WRKY transcription factor 31 [Elaeis guineensis]
TRINITY_DN46924_c1_g2	-	2.03	0	7.69791	4.03435e-10	-
TRINITY_DN53629_c1_g1	-	3.61	0.01	7.69752	3.62804e-38	-
TRINITY_DN49978_c2_g4	-	3.24	0.01	7.69729	1.2224e-27	-
TRINITY_DN51941_c1_g4	-	0.99	0	7.6966	1.68559e-11	-
TRINITY_DN54348_c0_g7	-	13.7	0.04	7.69652	2.42463e-09	uncharacterized protein LOC100795681 [Glycine max]
TRINITY_DN35928_c1_g5	-	2.58	0	7.69468	2.39221e-08	putative mitochondrial protein [Apostasia shenzhenica]
TRINITY_DN38486_c2_g1	-	5.21	0	7.69272	1.51506e-11	-
TRINITY_DN33747_c0_g2	-	3.02	0	7.69049	3.39814e-10	-
TRINITY_DN31306_c0_g2	-	8.88	0.03	7.68986	1.06591e-09	Barwin-related endoglucanase [Corchorus capsularis]
TRINITY_DN39039_c2_g5	-	1.34	0	7.68563	5.01834e-11	-
TRINITY_DN49287_c2_g5	-	2.52	0	7.68428	1.52979e-10	-
TRINITY_DN42506_c3_g1	-	3.79	0	7.68242	6.34484e-11	-
TRINITY_DN53477_c0_g4	-	2.02	0	7.67591	1.31101e-10	-
TRINITY_DN32726_c0_g1	-	1.56	0	7.67586	6.39557e-11	-
TRINITY_DN44374_c3_g2	-	1.98	0	7.67306	8.49052e-10	-
TRINITY_DN47549_c4_g1	-	4.65	0	7.67291	1.59808e-10	Retrovirus-related Pol polyprotein from transposon RE1 [Vitis vinifera]
TRINITY_DN44720_c0_g5	-	1.44	0	7.67191	1.17551e-09	-
TRINITY_DN34466_c0_g2	WRKY71	7.25	0.01	7.67151	1.98108e-24	probable WRKY transcription factor 50 isoform X1 [Sorghum bicolor]
TRINITY_DN46603_c3_g2	-	11.77	0.14	7.66901	1.56699e-26	-
TRINITY_DN38665_c1_g4	-	2.21	0	7.66207	4.84673e-10	-
TRINITY_DN34542_c1_g1	-	3.34	0	7.65687	2.66632e-09	-
TRINITY_DN47613_c2_g1	-	38.18	0.15	7.65626	2.35912e-37	PREDICTED: E3 ubiquitin-protein ligase PUB24-like [Nelumbo nucifera]
TRINITY_DN54634_c2_g6	-	1584.26	6.02	7.65467	2.55816e-53	18.2 class I small shock hsp [Pinellia ternata]
TRINITY_DN35792_c0_g3	-	1.12	0	7.65166	4.96307e-11	hypothetical protein AXF42_Ash006410 [Apostasia shenzhenica]
TRINITY_DN47698_c1_g3	-	2.86	0	7.6494	2.85258e-10	-
TRINITY_DN36685_c1_g2	-	1.67	0	7.64874	2.92096e-10	chemocyanin [Brachypodium distachyon]
TRINITY_DN54437_c0_g2	-	8.41	0	7.64472	2.60733e-11	-
TRINITY_DN48834_c1_g1	-	3.46	0	7.64394	3.19113e-11	-
TRINITY_DN32719_c1_g8	-	1.93	0	7.64361	1.95659e-08	-
TRINITY_DN54888_c0_g6	-	4.78	0	7.64347	2.00323e-10	-
TRINITY_DN36237_c3_g5	-	1.7	0	7.64323	5.4283e-11	-
TRINITY_DN37125_c1_g6	-	5.49	0	7.64026	1.0161e-09	-
TRINITY_DN47203_c3_g1	-	1.71	0	7.63747	4.95032e-11	-
TRINITY_DN34601_c1_g1	-	1.42	0	7.63674	2.76591e-10	-
TRINITY_DN49203_c1_g4	-	1.73	0	7.63619	3.93772e-10	-
TRINITY_DN49055_c1_g4	-	1.27	0	7.635	1.85648e-09	-
TRINITY_DN47097_c1_g4	-	7.45	0	7.63077	2.51054e-09	-
TRINITY_DN43877_c0_g2	-	3.21	0	7.62953	1.24363e-09	-
TRINITY_DN51139_c0_g3	-	4.98	0	7.62751	4.22779e-11	-
TRINITY_DN33457_c5_g3	-	2.12	0	7.62649	2.76591e-10	Putative ribonuclease H protein At1g65750 family, partial [Cajanus cajan]
TRINITY_DN41775_c0_g3	-	1.39	0	7.62635	2.30749e-10	RVT_1 domain-containing protein, partial [Cephalotus follicularis]
TRINITY_DN48632_c1_g3	-	2.24	0.15	7.62598	3.73474e-25	uncharacterized protein LOC103717641 [Phoenix dactylifera]
TRINITY_DN55256_c1_g2	-	24.7	0.08	7.62588	2.90758e-32	-
TRINITY_DN44916_c3_g5	-	2.36	0	7.62582	1.35555e-09	-
TRINITY_DN50376_c0_g2	-	4.26	0	7.62518	3.44218e-09	-
TRINITY_DN33449_c0_g1	-	1.43	0	7.62297	4.70147e-10	-
TRINITY_DN53673_c2_g4	-	2.46	0	7.61723	2.30696e-10	-
TRINITY_DN41388_c0_g4	-	7.12	0	7.61712	4.58881e-11	-
TRINITY_DN38950_c0_g1	poxN1	8.79	0.05	7.61547	4.85982e-16	peroxidase N1-like protein [Cinnamomum micranthum f. kanehirae]
TRINITY_DN50042_c0_g3	-	8.7	0.02	7.6147	1.07072e-27	-
TRINITY_DN45837_c1_g3	-	1.02	0	7.61367	3.03477e-10	uncharacterized protein LOC110907579 [Helianthus annuus]
TRINITY_DN35855_c0_g5	ORC3	1.69	0	7.61043	4.06082e-10	hypothetical protein POPTR_013G077200 [Populus trichocarpa]
TRINITY_DN35483_c2_g2	-	1.81	0	7.6088	1.75124e-09	-
TRINITY_DN42872_c1_g1	-	1.23	0	7.60764	8.90449e-11	-
TRINITY_DN53738_c1_g1	SRO3	523	2.05	7.60622	2.16894e-127	probable inactive poly [ADP-ribose] polymerase SRO3 isoform X1 [Phoenix dactylifera]
TRINITY_DN32919_c0_g1	-	1.39	0	7.60539	1.96943e-10	-
TRINITY_DN37921_c4_g5	-	1.61	0	7.60455	1.95715e-09	-
TRINITY_DN42123_c4_g1	-	2.2	0	7.6027	4.23444e-10	-
TRINITY_DN48258_c0_g2	-	1.85	0	7.59838	1.32871e-08	-
TRINITY_DN34796_c1_g2	-	9.45	0	7.59837	5.22697e-11	-
TRINITY_DN54509_c0_g5	-	0.96	0	7.59751	3.93214e-10	-
TRINITY_DN39476_c1_g1	-	1.93	0	7.59547	3.90929e-10	-
TRINITY_DN35441_c0_g3	OsI_35105	1.51	0	7.59358	2.98227e-10	PREDICTED: pyruvate kinase 2, cytosolic-like [Nelumbo nucifera]
TRINITY_DN50335_c1_g2	-	3.29	0	7.59082	4.5702e-09	-
TRINITY_DN45372_c0_g4	-	9.86	0	7.58854	6.8709e-11	-
TRINITY_DN42899_c1_g2	-	2.01	0	7.58751	1.00833e-10	-
TRINITY_DN51800_c2_g5	-	2.94	0	7.58446	4.57005e-10	-
TRINITY_DN43762_c2_g5	-	1.78	0	7.58373	2.67884e-10	-
TRINITY_DN46388_c0_g4	-	1.04	0	7.58259	1.81441e-10	-
TRINITY_DN36615_c0_g3	-	2.87	0	7.5809	6.38196e-10	-
TRINITY_DN43084_c1_g5	-	3.15	0	7.58067	8.16037e-11	-
TRINITY_DN49095_c1_g1	-	7.16	0	7.57843	1.15789e-10	-
TRINITY_DN38354_c0_g2	-	2.16	0.01	7.57755	1.48969e-25	-
TRINITY_DN35913_c0_g5	-	6.49	0	7.57656	8.33223e-11	-
TRINITY_DN32521_c1_g5	-	1.65	0	7.56848	2.37061e-10	-
TRINITY_DN57425_c2_g6	-	2.38	0	7.56765	1.16033e-09	-
TRINITY_DN54274_c2_g2	-	9.68	0	7.56437	3.34952e-06	-
TRINITY_DN58303_c0_g1	AFP	1.39	0	7.56217	2.31506e-05	-
TRINITY_DN42540_c3_g1	-	2.9	0	7.56096	1.85108e-09	-
TRINITY_DN41018_c0_g4	-	18.31	0	7.56052	3.85939e-10	-
TRINITY_DN48154_c2_g5	-	2.97	0	7.55712	6.17597e-10	-
TRINITY_DN37763_c0_g3	-	2.41	0	7.55699	7.87394e-10	-
TRINITY_DN54239_c2_g4	-	1.85	0	7.55631	6.93543e-10	-
TRINITY_DN50624_c0_g2	-	0.89	0	7.55544	1.10844e-09	-
TRINITY_DN32378_c1_g3	-	0.63	0	7.55135	5.15391e-08	-
TRINITY_DN52683_c0_g2	-	2.4	0	7.54872	3.65042e-08	-
TRINITY_DN45301_c0_g1	-	1.77	0	7.5478	3.85486e-10	-
TRINITY_DN48397_c0_g5	-	1.28	0	7.54275	5.66887e-10	-
TRINITY_DN38260_c1_g5	-	1.68	0	7.54274	1.93673e-09	-
TRINITY_DN44572_c0_g1	-	6.36	0	7.54274	3.234e-07	-
TRINITY_DN53521_c0_g1	-	3.99	0	7.54108	2.78967e-09	-
TRINITY_DN29950_c0_g1	LIR1	2.43	0	7.54082	5.90262e-10	light-regulated protein 1, chloroplastic [Citrus sinensis]
TRINITY_DN50246_c0_g1	ACO1	872.39	3.83	7.53778	1.62868e-42	1-aminocyclopropane-1-carboxylate oxidase 1-like [Phoenix dactylifera]
TRINITY_DN34421_c0_g4	-	4.99	0	7.53663	7.83394e-09	-
TRINITY_DN34810_c2_g3	-	38.53	0.26	7.53634	1.31784e-53	-
TRINITY_DN38697_c0_g1	-	12.17	0.07	7.53325	4.4068e-46	uncharacterized protein LOC113691966 [Coffea arabica]
TRINITY_DN45108_c2_g2	-	13.31	0	7.53307	6.77661e-10	hypothetical protein AXF42_Ash013405 [Apostasia shenzhenica]
TRINITY_DN32360_c2_g7	-	1.3	0	7.52967	4.62989e-10	-
TRINITY_DN51057_c0_g1	-	3.62	0.01	7.52883	4.35218e-47	-
TRINITY_DN45545_c0_g2	-	3.2	0	7.5263	1.01954e-09	-
TRINITY_DN38429_c0_g3	-	1.58	0	7.52527	7.70299e-10	-
TRINITY_DN33934_c2_g2	-	2.05	0	7.52282	2.35925e-09	uncharacterized protein LOC112167228 [Rosa chinensis]
TRINITY_DN44431_c0_g5	ZAT11	80.01	0.3	7.52049	1.57364e-35	PREDICTED: zinc finger protein ZAT11 [Elaeis guineensis]
TRINITY_DN40755_c0_g1	-	2.05	0	7.51986	1.49988e-10	-
TRINITY_DN52471_c0_g1	EP3	129.25	0.67	7.51947	1.26829e-31	hypothetical protein GW17_00006911 [Ensete ventricosum]
TRINITY_DN52710_c0_g1	YLS9	247.92	1.21	7.5182	2.04715e-25	hypothetical protein L195_g014621, partial [Trifolium pratense]
TRINITY_DN38764_c2_g5	-	2.01	0	7.51757	1.00141e-09	-
TRINITY_DN54852_c0_g7	-	4.82	0	7.51598	5.23639e-09	-
TRINITY_DN40266_c1_g4	-	1.6	0	7.51384	5.98939e-10	-
TRINITY_DN36729_c0_g1	MIMI_L728	733.55	3.17	7.51303	1.80014e-105	uncharacterized protein A4U43_C07F2850 [Asparagus officinalis]
TRINITY_DN51596_c0_g1	-	2.13	0.01	7.51201	6.09225e-25	-
TRINITY_DN32692_c1_g2	-	1.7	0	7.50794	3.29656e-09	peroxidase 64 [Dorcoceras hygrometricum]
TRINITY_DN56360_c0_g3	-	5.02	0	7.50624	9.37476e-10	-
TRINITY_DN40503_c0_g1	-	3.07	0	7.50543	1.78806e-10	-
TRINITY_DN52111_c4_g1	-	17.69	0	7.50495	6.68856e-09	-
TRINITY_DN50549_c1_g1	-	1.82	0	7.5022	3.10583e-10	-
TRINITY_DN43719_c2_g1	MYB108	7.91	0.08	7.49997	1.46608e-25	transcription factor MYB2-like [Phoenix dactylifera]
TRINITY_DN54976_c0_g1	-	1.06	0	7.49834	7.56483e-10	-
TRINITY_DN36991_c0_g4	-	1.5	0	7.49827	7.15128e-10	-
TRINITY_DN38398_c0_g2	-	5.54	0.02	7.49663	3.06696e-34	-
TRINITY_DN35172_c0_g2	-	1.77	0	7.49586	3.41483e-10	-
TRINITY_DN35983_c0_g4	-	1.36	0	7.49257	6.81095e-10	-
TRINITY_DN40965_c0_g3	-	0.71	0	7.49252	4.61167e-08	-
TRINITY_DN31550_c0_g1	LEA5	3.7	0	7.48089	2.42782e-09	hypothetical protein CISIN_1g034332mg [Citrus sinensis]
TRINITY_DN47793_c0_g1	HSP18.2	3117.82	13.32	7.47955	1.3921e-126	chaperone [Agave tequilana]
TRINITY_DN51883_c1_g3	-	3.8	0	7.47761	2.99153e-10	-
TRINITY_DN47930_c1_g1	-	2.9	0	7.47757	3.72593e-10	-
TRINITY_DN53275_c2_g3	-	1.36	0	7.47647	1.049e-23	Transposon TX1 uncharacterized 149 kDa protein [Vitis vinifera]
TRINITY_DN55849_c0_g1	-	2.31	0	7.47643	4.61274e-10	-
TRINITY_DN38527_c0_g1	-	2.51	0	7.47414	4.60432e-10	-
TRINITY_DN46645_c0_g1	-	2.27	0	7.47272	2.52459e-09	-
TRINITY_DN52614_c2_g2	-	26.2	0.11	7.47225	1.30456e-48	-
TRINITY_DN47165_c1_g5	EMS1	7.53	0.03	7.4716	1.92173e-20	PREDICTED: probable serine/threonine-protein kinase At1g01540 [Elaeis guineensis]
TRINITY_DN37707_c1_g2	-	5.44	0	7.47019	3.81431e-10	-
TRINITY_DN40239_c0_g3	-	1.9	0	7.46798	3.00789e-09	-
TRINITY_DN54965_c2_g2	-	120.15	0.53	7.46424	7.16856e-54	-
TRINITY_DN35936_c0_g2	-	1.05	0	7.46278	6.62803e-10	-
TRINITY_DN38802_c2_g5	-	1.75	0	7.46213	1.15948e-09	-
TRINITY_DN1950_c0_g1	-	1.31	0	7.45888	6.05686e-07	pectinesterase inhibitor 9-like [Phalaenopsis equestris]
TRINITY_DN37503_c3_g3	-	2.98	0	7.4586	9.14183e-10	-
TRINITY_DN50470_c0_g1	-	1.28	0	7.45718	1.93543e-09	LINE-1 retrotransposable element ORF2 protein [Ananas comosus]
TRINITY_DN38134_c3_g1	-	6.72	0	7.45651	9.97413e-10	-
TRINITY_DN52041_c2_g4	-	1.95	0	7.45609	8.96748e-10	-
TRINITY_DN56056_c0_g1	-	3.09	0	7.45564	8.64786e-10	-
TRINITY_DN36707_c2_g3	-	2.38	0	7.45551	4.1804e-09	-
TRINITY_DN50393_c0_g3	-	19.04	0.09	7.45302	4.78101e-33	-
TRINITY_DN39890_c0_g4	-	3.74	0	7.45128	6.71453e-10	-
TRINITY_DN44770_c0_g2	-	1.44	0	7.4429	9.80102e-08	-
TRINITY_DN43806_c1_g2	-	64.57	0.29	7.44214	4.57038e-55	-
TRINITY_DN49489_c0_g3	-	2.65	0	7.44157	8.53049e-10	-
TRINITY_DN40260_c1_g1	-	11.02	0	7.44096	4.14649e-10	-
TRINITY_DN50393_c0_g5	-	1.74	0	7.43923	3.86875e-09	-
TRINITY_DN54316_c0_g1	mkkA	60.68	0.27	7.43837	2.12583e-31	mitogen-activated protein kinase kinase kinase 18-like [Phoenix dactylifera]
TRINITY_DN40395_c0_g1	-	1.36	0	7.43785	1.87227e-09	PREDICTED: serpin-ZXA-like [Musa acuminata subsp. malaccensis]
TRINITY_DN44883_c0_g7	-	2.04	0	7.43775	5.96121e-10	-
TRINITY_DN39634_c2_g1	-	1.17	0	7.43753	3.55366e-10	-
TRINITY_DN39402_c2_g3	-	1.6	0	7.43725	1.89741e-09	uncharacterized protein LOC113291632 [Papaver somniferum]
TRINITY_DN35516_c2_g3	-	1.59	0	7.43501	9.2134e-10	-
TRINITY_DN55913_c1_g2	-	2.24	0	7.43203	1.47363e-09	-
TRINITY_DN38842_c0_g2	-	1.2	0	7.43066	4.6093e-10	Uncharacterized protein TCM_016762 [Theobroma cacao]
TRINITY_DN44036_c0_g4	-	4.23	0	7.42941	3.34991e-07	-
TRINITY_DN40317_c0_g1	-	1.26	0	7.42708	3.42389e-09	-
TRINITY_DN47217_c1_g4	-	2.05	0	7.42389	1.92391e-09	-
TRINITY_DN33704_c2_g12	-	1.49	0	7.42341	1.79112e-09	-
TRINITY_DN40161_c0_g5	-	2.73	0	7.42315	7.11381e-10	-
TRINITY_DN45990_c3_g1	-	1.95	0	7.42111	4.92379e-09	-
TRINITY_DN40708_c0_g1	ERF2	52.01	0.24	7.42094	2.58676e-54	hypothetical protein POPTR_001G154100 [Populus trichocarpa]
TRINITY_DN57399_c1_g3	-	15.87	0	7.42077	3.5597e-08	-
TRINITY_DN54173_c0_g1	-	130.38	0.53	7.42049	1.57327e-23	-
TRINITY_DN37229_c2_g1	-	1.81	0	7.41848	4.07567e-08	-
TRINITY_DN39031_c1_g2	-	1.49	0	7.41848	9.98371e-08	retrotransposon protein, putative, Ty1-copia subclass [Oryza sativa Japonica Group]
TRINITY_DN53990_c0_g2	-	2.83	0	7.41708	4.44278e-09	-
TRINITY_DN50399_c0_g1	-	1.74	0	7.41683	2.52961e-09	-
TRINITY_DN44168_c0_g5	-	2.13	0.01	7.41046	2.91058e-21	PREDICTED: uncharacterized protein LOC105042607 [Elaeis guineensis]
TRINITY_DN50459_c0_g4	-	7.19	0	7.40877	2.49005e-09	-
TRINITY_DN53348_c1_g4	-	2.21	0	7.40807	1.01243e-09	uncharacterized protein LOC107478348 [Arachis duranensis]
TRINITY_DN37387_c1_g2	-	2.06	0.01	7.40674	8.0943e-25	-
TRINITY_DN45063_c3_g3	-	4.59	0	7.40582	1.23491e-06	-
TRINITY_DN54527_c1_g2	SBT3.12	1.36	0	7.40554	7.26344e-08	subtilisin-like protease SBT3.5 [Phoenix dactylifera]
TRINITY_DN42197_c0_g2	-	1.3	0	7.40447	4.56435e-09	hypothetical protein CK203_098268 [Vitis vinifera]
TRINITY_DN35225_c0_g4	-	12.1	0.05	7.4035	3.54396e-25	-
TRINITY_DN54344_c4_g4	-	5.54	0.03	7.40294	5.9728e-70	uncharacterized protein LOC103717641 [Phoenix dactylifera]
TRINITY_DN53628_c1_g2	-	8.09	0.03	7.4027	1.04128e-25	-
TRINITY_DN50797_c0_g4	-	12.97	0.06	7.40106	1.05693e-17	-
TRINITY_DN49974_c0_g3	BAK1	1.92	0	7.39956	2.67316e-09	LRR receptor kinase SERK2-like [Phoenix dactylifera]
TRINITY_DN41015_c4_g1	-	78.47	0.3	7.39912	7.98272e-21	-
TRINITY_DN46274_c0_g4	-	3.29	0	7.39576	5.88261e-09	-
TRINITY_DN41540_c0_g2	-	1.23	0	7.39523	2.22931e-09	-
TRINITY_DN39680_c0_g1	-	4.42	0	7.39433	2.1724e-09	RNA-directed DNA polymerase like [Apostasia shenzhenica]
TRINITY_DN37607_c1_g1	-	3.87	0.02	7.39229	6.04529e-33	-
TRINITY_DN46118_c0_g9	-	1.61	0	7.3909	2.50887e-08	-
TRINITY_DN53163_c0_g4	-	1.61	0	7.38984	6.34261e-09	LINE-1 reverse transcriptase-like [Vitis vinifera]
TRINITY_DN45299_c0_g1	XTH23	24.2	0.49	7.38902	8.47829e-13	PREDICTED: probable xyloglucan endotransglucosylase/hydrolase protein 23 [Nelumbo nucifera]
TRINITY_DN41712_c0_g3	-	4.2	0	7.3855	4.09831e-09	-
TRINITY_DN41138_c1_g2	ORF	0.98	0	7.38074	1.50424e-09	hypothetical protein AXF42_Ash020639 [Apostasia shenzhenica]
TRINITY_DN32621_c0_g1	-	3.24	0.01	7.38046	1.88991e-13	-
TRINITY_DN57354_c3_g1	-	2.37	0	7.38027	2.95695e-09	-
TRINITY_DN51675_c0_g7	-	0.74	0	7.3765	1.23415e-09	-
TRINITY_DN54594_c1_g2	-	3.57	0.01	7.3764	1.28907e-25	-
TRINITY_DN56703_c2_g1	ND6	2.68	0.01	7.37598	1.78395e-25	hypothetical protein MA16_Dca013427 [Dendrobium catenatum]
TRINITY_DN50789_c2_g4	-	0.6	0	7.37272	8.54048e-10	uncharacterized protein LOC113295596 [Papaver somniferum]
TRINITY_DN49299_c1_g5	-	3.45	0	7.36901	3.04002e-09	-
TRINITY_DN44821_c0_g6	-	1.54	0.01	7.36524	1.52386e-18	-
TRINITY_DN44311_c0_g5	-	1.55	0	7.35966	2.17118e-09	-
TRINITY_DN47520_c3_g1	-	1.88	0.01	7.35635	9.69897e-20	-
TRINITY_DN46532_c0_g1	-	2.83	0	7.35464	2.07085e-09	-
TRINITY_DN38698_c1_g2	-	2.98	0	7.35416	1.00356e-09	-
TRINITY_DN40635_c2_g6	-	23.58	0.1	7.35356	4.6346e-21	-
TRINITY_DN48034_c1_g3	-	15.08	0	7.34875	2.37069e-09	-
TRINITY_DN57902_c0_g1	PSBR	2.42	0	7.34823	2.76373e-09	photosystem II 10 kDa polypeptide, chloroplastic [Citrus sinensis]
TRINITY_DN53676_c0_g1	At1g61340	471.5	2.31	7.34799	4.22556e-42	PREDICTED: F-box protein At1g61340-like [Ipomoea nil]
TRINITY_DN41465_c2_g6	-	1.68	0	7.34464	2.20103e-09	-
TRINITY_DN47326_c1_g5	-	3.11	0.01	7.34458	4.7217e-23	-
TRINITY_DN55156_c2_g4	-	0.85	0	7.34223	1.55228e-09	-
TRINITY_DN51519_c1_g2	-	2.02	0	7.34138	4.27418e-09	-
TRINITY_DN33095_c2_g1	-	3.29	0	7.34089	1.99188e-09	-
TRINITY_DN32411_c4_g4	-	1.69	0	7.3406	1.55383e-09	-
TRINITY_DN45650_c3_g1	-	80.72	0.44	7.33971	9.94264e-21	8-amino-7-oxononanoate synthase [Ananas comosus]
TRINITY_DN48631_c1_g1	At2g19130	2.03	0	7.3364	3.67505e-09	PREDICTED: G-type lectin S-receptor-like serine/threonine-protein kinase B120 isoform X1 [Elaeis guineensis]
TRINITY_DN52767_c1_g5	-	5.37	0.02	7.3363	6.72147e-55	-
TRINITY_DN56559_c2_g3	-	2.52	0.01	7.33341	1.97518e-23	-
TRINITY_DN32725_c0_g1	-	1.69	0	7.33133	1.28437e-09	-
TRINITY_DN40067_c1_g2	-	2.44	0.01	7.32907	8.05091e-18	-
TRINITY_DN34541_c0_g1	At1g61370	14.12	0.04	7.32878	1.27226e-20	hypothetical protein CDL15_Pgr016982 [Punica granatum]
TRINITY_DN43686_c0_g4	-	1.67	0	7.32497	6.00451e-09	-
TRINITY_DN46468_c0_g6	-	0.62	0	7.32275	1.38569e-09	uncharacterized protein LOC110098936, partial [Dendrobium catenatum]
TRINITY_DN38122_c0_g2	-	2.77	0	7.32231	4.81252e-08	-
TRINITY_DN31163_c0_g1	-	0.95	0	7.32112	5.54014e-09	-
TRINITY_DN35327_c1_g8	-	0.94	0	7.31813	7.99469e-09	-
TRINITY_DN49619_c0_g1	-	2.58	0	7.31609	4.34315e-08	Retrovirus-related Pol polyprotein from transposon TNT 1-94 [Cajanus cajan]
TRINITY_DN47360_c1_g7	-	1.04	0	7.31369	1.55228e-09	-
TRINITY_DN43488_c0_g3	-	1.34	0	7.31296	4.10655e-09	-
TRINITY_DN57073_c1_g2	-	2.78	0	7.31247	3.50065e-09	-
TRINITY_DN51496_c2_g5	-	1.7	0	7.31241	3.89134e-09	-
TRINITY_DN38304_c1_g8	-	1.26	0	7.30976	2.27643e-08	-
TRINITY_DN26160_c0_g1	-	3.78	0	7.30353	1.87682e-09	hypothetical protein CUMW_018480 [Citrus unshiu]
TRINITY_DN51618_c1_g6	-	8.25	0	7.30136	4.86017e-09	-
TRINITY_DN38911_c0_g1	ANT1	30.14	0.15	7.30114	6.88272e-40	PREDICTED: ADP,ATP carrier protein 1, mitochondrial [Musa acuminata subsp. malaccensis]
TRINITY_DN44392_c1_g2	-	3.54	0	7.30002	7.46236e-09	-
TRINITY_DN50410_c0_g2	-	3.03	0	7.29995	5.36078e-08	-
TRINITY_DN52027_c2_g6	-	2.67	0	7.2998	9.2265e-10	-
TRINITY_DN40358_c0_g3	-	2.02	0.01	7.29486	7.82062e-20	-
TRINITY_DN35643_c3_g2	-	6.02	0	7.29342	7.35069e-09	-
TRINITY_DN45260_c0_g7	-	1.73	0	7.2925	6.03902e-07	-
TRINITY_DN54016_c3_g3	-	11.1	0.13	7.2922	1.91934e-39	-
TRINITY_DN48453_c1_g6	-	8.16	0.03	7.29033	1.0356e-22	-
TRINITY_DN50699_c4_g2	-	2.27	0.01	7.28858	4.83457e-22	-
TRINITY_DN35567_c1_g2	-	1.84	0	7.28696	2.44785e-08	-
TRINITY_DN47760_c2_g3	-	1.15	0	7.28622	5.06056e-09	-
TRINITY_DN34687_c2_g3	CSLG2	1.88	0	7.28571	4.55279e-09	cellulose synthase-like protein G2 isoform X1 [Phoenix dactylifera]
TRINITY_DN35269_c3_g2	-	4.01	0	7.2844	5.07013e-09	-
TRINITY_DN32983_c1_g7	-	3.68	0	7.28219	1.94625e-09	-
TRINITY_DN55944_c1_g4	-	15.24	0.14	7.282	1.00355e-22	-
TRINITY_DN30268_c0_g1	RBG7	4.04	0	7.28014	3.36549e-09	hypothetical protein CUMW_280630 [Citrus unshiu]
TRINITY_DN41942_c1_g3	-	0.88	0	7.27462	1.03798e-09	-
TRINITY_DN50984_c3_g2	-	2.65	0	7.27462	1.03616e-09	-
TRINITY_DN33835_c1_g7	-	4.13	0.02	7.27323	1.29697e-63	-
TRINITY_DN43369_c0_g1	-	2.3	0	7.27202	3.96243e-09	-
TRINITY_DN54448_c2_g1	-	1.34	0	7.27109	5.1247e-09	-
TRINITY_DN54777_c0_g1	-	2.76	0	7.26997	5.19046e-09	-
TRINITY_DN9267_c0_g1	-	6.89	0	7.26984	5.13618e-09	-
TRINITY_DN50020_c1_g2	-	1.7	0	7.26794	1.05572e-08	-
TRINITY_DN50561_c0_g2	-	2.03	0	7.26718	3.66205e-09	-
TRINITY_DN37601_c3_g9	-	1.07	0	7.26648	6.20797e-09	-
TRINITY_DN49807_c3_g3	-	2.98	0	7.26555	1.45067e-09	-
TRINITY_DN35590_c1_g6	-	5.14	0.02	7.2651	3.29935e-23	-
TRINITY_DN37884_c0_g6	-	1.96	0	7.26336	1.20782e-09	-
TRINITY_DN35756_c0_g3	-	1.32	0	7.26026	6.01283e-09	-
TRINITY_DN40450_c1_g2	-	6.28	0.03	7.26007	1.27375e-22	PREDICTED: uncharacterized protein LOC105037813 [Elaeis guineensis]
TRINITY_DN47414_c3_g7	-	4.61	0.02	7.25616	5.59548e-23	PREDICTED: serine/threonine-protein phosphatase 7 long form homolog [Erythranthe guttata]
TRINITY_DN45973_c1_g1	-	1.47	0	7.25462	3.50219e-09	-
TRINITY_DN31694_c0_g1	-	3.89	0	7.25378	3.37129e-09	-
TRINITY_DN50783_c0_g8	-	6.32	0	7.25349	2.97182e-09	-
TRINITY_DN47275_c0_g7	-	3.32	0.01	7.25164	2.13712e-21	-
TRINITY_DN33476_c0_g11	-	1.43	0	7.24697	3.14763e-09	-
TRINITY_DN42325_c1_g1	-	1.87	0	7.24593	3.79148e-09	-
TRINITY_DN49629_c2_g2	-	1.6	0	7.24469	3.73354e-09	-
TRINITY_DN34838_c0_g5	EXL2	16.3	0.09	7.24228	2.78953e-77	Phosphate-induced protein 1 [Macleaya cordata]
TRINITY_DN43819_c0_g7	-	2.72	0	7.24172	8.9225e-09	-
TRINITY_DN50968_c0_g3	-	6.31	0.02	7.24073	1.13226e-17	histone H1 [Carica papaya]
TRINITY_DN46551_c2_g1	-	1.18	0	7.23368	1.99188e-09	-
TRINITY_DN38549_c2_g2	-	2.14	0	7.23301	5.99867e-08	-
TRINITY_DN40034_c0_g3	-	13.56	0.07	7.23229	5.39984e-21	-
TRINITY_DN49622_c0_g12	-	0.54	0	7.22843	4.9195e-09	-
TRINITY_DN37080_c1_g1	CML19	22.71	0.12	7.22702	7.07711e-43	putative calcium-binding protein CML19 [Cinnamomum micranthum f. kanehirae]
TRINITY_DN31570_c0_g2	-	2.29	0	7.2262	2.94804e-08	-
TRINITY_DN42930_c0_g1	EXO	201.59	1.11	7.22377	9.56689e-59	Protein EXORDIUM [Ananas comosus]
TRINITY_DN45523_c0_g2	-	4.77	0	7.22324	1.37738e-09	-
TRINITY_DN45276_c0_g2	-	4.03	0	7.22017	1.48906e-08	-
TRINITY_DN32758_c0_g1	-	1.14	0	7.21897	1.38501e-09	-
TRINITY_DN49946_c0_g3	GT-3B	23.43	0.25	7.21828	8.96526e-35	LOW QUALITY PROTEIN: trihelix transcription factor GT-3b-like [Phoenix dactylifera]
TRINITY_DN45550_c0_g2	-	0.7	0	7.21729	6.37061e-09	G-type lectin S-receptor-like serine/threonine-protein kinase At2g19130 [Phoenix dactylifera]
TRINITY_DN36314_c1_g1	-	4.67	0	7.2167	3.61439e-08	-
TRINITY_DN42741_c0_g2	-	2.78	0	7.21646	6.03223e-09	-
TRINITY_DN54832_c0_g4	-	17.79	0.08	7.2162	5.47086e-22	-
TRINITY_DN39750_c1_g4	-	1.59	0	7.21618	6.89344e-07	-
TRINITY_DN40704_c4_g3	-	2.16	0	7.21493	6.6927e-09	uncharacterized protein LOC111990597, partial [Quercus suber]
TRINITY_DN41257_c0_g1	-	142.26	0.88	7.2122	7.65407e-68	PREDICTED: uncharacterized protein LOC105033368 [Elaeis guineensis]
TRINITY_DN50551_c1_g2	-	8.19	0	7.21092	7.53609e-09	-
TRINITY_DN43089_c2_g1	-	9.9	0.14	7.21092	4.34822e-28	-
TRINITY_DN36020_c2_g4	-	4.41	0	7.21084	2.88231e-08	-
TRINITY_DN40409_c2_g8	-	1.98	0	7.20944	8.49003e-09	T4.15 [Malus x robusta]
TRINITY_DN55287_c0_g1	SDP1	24.21	0.2	7.20862	9.77476e-37	PREDICTED: triacylglycerol lipase SDP1-like [Elaeis guineensis]
TRINITY_DN39990_c2_g1	-	7.54	0	7.20852	4.57477e-09	hypothetical protein AXF42_Ash010421 [Apostasia shenzhenica]
TRINITY_DN39923_c3_g1	-	4.15	0	7.20805	1.00892e-08	-
TRINITY_DN30059_c0_g2	-	3.63	0	7.20722	5.94934e-09	hypothetical protein CUMW_086960 [Citrus unshiu]
TRINITY_DN46090_c1_g2	-	0.42	0	7.2029	5.19401e-09	-
TRINITY_DN53142_c1_g6	-	1.99	0	7.20123	7.04274e-09	-
TRINITY_DN46041_c0_g3	NAC100	28.73	0.16	7.20094	9.31215e-88	PREDICTED: NAC domain-containing protein 72-like [Nelumbo nucifera]
TRINITY_DN31807_c0_g1	-	47.59	0.19	7.2008	1.62626e-51	-
TRINITY_DN47834_c0_g2	WRKY41	0.46	0	7.20038	1.696e-08	putative WRKY transcription factor 30, partial [Mucuna pruriens]
TRINITY_DN47856_c1_g6	-	1.82	0	7.19568	1.45197e-09	-
TRINITY_DN53981_c1_g4	-	2.32	0	7.19554	3.23086e-09	-
TRINITY_DN37071_c0_g8	-	1.9	0	7.19485	9.14971e-09	-
TRINITY_DN47096_c0_g4	-	2.38	0	7.19115	6.54261e-09	-
TRINITY_DN39262_c0_g3	-	47.97	0.33	7.19021	1.01723e-70	-
TRINITY_DN32262_c1_g4	-	2.54	0.01	7.18926	6.12132e-19	-
TRINITY_DN36288_c1_g1	-	2.76	0	7.18883	5.66955e-09	-
TRINITY_DN44521_c3_g3	-	1.21	0	7.18282	6.28227e-09	-
TRINITY_DN34814_c0_g3	VQ22	117.82	0.64	7.18281	7.24826e-57	PREDICTED: VQ motif-containing protein 22-like [Cucumis sativus]
TRINITY_DN40094_c0_g5	-	1.65	0	7.18248	3.0145e-08	-
TRINITY_DN37286_c0_g4	At4g22030	5.45	0.03	7.17428	6.06116e-25	probable F-box protein At4g22030 [Phoenix dactylifera]
TRINITY_DN56459_c1_g1	-	1.67	0	7.1726	5.83135e-07	-
TRINITY_DN46627_c1_g1	GSTU7	100.72	0.6	7.17188	4.37942e-70	glutathione S-transferase U10 [Amborella trichopoda]
TRINITY_DN47753_c2_g1	-	1.75	0	7.1715	2.4584e-08	-
TRINITY_DN45479_c0_g6	-	3.7	0	7.16748	5.18047e-09	-
TRINITY_DN53548_c1_g1	-	1.37	0	7.16503	1.02424e-08	PREDICTED: uncharacterized protein LOC105051482 [Elaeis guineensis]
TRINITY_DN44797_c0_g5	-	2.81	0	7.16503	1.02588e-08	-
TRINITY_DN42763_c1_g1	-	4	0.01	7.16225	6.16065e-23	-
TRINITY_DN43338_c5_g2	-	8.81	0	7.15305	2.48825e-09	-
TRINITY_DN48307_c1_g3	-	2.44	0	7.1511	1.86583e-08	-
TRINITY_DN45038_c0_g9	-	1.02	0	7.14992	9.0529e-07	-
TRINITY_DN56239_c0_g7	GRV2	1.49	0	7.14949	6.54149e-08	PREDICTED: dnaJ homolog subfamily C GRV2 [Musa acuminata subsp. malaccensis]
TRINITY_DN46701_c0_g2	-	1.57	0	7.1487	4.54125e-09	-
TRINITY_DN47300_c1_g2	-	5.06	0	7.14719	2.53909e-07	-
TRINITY_DN44035_c0_g1	-	12.31	0.06	7.14694	1.39159e-36	-
TRINITY_DN34337_c3_g3	-	1.9	0	7.14679	1.65976e-09	-
TRINITY_DN31816_c0_g3	-	1.34	0	7.14679	1.65866e-09	PREDICTED: uncharacterized protein LOC105055297 [Elaeis guineensis]
TRINITY_DN40565_c0_g4	-	3.49	0	7.14679	1.65517e-09	-
TRINITY_DN47158_c1_g7	-	3.11	0	7.14674	7.23866e-08	-
TRINITY_DN38761_c0_g5	-	3.18	0.01	7.14416	2.33173e-26	-
TRINITY_DN46056_c2_g3	-	2.37	0	7.14112	2.14017e-05	-
TRINITY_DN55371_c0_g6	ABCC6	42.11	0.24	7.13981	1.04357e-37	ABC transporter C family member 3-like isoform X2 [Phoenix dactylifera]
TRINITY_DN50567_c1_g2	-	37.84	0.2	7.13934	3.8148e-70	-
TRINITY_DN37506_c0_g6	D14L	5.34	0	7.13896	2.81628e-09	hypothetical protein C2845_PM02G22610 [Panicum miliaceum]
TRINITY_DN43034_c2_g3	HSP70-16	1.66	0	7.13886	2.12405e-07	heat shock 70 kDa protein 16 [Aegilops tauschii subsp. tauschii]
TRINITY_DN56325_c0_g5	-	3.52	0	7.13809	1.38134e-08	-
TRINITY_DN55328_c0_g3	-	3.66	0	7.13799	3.20624e-08	PREDICTED: uncharacterized protein LOC104102526 [Nicotiana tomentosiformis]
TRINITY_DN33328_c1_g1	-	1.64	0	7.13681	7.29056e-08	-
TRINITY_DN49469_c2_g4	-	8.64	0.04	7.13146	1.20191e-44	-
TRINITY_DN38375_c0_g7	-	11.18	0.05	7.12833	5.861e-22	PREDICTED: transmembrane protein 45B-like [Juglans regia]
TRINITY_DN39138_c0_g3	-	2.56	0	7.12817	2.09911e-08	-
TRINITY_DN50098_c1_g3	-	1.98	0	7.12538	1.46972e-08	-
TRINITY_DN53992_c0_g2	-	7.54	0	7.12105	1.88525e-08	-
TRINITY_DN36247_c2_g1	-	12.53	0	7.11776	3.72311e-09	putative mitochondrial protein [Apostasia shenzhenica]
TRINITY_DN46455_c0_g2	-	1.19	0	7.11596	8.68732e-09	-
TRINITY_DN52941_c1_g2	-	3.01	0.02	7.11518	4.1605e-42	-
TRINITY_DN36864_c2_g1	-	1.97	0.01	7.11254	3.29422e-17	-
TRINITY_DN54029_c1_g3	-	20.69	0.09	7.11063	3.95473e-24	-
TRINITY_DN38421_c4_g5	-	1.83	0	7.10999	1.98398e-08	-
TRINITY_DN42290_c3_g1	-	10.82	0	7.10774	3.39935e-09	-
TRINITY_DN39117_c0_g5	-	2.06	0	7.10774	3.39662e-09	-
TRINITY_DN30268_c0_g2	-	5.74	0	7.10488	2.43608e-08	-
TRINITY_DN54173_c0_g5	-	760.52	4.09	7.10417	7.21804e-98	-
TRINITY_DN45017_c0_g4	-	5.99	0.03	7.09932	7.43367e-37	-
TRINITY_DN49232_c0_g1	-	1.55	0	7.09532	9.63618e-09	-
TRINITY_DN35434_c2_g2	-	3.96	0.02	7.09231	3.52807e-31	-
TRINITY_DN40631_c0_g4	-	6.05	0	7.09085	1.67592e-08	-
TRINITY_DN33494_c0_g1	-	120.7	0.58	7.09046	1.91703e-79	PREDICTED: uncharacterized protein LOC103997701 [Musa acuminata subsp. malaccensis]
TRINITY_DN33069_c1_g5	pol	1.23	0.01	7.08896	1.18214e-30	uncharacterized protein LOC103699041 [Phoenix dactylifera]
TRINITY_DN43310_c0_g2	-	598	3.62	7.08841	1.96012e-25	PREDICTED: uncharacterized protein LOC105032593 [Elaeis guineensis]
TRINITY_DN54027_c0_g1	-	399.86	2.73	7.0884	4.82006e-134	-
TRINITY_DN46355_c0_g2	-	12.27	0.07	7.08779	6.55018e-60	uncharacterized protein LOC113327579 [Papaver somniferum]
TRINITY_DN52363_c2_g3	-	17.33	0.09	7.08674	3.47915e-23	-
TRINITY_DN44990_c0_g3	-	2.8	0.01	7.08619	1.19178e-22	-
TRINITY_DN38377_c1_g2	-	2.2	0	7.08308	8.59588e-09	-
TRINITY_DN43045_c1_g1	-	12.19	0	7.08209	2.33164e-08	-
TRINITY_DN38140_c0_g2	-	6.76	0.04	7.08201	4.91824e-33	-
TRINITY_DN24816_c0_g1	-	11.59	0	7.08095	1.02357e-08	-
TRINITY_DN33713_c0_g4	-	14.74	0.08	7.07953	7.61786e-22	-
TRINITY_DN52867_c0_g2	-	5.1	0.01	7.07757	1.48775e-17	-
TRINITY_DN34430_c0_g10	-	1.69	0	7.07684	5.74055e-09	-
TRINITY_DN54976_c0_g2	-	70.32	0.4	7.07541	2.66876e-115	hypothetical protein AQUCO_00201281v1 [Aquilegia coerulea]
TRINITY_DN40472_c1_g5	-	2.14	0	7.07223	2.65134e-05	-
TRINITY_DN53742_c1_g3	-	0.9	0	7.07134	4.60909e-09	-
TRINITY_DN38312_c0_g5	-	1.77	0	7.06659	5.16982e-08	-
TRINITY_DN36231_c3_g5	HSFA3	547.87	3.28	7.06324	3.95361e-58	hypothetical protein B296_00026357 [Ensete ventricosum]
TRINITY_DN51456_c0_g7	FER	2.72	0.01	7.05534	1.57276e-11	PREDICTED: receptor-like protein kinase ANXUR2 [Elaeis guineensis]
TRINITY_DN55957_c0_g3	-	7.94	0.04	7.0534	9.17352e-27	-
TRINITY_DN39727_c1_g4	-	0.86	0	7.04883	1.20613e-06	-
TRINITY_DN36708_c1_g4	-	1.53	0.01	7.04779	9.65488e-21	-
TRINITY_DN33652_c0_g3	-	2.65	0	7.04754	2.67569e-07	uncharacterized protein LOC107433329 [Ziziphus jujuba]
TRINITY_DN35108_c0_g4	-	2.24	0.01	7.04648	3.94442e-18	-
TRINITY_DN51454_c3_g4	-	1.2	0	7.04325	5.11954e-07	-
TRINITY_DN39208_c3_g2	-	5.92	0.04	7.04322	1.47745e-35	-
TRINITY_DN54348_c0_g8	-	7.46	0.04	7.04134	2.93197e-12	uncharacterized protein A4U43_C01F29180 [Asparagus officinalis]
TRINITY_DN48079_c1_g5	-	7	0.04	7.03911	1.15436e-08	-
TRINITY_DN45227_c0_g1	-	79.66	0.14	7.03627	2.05703e-55	-
TRINITY_DN38071_c1_g4	-	3.33	0	7.03624	3.11272e-09	-
TRINITY_DN41926_c0_g4	-	1.07	0	7.0344	1.39466e-08	-
TRINITY_DN34686_c1_g7	-	0.77	0	7.03414	1.58066e-07	-
TRINITY_DN45819_c0_g2	BG	11.19	0.06	7.03226	7.18479e-27	basic 7S globulin [Cinnamomum micranthum f. kanehirae]
TRINITY_DN36312_c1_g5	-	1.63	0	7.03024	5.62966e-07	-
TRINITY_DN38256_c1_g5	-	4.77	0.03	7.02852	4.63052e-55	-
TRINITY_DN37769_c2_g4	-	2.52	0.01	7.02685	1.61519e-29	-
TRINITY_DN55837_c1_g1	-	2.21	0.01	7.02437	1.12381e-27	-
TRINITY_DN32435_c3_g2	-	3.26	0.02	7.02257	1.40175e-25	-
TRINITY_DN7843_c0_g1	-	1.66	0	7.02191	6.95666e-09	-
TRINITY_DN33062_c1_g2	-	3.54	0	7.02157	5.07956e-08	-
TRINITY_DN38459_c1_g3	-	31.06	0.15	7.0195	3.04479e-16	PREDICTED: uncharacterized protein LOC109233592 [Nicotiana attenuata]
TRINITY_DN48807_c0_g1	BIOF	248.87	1.61	7.01828	2.02871e-16	8-amino-7-oxononanoate synthase [Helianthus annuus]
TRINITY_DN45659_c0_g1	-	1.51	0.01	7.01327	4.28768e-19	-
TRINITY_DN53185_c2_g1	-	3.91	0	7.01165	4.7996e-09	-
TRINITY_DN53152_c1_g1	ACA7	364.16	1.65	7.00573	3.2225e-101	alpha carbonic anhydrase 7-like [Ziziphus jujuba]
TRINITY_DN35372_c2_g7	-	1.82	0.01	7.00481	3.65899e-28	-
TRINITY_DN34907_c4_g5	-	1.67	0	7.00223	1.23237e-05	uncharacterized protein LOC110773712 [Prunus avium]
TRINITY_DN42859_c3_g5	-	6.97	0.03	7.00129	6.0869e-15	-
TRINITY_DN41537_c0_g2	-	5.47	0	7.00055	6.88003e-09	-
TRINITY_DN43203_c0_g1	-	8.93	0.03	6.99866	4.01939e-40	-
TRINITY_DN51455_c3_g1	-	1.29	0.01	6.99623	2.65915e-18	-
TRINITY_DN48674_c2_g4	-	26.64	0.15	6.99489	8.86379e-66	-
TRINITY_DN47738_c2_g4	-	9.54	0	6.99084	3.17407e-07	T4.15 [Malus x robusta]
TRINITY_DN35405_c0_g5	-	1.81	0	6.98929	2.08503e-06	-
TRINITY_DN53353_c0_g3	-	12.47	0.08	6.98394	1.8268e-12	-
TRINITY_DN53358_c0_g6	-	6.73	0.04	6.98301	4.65127e-27	-
TRINITY_DN49289_c2_g1	-	28.03	0.07	6.98109	7.64111e-56	-
TRINITY_DN49946_c0_g2	-	12.51	0.11	6.9778	3.81355e-24	hypothetical protein CK203_039525 [Vitis vinifera]
TRINITY_DN53504_c0_g2	-	2.71	0.01	6.97432	1.82373e-16	-
TRINITY_DN57374_c1_g1	AGO2	336.56	1.58	6.97313	1.11808e-171	protein argonaute 2-like [Phoenix dactylifera]
TRINITY_DN57364_c1_g1	VAMP725	86.58	2.37	6.97268	6.33183e-53	PREDICTED: vesicle-associated membrane protein 722-like [Gossypium hirsutum]
TRINITY_DN53248_c0_g7	-	9.05	0.05	6.97135	1.36261e-41	uncharacterized protein LOC113271870 [Papaver somniferum]
TRINITY_DN36132_c1_g2	-	2.9	0	6.97084	6.83057e-08	uncharacterized protein LOC110106663 [Dendrobium catenatum]
TRINITY_DN52612_c0_g7	OsI_35105	88.29	0.5	6.96952	2.63212e-58	Pyruvate kinase 2, cytosolic [Ananas comosus]
TRINITY_DN42748_c1_g4	-	5.23	0	6.96951	2.59247e-06	-
TRINITY_DN37642_c1_g2	-	3.98	0.02	6.9649	2.07434e-18	-
TRINITY_DN48731_c2_g1	-	1.58	0.01	6.96236	2.50335e-21	-
TRINITY_DN45234_c0_g1	-	2.82	0.02	6.94567	7.64823e-29	-
TRINITY_DN44305_c0_g1	-	1.51	0	6.94422	7.26771e-07	-
TRINITY_DN42466_c1_g3	RBL	2.9	0.01	6.94409	3.99247e-20	protein RBL-like [Phoenix dactylifera]
TRINITY_DN32335_c0_g1	-	16.38	0.33	6.94097	1.44769e-37	-
TRINITY_DN44306_c0_g6	-	2.13	0	6.93996	6.86282e-08	-
TRINITY_DN49086_c1_g3	-	34.09	0.26	6.93576	4.42042e-76	-
TRINITY_DN56818_c1_g1	-	4.69	0	6.93483	5.54618e-07	-
TRINITY_DN40067_c1_g4	-	2.27	0.01	6.91479	1.66934e-23	-
TRINITY_DN34465_c2_g7	-	5.97	0.04	6.91408	3.5997e-40	-
TRINITY_DN46572_c0_g3	-	10.55	0.05	6.91298	3.21688e-11	-
TRINITY_DN55942_c0_g2	-	1.04	0	6.91283	1.51724e-07	-
TRINITY_DN35441_c0_g2	OsI_35105	61.8	0.42	6.9106	5.9555e-93	pyruvate kinase 2, cytosolic-like protein [Cinnamomum micranthum f. kanehirae]
TRINITY_DN56407_c1_g3	-	2.47	0.01	6.91004	4.66983e-13	-
TRINITY_DN34347_c1_g2	-	11.64	0	6.90787	4.94503e-08	Retrovirus-related Pol polyprotein from transposon TNT 1-94 [Cajanus cajan]
TRINITY_DN4641_c1_g1	AFP	1.61	0	6.90394	7.71179e-05	-
TRINITY_DN35228_c0_g6	-	162.19	1.06	6.90191	3.26216e-46	uncharacterized protein LOC112015309 [Quercus suber]
TRINITY_DN56216_c0_g5	-	7.33	0.09	6.90033	1.67166e-18	-
TRINITY_DN44637_c1_g2	-	5.13	0.04	6.89838	1.1409e-19	-
TRINITY_DN47183_c5_g1	-	3.27	0.02	6.89356	6.52266e-25	-
TRINITY_DN40353_c3_g2	-	2.7	0.02	6.89099	1.94315e-42	-
TRINITY_DN50121_c1_g3	-	7.78	0.06	6.89041	2.67391e-24	-
TRINITY_DN50210_c1_g1	-	1.48	0	6.89024	7.78622e-08	-
TRINITY_DN48510_c0_g9	-	6.12	0.03	6.88352	3.63029e-25	-
TRINITY_DN47993_c1_g2	-	11.14	0.21	6.87748	9.74136e-50	-
TRINITY_DN37330_c0_g1	-	6.45	0.04	6.87477	9.5721e-20	-
TRINITY_DN39857_c0_g1	-	155.46	1	6.87053	1.47352e-71	PREDICTED: blue copper protein-like [Nicotiana tomentosiformis]
TRINITY_DN48389_c1_g1	-	7.28	0	6.87041	2.93293e-07	-
TRINITY_DN48262_c1_g7	B2M	4.01	0.02	6.86867	1.80228e-07	-
TRINITY_DN42615_c0_g1	-	5.2	0.03	6.86442	4.18738e-35	-
TRINITY_DN36948_c3_g2	-	46.92	0.34	6.86213	2.1298e-36	-
TRINITY_DN50499_c0_g1	-	7.04	0.05	6.86187	8.49536e-37	-
TRINITY_DN41395_c1_g2	-	4.54	0.02	6.86034	1.28986e-19	-
TRINITY_DN50732_c2_g2	-	30.98	0.21	6.85881	1.56068e-67	-
TRINITY_DN48680_c1_g3	-	7.67	0.02	6.85704	1.70176e-17	-
TRINITY_DN40409_c2_g6	-	6.96	0.04	6.85435	1.56452e-34	PREDICTED: transmembrane protein 45B-like [Elaeis guineensis]
TRINITY_DN42074_c0_g4	EP1	116.1	0.8	6.85261	7.50057e-23	PREDICTED: epidermis-specific secreted glycoprotein EP1-like [Nelumbo nucifera]
TRINITY_DN41681_c1_g3	-	22.14	0.15	6.8515	7.46239e-30	-
TRINITY_DN50228_c0_g2	-	12.95	0.09	6.85118	2.55676e-34	-
TRINITY_DN53552_c0_g2	At1g74360	29.1	0.2	6.84742	1.54316e-85	PREDICTED: probable LRR receptor-like serine/threonine-protein kinase At1g74360 [Musa acuminata subsp. malaccensis]
TRINITY_DN36217_c2_g7	-	10.83	0.1	6.84713	6.11102e-32	-
TRINITY_DN53440_c2_g3	-	7.77	0.05	6.84617	2.18694e-22	-
TRINITY_DN41420_c0_g1	-	1081.15	7.41	6.84354	3.96272e-101	chaperone [Agave tequilana]
TRINITY_DN54811_c0_g1	CRK17	13.34	0.08	6.84025	2.34604e-30	cysteine-rich repeat secretory protein 38-like [Hevea brasiliensis]
TRINITY_DN50707_c0_g3	-	4.63	0.03	6.83868	5.9776e-42	-
TRINITY_DN40395_c1_g3	Os03g0610650	1.61	0	6.83757	4.24307e-06	serpin-ZXA [Sorghum bicolor]
TRINITY_DN37226_c1_g5	-	6.02	0.03	6.83703	1.77141e-16	-
TRINITY_DN48868_c0_g1	-	1.47	0	6.83659	1.27084e-05	-
TRINITY_DN50072_c1_g1	-	5.95	0.02	6.83543	2.28909e-20	uncharacterized protein LOC113720576, partial [Coffea arabica]
TRINITY_DN53441_c0_g2	SGS3	530.67	3.55	6.83538	2.11163e-78	Emr1, related [Medicago truncatula]
TRINITY_DN56427_c2_g7	-	16.79	0.1	6.83423	2.36827e-19	-
TRINITY_DN55536_c1_g4	MYB108	5.66	0.03	6.83154	1.5336e-13	transcription factor MYB108 [Cinnamomum micranthum f. kanehirae]
TRINITY_DN34721_c3_g3	-	5.81	0.06	6.82142	2.73089e-32	Transposon TX1 uncharacterized 149 kDa protein [Ananas comosus]
TRINITY_DN34970_c0_g9	-	1.73	0.01	6.81079	1.401e-16	-
TRINITY_DN55070_c2_g2	-	18.91	0.11	6.80837	2.25317e-21	-
TRINITY_DN34107_c3_g6	-	1.35	0.01	6.80799	1.50223e-16	-
TRINITY_DN55801_c0_g1	CLT2	15.58	0.11	6.8079	2.9166e-86	protein CLT2, chloroplastic [Cinnamomum micranthum f. kanehirae]
TRINITY_DN39985_c0_g2	-	4.26	0.01	6.8027	3.89405e-14	-
TRINITY_DN36560_c1_g2	-	15.04	0.1	6.80193	9.54183e-55	uncharacterized protein LOC112701430 [Arachis hypogaea]
TRINITY_DN36384_c1_g1	ACO2	62.8	0.42	6.80119	4.72541e-08	PREDICTED: 1-aminocyclopropane-1-carboxylate oxidase [Musa acuminata subsp. malaccensis]
TRINITY_DN38505_c0_g5	-	1.59	0	6.79931	1.33536e-05	-
TRINITY_DN55780_c2_g1	SAP12	580.09	1.87	6.79682	4.03131e-123	PREDICTED: zinc finger AN1 domain-containing stress-associated protein 12 [Theobroma cacao]
TRINITY_DN24613_c0_g2	-	2.18	0	6.79606	3.7169e-07	-
TRINITY_DN34913_c0_g3	-	3.39	0.02	6.796	4.8671e-10	-
TRINITY_DN40517_c3_g4	-	2.44	0.01	6.79082	3.13495e-16	-
TRINITY_DN34879_c0_g2	-	52.07	0.23	6.78831	3.84935e-20	-
TRINITY_DN40196_c1_g5	-	2.14	0.01	6.78557	8.8059e-16	-
TRINITY_DN52390_c3_g5	AZF1	284.54	2.03	6.78403	5.22914e-130	zinc-finger protein, partial [Elaeis guineensis]
TRINITY_DN44587_c3_g2	-	5.81	0.03	6.78345	1.77625e-27	-
TRINITY_DN45257_c0_g2	-	1.77	0.01	6.78309	5.36365e-18	hypothetical protein CKAN_00128400 [Cinnamomum micranthum f. kanehirae]
TRINITY_DN54335_c0_g4	-	2.43	0.02	6.77407	5.5743e-34	-
TRINITY_DN40666_c0_g6	-	13.34	0.08	6.76862	4.19893e-25	-
TRINITY_DN50547_c3_g4	BIOF	55.48	0.37	6.76814	6.91815e-23	8-amino-7-oxononanoate synthase [Aegilops tauschii subsp. tauschii]
TRINITY_DN35577_c0_g3	-	1.39	0.01	6.76773	3.11176e-15	-
TRINITY_DN34543_c1_g3	UBI11	11.79	0.02	6.75984	3.60987e-09	Polyubiquitin-A [Zea mays]
TRINITY_DN56659_c1_g1	HSP17.5-M	2116.36	19.08	6.75761	6.92278e-111	chaperone [Agave tequilana]
TRINITY_DN46639_c2_g1	-	1.57	0	6.75758	8.91177e-07	-
TRINITY_DN49768_c0_g3	-	0.47	0	6.75252	2.0764e-06	putative protein binding protein [Cinnamomum micranthum f. kanehirae]
TRINITY_DN47436_c0_g1	MAN3	21.05	0.14	6.74482	2.72993e-15	mannan endo-1,4-beta-mannosidase 8-like [Phalaenopsis equestris]
TRINITY_DN47597_c2_g1	-	42.01	0.41	6.744	1.08433e-36	uncharacterized protein LOC112524757 [Cynara cardunculus var. scolymus]
TRINITY_DN33140_c0_g2	-	5.02	0.03	6.74281	6.13982e-24	-
TRINITY_DN37888_c2_g6	-	2.35	0.01	6.73449	5.77009e-15	-
TRINITY_DN46354_c0_g1	-	142.41	1.03	6.7334	7.24204e-89	-
TRINITY_DN40098_c0_g6	-	3.45	0.02	6.73326	1.21062e-15	-
TRINITY_DN44610_c0_g1	-	4.32	0.02	6.73038	2.1603e-15	-
TRINITY_DN43508_c0_g1	-	2.28	0.02	6.7298	2.23746e-24	-
TRINITY_DN47046_c4_g3	-	25.23	0.19	6.72699	1.24898e-60	-
TRINITY_DN40992_c0_g1	-	235.89	1.79	6.72622	4.35351e-40	hypothetical protein GW17_00046356 [Ensete ventricosum]
TRINITY_DN50564_c4_g1	-	18.7	0.11	6.72459	1.14821e-17	-
TRINITY_DN14540_c0_g1	-	1.58	0	6.72375	4.7226e-06	-
TRINITY_DN57009_c0_g1	B120	11.74	0.09	6.72076	5.9725e-30	PREDICTED: G-type lectin S-receptor-like serine/threonine-protein kinase B120 [Nelumbo nucifera]
TRINITY_DN37100_c1_g5	-	102.54	0.77	6.71845	2.31932e-122	uncharacterized protein LOC103713005 [Phoenix dactylifera]
TRINITY_DN30875_c0_g1	-	5.88	0.04	6.71576	4.37233e-15	PREDICTED: uncharacterized protein LOC105035327 [Elaeis guineensis]
TRINITY_DN44285_c0_g1	NAD7	3.61	0.06	6.71508	2.15367e-25	hypothetical protein ZeamMp101 (mitochondrion) [Zea mays subsp. mays]
TRINITY_DN40931_c0_g1	At5g13200	234.49	1.62	6.7128	3.90029e-88	GEM-like protein 5 [Phoenix dactylifera]
TRINITY_DN34231_c0_g1	APUM7	31.76	0.24	6.70721	3.75944e-111	pumilio homolog 2-like [Phoenix dactylifera]
TRINITY_DN51204_c0_g2	-	2.42	0.01	6.70448	9.54268e-16	RING-H2 finger protein ATL29 [Ananas comosus]
TRINITY_DN52501_c0_g3	-	10.25	0.48	6.70194	5.11529e-39	uncharacterized protein LOC113724429 [Coffea arabica]
TRINITY_DN48855_c2_g2	-	2.74	0.02	6.69873	2.12108e-42	-
TRINITY_DN33000_c3_g5	-	6.74	0.13	6.69866	1.56853e-23	-
TRINITY_DN45184_c0_g1	-	6.06	0.02	6.69622	1.25323e-15	-
TRINITY_DN46960_c1_g1	CRF3	121.49	0.96	6.69407	2.1065e-140	PREDICTED: ethylene-responsive transcription factor ERF119-like [Nelumbo nucifera]
TRINITY_DN32338_c0_g1	-	29.27	0.25	6.69181	1.89984e-61	-
TRINITY_DN32797_c1_g1	-	2.97	0.02	6.69144	2.78251e-25	-
TRINITY_DN39526_c3_g5	-	2.89	0.02	6.68684	4.58536e-30	-
TRINITY_DN37582_c0_g1	-	6.67	0.07	6.68328	1.74862e-39	Protein of unknown function DUF295 [Macleaya cordata]
TRINITY_DN46568_c1_g4	-	4.82	0.03	6.68293	4.97987e-13	PREDICTED: uncharacterized protein LOC109241850 [Nicotiana attenuata]
TRINITY_DN38156_c0_g2	-	3.56	0.02	6.67733	5.78763e-10	-
TRINITY_DN36707_c2_g5	-	2.07	0.01	6.67286	1.75093e-14	-
TRINITY_DN51023_c0_g8	CML19	56.48	0.45	6.66518	4.27156e-44	probable calcium-binding protein CML31 [Dendrobium catenatum]
TRINITY_DN46067_c1_g2	-	2.3	0.01	6.66461	1.19593e-17	-
TRINITY_DN47370_c2_g3	-	31.23	0.25	6.66309	1.58156e-16	-
TRINITY_DN39063_c0_g3	-	4.59	0.03	6.66214	1.76392e-20	-
TRINITY_DN46759_c0_g1	TIFY10A	244.52	1.93	6.66072	5.60664e-27	protein TIFY 10a-like [Ananas comosus]
TRINITY_DN37222_c0_g1	BOR4	6.41	0.08	6.65863	7.4262e-29	PREDICTED: boron transporter 4-like [Elaeis guineensis]
TRINITY_DN46966_c2_g1	-	205.47	1.67	6.65274	1.98576e-70	-
TRINITY_DN33197_c1_g2	-	3.7	0.02	6.652	1.16174e-16	-
TRINITY_DN34620_c1_g3	-	2.24	0.01	6.65039	1.1509e-17	-
TRINITY_DN35736_c1_g3	-	1.92	0.01	6.64478	1.14955e-17	-
TRINITY_DN56610_c1_g6	-	3.26	0.02	6.64331	6.16044e-17	-
TRINITY_DN52423_c0_g2	-	13.41	0.07	6.6416	5.02419e-26	-
TRINITY_DN53127_c1_g1	-	3.97	0.07	6.63864	5.99353e-23	-
TRINITY_DN54992_c0_g9	-	3.99	0.03	6.63557	4.38763e-37	hypothetical protein TSUD_232390 [Trifolium subterraneum]
TRINITY_DN47613_c2_g2	PUB23	97.94	0.79	6.6344	5.34147e-25	PREDICTED: E3 ubiquitin-protein ligase PUB23-like [Elaeis guineensis]
TRINITY_DN34848_c2_g4	-	5.93	0.04	6.63134	1.11878e-21	-
TRINITY_DN43491_c0_g1	-	18.11	0.14	6.62729	6.11659e-32	uncharacterized protein LOC109724339 [Ananas comosus]
TRINITY_DN42950_c0_g3	-	2.57	0.01	6.62581	9.02807e-16	-
TRINITY_DN41116_c2_g2	-	3.94	0.02	6.61551	9.96938e-17	-
TRINITY_DN52658_c2_g10	HSP17.7	245.17	1.55	6.6104	1.51414e-49	17.3 kDa class II heat shock protein-like [Phoenix dactylifera]
TRINITY_DN36334_c0_g3	-	2.02	0.01	6.60809	5.67604e-15	-
TRINITY_DN55547_c2_g4	PDC1	13.15	0.1	6.60762	1.1515e-25	hypothetical protein B296_00028394 [Ensete ventricosum]
TRINITY_DN33473_c1_g3	-	3.31	0.03	6.60449	1.58139e-16	-
TRINITY_DN51976_c1_g1	-	2.52	0.01	6.60411	1.16499e-17	-
TRINITY_DN46380_c0_g1	GEX1	4.26	0.03	6.6036	4.59517e-19	PREDICTED: protein GAMETE EXPRESSED 1 [Musa acuminata subsp. malaccensis]
TRINITY_DN54590_c1_g2	HSFA3	482.17	4.51	6.60337	1.0428e-50	heat stress transcription factor A-3 [Cinnamomum micranthum f. kanehirae]
TRINITY_DN55209_c0_g1	CXE17	12.4	0.1	6.60265	1.84533e-27	alpha/beta-Hydrolases superfamily protein [Zostera marina]
TRINITY_DN55037_c2_g3	-	7.74	0.06	6.60149	8.84483e-39	-
TRINITY_DN44599_c1_g1	-	107.43	0.86	6.60064	1.63389e-30	unknown [Lotus japonicus]
TRINITY_DN48807_c0_g2	-	96.86	0.78	6.59959	7.2291e-21	-
TRINITY_DN45462_c0_g2	-	2.73	0.02	6.59463	5.17657e-17	-
TRINITY_DN45078_c0_g1	-	2.68	0.01	6.59347	7.28098e-15	-
TRINITY_DN49122_c2_g5	-	30.66	0.23	6.58634	7.11597e-29	-
TRINITY_DN45613_c1_g1	-	1.86	0.01	6.58309	1.92506e-17	-
TRINITY_DN51284_c3_g1	At3g50940	32.41	0.33	6.58302	2.8145e-52	protein HYPER-SENSITIVITY-RELATED 4 [Populus trichocarpa]
TRINITY_DN37070_c0_g3	AATP1	187.15	1.49	6.58217	2.56019e-57	PREDICTED: AAA-ATPase ASD, mitochondrial-like [Elaeis guineensis]
TRINITY_DN56992_c0_g2	-	2.03	0.01	6.58148	1.73403e-25	hypothetical protein DCAR_030358 [Daucus carota subsp. sativus]
TRINITY_DN43719_c2_g3	MYB108	15.3	0.13	6.57793	2.29125e-26	transcription factor MYB2-like [Phoenix dactylifera]
TRINITY_DN35645_c2_g3	-	3.39	0.02	6.55978	8.95621e-15	-
TRINITY_DN55724_c0_g1	-	15.23	0.14	6.55498	6.79994e-57	-
TRINITY_DN56992_c0_g4	-	3.12	0.02	6.53606	1.52056e-17	protein MAIN-LIKE 2 [Sorghum bicolor]
TRINITY_DN53962_c1_g1	-	113.58	0.81	6.53463	5.53817e-28	-
TRINITY_DN54274_c2_g1	-	52.86	1	6.53407	2.10379e-61	-
TRINITY_DN40653_c0_g4	BAP2	5.53	0.04	6.53341	3.1136e-14	PREDICTED: BON1-associated protein 2 [Vitis vinifera]
TRINITY_DN57369_c1_g2	At3g28600	208.61	1.71	6.52948	7.56849e-28	hypothetical protein EUGRSUZ_L007902, partial [Eucalyptus grandis]
TRINITY_DN49143_c2_g3	-	13.12	0.11	6.52228	1.29288e-15	-
TRINITY_DN46746_c0_g1	-	3.84	0.02	6.52018	6.26154e-14	-
TRINITY_DN33220_c0_g1	-	1.46	0.01	6.51746	1.36051e-16	RecName: Full=Eukaryotic initiation factor 4A-2; Short=eIF-4A-2; AltName: Full=ATP-dependent RNA helicase eIF4A-2
TRINITY_DN52464_c0_g3	-	2.71	0.01	6.51552	1.7597e-16	-
TRINITY_DN49124_c1_g1	-	91.03	0.79	6.51489	1.62503e-118	Calmodulin-binding heat-shock protein, putative [Theobroma cacao]
TRINITY_DN37275_c0_g1	-	3.44	0.02	6.50889	1.80952e-14	-
TRINITY_DN46914_c1_g3	UBC11	6.55	0.05	6.50424	6.50123e-39	hypothetical protein GW17_00009698 [Ensete ventricosum]
TRINITY_DN51475_c1_g1	PBL19	4.64	0.04	6.49906	2.88297e-24	PREDICTED: probable receptor-like protein kinase At5g47070 isoform X1 [Nelumbo nucifera]
TRINITY_DN54341_c0_g2	-	6.71	0.03	6.49771	1.39536e-35	hypothetical protein VITISV_026680 [Vitis vinifera]
TRINITY_DN39153_c0_g1	-	4.65	0.08	6.49424	5.81742e-15	-
TRINITY_DN54095_c2_g1	-	3.9	0.04	6.49289	7.7404e-25	PREDICTED: uncharacterized protein LOC108985545 [Juglans regia]
TRINITY_DN48562_c0_g1	-	27.5	0.1	6.49052	3.6929e-21	-
TRINITY_DN46059_c2_g1	-	31.6	0.41	6.48932	1.41603e-36	-
TRINITY_DN54388_c1_g2	HVA22I	59.15	0.49	6.48889	1.42797e-27	hypothetical protein DVH24_020126, partial [Malus domestica]
TRINITY_DN38952_c0_g6	-	7.38	0.22	6.48291	1.16074e-22	-
TRINITY_DN41328_c2_g2	-	4.87	0.03	6.47539	2.59904e-16	-
TRINITY_DN37666_c1_g2	-	7.64	0.22	6.47438	1.53175e-29	-
TRINITY_DN44888_c1_g1	-	24.66	0.18	6.47274	1.01856e-14	-
TRINITY_DN53724_c0_g2	-	269.84	3.04	6.4724	5.40467e-131	probable inactive poly [ADP-ribose] polymerase SRO3 [Asparagus officinalis]
TRINITY_DN42476_c2_g2	-	4.42	0.04	6.47234	5.25152e-28	PREDICTED: uncharacterized protein LOC103997706 [Musa acuminata subsp. malaccensis]
TRINITY_DN50605_c1_g2	SBH1	55.41	0.49	6.46287	1.29608e-78	protein SUR2 [Zea mays]
TRINITY_DN41479_c1_g4	-	19.28	0.16	6.46034	1.22169e-38	-
TRINITY_DN56134_c0_g2	-	2.34	0.02	6.45888	1.12206e-20	LRR receptor-like serine/threonine-protein kinase ERL1 [Eutrema salsugineum]
TRINITY_DN40722_c1_g2	-	3.43	0.03	6.45618	4.84914e-14	-
TRINITY_DN39697_c2_g1	-	5.38	0.04	6.4553	2.57187e-14	PREDICTED: craniofacial development protein 2-like [Nicotiana attenuata]
TRINITY_DN33867_c3_g1	-	5.01	0.04	6.45076	5.39946e-39	-
TRINITY_DN32216_c1_g8	AZF2	99.24	0.9	6.44713	8.57952e-102	zinc finger protein ZAT10 [Phoenix dactylifera]
TRINITY_DN53547_c0_g3	tmem53-a	234.06	2.17	6.44084	2.51065e-74	transmembrane protein 53 [Phoenix dactylifera]
TRINITY_DN57281_c1_g2	-	43.66	0.43	6.44055	8.59229e-68	-
TRINITY_DN48583_c0_g2	RFS	17.82	0.15	6.4376	2.75616e-97	PREDICTED: galactinol--sucrose galactosyltransferase [Vitis vinifera]
TRINITY_DN50507_c0_g2	-	430.97	3.98	6.43439	1.40093e-132	LOW QUALITY PROTEIN: calmodulin [Ananas comosus]
TRINITY_DN48234_c1_g1	-	6.75	0.06	6.43386	3.87775e-27	-
TRINITY_DN46899_c0_g7	-	3.92	0.03	6.4316	7.81138e-11	-
TRINITY_DN44813_c0_g2	-	42.86	0.53	6.43146	1.46205e-31	Auxin-responsive protein SAUR72 [Ananas comosus]
TRINITY_DN37314_c1_g6	-	2.4	0.02	6.4313	4.81924e-22	-
TRINITY_DN41176_c0_g1	-	1.61	0.01	6.43059	4.9508e-16	-
TRINITY_DN50801_c4_g1	-	0.96	0.01	6.42846	5.49012e-15	-
TRINITY_DN46450_c1_g3	-	2.35	0.03	6.42386	8.75865e-16	-
TRINITY_DN43752_c0_g7	-	16.31	0.16	6.4217	3.73739e-18	-
TRINITY_DN51504_c2_g1	-	2.55	0.01	6.42154	8.4743e-12	-
TRINITY_DN54182_c0_g1	PSY1R	1.53	0.01	6.41809	9.67381e-26	hypothetical protein CUMW_199520 [Citrus unshiu]
TRINITY_DN47463_c0_g3	-	2.17	0.02	6.41682	2.1902e-11	-
TRINITY_DN54164_c4_g1	-	2.96	0.02	6.41085	5.25725e-16	-
TRINITY_DN52627_c0_g3	-	4.37	0.02	6.4049	1.23556e-12	-
TRINITY_DN44854_c1_g4	-	1.98	0.01	6.40249	7.58973e-18	-
TRINITY_DN53417_c0_g3	APUM7	30.74	0.39	6.40188	3.57714e-92	pumilio homolog 4-like [Phoenix dactylifera]
TRINITY_DN36773_c1_g11	-	1.58	0.01	6.39869	1.32339e-11	-
TRINITY_DN32935_c0_g1	-	2.62	0.02	6.39829	7.53343e-10	-
TRINITY_DN45852_c0_g1	-	5.21	0.04	6.39805	1.52214e-13	-
TRINITY_DN46705_c0_g1	-	10.57	0.08	6.39115	5.22966e-09	-
TRINITY_DN38960_c1_g3	-	1.5	0.01	6.39009	1.24001e-15	-
TRINITY_DN39880_c1_g6	-	4.21	0.03	6.38879	7.12406e-23	-
TRINITY_DN50356_c1_g3	-	57.94	0.49	6.38789	5.3348e-32	-
TRINITY_DN39711_c0_g3	HSFB2C	85.99	1.22	6.3878	3.23567e-110	Heat shock factor (HSF)-type [Macleaya cordata]
TRINITY_DN39462_c2_g1	-	8.71	0.08	6.38408	3.66812e-34	-
TRINITY_DN50360_c0_g4	-	4.14	0.04	6.38231	8.92386e-37	PREDICTED: uncharacterized protein LOC109340726 [Lupinus angustifolius]
TRINITY_DN34465_c2_g1	-	2.66	0.02	6.38048	3.25763e-34	-
TRINITY_DN35401_c2_g4	-	3.15	0.02	6.38002	3.93206e-18	P-loop containing nucleoside triphosphate hydrolases superfamilyprotein [Zostera marina]
TRINITY_DN39085_c1_g1	-	3.79	0.36	6.3792	5.81839e-25	-
TRINITY_DN33312_c2_g4	-	37.48	0.43	6.37071	2.44681e-37	-
TRINITY_DN55083_c0_g1	-	3.48	0.02	6.36906	1.27256e-14	-
TRINITY_DN39794_c2_g6	HSP22.0	69.44	0.65	6.36491	1.37778e-61	22.0 kDa class IV heat shock protein-like [Phoenix dactylifera]
TRINITY_DN45067_c2_g4	-	2.71	0.02	6.36396	7.93011e-10	-
TRINITY_DN41184_c0_g1	-	67.46	0.68	6.35843	7.81229e-33	-
TRINITY_DN51228_c0_g1	SD113	120.61	1.16	6.35609	6.44889e-20	hypothetical protein B296_00004622 [Ensete ventricosum]
TRINITY_DN37847_c3_g1	-	3.8	0.04	6.35174	5.71653e-12	-
TRINITY_DN56161_c1_g4	-	2.59	0.02	6.34901	9.06214e-15	-
TRINITY_DN52793_c0_g2	-	1.59	0.01	6.34774	1.46431e-11	-
TRINITY_DN57319_c0_g4	-	33.25	0.31	6.34549	1.93537e-18	-
TRINITY_DN37079_c1_g3	-	6.57	0.08	6.34539	1.17971e-15	putative nucleotidyltransferase, Ribonuclease H [Rosa chinensis]
TRINITY_DN51793_c0_g5	-	6.51	0.06	6.34452	2.65158e-18	-
TRINITY_DN54141_c2_g8	-	5.45	0.05	6.34194	1.07947e-50	uncharacterized protein LOC110100077, partial [Dendrobium catenatum]
TRINITY_DN42156_c1_g7	DIVARICATA	2.45	0.02	6.34128	2.77665e-11	transcription factor SRM1-like [Sesamum indicum]
TRINITY_DN45069_c0_g4	-	2.93	0.03	6.34042	8.61433e-21	-
TRINITY_DN37897_c1_g2	-	3.1	0.02	6.34001	6.2855e-14	-
TRINITY_DN53596_c0_g5	-	8.13	0.07	6.33624	4.6614e-33	-
TRINITY_DN55547_c2_g5	PDC1	125.89	1.19	6.32961	6.79688e-68	hypothetical protein C2845_PM06G18890 [Panicum miliaceum]
TRINITY_DN46218_c1_g3	ERF110	4.95	0.04	6.32507	4.36454e-14	Ethylene-responsive transcription factor ERF114 [Vitis vinifera]
TRINITY_DN39268_c3_g7	-	2.08	0.05	6.32376	6.13307e-11	-
TRINITY_DN56580_c1_g4	-	2.66	0.03	6.32237	1.54087e-30	PREDICTED: uncharacterized protein LOC108203391 [Daucus carota subsp. sativus]
TRINITY_DN39370_c1_g5	-	6.26	0.05	6.31949	4.72631e-34	-
TRINITY_DN38224_c1_g1	-	1.41	0.01	6.31742	3.23917e-10	-
TRINITY_DN45449_c1_g4	-	1.17	0.01	6.31571	8.35552e-13	-
TRINITY_DN48035_c0_g4	-	3.79	0.06	6.31398	1.34389e-17	-
TRINITY_DN48130_c1_g1	-	3.33	0.03	6.31338	8.28339e-20	-
TRINITY_DN44169_c2_g6	-	1.59	0.01	6.31181	3.0516e-15	Transposon TX1 uncharacterized 149 kDa protein [Vitis vinifera]
TRINITY_DN49363_c1_g1	-	2.21	0.02	6.30834	1.20473e-28	-
TRINITY_DN41323_c0_g2	SRO3	334.38	3.42	6.30813	1.29827e-104	PREDICTED: probable inactive poly [ADP-ribose] polymerase SRO3 [Musa acuminata subsp. malaccensis]
TRINITY_DN38019_c2_g3	-	8.95	0.09	6.30806	2.37702e-19	uncharacterized protein LOC103716750 [Phoenix dactylifera]
TRINITY_DN46967_c1_g8	-	3.84	0.03	6.29937	6.79036e-21	-
TRINITY_DN34761_c0_g2	-	2.66	0.02	6.29934	1.35511e-26	-
TRINITY_DN48493_c0_g2	-	12.03	0.11	6.29728	1.33602e-31	-
TRINITY_DN39029_c1_g4	TSA1	5.78	0.05	6.29673	1.2419e-11	tryptophan synthase alpha chain [Ricinus communis]
TRINITY_DN35254_c1_g1	-	4.96	0.04	6.2959	5.51867e-18	ribonuclease H-like domain-containing protein [Artemisia annua]
TRINITY_DN41249_c3_g1	-	2.41	0.02	6.29565	1.5072e-20	-
TRINITY_DN37804_c0_g8	ABCB11	29.31	0.1	6.2948	1.06157e-17	ABC transporter B family member 9 [Vitis vinifera]
TRINITY_DN56110_c1_g2	-	80.49	0.79	6.29062	7.0314e-56	-
TRINITY_DN45261_c1_g4	-	4.66	0.04	6.28592	6.87879e-24	-
TRINITY_DN56746_c1_g2	-	227.69	2.79	6.28437	1.93166e-20	-
TRINITY_DN40618_c0_g2	-	3.75	0.03	6.28358	6.18875e-14	-
TRINITY_DN40910_c0_g4	BG	56.14	0.57	6.28355	5.02986e-30	PREDICTED: basic 7S globulin 2-like [Nelumbo nucifera]
TRINITY_DN45850_c0_g7	-	32.52	0.33	6.28292	6.30363e-34	hypothetical protein ACMD2_27420 [Ananas comosus]
TRINITY_DN49731_c1_g2	-	3.22	0.03	6.28291	2.64137e-12	-
TRINITY_DN50180_c1_g6	-	1.12	0.01	6.28285	2.75979e-11	-
TRINITY_DN49816_c0_g1	-	1.12	0.01	6.27686	1.33858e-11	hypothetical protein D0Y65_001431 [Glycine soja]
TRINITY_DN53843_c0_g2	-	4.03	0.04	6.27594	1.09802e-33	-
TRINITY_DN49459_c1_g1	-	3.98	0.04	6.27588	4.19292e-14	-
TRINITY_DN34961_c3_g4	-	4.18	0.04	6.26876	2.2422e-17	-
TRINITY_DN45763_c0_g3	-	1.67	0.06	6.26166	1.87827e-14	-
TRINITY_DN51870_c2_g6	-	8.21	0.13	6.2605	1.40995e-18	-
TRINITY_DN36846_c1_g6	-	0.78	0.01	6.2592	5.39264e-14	hypothetical protein BVC80_1395g21 [Macleaya cordata]
TRINITY_DN36905_c0_g2	PDC1	177.61	1.76	6.25811	7.19045e-32	-
TRINITY_DN49071_c0_g3	-	5.57	0.02	6.25669	3.14152e-19	-
TRINITY_DN55534_c2_g1	-	2.61	0.03	6.25605	3.80357e-32	hypothetical protein TSUD_389980 [Trifolium subterraneum]
TRINITY_DN45564_c3_g1	-	4.18	0.04	6.2535	5.11678e-31	Transposon TX1 uncharacterized 149 kDa protein [Vitis vinifera]
TRINITY_DN32917_c5_g1	TIC214	3.1	0.03	6.25215	8.03382e-22	Ycf1 [Lemna minor]
TRINITY_DN52299_c0_g3	-	2.9	0.02	6.25149	9.18373e-16	-
TRINITY_DN36578_c3_g1	-	25.57	0.19	6.24694	3.849e-14	-
TRINITY_DN31670_c0_g1	-	3.31	0.03	6.24562	6.53561e-14	-
TRINITY_DN48097_c0_g1	BHLH41	2.7	0.03	6.24385	7.27184e-19	PREDICTED: putative transcription factor bHLH041 isoform X1 [Elaeis guineensis]
TRINITY_DN35167_c1_g2	-	42.86	0.42	6.24254	7.69433e-55	Chaperone ClpC, chloroplastic [Gossypium arboreum]
TRINITY_DN44459_c1_g2	-	2.62	0.02	6.24083	5.94548e-19	-
TRINITY_DN43427_c0_g1	-	17.71	0.22	6.23804	1.73281e-25	-
TRINITY_DN41549_c1_g1	TL1	145.98	2.25	6.23704	1.40689e-44	PREDICTED: thaumatin-like protein 1 [Musa acuminata subsp. malaccensis]
TRINITY_DN35040_c2_g2	-	1.92	0.01	6.23276	4.69864e-13	PREDICTED: uncharacterized protein LOC103994246 [Musa acuminata subsp. malaccensis]
TRINITY_DN53441_c1_g1	SGS3	230.02	3.69	6.23088	7.04237e-59	protein SUPPRESSOR OF GENE SILENCING 3 homolog [Amborella trichopoda]
TRINITY_DN53341_c1_g4	-	3.46	0.03	6.22692	2.23535e-23	uncharacterized protein LOC112015948 [Quercus suber]
TRINITY_DN29250_c0_g1	AGO3	43.94	0.44	6.22151	9.3133e-23	Protein argonaute 2, partial [Ananas comosus]
TRINITY_DN51945_c0_g6	-	4.19	0.04	6.22071	5.02262e-20	-
TRINITY_DN46803_c2_g1	-	1.6	0.01	6.2195	4.95229e-14	-
TRINITY_DN38168_c1_g4	-	2.41	0.02	6.21838	1.37635e-12	-
TRINITY_DN41997_c1_g2	-	1.13	0.01	6.2177	1.05157e-12	-
TRINITY_DN44136_c1_g3	-	40.59	0.43	6.21677	7.46532e-50	-
TRINITY_DN54696_c1_g1	-	14.5	0.1	6.21669	1.34741e-34	-
TRINITY_DN50456_c2_g2	-	2.88	0.03	6.2158	1.49275e-12	-
TRINITY_DN51647_c1_g1	-	273.54	3.23	6.21561	1.3954e-23	ferritin-3, chloroplastic-like [Phoenix dactylifera]
TRINITY_DN46023_c0_g2	HSR4	124.75	1.36	6.21187	2.41411e-69	AAA-ATPase At3g50940-like [Dendrobium catenatum]
TRINITY_DN41668_c0_g2	DDB_G0268948	520.73	6.11	6.20641	3.83545e-74	putative methyltransferase DDB_G0268948 [Setaria italica]
TRINITY_DN56210_c2_g3	-	3.75	0.03	6.20629	2.11165e-14	-
TRINITY_DN43715_c0_g1	-	15.22	0.76	6.20525	3.23386e-23	-
TRINITY_DN55525_c0_g1	-	2.82	0.03	6.20292	1.82982e-09	-
TRINITY_DN33273_c0_g2	-	11.84	0.49	6.20246	3.24291e-21	-
TRINITY_DN32931_c3_g4	-	3.88	0.02	6.20196	1.60672e-10	-
TRINITY_DN48807_c0_g3	BIOF	37.03	0.41	6.20104	4.25508e-17	Glycine dehydrogenase (decarboxylating) [Parasponia andersonii]
TRINITY_DN37480_c0_g2	-	160.42	1.47	6.19963	6.8165e-73	BAG domain containing protein [Trema orientale]
TRINITY_DN52567_c0_g5	-	4.92	0.05	6.19833	4.05206e-38	uncharacterized protein LOC111987174 [Quercus suber]
TRINITY_DN56783_c1_g1	ABCC3	111.78	1.66	6.19811	7.37104e-62	PREDICTED: LOW QUALITY PROTEIN: ABC transporter C family member 3-like [Elaeis guineensis]
TRINITY_DN37603_c1_g3	-	9	0.07	6.17323	1.40627e-09	-
TRINITY_DN41719_c0_g1	-	1.93	0.02	6.17241	7.98636e-21	PREDICTED: uncharacterized protein LOC109114473 [Nelumbo nucifera]
TRINITY_DN39698_c2_g6	-	6.93	0.06	6.17234	5.59709e-20	-
TRINITY_DN42714_c1_g4	-	3.42	0.03	6.17228	2.70566e-13	-
TRINITY_DN56970_c0_g3	-	1.69	0.02	6.17175	3.95869e-24	-
TRINITY_DN46690_c0_g2	HSP26.7	3230.3	33.35	6.1711	9.81845e-102	small heat shock protein [Copaifera officinalis]
TRINITY_DN32689_c2_g5	-	1.06	0.01	6.171	4.31821e-07	-
TRINITY_DN41420_c0_g2	-	9.11	0.03	6.1683	6.84018e-11	-
TRINITY_DN37536_c3_g5	-	10.56	0.11	6.16755	3.2075e-28	-
TRINITY_DN50428_c0_g2	-	3.33	0.03	6.16695	1.46775e-12	-
TRINITY_DN56431_c2_g4	-	2.37	0.02	6.16687	1.9083e-12	hypothetical protein VITISV_027926 [Vitis vinifera]
TRINITY_DN32222_c1_g2	OsI_35105	58.81	0.62	6.16557	3.92467e-87	PREDICTED: pyruvate kinase 2, cytosolic-like [Nelumbo nucifera]
TRINITY_DN55712_c0_g1	-	13.61	0.2	6.16317	6.05705e-27	-
TRINITY_DN38447_c3_g4	-	4.61	0.05	6.16257	4.90705e-53	Transposon Tf2-2 polyprotein [Vitis vinifera]
TRINITY_DN33321_c2_g1	-	2.78	0.02	6.16061	3.50019e-18	PREDICTED: uncharacterized protein LOC108943398 [Nicotiana tomentosiformis]
TRINITY_DN33835_c1_g2	-	109.79	1.18	6.1591	2.65156e-42	-
TRINITY_DN41219_c0_g2	-	5.54	0.06	6.1578	6.41234e-29	uncharacterized protein LOC103713875 isoform X1 [Phoenix dactylifera]
TRINITY_DN38965_c2_g4	-	3.62	0.03	6.15723	1.23874e-14	-
TRINITY_DN40968_c0_g1	-	2.97	0.05	6.15693	4.4437e-14	sulfate transporter 3.1-like [Asparagus officinalis]
TRINITY_DN37480_c0_g3	-	56.61	0.63	6.15471	2.15895e-36	uncharacterized protein LOC103708112 [Phoenix dactylifera]
TRINITY_DN41184_c0_g2	-	27.63	0.25	6.15134	2.29681e-08	-
TRINITY_DN36600_c2_g5	-	2.95	0.04	6.1512	5.6983e-13	-
TRINITY_DN33971_c1_g2	FN1	1.5	0.01	6.15049	2.88996e-15	-
TRINITY_DN51391_c0_g2	pol	2.34	0.02	6.14734	8.85455e-19	Transposon Tf2-12 polyprotein [Vitis vinifera]
TRINITY_DN36050_c0_g2	-	22.4	0.32	6.1466	4.8386e-17	-
TRINITY_DN39233_c1_g4	-	1.45	0.28	6.14619	5.01442e-13	-
TRINITY_DN48909_c1_g6	-	33.21	0.38	6.14336	4.16411e-17	-
TRINITY_DN39230_c0_g1	-	1.12	0.01	6.14101	3.73089e-09	-
TRINITY_DN55964_c1_g2	-	8.89	0.16	6.1394	2.97707e-19	-
TRINITY_DN32089_c0_g1	-	10.04	0.08	6.13847	2.10136e-10	-
TRINITY_DN34570_c3_g4	-	1.52	0.01	6.13756	2.9823e-13	-
TRINITY_DN40805_c0_g7	-	1.69	0.01	6.13622	1.17336e-12	-
TRINITY_DN43505_c0_g1	-	10.72	0.12	6.1339	3.91207e-41	-
TRINITY_DN39848_c1_g2	-	10.78	0.11	6.1338	3.9806e-26	Retrovirus-related Pol polyprotein LINE-1 [Zea mays]
TRINITY_DN45237_c1_g1	-	2.86	0.03	6.13149	4.23645e-17	hypothetical protein CK203_023903 [Vitis vinifera]
TRINITY_DN51164_c0_g1	-	10.06	0.16	6.12442	1.13025e-51	-
TRINITY_DN40757_c1_g5	-	5.08	0.04	6.12376	9.907e-19	-
TRINITY_DN37800_c0_g1	-	3.82	0.03	6.12063	2.17779e-18	-
TRINITY_DN34173_c2_g6	-	2.02	0.02	6.11818	1.07025e-10	-
TRINITY_DN51710_c0_g1	SGS3	866.79	8.35	6.11177	7.66373e-64	protein SUPPRESSOR OF GENE SILENCING 3 homolog [Amborella trichopoda]
TRINITY_DN52060_c1_g3	TIFY10A	10.62	0.14	6.11098	4.37464e-08	PREDICTED: protein TIFY 10b-like [Musa acuminata subsp. malaccensis]
TRINITY_DN46696_c1_g6	-	3.77	0.03	6.10849	3.09409e-11	-
TRINITY_DN56947_c1_g1	-	25.87	0.23	6.10644	2.34153e-18	-
TRINITY_DN52554_c3_g1	-	1.91	0.02	6.10625	1.52595e-12	-
TRINITY_DN40233_c3_g2	-	186.58	1.47	6.10395	2.25927e-40	PREDICTED: uncharacterized protein LOC103986672 [Musa acuminata subsp. malaccensis]
TRINITY_DN39459_c0_g1	-	300.49	4.23	6.10224	4.28926e-62	-
TRINITY_DN36144_c1_g2	-	28.41	0.39	6.10158	3.133e-37	-
TRINITY_DN33896_c2_g7	-	2.63	0.03	6.10093	2.22725e-26	-
TRINITY_DN37675_c0_g5	-	26.65	0.31	6.10033	3.51837e-35	hypothetical protein B296_00028825 [Ensete ventricosum]
TRINITY_DN38888_c1_g3	-	1.95	0.02	6.09715	3.78106e-12	retrotransposon-related protein [Trifolium pratense]
TRINITY_DN55615_c0_g2	-	1.45	0.03	6.09572	1.11906e-18	PREDICTED: uncharacterized protein LOC104881057 [Vitis vinifera]
TRINITY_DN47237_c1_g1	-	41.96	0.5	6.09495	1.02315e-51	putative Regulator of Vps4 activity in the MVB pathway protein [Cinnamomum micranthum f. kanehirae]
TRINITY_DN33592_c0_g1	-	2.56	0.03	6.09294	8.66069e-10	hypothetical protein Lr923_ref, partial [Lumnitzera racemosa]
TRINITY_DN54140_c1_g6	-	7.62	0.16	6.08876	1.93731e-12	-
TRINITY_DN49312_c1_g2	-	12.02	2.02	6.08804	5.88548e-23	-
TRINITY_DN44844_c0_g1	-	2.2	0.03	6.08476	4.68533e-26	-
TRINITY_DN43389_c0_g6	-	4.57	0.07	6.07992	8.83493e-25	-
TRINITY_DN51263_c3_g1	At1g65750	1.88	0.02	6.07734	4.07809e-21	Putative ribonuclease H protein At1g65750 family [Cajanus cajan]
TRINITY_DN40850_c0_g3	-	8.38	0.09	6.07692	1.35675e-21	-
TRINITY_DN50872_c3_g3	-	5.54	0.06	6.07484	5.20679e-40	-
TRINITY_DN55653_c2_g1	-	7.9	0.09	6.07476	1.05982e-46	-
TRINITY_DN57303_c2_g1	TY3B-G	12.49	1.62	6.0736	2.27892e-59	uncharacterized protein LOC112037409 [Quercus suber]
TRINITY_DN46782_c0_g2	-	11.04	0.14	6.07088	6.16617e-38	-
TRINITY_DN55723_c0_g1	Crnkl1	242.22	2.9	6.06834	3.56016e-14	PREDICTED: uncharacterized protein LOC105042502 [Elaeis guineensis]
TRINITY_DN38767_c0_g1	Os03g0405500	45.13	0.53	6.06021	7.0687e-51	PREDICTED: probable nucleoredoxin 1 [Nelumbo nucifera]
TRINITY_DN37576_c3_g5	-	31	0.37	6.05844	8.73292e-25	hypothetical protein B296_00008082 [Ensete ventricosum]
TRINITY_DN55471_c1_g2	-	0.91	0.01	6.05516	5.7466e-12	uncharacterized protein LOC112890612 [Panicum hallii]
TRINITY_DN41661_c1_g3	-	2	0.02	6.04927	5.28447e-23	-
TRINITY_DN57145_c3_g3	-	0.68	0.01	6.04795	5.98815e-12	uncharacterized protein LOC113735752 [Coffea arabica]
TRINITY_DN39272_c2_g2	-	2	0.02	6.0455	9.5608e-08	-
TRINITY_DN47081_c2_g2	-	9.2	0.76	6.04448	2.9134e-18	copia-like retrotransposon Hopscotch polyprotein [Zea mays]
TRINITY_DN51284_c3_g3	At3g28510	322.35	3.79	6.0427	3.738e-112	PREDICTED: AAA-ATPase At3g50940-like [Nelumbo nucifera]
TRINITY_DN55438_c0_g1	-	6.19	0.07	6.0363	8.29043e-46	-
TRINITY_DN44873_c1_g2	-	2.73	0.03	6.03059	4.70651e-18	-
TRINITY_DN42346_c0_g2	-	20.09	0.24	6.02885	2.882e-14	hypothetical protein DVH24_021373 [Malus domestica]
TRINITY_DN47698_c1_g5	-	1.77	0.02	6.02673	1.19754e-08	-
TRINITY_DN38764_c2_g2	-	2.09	0.02	6.02594	1.24268e-18	-
TRINITY_DN53142_c1_g5	-	2.84	0.03	6.02576	2.99425e-11	-
TRINITY_DN52993_c0_g2	-	0.88	0.01	6.0238	5.22549e-13	-
TRINITY_DN45446_c3_g1	-	5.31	0.06	6.02128	1.36558e-29	serine/threonine-protein phosphatase 7 long form homolog [Cajanus cajan]
TRINITY_DN42312_c3_g3	-	10.9	0.1	6.01916	4.99227e-18	-
TRINITY_DN55289_c1_g3	At2g16710	342.13	5.35	6.01819	8.32201e-49	iron-sulfur assembly protein IscA-like 1, mitochondrial [Chenopodium quinoa]
TRINITY_DN42850_c1_g8	At1g61300	1.91	0.02	6.01695	1.36068e-18	putative disease resistance protein [Vitis vinifera]
TRINITY_DN44199_c0_g5	-	2.1	0.02	6.01631	5.16749e-19	-
TRINITY_DN38909_c1_g2	-	1.02	0.01	6.01611	1.01244e-12	-
TRINITY_DN52047_c2_g5	-	1.59	0.08	6.01543	1.60127e-11	-
TRINITY_DN37944_c2_g4	-	2.7	0.01	6.01451	9.28599e-13	-
TRINITY_DN33068_c0_g8	-	2.3	0.02	6.01416	8.23694e-13	-
TRINITY_DN33860_c3_g2	-	1.86	0.02	6.01327	7.02292e-23	-
TRINITY_DN44462_c1_g2	-	9.06	0.12	6.01212	1.18305e-31	-
TRINITY_DN33395_c0_g7	-	4.02	0.03	6.01181	1.29171e-08	-
TRINITY_DN43402_c5_g2	-	4.31	0.02	6.01095	1.05629e-10	-
TRINITY_DN42729_c1_g2	CML45	18.83	0.23	6.0098	1.45864e-70	PREDICTED: calmodulin-like protein 7 [Musa acuminata subsp. malaccensis]
TRINITY_DN46063_c0_g4	-	7.09	0.21	6.00969	1.39662e-14	-
TRINITY_DN32857_c0_g5	-	5.85	0.07	6.009	1.61379e-30	-
TRINITY_DN56179_c0_g1	SRK	13.05	0.42	6.00492	7.73654e-27	PREDICTED: G-type lectin S-receptor-like serine/threonine-protein kinase B120 isoform X1 [Elaeis guineensis]
TRINITY_DN40333_c1_g2	-	4.84	0.05	6.00485	1.08353e-11	-
TRINITY_DN47991_c0_g2	-	2.06	0.02	6.00253	1.65411e-12	-
TRINITY_DN46155_c1_g1	-	1.7	0.01	5.99859	6.36785e-13	-
TRINITY_DN41104_c2_g6	-	2.31	0.02	5.99846	2.47797e-12	-
TRINITY_DN54788_c0_g1	WRKY33	136.44	1.63	5.99661	6.4005e-51	WRKY transcription factor WRKY24-like [Phoenix dactylifera]
TRINITY_DN40997_c1_g4	-	7.07	0.07	5.99569	1.20901e-26	-
TRINITY_DN46815_c1_g1	-	2.26	0.03	5.99308	1.15915e-21	-
TRINITY_DN45668_c0_g3	-	2.7	0.02	5.99132	2.0096e-12	-
TRINITY_DN38308_c0_g9	-	1.78	0.02	5.99079	8.34931e-13	-
TRINITY_DN48732_c0_g2	-	21.17	0.24	5.98688	2.48106e-43	-
TRINITY_DN42469_c0_g2	PUB21	17.07	0.21	5.98465	9.75757e-20	PREDICTED: U-box domain-containing protein 21-like [Elaeis guineensis]
TRINITY_DN51040_c2_g1	-	3.12	0.02	5.98341	2.96755e-22	-
TRINITY_DN55333_c2_g5	-	1.4	0.02	5.9804	6.3139e-21	LINE-1 retrotransposable element ORF2 protein [Vitis vinifera]
TRINITY_DN51201_c0_g1	-	3.62	0.01	5.97775	1.56072e-07	Polyprotein, putative [Solanum demissum]
TRINITY_DN50522_c0_g3	-	5.85	0.07	5.97683	1.25194e-42	-
TRINITY_DN57278_c1_g1	At2g16365	38.24	0.37	5.97634	1.96844e-91	PREDICTED: uncharacterized protein LOC105047180 [Elaeis guineensis]
TRINITY_DN44841_c0_g5	-	7.27	0.07	5.97336	1.82708e-12	Retrovirus-related Pol polyprotein from transposon TNT 1-94, partial [Glycine soja]
TRINITY_DN36868_c1_g1	-	5.36	0.33	5.97223	2.57918e-24	Gag-protease-integrase-RT-RNaseH polyprotein [Cinnamomum micranthum f. kanehirae]
TRINITY_DN52186_c0_g5	-	1.8	0.01	5.9677	6.46567e-12	-
TRINITY_DN36948_c3_g8	-	2.07	0.02	5.96762	2.56986e-20	hypothetical protein CKAN_02215900 [Cinnamomum micranthum f. kanehirae]
TRINITY_DN50913_c0_g1	-	139.12	2.1	5.96502	1.06776e-94	uncharacterized protein LOC103711855 [Phoenix dactylifera]
TRINITY_DN57077_c2_g2	TY3B-G	7.83	0.05	5.95768	3.97873e-26	PREDICTED: uncharacterized protein LOC103975139 [Musa acuminata subsp. malaccensis]
TRINITY_DN52255_c0_g1	-	52.99	0.74	5.95695	1.1017e-69	-
TRINITY_DN51696_c2_g6	-	1.63	0.02	5.95672	7.69423e-18	-
TRINITY_DN34692_c0_g5	-	2.36	0.02	5.95506	1.16876e-11	-
TRINITY_DN32216_c1_g7	-	8.64	0.13	5.95364	1.57531e-20	-
TRINITY_DN40383_c0_g1	CYP710A11	78.14	0.96	5.95282	3.79635e-86	cytochrome P450 710A11-like [Phoenix dactylifera]
TRINITY_DN44520_c1_g3	-	1.78	0.02	5.95126	1.28486e-10	-
TRINITY_DN35457_c0_g7	-	1.45	0.01	5.95008	1.20176e-09	hypothetical protein VITISV_017151 [Vitis vinifera]
TRINITY_DN37495_c1_g3	-	2.93	0.03	5.9495	2.03059e-12	-
TRINITY_DN46879_c1_g6	-	4.77	0.11	5.94735	1.08518e-17	-
TRINITY_DN39913_c1_g1	-	7.99	0.17	5.94486	6.5327e-33	-
TRINITY_DN49182_c0_g1	LYK5	4.37	0.04	5.9444	1.16841e-11	protein LYK5 [Sorghum bicolor]
TRINITY_DN43921_c0_g2	-	1641.56	20.65	5.94434	2.45008e-106	uncharacterized protein A4U43_C08F9630 [Asparagus officinalis]
TRINITY_DN53844_c1_g1	-	0.73	0.01	5.94369	2.90222e-17	reverse transcriptase domain, Reverse transcriptase zinc-binding domain protein [Artemisia annua]
TRINITY_DN41079_c1_g3	-	10.39	0.1	5.94022	8.03204e-09	-
TRINITY_DN37116_c2_g4	-	4.38	0.05	5.93704	4.97915e-11	-
TRINITY_DN33435_c5_g9	-	7.25	0.08	5.93685	6.5899e-13	-
TRINITY_DN42250_c2_g5	-	2.54	0.03	5.93598	2.06494e-12	-
TRINITY_DN55535_c1_g2	-	3.37	0.03	5.93497	1.66312e-12	-
TRINITY_DN43802_c0_g1	-	4.35	0.03	5.9341	3.26548e-12	-
TRINITY_DN33923_c0_g2	-	1.75	0.02	5.93234	6.35702e-11	-
TRINITY_DN49917_c2_g1	-	27.52	0.38	5.92777	1.86359e-42	-
TRINITY_DN52532_c2_g5	-	2.01	0.02	5.92619	3.22632e-12	-
TRINITY_DN49396_c1_g4	-	1.11	0.02	5.9251	9.47559e-17	-
TRINITY_DN51376_c0_g9	-	5.97	0.07	5.92506	1.0001e-14	-
TRINITY_DN38915_c1_g5	-	3.98	0.05	5.92193	2.33506e-33	-
TRINITY_DN48078_c0_g1	-	37.23	0.45	5.91841	1.66102e-99	PREDICTED: uncharacterized protein LOC105034912 [Elaeis guineensis]
TRINITY_DN49172_c3_g8	-	1.67	0.02	5.91459	7.97173e-10	-
TRINITY_DN37840_c0_g1	-	1.62	0.02	5.91424	2.90222e-17	-
TRINITY_DN28765_c0_g1	-	4.21	0.04	5.91197	5.70312e-10	-
TRINITY_DN41714_c0_g2	-	1.16	0.01	5.90974	2.74909e-12	-
TRINITY_DN42049_c1_g6	TIM14-3	191.59	2.4	5.90953	2.29946e-114	mitochondrial import inner membrane translocase subunit TIM14-3 isoform X2 [Vigna radiata var. radiata]
TRINITY_DN39395_c0_g8	-	3.36	0.04	5.90856	9.23073e-21	-
TRINITY_DN36679_c1_g2	-	5.45	0.07	5.90599	2.16453e-17	-
TRINITY_DN37675_c0_g4	CBSX5	78.63	1.04	5.90519	1.52553e-57	CBS domain-containing protein CBSX5-like [Phoenix dactylifera]
TRINITY_DN34551_c0_g1	-	11.62	0.15	5.90337	2.95582e-34	uncharacterized protein LOC112200007 [Rosa chinensis]
TRINITY_DN45054_c1_g1	-	17.4	0.2	5.90248	1.10359e-09	putative nucleotidyltransferase, Ribonuclease H [Rosa chinensis]
TRINITY_DN45027_c0_g1	-	2.04	0.02	5.89804	8.36504e-16	-
TRINITY_DN53387_c0_g5	-	1.96	0.05	5.89774	4.87691e-17	-
TRINITY_DN45944_c0_g1	-	3.19	0.03	5.8956	9.79198e-12	PREDICTED: uncharacterized protein LOC105036676 [Elaeis guineensis]
TRINITY_DN47545_c3_g4	-	1.4	0.01	5.89397	5.67026e-10	-
TRINITY_DN46003_c1_g2	WRKY24	915.96	13.31	5.89308	2.55306e-33	WRKY transcription factor WRKY24-like [Phoenix dactylifera]
TRINITY_DN43339_c1_g2	Os01g0970400	8.78	0.11	5.8919	6.41315e-42	eukaryotic translation initiation factor 4E-1-like [Phoenix dactylifera]
TRINITY_DN43550_c2_g4	-	0.71	0.01	5.89078	8.97125e-12	-
TRINITY_DN44679_c0_g5	-	1.69	0.02	5.89063	6.14115e-11	-
TRINITY_DN31254_c0_g1	-	17.42	0.24	5.88995	2.67931e-23	-
TRINITY_DN50002_c0_g2	GOLS1	1158.57	15.13	5.88962	2.92345e-81	galactinol synthase 1 [Jatropha curcas]
TRINITY_DN36051_c1_g5	At5g47540	8.9	0.12	5.88953	4.19456e-20	hypothetical protein AQUCO_00500216v1 [Aquilegia coerulea]
TRINITY_DN45916_c0_g1	-	4.03	0.04	5.88751	5.17845e-14	-
TRINITY_DN56186_c0_g2	ABCC3	120.68	1.67	5.88385	3.89748e-117	ABC transporter C family member 3 [Ananas comosus]
TRINITY_DN54173_c0_g3	-	101.91	1.37	5.88287	4.59897e-83	-
TRINITY_DN54558_c1_g2	-	1.96	0.02	5.88206	6.00357e-10	-
TRINITY_DN52646_c2_g6	-	1.31	0.01	5.88159	3.43913e-15	-
TRINITY_DN42991_c1_g3	-	3.45	0.04	5.87818	4.13716e-09	uncharacterized protein LOC111405037 [Olea europaea var. sylvestris]
TRINITY_DN39525_c0_g1	-	1.85	0.13	5.87683	4.54066e-23	-
TRINITY_DN49480_c1_g3	-	2.04	0.06	5.87015	1.16864e-16	-
TRINITY_DN38499_c1_g7	-	4.09	0.04	5.86786	1.80675e-13	-
TRINITY_DN53020_c0_g2	-	12.04	0.18	5.86659	5.3124e-32	-
TRINITY_DN43258_c0_g4	-	9.75	0.12	5.86435	1.11796e-14	-
TRINITY_DN37480_c0_g1	-	195.33	2.75	5.86305	3.23352e-84	uncharacterized protein LOC103708112 [Phoenix dactylifera]
TRINITY_DN37798_c0_g1	-	9.52	0.31	5.85855	8.81426e-34	-
TRINITY_DN44280_c0_g2	-	4.39	0.08	5.85784	4.13207e-15	Retrovirus-related Pol polyprotein from transposon TNT 1-94 [Apostasia shenzhenica]
TRINITY_DN54585_c4_g2	-	1.98	0.03	5.85523	1.82202e-28	-
TRINITY_DN52160_c0_g1	BIOF	192.63	7.37	5.85497	2.4735e-27	PREDICTED: 8-amino-7-oxononanoate synthase isoform X1 [Musa acuminata subsp. malaccensis]
TRINITY_DN54133_c1_g6	-	1.44	0.02	5.84998	7.76005e-09	-
TRINITY_DN41201_c2_g3	-	22.32	0.17	5.84765	1.61013e-20	-
TRINITY_DN48020_c1_g3	-	3.07	0.02	5.84712	7.90388e-08	PREDICTED: uncharacterized protein LOC100254049 [Vitis vinifera]
TRINITY_DN44654_c0_g4	-	132.8	1.85	5.84411	2.94572e-19	Protein TIFY 10A like [Actinidia chinensis var. chinensis]
TRINITY_DN52904_c0_g1	-	38.21	0.71	5.84282	4.97887e-39	hypothetical protein B296_00038152 [Ensete ventricosum]
TRINITY_DN53672_c1_g3	-	1.75	0.03	5.84073	6.58807e-31	Transposon TX1 uncharacterized 149 kDa protein [Vitis vinifera]
TRINITY_DN53441_c0_g3	-	198.64	2.84	5.84033	1.27511e-39	-
TRINITY_DN45991_c3_g3	-	3.98	0.06	5.83763	7.02114e-27	-
TRINITY_DN39433_c1_g2	-	1.15	0.01	5.835	2.84185e-16	-
TRINITY_DN41732_c3_g9	-	1.52	0.02	5.83481	1.03387e-12	-
TRINITY_DN38735_c0_g1	-	3.01	0.04	5.8346	1.17665e-19	PREDICTED: uncharacterized protein LOC104890338 [Beta vulgaris subsp. vulgaris]
TRINITY_DN53878_c0_g2	-	141.99	1.98	5.83419	3.98197e-43	-
TRINITY_DN51906_c0_g6	TOGT1	13.33	0.17	5.83404	3.09319e-33	hypothetical protein B296_00033604 [Ensete ventricosum]
TRINITY_DN47226_c1_g2	-	1.24	0.02	5.83377	2.92218e-19	-
TRINITY_DN37631_c2_g1	-	6.94	0.27	5.83312	2.90216e-19	-
TRINITY_DN51946_c0_g3	-	4.73	0.14	5.83186	5.38475e-22	-
TRINITY_DN45323_c0_g3	FLA14	2.65	0.04	5.83174	1.24648e-21	hypothetical protein EUGRSUZ_C02101 [Eucalyptus grandis]
TRINITY_DN33161_c0_g7	-	3.12	0.04	5.83159	8.23694e-15	-
TRINITY_DN50862_c1_g4	-	1.67	0.02	5.82995	8.95956e-10	-
TRINITY_DN46337_c2_g3	-	22.88	0.47	5.82972	4.16286e-54	-
TRINITY_DN35789_c0_g2	WRKY24	324.9	4.52	5.82727	2.59593e-26	WRKY transcription factor WRKY24-like [Phoenix dactylifera]
TRINITY_DN55568_c0_g3	CXE4	50.57	0.7	5.82556	5.3052e-23	alpha/beta-Hydrolases superfamily protein [Artemisia annua]
TRINITY_DN56045_c2_g6	-	2.27	0.03	5.82194	3.06035e-19	uncharacterized protein LOC105158731 [Sesamum indicum]
TRINITY_DN41469_c0_g3	-	5.18	0.07	5.82002	9.07031e-20	-
TRINITY_DN42431_c0_g5	-	3.84	0.05	5.81958	2.36243e-12	hypothetical protein GW17_00007532 [Ensete ventricosum]
TRINITY_DN44656_c1_g8	-	0.89	0.01	5.81468	5.74173e-11	PREDICTED: uncharacterized protein LOC105037440 [Elaeis guineensis]
TRINITY_DN33859_c1_g4	-	2.37	0.03	5.81452	2.01166e-12	uncharacterized protein LOC106369503 [Brassica napus]
TRINITY_DN43443_c1_g2	-	6.17	0.05	5.81448	3.67889e-33	-
TRINITY_DN45812_c0_g3	-	2.23	0.03	5.81043	1.66855e-10	snurportin-1 [Cinnamomum micranthum f. kanehirae]
TRINITY_DN34727_c1_g6	-	3.49	0.05	5.8096	7.69215e-27	PREDICTED: uncharacterized protein LOC105352880 [Fragaria vesca subsp. vesca]
TRINITY_DN45093_c0_g7	-	41.88	0.52	5.8026	5.89283e-52	PREDICTED: uncharacterized protein LOC105041249 [Elaeis guineensis]
TRINITY_DN53777_c1_g1	-	12.4	0.17	5.80148	2.83525e-47	-
TRINITY_DN38174_c1_g2	-	5.42	0.07	5.79994	3.08532e-39	-
TRINITY_DN41317_c0_g2	-	3.78	0.05	5.79716	2.50443e-26	-
TRINITY_DN47517_c0_g3	-	65.31	0.92	5.79348	3.77424e-13	PREDICTED: uncharacterized protein LOC105044082 [Elaeis guineensis]
TRINITY_DN35924_c1_g5	-	9.11	0.1	5.79178	1.23275e-14	-
TRINITY_DN42913_c0_g7	-	2.03	0.02	5.79166	1.06578e-10	hypothetical protein CRG98_022942 [Punica granatum]
TRINITY_DN43053_c0_g3	-	4.02	0.05	5.79152	1.19899e-14	uncharacterized protein LOC25499356 [Medicago truncatula]
TRINITY_DN43753_c1_g2	-	2.17	0.02	5.78906	1.29728e-11	-
TRINITY_DN44970_c0_g3	-	1.83	0.03	5.78697	1.52411e-11	-
TRINITY_DN39257_c2_g4	-	91.57	1.32	5.78673	1.4332e-49	PREDICTED: probable L-type lectin-domain containing receptor kinase S.5 [Musa acuminata subsp. malaccensis]
TRINITY_DN47553_c1_g8	ycf2-A	2.58	0.06	5.78504	7.24805e-11	hypothetical chloroplast protein RF21 (chloroplast) [Drymophila moorei]
TRINITY_DN56921_c1_g1	-	3.03	0.04	5.78499	3.96432e-16	-
TRINITY_DN49740_c0_g1	-	35.24	1.52	5.78342	2.55187e-45	Retrovirus-related Pol polyprotein from transposon TNT 1-94 [Apostasia shenzhenica]
TRINITY_DN48111_c1_g1	-	3.84	0.05	5.78216	6.93015e-19	-
TRINITY_DN45902_c0_g2	-	2.55	0.01	5.78014	9.1502e-08	-
TRINITY_DN44785_c1_g1	-	3.25	0.04	5.7797	1.96935e-15	-
TRINITY_DN44116_c3_g3	-	3.53	0.05	5.77728	7.89863e-14	-
TRINITY_DN52076_c4_g4	-	24.39	0.29	5.77706	1.43157e-18	-
TRINITY_DN51591_c2_g1	TY3B-I	0.75	0.01	5.77594	1.60953e-10	uncharacterized protein LOC103699041 [Phoenix dactylifera]
TRINITY_DN46145_c1_g3	-	3.36	0.03	5.77525	1.03592e-08	-
TRINITY_DN55129_c0_g2	-	1.73	0.03	5.7744	3.22132e-11	-
TRINITY_DN42796_c2_g6	-	1.58	0.02	5.7716	1.59056e-11	-
TRINITY_DN34270_c3_g2	-	1.1	0.01	5.77078	4.53637e-05	uncharacterized protein LOC105041961 [Elaeis guineensis]
TRINITY_DN43174_c2_g7	-	8.21	0.12	5.77004	3.7085e-27	-
TRINITY_DN37875_c0_g1	-	2939.27	45.56	5.7672	2.18939e-34	-
TRINITY_DN52900_c3_g2	-	4.32	0.02	5.76517	2.75896e-14	-
TRINITY_DN47479_c0_g2	-	1.25	0.02	5.76495	4.30088e-11	-
TRINITY_DN50126_c0_g1	RPS2	0.44	0.01	5.76484	8.37536e-11	PREDICTED: disease resistance protein RPS2-like [Oryza brachyantha]
TRINITY_DN36179_c2_g1	-	1.85	0.02	5.76221	3.78992e-09	-
TRINITY_DN45234_c0_g4	-	8.09	0.35	5.761	2.05443e-20	-
TRINITY_DN57164_c1_g2	-	4.77	0.05	5.76064	1.58333e-06	-
TRINITY_DN53010_c1_g1	-	31.7	0.4	5.76064	3.74457e-48	-
TRINITY_DN47790_c1_g5	-	4.02	0.05	5.75917	1.00661e-21	-
TRINITY_DN48637_c1_g4	-	3.96	0.04	5.75657	2.65366e-19	-
TRINITY_DN47074_c1_g4	-	7.32	0.07	5.75515	2.22906e-11	-
TRINITY_DN37759_c0_g2	-	3.44	0.03	5.75471	4.89256e-20	-
TRINITY_DN56427_c2_g5	-	7.88	0.09	5.75164	7.4303e-15	-
TRINITY_DN33001_c1_g2	-	4.08	0.04	5.75154	3.63729e-08	Protein argonaute 9 [Capsicum baccatum]
TRINITY_DN49528_c2_g4	-	3.12	0.03	5.75101	5.89801e-10	-
TRINITY_DN53482_c1_g4	-	1.15	0.01	5.75037	2.30438e-10	-
TRINITY_DN46717_c0_g4	-	2.88	0.03	5.74944	5.62602e-13	-
TRINITY_DN42194_c2_g2	-	16.04	0.25	5.74888	1.05127e-10	-
TRINITY_DN47298_c0_g1	TKI1	10.2	0.14	5.7482	6.31719e-64	PREDICTED: TSL-kinase interacting protein 1 [Elaeis guineensis]
TRINITY_DN37684_c1_g8	-	1.65	0.02	5.74604	1.63708e-10	-
TRINITY_DN42349_c3_g4	-	3.43	0.04	5.7456	5.13757e-15	-
TRINITY_DN43346_c3_g1	-	2.57	0.02	5.74417	3.20757e-10	-
TRINITY_DN35159_c0_g10	pol	1.68	0.02	5.74348	4.66132e-18	Transposon Tf2-12 polyprotein [Vitis vinifera]
TRINITY_DN40152_c1_g3	-	1.86	0.02	5.74185	1.13301e-14	-
TRINITY_DN46819_c0_g1	-	235.12	3.67	5.7408	5.38168e-49	-
TRINITY_DN49564_c2_g1	-	30.62	0.64	5.7361	1.88801e-39	-
TRINITY_DN35985_c2_g4	-	2.6	0.03	5.73609	7.32413e-31	-
TRINITY_DN48198_c0_g5	-	1.59	0.02	5.73355	3.49254e-11	-
TRINITY_DN52582_c0_g5	TPS9	143.5	2.5	5.73101	8.33451e-104	probable alpha,alpha-trehalose-phosphate synthase [UDP-forming] 9, partial [Phoenix dactylifera]
TRINITY_DN32429_c1_g4	-	6.74	0.08	5.73047	3.52862e-09	-
TRINITY_DN48570_c1_g2	-	4.13	0.04	5.7275	3.49345e-10	-
TRINITY_DN48095_c0_g1	BAT1	6.05	0.15	5.72602	4.00836e-23	amino-acid permease BAT1 homolog isoform X1 [Hevea brasiliensis]
TRINITY_DN40750_c2_g1	PBL19	2.35	0.06	5.72597	1.68519e-14	probable serine/threonine-protein kinase PBL19 [Phoenix dactylifera]
TRINITY_DN50337_c0_g2	SCR	2.52	0.03	5.72573	4.69304e-11	hypothetical protein AQUCO_00400566v1 [Aquilegia coerulea]
TRINITY_DN54388_c1_g3	-	3.04	0.03	5.72329	3.02167e-16	-
TRINITY_DN45450_c2_g1	-	2.11	0.03	5.72302	1.72157e-06	PREDICTED: uncharacterized protein LOC103994246 [Musa acuminata subsp. malaccensis]
TRINITY_DN46837_c0_g1	-	106.18	1.93	5.72275	1.10442e-40	-
TRINITY_DN54327_c2_g1	pol	1.83	0.03	5.72094	1.722e-38	PREDICTED: uncharacterized protein LOC108980832, partial [Juglans regia]
TRINITY_DN44802_c0_g3	-	2.71	0.03	5.72002	2.90163e-15	-
TRINITY_DN41991_c1_g3	-	31.99	0.46	5.72002	8.77561e-19	-
TRINITY_DN55747_c2_g4	-	25.07	0.16	5.71912	2.82123e-30	-
TRINITY_DN43778_c0_g2	-	2.04	0.02	5.71735	3.31207e-13	-
TRINITY_DN50098_c1_g2	-	1.65	0.02	5.71634	4.72651e-23	-
TRINITY_DN47630_c0_g1	-	9.93	0.04	5.7142	7.66302e-10	-
TRINITY_DN42558_c0_g1	-	48.7	0.69	5.7124	1.59219e-16	hypothetical protein CKAN_01209200 [Cinnamomum micranthum f. kanehirae]
TRINITY_DN54920_c0_g1	-	17.68	0.22	5.71216	4.07282e-11	-
TRINITY_DN48955_c0_g2	-	14.46	0.18	5.71154	3.13261e-07	-
TRINITY_DN46632_c0_g1	-	1.72	0.01	5.71045	2.24248e-10	-
TRINITY_DN50801_c4_g3	-	3.7	0.05	5.7104	5.71522e-27	PREDICTED: uncharacterized protein LOC108999235 [Juglans regia]
TRINITY_DN42955_c0_g2	-	0.81	0.01	5.70626	2.16617e-08	protein ALP1-like [Asparagus officinalis]
TRINITY_DN39178_c5_g3	-	3.88	0.05	5.7059	1.30316e-07	PREDICTED: LOW QUALITY PROTEIN: G-type lectin S-receptor-like serine/threonine-protein kinase At2g19130 [Elaeis guineensis]
TRINITY_DN34173_c2_g8	-	2.6	0.03	5.70578	1.61295e-12	-
TRINITY_DN37149_c1_g1	-	3.21	0.04	5.70557	3.42064e-11	-
TRINITY_DN55079_c2_g1	-	59.72	1.79	5.70397	1.55978e-24	-
TRINITY_DN46479_c3_g2	-	1.86	0.03	5.70244	8.38164e-14	hypothetical protein DVH24_022612 [Malus domestica]
TRINITY_DN54008_c0_g1	-	25.83	0.37	5.70081	8.15393e-56	-
TRINITY_DN50466_c1_g3	-	1.97	0.02	5.69926	2.13556e-10	-
TRINITY_DN41146_c1_g5	AtMg01250	3.15	0.07	5.69899	7.99696e-25	retrotransposon protein, putative, unclassified [Oryza sativa Japonica Group]
TRINITY_DN51108_c0_g2	-	9.58	0.24	5.69768	7.87374e-37	-
TRINITY_DN56105_c1_g2	-	11.64	0.17	5.69743	6.67986e-19	-
TRINITY_DN43640_c1_g1	-	48.38	0.74	5.6972	6.26928e-40	PREDICTED: uncharacterized protein LOC105060063 [Elaeis guineensis]
TRINITY_DN41031_c2_g4	ASPG1	14.89	0.42	5.69465	1.00105e-42	PREDICTED: aspartyl protease family protein 2-like [Musa acuminata subsp. malaccensis]
TRINITY_DN45975_c1_g1	-	6.24	0.09	5.69307	1.32018e-14	PREDICTED: uncharacterized protein LOC104592081 isoform X1 [Nelumbo nucifera]
TRINITY_DN35571_c1_g5	-	2.56	0.02	5.69265	2.85173e-10	-
TRINITY_DN52030_c2_g1	-	3.75	0.03	5.69198	9.66511e-21	putative ribonuclease H protein [Vitis vinifera]
TRINITY_DN30984_c0_g1	AGO2	89.85	1.28	5.69071	1.48458e-26	protein argonaute 2-like isoform X2 [Cajanus cajan]
TRINITY_DN57201_c1_g1	-	369.37	3.6	5.69015	2.59986e-81	PREDICTED: 17.3 kDa class II heat shock protein-like [Elaeis guineensis]
TRINITY_DN35921_c0_g4	-	3.14	0.05	5.68629	8.60195e-37	putative ribonuclease H protein [Vitis vinifera]
TRINITY_DN34852_c0_g6	-	1.81	0.02	5.68496	7.4997e-19	-
TRINITY_DN39183_c1_g1	At4g17550	2.95	0.04	5.68331	2.5907e-21	hypothetical protein AQUCO_05300047v1 [Aquilegia coerulea]
TRINITY_DN36046_c1_g1	-	2.27	0.03	5.68323	7.601e-10	-
TRINITY_DN32216_c1_g1	-	61.38	0.97	5.68061	1.67045e-22	zinc finger protein ZAT10 [Phoenix dactylifera]
TRINITY_DN35728_c0_g7	-	1.54	0.02	5.68061	1.793e-15	-
TRINITY_DN45258_c1_g8	-	5.55	0.08	5.68013	1.3699e-22	hypothetical protein Ahy_A10g049245 isoform A [Arachis hypogaea]
TRINITY_DN37777_c1_g8	-	1.34	0.01	5.67957	1.10681e-09	-
TRINITY_DN56118_c0_g1	MYB4	4.37	0.06	5.67946	1.31203e-11	transcription factor MYB4 [Ricinus communis]
TRINITY_DN40588_c0_g7	-	1.16	0.01	5.67908	2.3423e-10	-
TRINITY_DN31711_c0_g1	-	14.31	0.22	5.67762	6.67404e-28	-
TRINITY_DN53049_c2_g3	-	7.34	0.04	5.67606	5.59875e-10	-
TRINITY_DN42136_c2_g1	-	2.08	0.04	5.67584	1.08089e-09	-
TRINITY_DN40635_c2_g7	-	59.25	0.91	5.6745	1.17334e-33	hypothetical protein Csa_3G813040 [Cucumis sativus]
TRINITY_DN47971_c0_g1	-	2.99	0.03	5.67375	4.42718e-22	-
TRINITY_DN38487_c0_g1	-	1.34	0.05	5.6735	2.1295e-10	-
TRINITY_DN46696_c1_g1	-	419.46	6.44	5.67322	9.36375e-57	WRKY transcription factor WRKY24-like [Phoenix dactylifera]
TRINITY_DN33878_c1_g8	-	3.24	0.04	5.67301	3.05714e-08	-
TRINITY_DN44176_c0_g4	-	179.85	3.22	5.67153	2.89534e-56	PREDICTED: ATP sulfurylase 2 [Musa acuminata subsp. malaccensis]
TRINITY_DN51733_c0_g4	-	3.32	0.02	5.66854	1.78242e-09	-
TRINITY_DN36888_c1_g1	-	1.99	0.03	5.66713	8.61064e-08	-
TRINITY_DN50469_c0_g4	-	8.47	0.1	5.66594	4.31253e-34	hypothetical protein CKAN_01943400 [Cinnamomum micranthum f. kanehirae]
TRINITY_DN57316_c0_g1	-	1.95	0.02	5.66376	1.35699e-14	Transposon Tf2-12 polyprotein [Vitis vinifera]
TRINITY_DN33141_c1_g4	-	1.89	0.06	5.66369	4.64978e-14	-
TRINITY_DN51871_c2_g3	pol	1.64	0.03	5.66115	1.70186e-32	PREDICTED: uncharacterized protein LOC105955856 [Erythranthe guttata]
TRINITY_DN46899_c0_g4	-	5.83	0.06	5.65849	8.83651e-08	-
TRINITY_DN32477_c1_g1	Tf2-11	2.41	0.03	5.65826	5.2592e-15	hypothetical protein TSUD_417560 [Trifolium subterraneum]
TRINITY_DN51757_c0_g1	-	63.75	1.04	5.65802	2.81673e-114	uncharacterized protein LOC103719337 [Phoenix dactylifera]
TRINITY_DN34193_c2_g1	-	2.55	0.03	5.6566	1.93007e-10	-
TRINITY_DN37927_c0_g1	-	1.82	0.02	5.65465	2.94016e-10	-
TRINITY_DN44366_c0_g1	-	2.31	0.03	5.6533	1.18947e-17	-
TRINITY_DN38350_c0_g1	TGA21	253	6.54	5.65252	2.86359e-95	protein DOG1-like 4 [Phoenix dactylifera]
TRINITY_DN48425_c1_g1	-	2.91	0.04	5.65152	1.17103e-19	-
TRINITY_DN49557_c0_g3	-	22.2	0.34	5.65064	2.47674e-35	-
TRINITY_DN44100_c2_g3	-	12.39	0.23	5.65022	2.0715e-31	-
TRINITY_DN45600_c0_g2	-	1.3	0.02	5.64771	1.20674e-14	-
TRINITY_DN39885_c3_g7	ycf2-A	2.15	0.03	5.64713	5.99498e-19	hypothetical chloroplast RF2 (chloroplast) [Coriandrum sativum]
TRINITY_DN56745_c1_g6	PGH1	26.33	0.44	5.64709	9.47876e-22	-
TRINITY_DN46938_c0_g3	-	1.5	0.02	5.6463	9.44531e-17	-
TRINITY_DN41661_c1_g2	-	1.1	0.01	5.64617	1.96686e-14	-
TRINITY_DN36515_c0_g1	-	1.1	0.01	5.64379	2.99875e-12	LINE-1 retrotransposable element ORF2 protein [Glycine soja]
TRINITY_DN49790_c1_g2	-	2.75	0.04	5.64208	6.04696e-09	-
TRINITY_DN34827_c2_g5	-	1.64	0.02	5.63963	1.82235e-10	-
TRINITY_DN55773_c0_g1	-	4.45	0.06	5.63764	7.68451e-18	-
TRINITY_DN39443_c0_g6	-	2.48	0.04	5.63681	2.11887e-09	-
TRINITY_DN34227_c4_g1	-	2.75	0.04	5.63293	3.1639e-21	-
TRINITY_DN51114_c1_g2	-	2.81	0.07	5.63281	3.32009e-12	-
TRINITY_DN37483_c2_g2	-	16.94	0.27	5.63256	2.40792e-12	uncharacterized protein LOC109727861 [Ananas comosus]
TRINITY_DN34482_c1_g3	-	0.94	0.01	5.63242	2.40682e-08	-
TRINITY_DN54972_c0_g1	TUR2	6.13	0.08	5.63115	9.5706e-30	PREDICTED: ABC transporter G family member 36-like isoform X1 [Musa acuminata subsp. malaccensis]
TRINITY_DN37452_c2_g3	-	4.61	0.02	5.63	3.95729e-14	-
TRINITY_DN48377_c2_g2	-	3.6	0.05	5.62912	1.2666e-10	-
TRINITY_DN52103_c4_g2	-	6.48	0.14	5.6287	2.47502e-25	-
TRINITY_DN45086_c0_g2	-	2.87	0.05	5.62725	6.86617e-27	-
TRINITY_DN37041_c1_g1	-	2.37	0.02	5.62716	1.63348e-08	-
TRINITY_DN41333_c4_g4	-	1.07	0.01	5.62475	2.16793e-09	-
TRINITY_DN40147_c0_g1	-	1.99	0.04	5.62466	6.46924e-18	-
TRINITY_DN55808_c2_g2	-	2.91	0.04	5.62332	3.19732e-28	hypothetical protein TSUD_248350 [Trifolium subterraneum]
TRINITY_DN38738_c2_g4	-	5.01	0.03	5.61929	3.34231e-08	-
TRINITY_DN38079_c0_g5	AtMg00860	1.03	0.01	5.61882	6.83204e-10	Transposon Tf2-12 polyprotein [Vitis vinifera]
TRINITY_DN47799_c2_g1	-	0.97	0.01	5.6173	1.47262e-10	-
TRINITY_DN45264_c0_g2	LECRKS7	49.57	0.79	5.61559	1.26898e-52	PREDICTED: probable L-type lectin-domain containing receptor kinase S.5 [Elaeis guineensis]
TRINITY_DN55983_c2_g9	-	3.54	0.05	5.61508	2.1213e-09	-
TRINITY_DN37323_c1_g6	CYP71A9	0.64	0.01	5.61494	2.46082e-08	cytochrome P450 71A1-like [Phoenix dactylifera]
TRINITY_DN39741_c0_g2	-	2.13	0.05	5.61215	5.33829e-15	PREDICTED: RNA-binding protein 8A-like [Nelumbo nucifera]
TRINITY_DN42727_c2_g1	RPA1B	2.62	0.04	5.60701	8.42309e-19	replication protein A 70 kDa DNA-binding subunit B [Asparagus officinalis]
TRINITY_DN47936_c0_g5	-	1.3	0.02	5.60632	1.30603e-09	-
TRINITY_DN51223_c0_g2	-	1.37	0.02	5.60389	1.26427e-19	-
TRINITY_DN37021_c1_g3	-	1.51	0.02	5.60233	8.15162e-18	-
TRINITY_DN42839_c0_g2	-	2.16	0.03	5.60197	8.99247e-10	-
TRINITY_DN43844_c0_g5	-	341.89	5.64	5.60105	1.25632e-18	-
TRINITY_DN42735_c0_g1	ABCC3	86	1.35	5.59946	8.86617e-69	ABC transporter C family member 3-like protein isoform X1 [Cinnamomum micranthum f. kanehirae]
TRINITY_DN53989_c2_g1	-	115.1	1.92	5.59652	2.25583e-21	-
TRINITY_DN42427_c0_g3	-	3.67	0.04	5.59595	1.5861e-07	-
TRINITY_DN39356_c1_g3	-	7.94	0.18	5.59302	2.01501e-09	-
TRINITY_DN56956_c1_g11	-	8.88	0.11	5.59205	2.51635e-09	-
TRINITY_DN52060_c0_g2	TIFY10B	146.13	2.46	5.59039	3.64104e-20	PREDICTED: protein TIFY 10a [Elaeis guineensis]
TRINITY_DN56486_c1_g1	-	17.71	0.26	5.58934	1.53674e-17	-
TRINITY_DN49173_c0_g5	-	10.4	0.17	5.58466	1.1789e-37	-
TRINITY_DN43804_c1_g1	-	1.58	0.02	5.58115	1.90637e-10	-
TRINITY_DN50627_c0_g2	-	14.66	0.17	5.57835	3.05452e-09	-
TRINITY_DN46753_c1_g2	-	3.15	0.05	5.57622	1.00589e-24	hypothetical protein AXF42_Ash021271 [Apostasia shenzhenica]
TRINITY_DN43563_c3_g7	-	4.05	0.06	5.5755	4.51606e-22	-
TRINITY_DN52915_c1_g2	-	2.63	0.04	5.57523	9.20766e-09	-
TRINITY_DN54977_c2_g2	-	2.49	0.04	5.57141	2.13899e-16	-
TRINITY_DN37746_c0_g1	S-ACP-DES6	1.72	0.03	5.56709	2.86846e-10	PREDICTED: stearoyl-[acyl-carrier-protein] 9-desaturase 6, chloroplastic [Tarenaya hassleriana]
TRINITY_DN42763_c1_g3	-	2.95	0.03	5.56471	7.8355e-10	-
TRINITY_DN40099_c0_g1	-	98.05	1.78	5.56418	7.18479e-27	uncharacterized protein LOC103723081 isoform X1 [Phoenix dactylifera]
TRINITY_DN53216_c1_g1	-	4.63	0.06	5.56385	1.27908e-09	-
TRINITY_DN32474_c2_g2	-	7.77	0.12	5.56327	2.02754e-20	-
TRINITY_DN49862_c0_g1	WRKY46	11.43	0.15	5.56279	1.76283e-13	PREDICTED: probable WRKY transcription factor 70 [Musa acuminata subsp. malaccensis]
TRINITY_DN34085_c2_g1	-	3.2	0.04	5.56158	1.42656e-09	-
TRINITY_DN37329_c2_g3	-	1.64	0.02	5.56042	6.19615e-10	-
TRINITY_DN43752_c0_g3	PPCA1	16.1	0.27	5.55875	5.52373e-13	phosphoenolpyruvate carboxylase, isoform 1, partial [Euphorbia tirucalli]
TRINITY_DN35593_c0_g3	-	2.05	0.03	5.55823	6.39034e-18	uncharacterized protein LOC109726078 [Ananas comosus]
TRINITY_DN45002_c0_g4	-	20.18	0.32	5.55627	5.1077e-31	-
TRINITY_DN35049_c1_g6	-	8.6	0.14	5.55621	4.5004e-17	-
TRINITY_DN49302_c0_g2	SPL6	16.8	0.2	5.55595	6.34146e-22	hypothetical protein AQUCO_00200889v1 [Aquilegia coerulea]
TRINITY_DN41520_c2_g3	-	0.84	0.01	5.55515	2.23511e-09	LINE-1 reverse transcriptase-like [Vitis vinifera]
TRINITY_DN52719_c0_g2	-	10.85	0.18	5.55428	2.45524e-89	-
TRINITY_DN33457_c5_g7	-	2.16	0.03	5.55341	1.38999e-12	Transposon TX1 uncharacterized [Cajanus cajan]
TRINITY_DN49065_c0_g9	-	7.58	0.13	5.55189	5.06508e-24	-
TRINITY_DN51740_c0_g2	-	2.77	0.04	5.54901	3.61897e-14	-
TRINITY_DN32641_c1_g2	-	6.12	0.2	5.54536	6.47467e-24	-
TRINITY_DN35186_c0_g2	-	7.06	0.11	5.54513	3.86145e-13	-
TRINITY_DN33536_c0_g10	MKS1	9.53	0.14	5.54493	4.73566e-16	protein MKS1 [Vigna unguiculata]
TRINITY_DN36542_c2_g1	-	4.81	0.05	5.54423	5.81698e-08	-
TRINITY_DN36853_c0_g7	-	4.12	0.05	5.54196	1.36607e-09	-
TRINITY_DN46242_c5_g3	-	1.67	0.02	5.54103	5.21129e-08	-
TRINITY_DN32904_c1_g1	MPS1	2.34	0.03	5.54012	2.07141e-09	PREDICTED: protein MULTIPOLAR SPINDLE 1 isoform X1 [Elaeis guineensis]
TRINITY_DN57154_c1_g3	-	1.75	0.03	5.53983	2.57369e-12	-
TRINITY_DN49459_c1_g2	-	2.26	0.03	5.53952	7.71059e-09	-
TRINITY_DN32184_c0_g1	-	3.53	0.04	5.53777	1.09821e-09	-
TRINITY_DN35648_c0_g2	-	1.86	0.03	5.53647	1.16145e-08	-
TRINITY_DN45141_c2_g8	-	5.1	0.08	5.53248	4.54921e-24	-
TRINITY_DN42958_c1_g1	TMKL1	5.38	0.07	5.53206	2.51787e-23	PREDICTED: putative kinase-like protein TMKL1 [Elaeis guineensis]
TRINITY_DN32920_c0_g1	BURP3	20.22	0.33	5.53192	1.43492e-28	BURP domain-containing protein 3 [Dichanthelium oligosanthes]
TRINITY_DN37413_c2_g3	-	3.66	0.05	5.5319	4.30118e-09	-
TRINITY_DN35565_c1_g5	-	1.94	0.03	5.53116	1.70612e-13	-
TRINITY_DN56783_c0_g1	ABCC3	216.21	3.52	5.53109	3.99205e-101	ABC transporter C family member 3-like isoform X1 [Phoenix dactylifera]
TRINITY_DN44022_c1_g2	-	20.08	0.35	5.52996	4.46516e-22	hypothetical protein CISIN_1g008862mg [Citrus sinensis]
TRINITY_DN44917_c4_g1	-	3.13	0.05	5.52897	7.03277e-15	-
TRINITY_DN55063_c0_g6	-	10.21	0.16	5.52873	7.40716e-10	-
TRINITY_DN39420_c2_g3	At4g27290	6.66	0.1	5.52817	3.76756e-18	G-type lectin S-receptor-like serine/threonine-protein kinase At4g27290 isoform X1 [Ananas comosus]
TRINITY_DN40988_c1_g2	-	1.4	0.01	5.5277	1.90488e-08	-
TRINITY_DN34173_c2_g10	-	2.21	0.03	5.52562	1.17926e-12	-
TRINITY_DN45039_c0_g2	-	5.21	0.05	5.52468	4.79694e-38	-
TRINITY_DN40943_c1_g3	-	0.97	0.01	5.52439	2.41644e-08	uncharacterized protein LOC106412673 [Brassica napus]
TRINITY_DN50584_c0_g3	-	1.97	0.03	5.52411	1.89567e-13	-
TRINITY_DN51777_c1_g1	-	1.51	0.02	5.52391	3.47993e-18	-
TRINITY_DN55702_c1_g2	-	4.21	0.05	5.52311	2.4919e-14	-
TRINITY_DN50956_c0_g1	-	148.79	3.96	5.52225	4.87457e-55	uncharacterized protein LOC105158731 [Sesamum indicum]
TRINITY_DN49759_c0_g4	-	4.3	0.06	5.52007	4.88426e-23	ubiquitin-conjugating enzyme E2 34-like isoform X1 [Asparagus officinalis]
TRINITY_DN43966_c0_g1	-	9.78	0.16	5.51981	1.27259e-47	-
TRINITY_DN38516_c1_g2	-	2.4	0.06	5.51739	4.99534e-10	-
TRINITY_DN44476_c2_g11	-	1.95	0.03	5.51716	3.01107e-09	-
TRINITY_DN55715_c1_g3	-	1.71	0.03	5.51695	3.3408e-13	-
TRINITY_DN39023_c2_g6	-	3.27	0.04	5.51651	2.81496e-09	uncharacterized protein LOC110756882 [Prunus avium]
TRINITY_DN55018_c2_g3	-	9.01	0.1	5.51525	5.36053e-09	-
TRINITY_DN50549_c1_g2	-	4.16	0.07	5.51453	4.33241e-15	-
TRINITY_DN44614_c2_g1	ELIP1	1098.41	18.34	5.51443	7.43077e-31	chloroplastic early light-induced protein [Crocus sativus]
TRINITY_DN45490_c0_g3	-	0.88	0.01	5.51422	2.49619e-07	-
TRINITY_DN41670_c0_g3	HAK5	3.94	0.06	5.5131	2.32971e-35	potassium transporter [Macleaya cordata]
TRINITY_DN49229_c3_g2	-	9.61	0.15	5.51042	7.79931e-29	-
TRINITY_DN45810_c3_g1	-	2.23	0.04	5.5079	6.28213e-20	-
TRINITY_DN42057_c1_g5	-	1.71	0.03	5.50781	5.23571e-17	PREDICTED: uncharacterized protein LOC105042607 [Elaeis guineensis]
TRINITY_DN41662_c1_g3	-	7.53	0.15	5.50693	1.20078e-24	-
TRINITY_DN42658_c3_g1	-	1.07	0.01	5.50325	6.33478e-08	-
TRINITY_DN46003_c1_g3	WRKY24	445.68	7.61	5.50271	3.3809e-83	PREDICTED: WRKY transcription factor WRKY24 [Elaeis guineensis]
TRINITY_DN46473_c1_g4	-	2.89	0.04	5.49932	1.25391e-09	-
TRINITY_DN34161_c2_g5	-	1.21	0.02	5.49847	3.14467e-14	-
TRINITY_DN51982_c0_g1	-	1.25	0.02	5.49841	4.67751e-17	-
TRINITY_DN40705_c2_g1	-	1.89	0.04	5.49768	3.50795e-18	-
TRINITY_DN39257_c2_g3	LECRK31	172.5	2.94	5.49739	2.72477e-50	probable L-type lectin-domain containing receptor kinase S.5 [Phoenix dactylifera]
TRINITY_DN37602_c0_g2	-	31.52	0.55	5.49607	5.72374e-17	uncharacterized protein LOC8075729 [Sorghum bicolor]
TRINITY_DN56407_c1_g1	-	3.29	0.05	5.49392	8.08224e-15	PREDICTED: uncharacterized protein LOC105047332 [Elaeis guineensis]
TRINITY_DN46724_c0_g4	-	4.52	0.07	5.49352	4.75105e-13	-
TRINITY_DN42548_c1_g1	-	13.7	0.24	5.49249	8.59802e-20	-
TRINITY_DN55108_c3_g6	-	1.68	0.03	5.49199	2.53636e-18	Transposon TX1 uncharacterized 149 kDa protein [Vitis vinifera]
TRINITY_DN34851_c0_g1	VTE4	3.64	0.07	5.49107	3.92328e-11	probable tocopherol O-methyltransferase, chloroplastic [Ananas comosus]
TRINITY_DN42439_c1_g6	-	1.62	0.02	5.48761	1.05823e-16	-
TRINITY_DN55891_c1_g1	-	3.61	0.06	5.48739	4.27028e-35	-
TRINITY_DN52640_c1_g2	-	2.22	0.03	5.48736	1.91044e-09	-
TRINITY_DN50172_c0_g3	SKD1	1.48	0.02	5.48527	3.94999e-08	protein SUPPRESSOR OF K(+) TRANSPORT GROWTH DEFECT 1 [Panicum miliaceum]
TRINITY_DN35918_c0_g6	-	6.26	0.1	5.48487	1.96568e-14	-
TRINITY_DN42522_c2_g1	-	1.98	0.03	5.48427	1.40524e-13	-
TRINITY_DN55441_c2_g1	-	34.62	3.63	5.48218	1.0076e-15	-
TRINITY_DN53948_c0_g3	-	1.64	0.02	5.48147	6.86871e-10	-
TRINITY_DN38167_c0_g2	2MMP	57.64	1.02	5.4805	1.35771e-67	Metalloendoproteinase 2-MMP [Ananas comosus]
TRINITY_DN54816_c0_g1	SD18	20.39	0.82	5.47934	2.42299e-39	G-type lectin S-receptor-like serine/threonine-protein kinase At4g27290 isoform X1 [Ananas comosus]
TRINITY_DN33635_c0_g2	-	9.41	0.17	5.47922	3.23547e-33	-
TRINITY_DN32479_c1_g2	-	28.45	0.49	5.47831	2.34595e-36	unknown [Glycine max]
TRINITY_DN35428_c0_g7	-	3.83	0.27	5.4782	4.79939e-16	Reverse transcriptase zinc-binding domain [Macleaya cordata]
TRINITY_DN39027_c0_g6	-	1.82	0.02	5.47759	2.7965e-09	uncharacterized protein LOC109842415 [Asparagus officinalis]
TRINITY_DN48885_c4_g2	-	4.45	0.08	5.47698	1.0906e-07	-
TRINITY_DN46539_c3_g2	-	2.24	0.02	5.47371	7.12819e-10	-
TRINITY_DN50373_c0_g3	-	1.92	0.03	5.47032	6.4536e-09	-
TRINITY_DN51089_c0_g1	-	1.66	0.13	5.46911	1.3447e-12	-
TRINITY_DN54478_c0_g1	-	2.45	0.07	5.46837	1.29664e-37	Retrovirus-related Pol polyprotein from transposon TNT 1-94 [Vitis vinifera]
TRINITY_DN33099_c2_g3	-	6.47	0.08	5.46792	2.79248e-09	-
TRINITY_DN41826_c0_g1	AOX1A	38.75	0.58	5.46594	9.23588e-89	AOX [Anthurium andraeanum]
TRINITY_DN50428_c0_g5	-	2.25	0.04	5.46564	2.34063e-16	-
TRINITY_DN42949_c0_g5	-	1.96	0.03	5.46293	1.27428e-09	-
TRINITY_DN41615_c1_g1	-	5.36	0.03	5.46186	1.18851e-10	-
TRINITY_DN49240_c5_g1	-	2.6	0.04	5.46066	4.88968e-20	-
TRINITY_DN47401_c1_g5	-	2.04	0.04	5.45915	2.20491e-19	-
TRINITY_DN47342_c1_g4	ABCB11	41.7	0.81	5.45662	2.28619e-46	ABC transporter B family member 11-like [Dendrobium catenatum]
TRINITY_DN33281_c2_g1	-	1.78	0.02	5.45658	2.67452e-08	-
TRINITY_DN56145_c2_g1	-	1.36	0.02	5.45628	4.93791e-15	-
TRINITY_DN51390_c0_g1	-	0.65	0.01	5.45613	2.47225e-08	-
TRINITY_DN55775_c1_g1	-	2.71	0.06	5.45576	1.17421e-17	-
TRINITY_DN53657_c1_g7	-	0.89	0.01	5.45496	2.11924e-07	-
TRINITY_DN54800_c0_g1	BAM1	31.82	0.72	5.45471	3.14853e-43	beta-amylase 1, chloroplastic-like [Manihot esculenta]
TRINITY_DN44834_c0_g2	-	13.92	0.24	5.45428	1.70908e-25	-
TRINITY_DN51378_c2_g1	-	17.2	0.29	5.45328	5.02979e-25	hypothetical protein D0Y65_001322 [Glycine soja]
TRINITY_DN44181_c3_g2	-	44.38	0.79	5.45298	3.74179e-84	hypothetical protein D0Y65_013869 [Glycine soja]
TRINITY_DN55434_c0_g2	-	4.45	0.08	5.45209	2.21921e-13	-
TRINITY_DN48499_c0_g1	-	3.23	0.06	5.44933	3.46712e-34	PREDICTED: uncharacterized protein LOC109006434 [Juglans regia]
TRINITY_DN53600_c1_g1	-	1.8	0.02	5.44707	2.69927e-08	-
TRINITY_DN50846_c0_g1	-	2.14	0.03	5.44704	1.99524e-18	PREDICTED: probable glycosyltransferase At5g03795 isoform X1 [Elaeis guineensis]
TRINITY_DN43090_c0_g1	-	3.06	0.04	5.44673	1.99865e-07	-
TRINITY_DN39569_c1_g4	-	1.78	0.03	5.44406	6.30828e-12	-
TRINITY_DN56211_c0_g2	-	12.55	0.16	5.44118	3.2935e-08	-
TRINITY_DN47788_c0_g1	-	2.19	0.04	5.44047	6.46427e-20	-
TRINITY_DN39122_c0_g1	-	1.39	0.02	5.43971	1.11875e-09	-
TRINITY_DN54979_c0_g1	-	67.61	1.03	5.43954	1.6736e-36	hypothetical protein LR48_Vigan05g042700 [Vigna angularis]
TRINITY_DN38873_c1_g2	At2g16710	131.13	2.32	5.43878	3.01396e-91	iron-sulfur assembly protein IscA-like 1, mitochondrial isoform X1 [Carica papaya]
TRINITY_DN32206_c0_g1	-	1.92	0.03	5.43868	5.53357e-08	-
TRINITY_DN41894_c0_g9	-	2.25	0.04	5.4385	2.60869e-14	-
TRINITY_DN39128_c1_g1	-	2.25	0.04	5.43786	1.76096e-15	-
TRINITY_DN38364_c1_g9	-	1.66	0.01	5.43747	4.02097e-08	uncharacterized protein LOC113743906 [Coffea arabica]
TRINITY_DN45751_c1_g1	-	1.79	0.03	5.43351	1.15289e-15	-
TRINITY_DN42150_c1_g9	-	1.74	0.03	5.43112	5.6083e-11	putative polyprotein [Oryza sativa Japonica Group]
TRINITY_DN39902_c0_g1	-	2.97	0.04	5.43112	5.26224e-09	Retrovirus-related Pol polyprotein LINE-1 [Panicum miliaceum]
TRINITY_DN44040_c2_g1	-	2.93	0.03	5.43032	2.28778e-08	-
TRINITY_DN50159_c0_g2	-	0.74	0.01	5.42893	5.74845e-09	Endonuclease [Actinidia chinensis var. chinensis]
TRINITY_DN52410_c2_g5	-	2.21	0.03	5.42864	1.91941e-09	-
TRINITY_DN43392_c1_g4	-	3.17	0.06	5.42611	5.72572e-09	-
TRINITY_DN42677_c0_g2	-	16.61	0.45	5.42555	9.03802e-26	-
TRINITY_DN57400_c0_g4	-	5.73	0.1	5.42423	2.85646e-36	PREDICTED: uncharacterized protein LOC109221911 [Nicotiana attenuata]
TRINITY_DN41351_c3_g1	-	1.2	0.01	5.42383	1.55277e-10	-
TRINITY_DN42626_c0_g4	-	2.87	0.04	5.42377	1.30458e-12	-
TRINITY_DN53995_c2_g5	-	4.32	0.07	5.42329	1.22531e-32	-
TRINITY_DN50187_c1_g1	-	5.03	0.08	5.42168	1.36516e-13	-
TRINITY_DN39627_c1_g9	-	3.53	0.06	5.42123	7.46688e-10	-
TRINITY_DN37256_c0_g3	-	1.09	0.02	5.42006	9.62141e-14	-
TRINITY_DN55656_c0_g2	ERF1-3	42.36	0.75	5.41902	1.10605e-100	PREDICTED: eukaryotic peptide chain release factor subunit 1-3 [Oryza brachyantha]
TRINITY_DN36635_c2_g1	-	1.59	0.02	5.41854	3.13824e-09	-
TRINITY_DN49877_c0_g3	-	19.71	0.35	5.41838	1.09381e-58	PREDICTED: F-box protein SKIP23-like [Nelumbo nucifera]
TRINITY_DN53552_c0_g3	-	7.5	0.12	5.4151	1.85233e-11	-
TRINITY_DN40089_c0_g2	-	1.2	0.02	5.41487	3.04441e-08	-
TRINITY_DN40355_c2_g3	-	3.24	0.05	5.41465	2.40324e-13	PREDICTED: uncharacterized protein LOC104090513 [Nicotiana tomentosiformis]
TRINITY_DN53742_c1_g2	-	1.89	0.03	5.41324	2.96159e-19	-
TRINITY_DN57236_c2_g1	-	2.47	0.04	5.40804	2.00229e-33	uncharacterized protein LOC110605086 [Manihot esculenta]
TRINITY_DN34870_c0_g2	-	10.5	0.18	5.40658	3.04261e-19	-
TRINITY_DN35099_c0_g5	At1g74360	13.61	0.24	5.40569	1.9161e-30	putative LRR receptor-like serine/threonine-protein kinase [Cinnamomum micranthum f. kanehirae]
TRINITY_DN35077_c1_g2	-	5.18	0.07	5.40531	6.94043e-08	-
TRINITY_DN57263_c2_g1	-	15.38	0.18	5.4029	2.58738e-15	-
TRINITY_DN54650_c1_g2	CML45	770.93	14.85	5.4024	3.34887e-16	probable calcium-binding protein CML30 [Phoenix dactylifera]
TRINITY_DN55978_c2_g4	-	38.07	0.7	5.40166	2.6285e-12	-
TRINITY_DN45053_c1_g1	-	4.06	0.06	5.40154	2.64298e-13	-
TRINITY_DN34832_c1_g3	-	3	0.03	5.40126	5.50077e-14	-
TRINITY_DN40858_c0_g6	-	7.76	0.14	5.40093	8.1396e-12	-
TRINITY_DN28521_c0_g1	-	15.77	0.29	5.40093	2.66903e-24	-
TRINITY_DN37522_c1_g2	AtMg01250	1.21	0.02	5.40013	2.7389e-15	Transposon TX1 uncharacterized 149 kDa protein [Vitis vinifera]
TRINITY_DN56292_c0_g1	-	2.26	0.03	5.39949	6.1857e-29	uncharacterized protein LOC111025293 [Momordica charantia]
TRINITY_DN46879_c1_g5	-	5.44	0.1	5.39934	1.19657e-41	-
TRINITY_DN37807_c1_g1	-	4.11	0.1	5.39811	2.95387e-17	putative nucleotidyltransferase, Ribonuclease H [Rosa chinensis]
TRINITY_DN55794_c0_g4	-	25.03	0.62	5.39528	2.1798e-26	uncharacterized protein LOC105158731 [Sesamum indicum]
TRINITY_DN33386_c2_g7	-	5.66	0.1	5.39456	4.23014e-14	-
TRINITY_DN51490_c0_g1	-	5.3	0.1	5.39333	4.8789e-31	PREDICTED: uncharacterized protein LOC109505646, partial [Elaeis guineensis]
TRINITY_DN38335_c1_g4	-	2.17	0.03	5.39315	9.29446e-09	-
TRINITY_DN57032_c0_g1	ABCB21	120.2	2.08	5.39298	1.01513e-79	uncharacterized protein A4U43_C07F11860 [Asparagus officinalis]
TRINITY_DN35488_c0_g2	-	0.75	0.01	5.39258	9.333e-08	-
TRINITY_DN45093_c0_g2	-	3.45	0.05	5.39257	2.91921e-08	-
TRINITY_DN37995_c2_g4	-	1.58	0.02	5.39175	7.30681e-09	-
TRINITY_DN35546_c2_g1	-	2.24	0.08	5.39084	4.58682e-08	-
TRINITY_DN44130_c1_g1	At5g47890	1.74	0.02	5.38935	1.36909e-13	NADH dehydrogenase ubiquinone 1 alpha subcomplex subunit 2 [Cinnamomum micranthum f. kanehirae]
TRINITY_DN47855_c2_g3	-	1.65	0.03	5.38862	3.44315e-11	-
TRINITY_DN47765_c0_g2	-	3.62	0.07	5.38831	2.46844e-18	-
TRINITY_DN42753_c2_g3	-	7.96	0.15	5.38623	2.74497e-25	protein GPR107-like [Phoenix dactylifera]
TRINITY_DN40192_c0_g3	ABCB11	92.44	1.86	5.38294	4.80634e-58	ABC transporter B family member 11-like [Dendrobium catenatum]
TRINITY_DN42173_c3_g5	-	2.7	0.04	5.38164	8.6001e-16	-
TRINITY_DN32452_c2_g4	-	1.23	0.02	5.37994	6.44528e-17	uncharacterized protein LOC113337116 [Papaver somniferum]
TRINITY_DN49621_c0_g6	-	1.66	0.26	5.37845	1.41941e-08	-
TRINITY_DN47438_c1_g3	-	1.24	0.02	5.37797	2.47058e-07	-
TRINITY_DN54217_c0_g2	-	2.57	0.05	5.37717	4.38792e-16	-
TRINITY_DN49300_c1_g4	-	5.09	0.09	5.37602	3.20673e-11	-
TRINITY_DN53524_c0_g3	-	1.36	0.02	5.37004	1.29119e-08	-
TRINITY_DN50212_c1_g2	-	9.51	0.27	5.36892	4.75656e-21	-
TRINITY_DN35169_c0_g1	-	2.94	0.25	5.3689	7.85381e-12	-
TRINITY_DN49020_c2_g1	-	3.32	0.04	5.36693	1.87576e-14	-
TRINITY_DN34439_c1_g9	-	2.15	0.04	5.36656	5.76312e-12	-
TRINITY_DN46116_c1_g1	-	2.3	0.01	5.36605	3.20475e-09	-
TRINITY_DN54131_c0_g2	ABCB21	15.4	0.3	5.36573	1.47011e-46	ABC transporter B family member 4-like, partial [Phoenix dactylifera]
TRINITY_DN43795_c1_g1	-	5.54	0.13	5.36542	1.18383e-23	-
TRINITY_DN39999_c0_g1	-	4.77	0.05	5.36041	8.96953e-15	-
TRINITY_DN32717_c1_g1	-	3.07	0.05	5.36024	4.12482e-09	-
TRINITY_DN41521_c2_g4	-	1.89	0.02	5.35729	2.3647e-08	-
TRINITY_DN34578_c3_g5	-	1.95	0.03	5.35614	3.9398e-19	-
TRINITY_DN54744_c2_g4	-	4	0.07	5.35528	2.54376e-38	-
TRINITY_DN41007_c0_g1	ACR8	49.2	0.93	5.35376	2.562e-47	ACT domain-containing protein ACR8-like [Phoenix dactylifera]
TRINITY_DN54222_c2_g5	-	3.71	0.07	5.35179	6.85379e-33	Transposon TX1 uncharacterized 149 kDa protein [Vitis vinifera]
TRINITY_DN37183_c0_g1	-	3.5	0.07	5.35088	2.74681e-30	-
TRINITY_DN35940_c0_g13	-	2.65	0.03	5.35074	7.49883e-11	-
TRINITY_DN55188_c3_g2	-	1.4	0.02	5.35004	1.15445e-07	-
TRINITY_DN57009_c1_g2	B120	9.32	0.18	5.34974	1.1171e-18	PREDICTED: G-type lectin S-receptor-like serine/threonine-protein kinase B120 [Elaeis guineensis]
TRINITY_DN40387_c0_g2	-	5.18	0.1	5.34485	1.39155e-30	uncharacterized protein LOC110722350 [Chenopodium quinoa]
TRINITY_DN43496_c0_g1	-	2.96	0.04	5.34412	5.82961e-14	-
TRINITY_DN40964_c1_g6	At4g35230	2.39	0.04	5.34401	5.6326e-13	hypothetical protein AQUCO_01500454v1 [Aquilegia coerulea]
TRINITY_DN36695_c1_g1	-	2.06	0.04	5.344	8.86482e-11	PREDICTED: uncharacterized protein LOC103935237 [Pyrus x bretschneideri]
TRINITY_DN40604_c0_g3	-	3.44	0.06	5.34278	1.83641e-12	-
TRINITY_DN37263_c1_g1	-	3.43	0.12	5.34012	2.46319e-08	hypothetical protein CQW23_29554 [Capsicum baccatum]
TRINITY_DN39188_c2_g3	-	1.49	0.03	5.33995	8.56742e-11	-
TRINITY_DN33714_c1_g5	-	1.96	0.03	5.33985	3.35411e-08	-
TRINITY_DN43742_c0_g1	-	0.71	0.02	5.33313	4.95453e-08	-
TRINITY_DN44934_c1_g3	-	2.69	0.05	5.3321	1.20425e-15	-
TRINITY_DN38999_c0_g2	HSC-I	89.51	1.76	5.33207	7.99749e-40	heat shock cognate 70 kDa protein 2 [Carica papaya]
TRINITY_DN55700_c0_g1	-	3.63	0.12	5.32886	1.16949e-23	Beta-porphyranase [Actinidia chinensis var. chinensis]
TRINITY_DN53467_c3_g1	-	7.57	0.1	5.32818	9.24494e-16	-
TRINITY_DN49144_c2_g2	-	3.64	0.07	5.32791	9.53543e-12	-
TRINITY_DN46954_c0_g1	At4g27290	30.31	0.51	5.32578	7.41063e-17	PREDICTED: receptor-like serine/threonine-protein kinase SD1-8 [Elaeis guineensis]
TRINITY_DN41185_c4_g3	-	3.42	0.04	5.32407	3.08693e-17	-
TRINITY_DN48701_c0_g1	-	1.84	0.03	5.32379	4.87134e-09	-
TRINITY_DN48787_c0_g2	-	1.35	0.02	5.32259	7.23529e-09	-
TRINITY_DN38241_c0_g4	-	1.56	0.02	5.32234	1.96378e-11	-
TRINITY_DN54681_c2_g8	-	6.32	0.12	5.32146	1.75827e-36	-
TRINITY_DN54334_c3_g9	LECRK55	113	2.22	5.31918	2.70576e-66	PREDICTED: probable L-type lectin-domain containing receptor kinase S.5 [Pyrus x bretschneideri]
TRINITY_DN37128_c0_g4	AGL61	8.24	0.16	5.31861	6.96528e-70	PREDICTED: agamous-like MADS-box protein AGL62 [Vitis vinifera]
TRINITY_DN55190_c1_g1	-	3.23	0.19	5.31798	1.49972e-39	hypothetical protein CKAN_02215900 [Cinnamomum micranthum f. kanehirae]
TRINITY_DN50643_c1_g3	-	1.52	0.02	5.31759	3.64119e-08	-
TRINITY_DN39898_c0_g1	-	4.53	0.1	5.31681	7.91421e-11	PREDICTED: miraculin-like [Musa acuminata subsp. malaccensis]
TRINITY_DN39646_c1_g3	-	1.46	0.02	5.3153	2.67732e-11	-
TRINITY_DN51252_c2_g4	-	1.11	0.02	5.31504	1.00179e-07	-
TRINITY_DN48984_c1_g6	-	5.29	0.1	5.31341	4.63917e-40	-
TRINITY_DN47037_c1_g3	-	3.78	0.05	5.3121	6.00843e-09	-
TRINITY_DN48119_c2_g6	-	4.98	0.1	5.31131	4.8837e-15	-
TRINITY_DN48749_c2_g2	-	1.69	0.03	5.31052	6.42283e-09	-
TRINITY_DN38750_c0_g5	-	0.95	0.02	5.30926	1.19293e-05	-
TRINITY_DN50042_c0_g1	SRP	655.57	16.28	5.30873	2.45125e-33	stress-related protein [Phoenix dactylifera]
TRINITY_DN36441_c2_g1	-	2.35	0.05	5.30749	2.38877e-18	-
TRINITY_DN51509_c0_g1	TPPG	153.21	3.14	5.30705	4.83895e-85	hypothetical protein AQUCO_01300699v1 [Aquilegia coerulea]
TRINITY_DN39702_c0_g1	-	3.27	0.05	5.30548	1.30947e-08	-
TRINITY_DN46887_c1_g5	-	2.32	0.04	5.30477	3.29574e-15	-
TRINITY_DN55027_c1_g3	-	126.06	2.45	5.30384	2.85827e-36	uncharacterized protein LOC113698478 [Coffea arabica]
TRINITY_DN53717_c1_g1	-	16.64	0.42	5.30133	8.61288e-64	-
[truncated: 12,080 more rows]

## Sheet: MH_6 vs MH_CK
Gene_ID	Name	MH_6_mean_TPM	MH_CK_mean_TPM	log2FC	FDR	Annotation
TRINITY_DN48782_c0_g2	-	24.31	0	12.5847	2.2001e-22	PREDICTED: protein TIFY 9-like [Juglans regia]
TRINITY_DN42739_c1_g2	-	13.69	0	11.9986	2.10605e-16	-
TRINITY_DN46837_c0_g2	-	23.78	0	11.9604	1.4437e-11	-
TRINITY_DN57303_c1_g1	-	17.45	0	11.8729	7.48642e-23	-
TRINITY_DN31807_c0_g1	-	59.69	0	11.6535	1.57178e-12	-
TRINITY_DN42677_c0_g2	-	22	0	11.4905	4.1426e-14	-
TRINITY_DN47243_c2_g1	-	15.18	0	11.3659	3.6088e-13	-
TRINITY_DN40653_c0_g2	BAP2	60.49	0.01	11.2131	7.85389e-10	PREDICTED: BON1-associated protein 2-like [Pyrus x bretschneideri]
TRINITY_DN37483_c2_g2	-	29.95	0	11.1637	2.71236e-17	uncharacterized protein LOC109727861 [Ananas comosus]
TRINITY_DN44062_c1_g2	FLOT6	32.33	0.01	11.0406	2.40237e-07	flotillin-like protein [Trifolium pratense]
TRINITY_DN56182_c0_g5	-	16.74	0	10.997	1.32924e-11	PREDICTED: uncharacterized protein LOC103985608 [Musa acuminata subsp. malaccensis]
TRINITY_DN45065_c0_g3	IMK2	6.03	0	10.9788	8.52988e-12	hypothetical protein ACMD2_01142 [Ananas comosus]
TRINITY_DN37928_c0_g3	-	32.55	0	10.9563	5.62502e-17	-
TRINITY_DN50417_c0_g3	-	54.14	0.02	10.9247	4.70569e-31	hypothetical protein GW17_00015941 [Ensete ventricosum]
TRINITY_DN50289_c0_g3	-	135.66	0	10.8578	4.32969e-15	-
TRINITY_DN47613_c2_g3	PUB23	18.71	0.01	10.7463	5.81776e-22	PREDICTED: E3 ubiquitin-protein ligase PUB23-like [Elaeis guineensis]
TRINITY_DN51980_c1_g2	CAS1	6.42	0	10.7018	7.85389e-10	hypothetical protein AQUCO_01300268v1 [Aquilegia coerulea]
TRINITY_DN54348_c0_g8	-	11.09	0	10.6681	2.56658e-09	uncharacterized protein A4U43_C01F29180 [Asparagus officinalis]
TRINITY_DN48095_c0_g1	BAT1	11.31	0	10.6123	1.37083e-11	amino-acid permease BAT1 homolog isoform X1 [Hevea brasiliensis]
TRINITY_DN56184_c1_g2	-	83.54	0	10.5776	2.11621e-08	hypothetical protein B296_00040949 [Ensete ventricosum]
TRINITY_DN34737_c3_g5	-	16.29	0	10.5765	4.25581e-12	tubulin-tyrosine ligase [Trema orientale]
TRINITY_DN52363_c2_g3	-	17.85	0	10.5444	2.50671e-11	-
TRINITY_DN47022_c1_g1	ABCG6	15.09	0	10.534	9.36272e-07	PREDICTED: ABC transporter G family member 6-like [Elaeis guineensis]
TRINITY_DN51671_c0_g3	-	7.98	0	10.4735	4.19748e-12	-
TRINITY_DN36558_c1_g1	-	70.29	0	10.4524	2.47436e-14	-
TRINITY_DN52075_c5_g1	-	43.29	0.02	10.4465	5.5746e-11	hypothetical protein AQUCO_00300464v1 [Aquilegia coerulea]
TRINITY_DN43739_c0_g6	-	8.49	0	10.445	1.15505e-08	PREDICTED: scarecrow-like protein 28 isoform X1 [Elaeis guineensis]
TRINITY_DN51284_c3_g7	At3g50940	15.77	0	10.4302	1.19114e-12	protein HYPER-SENSITIVITY-RELATED 4 [Populus trichocarpa]
TRINITY_DN48323_c2_g6	-	8.68	0	10.4203	9.85598e-12	-
TRINITY_DN35802_c0_g2	-	829.83	0.59	10.4089	3.62616e-36	PREDICTED: uncharacterized protein LOC104418169 [Eucalyptus grandis]
TRINITY_DN52683_c0_g2	-	6.88	0	10.3883	9.76549e-15	-
TRINITY_DN46972_c0_g1	CYP719A1	5.02	0	10.3642	5.41929e-10	PREDICTED: (S)-canadine synthase-like [Nelumbo nucifera]
TRINITY_DN45299_c0_g3	XTH25	17.05	0	10.3235	9.45151e-12	hypothetical protein AQUCO_06800058v1 [Aquilegia coerulea]
TRINITY_DN52156_c1_g1	-	18.99	0.01	10.3202	8.01684e-20	-
TRINITY_DN38677_c2_g11	-	4.93	0	10.266	6.96342e-11	-
TRINITY_DN45650_c3_g1	-	253.84	0.14	10.2207	8.51105e-08	8-amino-7-oxononanoate synthase [Ananas comosus]
TRINITY_DN54965_c2_g2	-	35.85	0	10.109	2.08412e-13	-
TRINITY_DN41251_c1_g2	Os04g0447100	24.19	0.02	10.0944	1.69955e-08	putative lipoxygenase 5 [Phoenix dactylifera]
TRINITY_DN39082_c0_g1	-	8.63	0	10.0727	6.59829e-11	-
TRINITY_DN53584_c0_g2	-	4.99	0	10.0585	1.29539e-08	-
TRINITY_DN43859_c0_g1	-	55.5	0	9.98747	8.88173e-13	-
TRINITY_DN41257_c0_g2	-	37.84	0	9.95571	2.64732e-08	-
TRINITY_DN53358_c0_g6	-	6.64	0	9.94851	6.05319e-12	-
TRINITY_DN43921_c0_g1	-	6.22	0	9.92853	2.1816e-12	-
TRINITY_DN49182_c0_g1	LYK5	7.35	0	9.92413	1.05329e-05	protein LYK5 [Sorghum bicolor]
TRINITY_DN38930_c0_g1	-	4.42	0	9.87846	8.66072e-11	-
TRINITY_DN52343_c2_g1	-	38.29	0	9.85368	1.93341e-07	-
TRINITY_DN42074_c0_g4	EP1	331.04	0.31	9.8531	1.76268e-15	PREDICTED: epidermis-specific secreted glycoprotein EP1-like [Nelumbo nucifera]
TRINITY_DN35228_c0_g6	-	115.6	0.09	9.84572	3.32053e-12	uncharacterized protein LOC112015309 [Quercus suber]
TRINITY_DN54142_c0_g3	NAC090	3.98	0	9.79942	4.67338e-05	NAC domain-containing protein 90-like [Phoenix dactylifera]
TRINITY_DN52379_c0_g2	BURP3	39.05	0.03	9.79481	9.98033e-15	BURP domain-containing protein 3 [Phoenix dactylifera]
TRINITY_DN39257_c2_g3	LECRK31	240.83	0.24	9.79215	1.59363e-21	probable L-type lectin-domain containing receptor kinase S.5 [Phoenix dactylifera]
TRINITY_DN45465_c1_g3	-	9.18	0	9.78718	8.76311e-05	F-box/kelch-repeat protein At1g57790-like [Durio zibethinus]
TRINITY_DN43511_c0_g1	-	14.75	0	9.78181	1.40678e-07	-
TRINITY_DN49504_c1_g1	-	2.38	0	9.78178	1.46813e-12	-
TRINITY_DN45220_c1_g3	-	173.25	0.17	9.74224	2.8289e-19	PREDICTED: uncharacterized protein LOC105045685 [Elaeis guineensis]
TRINITY_DN54025_c0_g3	-	20.61	0	9.73471	8.68292e-09	-
TRINITY_DN54348_c0_g7	-	8.04	0	9.73238	6.07873e-09	uncharacterized protein LOC100795681 [Glycine max]
TRINITY_DN40115_c3_g4	-	6.69	0	9.73185	6.22229e-07	-
TRINITY_DN41266_c1_g9	-	9.81	0	9.72676	4.54963e-08	-
TRINITY_DN49904_c2_g4	-	1.99	0	9.72606	3.36393e-09	-
TRINITY_DN51284_c3_g1	At3g50940	110.05	0.18	9.7052	4.69687e-20	protein HYPER-SENSITIVITY-RELATED 4 [Populus trichocarpa]
TRINITY_DN34894_c1_g1	-	12.84	0	9.69659	1.76645e-11	-
TRINITY_DN52109_c1_g1	-	4.62	0	9.68467	1.0396e-07	-
TRINITY_DN43252_c1_g4	-	107.02	0.09	9.67662	3.71079e-21	-
TRINITY_DN52288_c0_g4	-	4.73	0	9.67631	1.81682e-07	-
TRINITY_DN46243_c0_g1	At2g38640	5.71	0	9.67474	3.83239e-06	PREDICTED: protein LURP-one-related 8-like [Elaeis guineensis]
TRINITY_DN49914_c0_g5	-	10.74	0	9.64316	1.3304e-10	-
TRINITY_DN48211_c0_g1	-	5.55	0	9.64158	3.0073e-09	-
TRINITY_DN44753_c1_g4	LECRK81	23.6	0.06	9.6196	4.26554e-07	hypothetical protein CDL15_Pgr016411 [Punica granatum]
TRINITY_DN47465_c0_g2	-	34.85	0.04	9.61528	7.16349e-19	-
TRINITY_DN46104_c1_g1	-	5.93	0	9.61274	1.85095e-06	-
TRINITY_DN46607_c0_g6	-	18.08	0	9.57869	4.79212e-07	-
TRINITY_DN54334_c3_g9	LECRK55	109.53	0.12	9.57128	6.00446e-22	PREDICTED: probable L-type lectin-domain containing receptor kinase S.5 [Pyrus x bretschneideri]
TRINITY_DN34429_c1_g6	-	6.29	0	9.5633	1.47596e-07	-
TRINITY_DN44917_c4_g1	-	13.09	0.01	9.55254	9.32419e-07	-
TRINITY_DN32325_c0_g6	-	21.11	0	9.55242	9.71315e-06	uncharacterized protein LOC21401786 [Morus notabilis]
TRINITY_DN33273_c0_g2	-	10.96	0.01	9.52725	8.06424e-18	-
TRINITY_DN47980_c1_g2	CML30	22.82	0.03	9.51936	1.51113e-07	probable calcium-binding protein CML45 [Ananas comosus]
TRINITY_DN47508_c0_g1	-	4.99	0	9.50822	1.88761e-08	transcription factor bHLH92 [Herrania umbratica]
TRINITY_DN51980_c1_g3	-	40.93	0	9.49905	1.02527e-05	-
TRINITY_DN34181_c4_g1	-	9.06	0	9.47336	7.23004e-11	-
TRINITY_DN47523_c0_g3	RIPK	4.32	0	9.47047	3.13722e-06	serine/threonine-protein kinase RIPK-like [Phoenix dactylifera]
TRINITY_DN56673_c1_g3	-	15.78	0	9.46317	1.77636e-06	-
TRINITY_DN38849_c0_g5	LECRK91	38.78	0.05	9.43617	3.62853e-06	hypothetical protein EUGRSUZ_H02420, partial [Eucalyptus grandis]
TRINITY_DN41814_c0_g2	-	12.37	0	9.38388	1.1014e-07	-
TRINITY_DN44394_c0_g1	-	14.34	0	9.35851	4.56924e-08	-
TRINITY_DN48420_c3_g1	-	465.35	0.57	9.34793	5.4911e-20	-
TRINITY_DN36378_c0_g1	-	34.03	0.04	9.34185	3.74636e-18	hypothetical protein CCACVL1_08273 [Corchorus capsularis]
TRINITY_DN47914_c0_g2	-	0.54	0	9.30023	9.98543e-10	-
TRINITY_DN36384_c1_g1	ACO2	55.5	0.06	9.27967	1.70193e-23	PREDICTED: 1-aminocyclopropane-1-carboxylate oxidase [Musa acuminata subsp. malaccensis]
TRINITY_DN39311_c0_g5	EP1	194.79	0.22	9.26851	1.44953e-09	hypothetical protein DVH24_026900 [Malus domestica]
TRINITY_DN35228_c0_g3	-	60.92	0.11	9.25518	2.53783e-09	PREDICTED: uncharacterized protein LOC105045685 [Elaeis guineensis]
TRINITY_DN42908_c0_g3	-	1.08	0	9.25429	2.08805e-08	PREDICTED: uncharacterized protein LOC108999052 [Juglans regia]
TRINITY_DN34601_c1_g1	-	3.43	0	9.25232	6.87767e-10	-
TRINITY_DN53548_c1_g2	-	10.14	0.01	9.23687	1.32778e-19	PREDICTED: uncharacterized protein LOC105051482 [Elaeis guineensis]
TRINITY_DN53686_c0_g2	-	30.1	0	9.23623	2.71382e-07	-
TRINITY_DN49406_c0_g2	-	27.88	0.46	9.2149	3.71073e-26	hypothetical protein CDL15_Pgr004403 [Punica granatum]
TRINITY_DN43870_c0_g3	SOX	21.48	0	9.21404	1.52564e-09	hypothetical protein AQUCO_01100179v1 [Aquilegia coerulea]
TRINITY_DN54810_c1_g2	ndrB	1.87	0	9.21232	3.21807e-09	serine/threonine-protein kinase 38-like protein isoform X1 [Cinnamomum micranthum f. kanehirae]
TRINITY_DN45543_c0_g1	-	5.42	0	9.21121	1.28584e-06	-
TRINITY_DN43152_c0_g4	TPS9	7.98	0	9.20607	3.70566e-08	putative alpha,alpha-trehalose-phosphate synthase UDP-forming 9 [Cinnamomum micranthum f. kanehirae]
TRINITY_DN41166_c0_g1	-	22.66	0.03	9.2059	4.77302e-26	-
TRINITY_DN55209_c0_g1	CXE17	88.95	0.16	9.2045	3.90163e-13	alpha/beta-Hydrolases superfamily protein [Zostera marina]
TRINITY_DN57399_c1_g2	xlnD	702.51	0.91	9.20427	6.87948e-29	uncharacterized protein LOC18441222 [Amborella trichopoda]
TRINITY_DN34543_c1_g3	UBI11	123.01	0.23	9.1896	6.64689e-22	Polyubiquitin-A [Zea mays]
TRINITY_DN46767_c0_g3	AAE3	289.06	0.54	9.18736	4.91701e-18	unnamed protein product, partial [Vitis vinifera]
TRINITY_DN55256_c1_g2	-	66.31	0.08	9.16491	1.78465e-13	-
TRINITY_DN34466_c0_g1	WRKY51	35.53	0.09	9.16205	1.838e-22	PREDICTED: probable WRKY transcription factor 50 [Elaeis guineensis]
TRINITY_DN40653_c0_g4	BAP2	15.35	0.02	9.13257	2.54323e-08	PREDICTED: BON1-associated protein 2 [Vitis vinifera]
TRINITY_DN54811_c0_g1	CRK17	44.98	0.03	9.13206	1.55254e-17	cysteine-rich repeat secretory protein 38-like [Hevea brasiliensis]
TRINITY_DN37939_c0_g1	LECRK44	71.13	0.06	9.13114	1.19952e-06	L-type lectin-domain containing receptor kinase IX.1 [Glycine soja]
TRINITY_DN52179_c1_g3	-	12.98	0	9.12452	4.01072e-06	-
TRINITY_DN55453_c1_g2	-	3.97	0	9.11268	4.46291e-06	-
TRINITY_DN40175_c2_g4	-	15.95	0.02	9.11254	1.0709e-09	-
TRINITY_DN38825_c0_g1	-	11.09	0	9.1102	3.15817e-06	-
TRINITY_DN42085_c1_g2	-	2.43	0	9.10525	1.22838e-05	-
TRINITY_DN46023_c0_g2	HSR4	176.24	0.3	9.10014	4.1205e-21	AAA-ATPase At3g50940-like [Dendrobium catenatum]
TRINITY_DN42558_c0_g1	-	37.41	0	9.0977	1.65951e-08	hypothetical protein CKAN_01209200 [Cinnamomum micranthum f. kanehirae]
TRINITY_DN39261_c0_g4	-	23.54	0	9.08728	9.01815e-05	-
TRINITY_DN37070_c0_g3	AATP1	311.23	0.55	9.07914	4.77089e-13	PREDICTED: AAA-ATPase ASD, mitochondrial-like [Elaeis guineensis]
TRINITY_DN38563_c0_g3	-	2.88	0	9.07414	1.90989e-05	-
TRINITY_DN36679_c1_g3	-	4.82	0	9.06964	5.36533e-07	-
TRINITY_DN37576_c3_g5	-	16.34	0	9.06637	1.36483e-07	hypothetical protein B296_00008082 [Ensete ventricosum]
TRINITY_DN31798_c0_g1	-	3.7	0	9.05536	3.69081e-08	PREDICTED: uncharacterized protein LOC105060558 [Elaeis guineensis]
TRINITY_DN41653_c0_g1	-	15.93	0.02	9.04494	8.37232e-13	uncharacterized protein LOC103718300 [Phoenix dactylifera]
TRINITY_DN50618_c1_g4	Acx	3.77	0	9.0211	7.26788e-09	PREDICTED: acyl-coenzyme A oxidase 2, peroxisomal [Elaeis guineensis]
TRINITY_DN32222_c1_g2	OsI_35105	24.75	0.04	9.01288	5.62597e-20	PREDICTED: pyruvate kinase 2, cytosolic-like [Nelumbo nucifera]
TRINITY_DN46928_c5_g5	-	1.52	0	9.00935	2.11566e-07	-
TRINITY_DN52131_c0_g2	At1g32860	23.18	0.03	9.00288	3.73045e-12	glucan endo-1,3-beta-glucosidase 14-like [Dendrobium catenatum]
TRINITY_DN34851_c0_g1	VTE4	27.93	0.06	8.99592	5.41519e-28	probable tocopherol O-methyltransferase, chloroplastic [Ananas comosus]
TRINITY_DN40110_c0_g2	-	4.2	0	8.97832	4.61616e-06	-
TRINITY_DN40708_c0_g1	ERF2	35.92	0.06	8.97745	1.11251e-11	hypothetical protein POPTR_001G154100 [Populus trichocarpa]
TRINITY_DN38911_c0_g1	ANT1	23.73	0.04	8.95787	8.89386e-11	PREDICTED: ADP,ATP carrier protein 1, mitochondrial [Musa acuminata subsp. malaccensis]
TRINITY_DN38697_c0_g1	-	4.94	0	8.9571	8.13408e-16	uncharacterized protein LOC113691966 [Coffea arabica]
TRINITY_DN58865_c0_g1	Sftpc	4.26	0	8.95681	1.13731e-09	-
TRINITY_DN37698_c0_g1	-	55.33	0	8.95668	3.46895e-06	-
TRINITY_DN45542_c1_g2	-	13.39	0	8.95583	9.48872e-07	-
TRINITY_DN55456_c1_g2	-	41.15	0	8.95408	5.56116e-07	-
TRINITY_DN57040_c3_g4	TPS10	5.69	0	8.94427	8.68292e-09	PREDICTED: probable alpha,alpha-trehalose-phosphate synthase [UDP-forming] 11 [Vigna angularis]
TRINITY_DN45819_c0_g2	BG	15.29	0.02	8.94146	5.82429e-08	basic 7S globulin [Cinnamomum micranthum f. kanehirae]
TRINITY_DN48079_c1_g5	-	22.65	0.03	8.94038	6.43356e-07	-
TRINITY_DN47613_c2_g1	-	25.98	0.04	8.92457	2.2523e-19	PREDICTED: E3 ubiquitin-protein ligase PUB24-like [Nelumbo nucifera]
TRINITY_DN41186_c0_g1	-	3.18	0	8.91799	1.97064e-06	-
TRINITY_DN56271_c0_g3	Os03g0610650	3.19	0	8.91503	6.86128e-05	PREDICTED: serpin-ZXA [Elaeis guineensis]
TRINITY_DN38825_c0_g3	-	3.72	0	8.91224	0.000323763	-
TRINITY_DN37798_c0_g1	-	30.49	0.14	8.902	3.64107e-15	-
TRINITY_DN55285_c1_g1	-	0.52	0	8.89237	9.34305e-06	-
TRINITY_DN40167_c3_g1	-	3.69	0	8.88471	3.92185e-07	pathogenesis-related protein STH-21-like protein [Cinnamomum micranthum f. kanehirae]
TRINITY_DN35142_c2_g6	-	2.83	0	8.88302	3.23809e-07	-
TRINITY_DN36109_c1_g6	-	3.94	0	8.87651	1.03652e-05	-
TRINITY_DN35958_c1_g2	-	5	0	8.86493	9.79339e-07	-
TRINITY_DN50408_c2_g1	-	10.28	0	8.8587	0.000377784	-
TRINITY_DN33617_c1_g3	-	23.72	0.04	8.84134	2.13976e-13	-
TRINITY_DN48807_c0_g1	BIOF	278.94	0.52	8.82572	4.68411e-09	8-amino-7-oxononanoate synthase [Helianthus annuus]
TRINITY_DN54558_c1_g2	-	4.03	0	8.82444	9.82175e-07	-
TRINITY_DN41401_c0_g4	-	13.01	0	8.81453	1.86722e-05	-
TRINITY_DN43742_c0_g1	-	2.51	0	8.80383	1.92194e-06	-
TRINITY_DN37619_c0_g2	EP1	96.42	0.17	8.79659	1.05321e-11	EP1-like glycoprotein 2 [Phoenix dactylifera]
TRINITY_DN43595_c1_g4	-	17.06	0.02	8.78453	2.32895e-09	-
TRINITY_DN46819_c0_g1	-	288.85	0.69	8.78198	1.73909e-22	-
TRINITY_DN51513_c0_g2	-	55.76	0.11	8.7756	1.46116e-15	-
TRINITY_DN30984_c0_g1	AGO2	38.35	0	8.77502	1.0512e-08	protein argonaute 2-like isoform X2 [Cajanus cajan]
TRINITY_DN34303_c1_g2	-	1.88	0	8.77434	1.1184e-05	-
TRINITY_DN44364_c2_g1	-	6.08	0.01	8.7724	6.18351e-14	-
TRINITY_DN50246_c0_g1	ACO1	544.28	1.08	8.7622	3.47618e-21	1-aminocyclopropane-1-carboxylate oxidase 1-like [Phoenix dactylifera]
TRINITY_DN35434_c2_g2	-	1.8	0	8.76076	2.05734e-06	-
TRINITY_DN53681_c2_g2	-	0.91	0	8.75119	6.12519e-06	Transposon TX1 uncharacterized 149 kDa protein [Vitis vinifera]
TRINITY_DN37558_c0_g5	CYTB5-D	39.38	0	8.73891	4.00763e-08	cytochrome b5-like protein [Cinnamomum micranthum f. kanehirae]
TRINITY_DN52060_c1_g3	TIFY10A	25.64	0.04	8.73716	2.62252e-12	PREDICTED: protein TIFY 10b-like [Musa acuminata subsp. malaccensis]
TRINITY_DN32621_c0_g1	-	1.69	0	8.72912	2.3152e-05	-
TRINITY_DN51886_c0_g9	-	18.4	0	8.72477	4.52789e-07	-
TRINITY_DN37222_c0_g1	BOR4	10.56	0.03	8.72179	1.28774e-12	PREDICTED: boron transporter 4-like [Elaeis guineensis]
TRINITY_DN40034_c0_g3	-	6.39	0	8.69914	0.00032938	-
TRINITY_DN54245_c1_g1	-	1.32	0	8.68841	3.28417e-07	PREDICTED: uncharacterized protein LOC109505646, partial [Elaeis guineensis]
TRINITY_DN43264_c0_g5	-	1.87	0	8.68742	2.68437e-06	-
TRINITY_DN49707_c1_g1	-	6.45	0	8.67802	1.16686e-06	PREDICTED: uncharacterized protein LOC104824043 [Tarenaya hassleriana]
TRINITY_DN48884_c2_g6	-	6.03	0	8.6772	1.60179e-06	-
TRINITY_DN41540_c0_g2	-	2.72	0	8.67557	4.93342e-08	-
TRINITY_DN49807_c3_g3	-	7.14	0	8.66405	6.85194e-07	-
TRINITY_DN45613_c1_g2	-	16.06	0.03	8.65416	1.14405e-12	-
TRINITY_DN56357_c2_g1	-	1.39	0	8.64902	2.36123e-07	uncharacterized protein LOC110800549 [Spinacia oleracea]
TRINITY_DN42967_c2_g1	-	1.62	0	8.64655	6.56714e-06	-
TRINITY_DN48732_c0_g2	-	2.66	0	8.63339	1.46991e-07	-
TRINITY_DN51680_c0_g1	-	54.61	0.14	8.6314	3.85844e-12	-
TRINITY_DN44476_c2_g11	-	4.01	0	8.62976	3.75611e-08	-
TRINITY_DN46218_c1_g3	ERF110	19.94	0.04	8.62276	1.08295e-06	Ethylene-responsive transcription factor ERF114 [Vitis vinifera]
TRINITY_DN51228_c0_g1	SD113	327.32	0.72	8.62224	2.07916e-13	hypothetical protein B296_00004622 [Ensete ventricosum]
TRINITY_DN44828_c2_g3	-	2.04	0	8.61783	6.47561e-05	-
TRINITY_DN53552_c0_g2	At1g74360	26.65	0.05	8.59877	1.39866e-21	PREDICTED: probable LRR receptor-like serine/threonine-protein kinase At1g74360 [Musa acuminata subsp. malaccensis]
TRINITY_DN38019_c2_g3	-	19.86	0.04	8.58571	4.61583e-19	uncharacterized protein LOC103716750 [Phoenix dactylifera]
TRINITY_DN33054_c3_g4	-	1.15	0	8.58427	9.48881e-07	-
TRINITY_DN38656_c0_g1	BHLH35	10.65	0.02	8.57404	2.95428e-07	transcription factor bHLH35 isoform X2 [Phoenix dactylifera]
TRINITY_DN52501_c0_g9	-	20.29	0	8.57295	2.3898e-07	-
TRINITY_DN36109_c1_g8	-	3.95	0	8.56919	2.89306e-05	-
TRINITY_DN53115_c1_g3	-	3.06	0	8.56591	9.27231e-07	-
TRINITY_DN39857_c0_g1	-	217.04	0.47	8.5632	9.30189e-24	PREDICTED: blue copper protein-like [Nicotiana tomentosiformis]
TRINITY_DN52710_c0_g1	YLS9	148.42	0.44	8.55967	1.95449e-14	hypothetical protein L195_g014621, partial [Trifolium pratense]
TRINITY_DN36685_c1_g1	-	17.79	0.03	8.55175	2.8045e-06	hypothetical protein TSUD_393650 [Trifolium subterraneum]
TRINITY_DN41511_c0_g3	-	15.88	0	8.5502	1.34596e-06	-
TRINITY_DN40910_c0_g4	BG	41.24	0.1	8.54869	8.35107e-12	PREDICTED: basic 7S globulin 2-like [Nelumbo nucifera]
TRINITY_DN34838_c0_g5	EXL2	25.37	0.05	8.53972	3.78609e-12	Phosphate-induced protein 1 [Macleaya cordata]
TRINITY_DN38537_c1_g4	-	49.56	0.16	8.53535	2.8691e-07	-
TRINITY_DN39443_c0_g6	-	2.18	0	8.53269	1.01847e-05	-
TRINITY_DN35603_c0_g1	-	43.79	0.1	8.52582	4.65678e-06	-
TRINITY_DN48711_c0_g2	-	10.94	0.02	8.52448	4.45221e-12	Transposon TX1 uncharacterized 149 kDa protein [Vitis vinifera]
TRINITY_DN52646_c2_g6	-	0.81	0	8.51809	4.41376e-07	-
TRINITY_DN45770_c0_g5	NAC74	2.93	0	8.51495	1.23885e-07	PREDICTED: NAC domain-containing protein 74 isoform X1 [Elaeis guineensis]
TRINITY_DN35306_c1_g2	-	179.87	0.36	8.51267	2.43752e-15	-
TRINITY_DN50796_c3_g1	-	3.24	0	8.50751	1.34836e-07	-
TRINITY_DN40863_c0_g2	-	52.11	0.15	8.49364	7.31577e-12	-
TRINITY_DN40608_c1_g2	-	4.49	0	8.49305	7.96657e-08	-
TRINITY_DN44478_c0_g1	FAD2	115.52	0.27	8.492	2.4176e-09	delta(12)-fatty-acid desaturase FAD2 [Coffea eugenioides]
TRINITY_DN31975_c0_g2	-	12.05	0	8.4884	7.62688e-07	probable LRR receptor-like serine/threonine-protein kinase At4g36180 [Durio zibethinus]
TRINITY_DN53738_c1_g3	-	10.6	0.02	8.48159	3.56629e-06	stellacyanin-like [Dendrobium catenatum]
TRINITY_DN52377_c0_g1	-	1.66	0	8.47934	1.53564e-05	-
TRINITY_DN43123_c1_g9	-	3.21	0	8.47918	6.78648e-07	-
TRINITY_DN50166_c2_g4	-	4.96	0.01	8.46423	2.27656e-05	-
TRINITY_DN53629_c1_g1	-	1.18	0	8.46372	5.24763e-06	-
TRINITY_DN50087_c2_g2	-	2.95	0	8.45992	2.39054e-06	-
TRINITY_DN49978_c2_g4	-	1.33	0	8.45406	0.000227899	-
TRINITY_DN33949_c0_g1	ERF110	66.33	0.15	8.45224	4.20289e-20	ethylene-responsive transcription factor ERF110-like protein isoform X2 [Cinnamomum micranthum f. kanehirae]
TRINITY_DN53426_c2_g2	-	57	0.1	8.45224	8.06004e-11	-
TRINITY_DN47790_c1_g4	-	144.6	0.35	8.45205	2.25387e-29	-
TRINITY_DN52160_c0_g1	BIOF	382.86	1.77	8.43903	1.25207e-11	PREDICTED: 8-amino-7-oxononanoate synthase isoform X1 [Musa acuminata subsp. malaccensis]
TRINITY_DN32208_c3_g7	-	2.51	0	8.43671	4.42314e-06	-
TRINITY_DN43059_c0_g1	VQ29	253.07	0.66	8.43393	1.02822e-15	PREDICTED: uncharacterized protein LOC105060151 [Elaeis guineensis]
TRINITY_DN38381_c0_g3	-	19.04	0.04	8.43361	3.43303e-12	hypothetical protein AXF42_Ash010540 [Apostasia shenzhenica]
TRINITY_DN33022_c3_g2	GLR2.7	4.06	0	8.42839	2.25835e-07	Glutamate receptor 2.7 [Cinnamomum micranthum f. kanehirae]
TRINITY_DN43844_c0_g5	-	411.97	1.02	8.42633	1.08634e-22	-
TRINITY_DN50393_c0_g3	-	6.48	0.01	8.42484	1.05268e-10	-
TRINITY_DN33584_c5_g6	-	0.98	0	8.41309	3.81739e-06	-
TRINITY_DN46654_c1_g5	-	4.62	0	8.40736	9.46242e-05	PREDICTED: protein STRUBBELIG-RECEPTOR FAMILY 3 [Nicotiana sylvestris]
TRINITY_DN45737_c0_g1	-	822.68	2.51	8.40709	1.62968e-31	-
TRINITY_DN51642_c1_g2	-	1.86	0	8.40465	5.23562e-07	-
TRINITY_DN54893_c1_g4	-	3.72	0	8.40334	2.78847e-05	-
TRINITY_DN57369_c1_g2	At3g28600	211.66	0.59	8.40225	7.80873e-12	hypothetical protein EUGRSUZ_L007902, partial [Eucalyptus grandis]
TRINITY_DN41175_c0_g5	-	12.04	0	8.39186	1.80564e-06	-
TRINITY_DN47713_c0_g1	-	2.69	0	8.38991	8.30212e-06	PREDICTED: uncharacterized protein LOC105057612 [Elaeis guineensis]
TRINITY_DN51971_c0_g5	-	3.63	0	8.38903	1.03492e-05	-
TRINITY_DN45659_c0_g1	-	0.97	0	8.38783	2.45215e-06	-
TRINITY_DN49239_c1_g7	-	1.73	0	8.38483	8.39683e-07	-
TRINITY_DN54388_c1_g3	-	1.52	0	8.38323	3.61349e-07	-
TRINITY_DN46211_c2_g3	-	1.32	0	8.37522	0.000344305	uncharacterized protein LOC109842598 [Asparagus officinalis]
TRINITY_DN40907_c0_g3	-	1.33	0	8.35722	7.51647e-07	-
TRINITY_DN54951_c1_g2	-	13.13	0.03	8.35644	2.78381e-10	-
TRINITY_DN54527_c1_g2	SBT3.12	2.59	0	8.35395	4.32863e-06	subtilisin-like protease SBT3.5 [Phoenix dactylifera]
TRINITY_DN50193_c1_g2	-	7.06	0	8.34958	1.42201e-05	PREDICTED: protein P21-like [Musa acuminata subsp. malaccensis]
TRINITY_DN33776_c2_g4	-	1.77	0	8.34775	4.95718e-06	-
TRINITY_DN42872_c1_g1	-	1.81	0	8.34763	4.49812e-06	-
TRINITY_DN55639_c1_g1	CSLA9	4.34	0	8.33885	1.67831e-05	PREDICTED: glucomannan 4-beta-mannosyltransferase 9-like [Elaeis guineensis]
TRINITY_DN39549_c1_g3	HVA22F	3.14	0	8.33639	2.73058e-05	HVA22-like protein f [Zostera marina]
TRINITY_DN36845_c2_g1	-	1.97	0	8.33383	0.000703163	-
TRINITY_DN47523_c0_g2	RIPK	8.92	0.01	8.32498	3.96041e-06	serine/threonine-protein kinase RIPK-like [Phoenix dactylifera]
TRINITY_DN41647_c1_g4	OsI_010151	18.95	0	8.32467	7.90406e-07	UPF0496 protein 1 [Ananas comosus]
TRINITY_DN40503_c0_g1	-	7.16	0.03	8.31344	5.60179e-06	-
TRINITY_DN44062_c1_g6	FLOT4	1.03	0	8.30031	2.16468e-05	PREDICTED: flotillin-like protein 4 [Nicotiana sylvestris]
TRINITY_DN39433_c1_g2	-	0.9	0	8.29332	0.000155634	-
TRINITY_DN34228_c5_g1	-	1.78	0	8.28999	2.93391e-05	Serine/threonine-protein phosphatase 7 long form-like [Vitis vinifera]
TRINITY_DN56432_c1_g1	-	19.65	0	8.28706	5.29756e-06	-
TRINITY_DN51980_c1_g1	PCAS-1	151.14	0.4	8.28358	1.24213e-15	bifunctional L-3-cyanoalanine synthase/cysteine synthase 1, mitochondrial [Cinnamomum micranthum f. kanehirae]
TRINITY_DN36925_c2_g1	-	2.16	0	8.28171	1.1351e-06	-
TRINITY_DN40237_c1_g1	-	15.63	0.04	8.27791	4.156e-06	-
TRINITY_DN50711_c0_g1	-	68.42	0.14	8.26483	5.18393e-09	hypothetical protein AQUCO_00900360v1 [Aquilegia coerulea]
TRINITY_DN54979_c0_g2	-	4.22	0	8.26051	6.08139e-07	-
TRINITY_DN50968_c0_g3	-	4.71	0	8.25311	4.8448e-07	histone H1 [Carica papaya]
TRINITY_DN38817_c1_g13	-	3.05	0	8.25303	0.000274327	-
TRINITY_DN47823_c0_g1	-	10.79	0	8.25237	3.48686e-06	-
TRINITY_DN48453_c1_g6	-	4.18	0	8.24887	7.50448e-06	-
TRINITY_DN43281_c0_g2	HEL	461.98	1.42	8.24467	4.77302e-26	hypothetical protein DY000_00013860 [Brassica cretica]
TRINITY_DN56567_c0_g3	-	1.55	0	8.24163	2.13497e-06	-
TRINITY_DN42254_c0_g2	YLS9	301.19	1.29	8.24143	6.0898e-10	hypothetical protein GW17_00035954 [Ensete ventricosum]
TRINITY_DN43806_c1_g2	-	46.45	0.14	8.24022	8.49512e-15	-
TRINITY_DN36310_c1_g1	-	121	0.33	8.24012	1.46459e-18	PREDICTED: uncharacterized protein LOC105060151 [Elaeis guineensis]
TRINITY_DN51727_c0_g2	-	3.54	0	8.22255	6.15505e-09	-
TRINITY_DN35789_c0_g2	WRKY24	293.76	0.87	8.22248	1.22692e-26	WRKY transcription factor WRKY24-like [Phoenix dactylifera]
TRINITY_DN39316_c1_g1	-	1.75	0	8.21829	7.53064e-05	-
TRINITY_DN45299_c0_g1	XTH23	80.09	0.47	8.21486	1.56408e-08	PREDICTED: probable xyloglucan endotransglucosylase/hydrolase protein 23 [Nelumbo nucifera]
TRINITY_DN35125_c0_g3	-	3.1	0	8.20356	2.87706e-05	-
TRINITY_DN45564_c3_g1	-	1.04	0	8.2032	2.01686e-06	Transposon TX1 uncharacterized 149 kDa protein [Vitis vinifera]
TRINITY_DN49948_c0_g5	-	6.76	0	8.19978	3.32163e-06	-
TRINITY_DN50762_c0_g1	-	1.74	0	8.18943	2.23563e-06	-
TRINITY_DN42049_c1_g5	-	1.92	0	8.18741	4.25823e-07	-
TRINITY_DN55132_c0_g6	-	65.1	0.09	8.18654	7.11517e-10	-
TRINITY_DN34819_c1_g2	-	28.46	0.15	8.17849	1.91741e-07	-
TRINITY_DN46966_c2_g1	-	49.35	0.13	8.17611	9.90408e-14	-
TRINITY_DN52573_c0_g4	-	1.38	0	8.17422	1.06716e-06	-
TRINITY_DN47834_c0_g2	WRKY41	5.38	0.01	8.1723	6.60384e-08	putative WRKY transcription factor 30, partial [Mucuna pruriens]
TRINITY_DN48855_c2_g2	-	0.46	0	8.17036	5.14852e-07	-
TRINITY_DN54231_c2_g5	-	3.63	0	8.16285	0.000984402	-
TRINITY_DN47231_c1_g5	-	7.14	0.02	8.16031	4.69412e-08	PREDICTED: uncharacterized protein LOC105038949 [Elaeis guineensis]
TRINITY_DN49396_c1_g4	-	0.91	0	8.1541	4.66016e-07	-
TRINITY_DN43427_c0_g1	-	12.44	0.03	8.14249	1.1149e-07	-
TRINITY_DN57036_c2_g3	-	0.95	0	8.13977	8.4665e-07	-
TRINITY_DN41184_c0_g2	-	25.77	0	8.1393	3.15289e-06	-
TRINITY_DN41653_c0_g3	-	2.78	0	8.13494	4.5909e-06	PREDICTED: uncharacterized protein LOC105041362 isoform X1 [Elaeis guineensis]
TRINITY_DN56105_c1_g2	-	41.81	0.15	8.13441	4.63583e-11	-
TRINITY_DN34848_c2_g4	-	8.75	0.02	8.13038	3.97618e-10	-
TRINITY_DN34856_c0_g2	-	8.51	0.03	8.11512	8.02407e-09	-
TRINITY_DN38459_c1_g3	-	12.93	0	8.10939	0.000173286	PREDICTED: uncharacterized protein LOC109233592 [Nicotiana attenuata]
TRINITY_DN51358_c0_g1	-	50.06	0.16	8.10852	1.34201e-18	protein TIFY 9 [Jatropha curcas]
TRINITY_DN46003_c1_g2	WRKY24	614.48	3.08	8.1077	2.13312e-25	WRKY transcription factor WRKY24-like [Phoenix dactylifera]
TRINITY_DN46268_c1_g1	-	1.86	0	8.1011	3.09384e-06	-
TRINITY_DN33694_c0_g3	DIR5	124.3	0.31	8.09854	8.87411e-24	dirigent protein 5-like [Asparagus officinalis]
TRINITY_DN43719_c2_g3	MYB108	36.78	0.19	8.09688	8.10937e-14	transcription factor MYB2-like [Phoenix dactylifera]
TRINITY_DN38764_c2_g2	-	1.24	0	8.08892	5.46401e-06	-
TRINITY_DN50456_c2_g2	-	0.85	0	8.08797	2.13167e-06	-
TRINITY_DN48902_c0_g3	-	2.8	0	8.08422	2.31902e-05	-
TRINITY_DN46159_c0_g3	-	7.86	0.03	8.08064	8.68292e-09	-
TRINITY_DN47237_c1_g1	-	59.49	0.17	8.0797	1.40787e-23	putative Regulator of Vps4 activity in the MVB pathway protein [Cinnamomum micranthum f. kanehirae]
TRINITY_DN42296_c0_g2	-	42.96	0.13	8.07964	5.07566e-19	-
TRINITY_DN50360_c0_g4	-	0.55	0	8.07555	1.01268e-05	PREDICTED: uncharacterized protein LOC109340726 [Lupinus angustifolius]
TRINITY_DN43348_c3_g3	LBD37	31.06	0.1	8.07457	6.0468e-15	hypothetical protein BHM03_00043765 [Ensete ventricosum]
TRINITY_DN42045_c2_g2	SBT1.9	10.6	0.03	8.07402	4.73935e-08	subtilisin-like protease SBT1.9 [Phoenix dactylifera]
TRINITY_DN44900_c0_g9	-	1.54	0	8.07167	5.57063e-05	-
TRINITY_DN33713_c0_g2	-	17.21	0.05	8.0685	3.24952e-08	Fungal lipase-like domain containing protein [Parasponia andersonii]
TRINITY_DN28486_c0_g1	-	3.17	0	8.06763	1.63288e-05	-
TRINITY_DN42208_c0_g1	LOX3.1	20.83	0.24	8.06164	1.69654e-05	linoleate 13S-lipoxygenase 3-1, chloroplastic-like [Durio zibethinus]
TRINITY_DN38964_c0_g2	-	10.92	0.03	8.06042	1.36176e-08	-
TRINITY_DN44431_c0_g5	ZAT11	41.27	0.13	8.05772	1.80729e-11	PREDICTED: zinc finger protein ZAT11 [Elaeis guineensis]
TRINITY_DN47388_c0_g1	-	3.25	0	8.05521	2.19965e-06	-
TRINITY_DN42930_c0_g1	EXO	43.6	0.12	8.05214	5.08576e-12	Protein EXORDIUM [Ananas comosus]
TRINITY_DN39257_c2_g4	-	103.95	0.44	8.04836	4.23592e-16	PREDICTED: probable L-type lectin-domain containing receptor kinase S.5 [Musa acuminata subsp. malaccensis]
TRINITY_DN48935_c0_g4	-	4.82	0	8.03898	1.98449e-06	-
TRINITY_DN45386_c2_g2	ABCE2	8.18	0.02	8.03565	9.18109e-14	ABC transporter E family member 2 [Vitis vinifera]
TRINITY_DN45017_c0_g4	-	0.88	0	8.03318	1.06731e-05	-
TRINITY_DN41554_c0_g10	-	2.32	0	8.02901	0.000348412	-
TRINITY_DN45891_c0_g3	-	8.55	0	8.02021	1.9273e-06	-
TRINITY_DN55723_c0_g1	Crnkl1	254.5	0.8	8.01725	6.15664e-25	PREDICTED: uncharacterized protein LOC105042502 [Elaeis guineensis]
TRINITY_DN47245_c0_g3	-	4.43	0	8.01627	5.30949e-06	-
TRINITY_DN52703_c0_g2	-	1.69	0	8.01278	1.94236e-05	-
TRINITY_DN53844_c1_g1	-	0.43	0	8.00947	8.02442e-05	reverse transcriptase domain, Reverse transcriptase zinc-binding domain protein [Artemisia annua]
TRINITY_DN45093_c0_g7	-	34.89	0.08	8.00834	7.45525e-09	PREDICTED: uncharacterized protein LOC105041249 [Elaeis guineensis]
TRINITY_DN47613_c2_g2	PUB23	67.65	0.21	8.0064	2.92165e-19	PREDICTED: E3 ubiquitin-protein ligase PUB23-like [Elaeis guineensis]
TRINITY_DN35353_c0_g6	Hbb-b1	2.7	0	7.99284	1.79627e-05	-
TRINITY_DN43053_c0_g3	-	6.61	0.01	7.99221	4.27237e-07	uncharacterized protein LOC25499356 [Medicago truncatula]
TRINITY_DN34633_c1_g3	-	2.93	0	7.98829	1.89928e-06	-
TRINITY_DN56746_c1_g3	TIFY10A	17.95	0.04	7.98527	1.06233e-11	PREDICTED: protein TIFY 10a [Elaeis guineensis]
TRINITY_DN35704_c0_g1	-	4.37	0	7.9834	8.09513e-05	-
TRINITY_DN40164_c1_g1	-	77.2	0.37	7.98114	8.26389e-23	-
TRINITY_DN50348_c1_g4	-	10.07	0	7.97681	1.17925e-06	-
TRINITY_DN49173_c0_g5	-	18.33	0.06	7.97442	3.55417e-18	-
TRINITY_DN51356_c2_g1	-	1.3	0	7.97391	1.85692e-06	-
TRINITY_DN54036_c4_g1	-	0.72	0	7.97341	1.45877e-06	-
TRINITY_DN44656_c1_g8	-	0.9	0	7.97162	7.70241e-05	PREDICTED: uncharacterized protein LOC105037440 [Elaeis guineensis]
TRINITY_DN56093_c0_g1	-	25.53	0	7.97153	9.46149e-06	-
TRINITY_DN50616_c2_g7	-	1.94	0	7.96938	5.76569e-05	-
TRINITY_DN44449_c1_g1	-	1.02	0	7.9679	8.62872e-05	uncharacterized protein LOC110692850 [Chenopodium quinoa]
TRINITY_DN50525_c0_g5	-	0.92	0	7.9667	5.93642e-06	-
TRINITY_DN32208_c3_g2	-	4.44	0	7.96516	0.000149703	-
TRINITY_DN41257_c0_g1	-	59.55	0.21	7.94384	8.38511e-18	PREDICTED: uncharacterized protein LOC105033368 [Elaeis guineensis]
TRINITY_DN43420_c1_g4	-	4.93	0	7.94106	1.06753e-05	-
TRINITY_DN57164_c1_g2	-	5.19	0	7.94106	5.12899e-06	-
TRINITY_DN38156_c0_g2	-	17.54	0.05	7.93972	1.25687e-07	-
TRINITY_DN39563_c0_g4	-	1.27	0	7.93916	5.45637e-06	polyadenylate-binding protein RBP47-like [Papaver somniferum]
TRINITY_DN45027_c0_g1	-	1.22	0	7.93283	3.2136e-05	-
TRINITY_DN42729_c1_g2	CML45	35.53	0.13	7.93091	4.53785e-29	PREDICTED: calmodulin-like protein 7 [Musa acuminata subsp. malaccensis]
TRINITY_DN55193_c0_g5	-	6.55	0	7.91995	1.27586e-05	-
TRINITY_DN43682_c0_g1	-	6.57	0	7.91967	6.3849e-06	-
TRINITY_DN38834_c1_g1	-	16.71	0.06	7.91537	1.60064e-20	-
TRINITY_DN51840_c0_g5	-	8.18	0.03	7.91505	1.28428e-13	-
TRINITY_DN35728_c0_g7	-	0.73	0	7.90807	8.10378e-05	-
TRINITY_DN53542_c0_g1	-	97.27	0.16	7.90797	1.33226e-12	PREDICTED: uncharacterized protein LOC101217506 [Cucumis sativus]
TRINITY_DN55287_c0_g1	SDP1	23.4	0.06	7.90778	4.68411e-09	PREDICTED: triacylglycerol lipase SDP1-like [Elaeis guineensis]
TRINITY_DN56196_c0_g3	-	2.65	0	7.907	0.000131659	-
TRINITY_DN33220_c0_g1	-	1.48	0	7.90645	1.83093e-06	RecName: Full=Eukaryotic initiation factor 4A-2; Short=eIF-4A-2; AltName: Full=ATP-dependent RNA helicase eIF4A-2
TRINITY_DN32606_c0_g3	-	1.59	0	7.90568	5.19352e-05	-
TRINITY_DN33458_c1_g7	LRX2	0.56	0	7.90425	0.000104121	Leucine-rich repeat extensin-like protein [Actinidia chinensis var. chinensis]
TRINITY_DN37602_c0_g2	-	28.79	0.09	7.90165	3.17548e-20	uncharacterized protein LOC8075729 [Sorghum bicolor]
TRINITY_DN56617_c1_g6	-	12.13	0.04	7.89597	8.48525e-20	PREDICTED: receptor-like protein kinase HSL1 [Elaeis guineensis]
TRINITY_DN35538_c2_g2	-	3.54	0	7.89425	0.000293733	-
TRINITY_DN41671_c0_g2	XTH23	24.84	0.08	7.89334	7.24391e-09	hypothetical protein B296_00040949 [Ensete ventricosum]
TRINITY_DN52265_c0_g4	-	3.16	0.01	7.89206	2.16091e-09	-
TRINITY_DN37714_c0_g2	GT4	2.8	0.01	7.89199	1.19187e-06	PREDICTED: UDP-glycosyltransferase 91C1-like isoform X3 [Musa acuminata subsp. malaccensis]
TRINITY_DN45280_c0_g1	-	5.36	0	7.89064	8.20672e-05	-
TRINITY_DN50930_c0_g1	-	12.76	0	7.88089	4.70687e-05	-
TRINITY_DN37372_c1_g1	-	7.13	0	7.88004	5.59858e-06	Heavy metal-associated isoprenylated plant protein 46 [Vitis vinifera]
TRINITY_DN50280_c2_g8	-	2.2	0	7.87973	0.000891112	Retrovirus-related Pol polyprotein from transposon TNT 1-94 [Vitis vinifera]
TRINITY_DN47369_c0_g4	-	2.16	0	7.87742	5.14335e-06	-
TRINITY_DN50605_c1_g2	SBH1	84.13	0.39	7.87641	1.77658e-24	protein SUR2 [Zea mays]
TRINITY_DN53917_c1_g5	-	12.42	0	7.875	5.89928e-06	-
TRINITY_DN46738_c2_g2	-	1.33	0	7.86495	2.68928e-05	-
TRINITY_DN41080_c0_g3	ACO	74.3	0.32	7.86279	3.3716e-12	Non-heme dioxygenase N-terminal domain-containing protein [Cynara cardunculus var. scolymus]
TRINITY_DN45257_c0_g2	-	0.59	0	7.85697	2.1499e-06	hypothetical protein CKAN_00128400 [Cinnamomum micranthum f. kanehirae]
TRINITY_DN40260_c1_g1	-	14.4	0	7.85209	2.29667e-06	-
TRINITY_DN45856_c2_g5	At2g39960	2.06	0	7.85082	2.9468e-06	PREDICTED: probable signal peptidase complex subunit 2 [Musa acuminata subsp. malaccensis]
TRINITY_DN33685_c1_g1	-	4.27	0	7.84717	0.000238356	-
TRINITY_DN51455_c3_g1	-	0.87	0	7.84715	8.47582e-05	-
TRINITY_DN36506_c1_g1	-	2.69	0	7.84235	2.07374e-05	-
TRINITY_DN56105_c1_g1	SARD1	43.79	0.18	7.83427	1.27568e-06	protein SAR DEFICIENT 1 [Herrania umbratica]
TRINITY_DN40333_c1_g1	-	8.58	0.01	7.82287	1.66744e-10	-
TRINITY_DN34421_c0_g5	-	0.61	0	7.81718	0.000932805	-
TRINITY_DN43207_c0_g1	-	4.07	0	7.80958	2.12123e-05	-
TRINITY_DN52471_c0_g1	EP3	94.92	0.31	7.80361	5.4911e-20	hypothetical protein GW17_00006911 [Ensete ventricosum]
TRINITY_DN45264_c0_g2	LECRKS7	44.15	0.18	7.80358	2.20548e-21	PREDICTED: probable L-type lectin-domain containing receptor kinase S.5 [Elaeis guineensis]
TRINITY_DN39255_c0_g4	-	3.48	0	7.79476	1.57666e-05	-
TRINITY_DN43375_c1_g1	-	0.94	0	7.7867	3.26563e-06	-
TRINITY_DN40705_c2_g1	-	0.68	0	7.7863	0.000962761	-
TRINITY_DN54416_c0_g2	BIOF	28.29	0.09	7.78447	2.1203e-09	8-amino-7-oxononanoate synthase isoform X1 [Phoenix dactylifera]
TRINITY_DN37135_c2_g5	-	6.32	0.02	7.78234	8.97506e-08	-
TRINITY_DN45515_c2_g7	-	0.61	0	7.78199	3.57858e-05	-
TRINITY_DN47422_c1_g2	-	0.46	0	7.78073	3.73898e-06	-
TRINITY_DN41309_c1_g3	-	2.44	0	7.77853	9.94561e-05	5'-3' exoribonuclease 2 [Apostasia shenzhenica]
TRINITY_DN44917_c4_g2	-	2.2	0	7.77476	2.03026e-05	-
TRINITY_DN41829_c0_g1	SERK2	28.52	0.11	7.77418	5.35918e-19	hypothetical protein OsI_36252 [Oryza sativa Indica Group]
TRINITY_DN44431_c0_g2	-	23.08	0.1	7.77255	8.13518e-08	Uncharacterized protein TCM_042836 [Theobroma cacao]
TRINITY_DN38486_c2_g1	-	4.2	0	7.77027	3.25399e-06	-
TRINITY_DN53168_c2_g1	-	3.33	0	7.76638	4.27624e-06	-
TRINITY_DN44431_c0_g4	ZAT11	1.03	0	7.75938	3.51449e-06	PREDICTED: zinc finger protein ZAT12-like [Elaeis guineensis]
TRINITY_DN38343_c2_g9	-	2.32	0	7.74896	4.47768e-05	-
TRINITY_DN42014_c1_g2	-	4.3	0	7.74495	0.000105744	-
TRINITY_DN36699_c2_g1	-	2.99	0.01	7.74191	6.34674e-07	PREDICTED: uncharacterized protein LOC103995568 isoform X3 [Musa acuminata subsp. malaccensis]
TRINITY_DN56292_c0_g1	-	1	0	7.73969	8.5304e-10	uncharacterized protein LOC111025293 [Momordica charantia]
TRINITY_DN43172_c1_g5	-	1.81	0	7.73222	4.04335e-05	uncharacterized protein LOC112040632 [Quercus suber]
TRINITY_DN47622_c0_g2	-	3.07	0	7.72981	0.000255297	-
TRINITY_DN53483_c1_g2	-	2.22	0.01	7.72915	1.13988e-05	PREDICTED: uncharacterized protein LOC108982976 [Juglans regia]
TRINITY_DN51769_c0_g3	-	8.7	0.03	7.72482	8.11076e-11	-
TRINITY_DN52347_c0_g2	-	2.14	0	7.72349	0.000121387	-
TRINITY_DN49946_c0_g3	GT-3B	19.76	0.09	7.72069	8.62995e-14	LOW QUALITY PROTEIN: trihelix transcription factor GT-3b-like [Phoenix dactylifera]
TRINITY_DN51023_c0_g8	CML19	49.63	0.23	7.71295	4.54963e-08	probable calcium-binding protein CML31 [Dendrobium catenatum]
TRINITY_DN47075_c1_g3	-	3.07	0	7.71249	6.49455e-06	-
TRINITY_DN36827_c0_g3	-	0.64	0	7.71189	4.67973e-06	serine/threonine-protein kinase VPS15 isoform X2 [Phoenix dactylifera]
TRINITY_DN54650_c1_g2	CML45	526.89	2.22	7.71159	8.74496e-21	probable calcium-binding protein CML30 [Phoenix dactylifera]
TRINITY_DN36849_c1_g2	-	175.83	0.83	7.70866	4.04108e-07	uncharacterized protein LOC101783078 [Setaria italica]
TRINITY_DN51851_c0_g4	-	3.19	0	7.70813	1.9454e-05	-
TRINITY_DN47980_c1_g7	MYB4	27.15	0.11	7.70782	1.00382e-16	transcription factor MYB4 [Phoenix dactylifera]
TRINITY_DN32067_c0_g1	-	5.14	0	7.70745	2.96842e-05	hypothetical protein F511_29061 [Dorcoceras hygrometricum]
TRINITY_DN32378_c1_g3	-	3.65	0.02	7.70505	1.43226e-07	-
TRINITY_DN46355_c0_g2	-	2.82	0.01	7.70347	2.84956e-07	uncharacterized protein LOC113327579 [Papaver somniferum]
TRINITY_DN33881_c0_g2	-	2.05	0	7.70275	8.17196e-05	rRNA biogenesis protein rrp36 [Cinnamomum micranthum f. kanehirae]
TRINITY_DN43310_c0_g2	-	311.86	1.44	7.69797	1.07191e-17	PREDICTED: uncharacterized protein LOC105032593 [Elaeis guineensis]
TRINITY_DN35608_c3_g2	-	1.46	0	7.67848	7.78558e-06	-
TRINITY_DN36659_c3_g2	-	4.3	0	7.67146	2.37346e-05	-
TRINITY_DN52678_c2_g1	At5g45490	10.65	0.05	7.67111	2.98238e-08	probable disease resistance protein At5g45440 [Phoenix dactylifera]
TRINITY_DN48441_c1_g3	-	1.51	0	7.67063	3.01648e-05	-
TRINITY_DN33483_c3_g10	-	0.8	0	7.6677	8.08248e-06	-
TRINITY_DN41669_c0_g2	CLT1	9.43	0.16	7.66611	3.277e-07	Protein CLT2, chloroplastic [Ananas comosus]
TRINITY_DN33713_c0_g4	-	13.84	0.05	7.66184	6.23772e-11	-
TRINITY_DN49150_c0_g1	-	0.85	0	7.65785	8.53599e-05	-
TRINITY_DN35842_c1_g2	-	15.6	0.05	7.65576	1.32992e-07	-
TRINITY_DN55203_c0_g4	-	2.68	0	7.65441	5.35276e-06	-
TRINITY_DN35441_c0_g2	OsI_35105	29.61	0.11	7.65035	5.28296e-19	pyruvate kinase 2, cytosolic-like protein [Cinnamomum micranthum f. kanehirae]
TRINITY_DN47175_c0_g2	-	1.89	0	7.647	4.91911e-05	-
TRINITY_DN37778_c3_g3	ARF2-A	12.27	0.03	7.63099	1.47498e-05	ADP-ribosylation factor 2 isoform C [Glycine soja]
TRINITY_DN50228_c0_g2	-	38.3	0.14	7.62811	6.24964e-13	-
TRINITY_DN45458_c2_g1	At2g27500	26.81	0.11	7.62066	2.27147e-17	glucan endo-1,3-beta-glucosidase 14 [Phoenix dactylifera]
TRINITY_DN48878_c1_g3	LECRK2	21.62	0.07	7.60828	2.12118e-10	PREDICTED: G-type lectin S-receptor-like serine/threonine-protein kinase LECRK2 [Elaeis guineensis]
TRINITY_DN54788_c0_g1	WRKY33	110.08	0.53	7.60796	4.43581e-17	WRKY transcription factor WRKY24-like [Phoenix dactylifera]
TRINITY_DN54388_c1_g2	HVA22I	25.95	0.19	7.60662	4.26559e-12	hypothetical protein DVH24_020126, partial [Malus domestica]
TRINITY_DN52665_c1_g1	GLR2.7	21.52	0.05	7.60423	2.95924e-18	PREDICTED: glutamate receptor 2.8-like [Elaeis guineensis]
TRINITY_DN46954_c0_g1	At4g27290	13.94	0.05	7.60367	1.65983e-10	PREDICTED: receptor-like serine/threonine-protein kinase SD1-8 [Elaeis guineensis]
TRINITY_DN37080_c1_g1	CML19	42.43	0.18	7.60366	6.91759e-18	putative calcium-binding protein CML19 [Cinnamomum micranthum f. kanehirae]
TRINITY_DN50300_c0_g2	-	86.39	0.33	7.60018	1.47687e-07	-
TRINITY_DN50528_c3_g3	-	2.36	0	7.59872	7.70582e-06	-
TRINITY_DN51509_c0_g2	TPPG	5.34	0	7.59712	1.50418e-05	Transaldolase [Corchorus capsularis]
TRINITY_DN40979_c0_g4	-	18.83	0	7.59648	2.0101e-05	-
TRINITY_DN50853_c0_g2	-	3.77	0	7.59417	0.000144231	uncharacterized protein LOC110098973 [Dendrobium catenatum]
TRINITY_DN37458_c2_g2	-	12.27	0.04	7.59365	6.865e-09	-
TRINITY_DN40347_c1_g1	-	9.26	0	7.58591	8.76059e-06	-
TRINITY_DN53628_c1_g2	-	2.47	0	7.57961	0.000284378	-
TRINITY_DN53441_c0_g2	SGS3	383.56	1.92	7.56981	3.34088e-15	Emr1, related [Medicago truncatula]
TRINITY_DN51820_c6_g3	-	1.62	0	7.56896	5.46095e-05	-
TRINITY_DN37070_c0_g1	At3g28580	1.88	0	7.56849	1.4237e-05	PREDICTED: AAA-ATPase ASD, mitochondrial-like [Elaeis guineensis]
TRINITY_DN33949_c0_g3	ERF3	2.07	0	7.56174	0.00025619	ethylene-responsive transcription factor 12-like [Phoenix dactylifera]
TRINITY_DN53345_c2_g12	-	4.56	0	7.5598	0.00016081	-
TRINITY_DN40974_c4_g4	GH3.1	10.23	0.08	7.55761	3.6593e-07	PREDICTED: probable indole-3-acetic acid-amido synthetase GH3.1 isoform X2 [Theobroma cacao]
TRINITY_DN33935_c3_g4	-	9.62	0.04	7.55471	9.23619e-09	-
TRINITY_DN43186_c0_g2	-	137.16	0.7	7.55103	5.96232e-17	-
TRINITY_DN43090_c0_g5	-	17.96	0	7.5488	1.90872e-05	-
TRINITY_DN31261_c0_g1	-	2.58	0	7.54701	5.90835e-05	uncharacterized protein LOC103702144 [Phoenix dactylifera]
TRINITY_DN50982_c0_g2	-	4.81	0	7.54365	2.25796e-05	-
TRINITY_DN49355_c1_g9	-	3.48	0.04	7.54315	1.10465e-05	-
TRINITY_DN42646_c0_g4	CRRSP38	1.69	0	7.54214	2.73184e-05	PREDICTED: cysteine-rich repeat secretory protein 38-like [Musa acuminata subsp. malaccensis]
TRINITY_DN48807_c0_g2	-	115.92	0.49	7.53879	7.49125e-08	-
TRINITY_DN31694_c0_g1	-	5.38	0	7.53746	0.00028082	-
TRINITY_DN37414_c1_g1	CYP72A11	94.41	0.43	7.53575	2.91269e-15	LOW QUALITY PROTEIN: cytochrome P450 CYP72A219-like [Phoenix dactylifera]
TRINITY_DN54675_c0_g1	Cht4	123.6	0.5	7.53428	9.39176e-11	endochitinase B [Setaria italica]
TRINITY_DN53079_c1_g2	-	2.44	0	7.53382	2.09682e-05	-
TRINITY_DN42438_c1_g6	-	1.94	0	7.52963	5.08722e-05	-
TRINITY_DN39331_c0_g2	WRKY6	3.22	0.01	7.52383	1.17896e-07	PREDICTED: probable WRKY transcription factor 31 [Elaeis guineensis]
TRINITY_DN57145_c3_g3	-	7.67	0.02	7.52368	1.32609e-05	uncharacterized protein LOC113735752 [Coffea arabica]
TRINITY_DN47618_c1_g4	-	2.03	0	7.50258	2.54749e-05	-
TRINITY_DN43406_c2_g9	-	1.91	0	7.5002	0.000380342	-
TRINITY_DN46286_c0_g7	-	82.19	0.42	7.49994	3.58278e-11	-
TRINITY_DN38589_c2_g2	-	2.06	0	7.49878	0.000787283	-
TRINITY_DN40792_c2_g4	-	4.96	0.02	7.49756	8.84912e-09	putative copper-transporting ATPase HMA5 [Cinnamomum micranthum f. kanehirae]
TRINITY_DN39455_c0_g4	-	2.63	0	7.49686	0.000313102	-
TRINITY_DN35665_c2_g8	-	5.4	0.02	7.47849	1.28314e-05	-
TRINITY_DN45490_c0_g4	-	1.77	0	7.47782	3.04246e-05	-
TRINITY_DN32797_c1_g4	-	2.04	0	7.47283	0.000126769	-
TRINITY_DN45490_c0_g3	-	0.78	0	7.47242	1.42256e-05	-
TRINITY_DN34847_c3_g3	-	9.53	0	7.47154	2.69095e-05	PREDICTED: uncharacterized protein LOC108996332 [Juglans regia]
TRINITY_DN41720_c0_g2	RGA1	1.76	0.01	7.47051	4.83271e-08	probable disease resistance protein At1g61300 [Phoenix dactylifera]
TRINITY_DN34900_c3_g1	-	1.17	0	7.46337	4.25413e-05	-
TRINITY_DN40475_c1_g4	-	1.71	0	7.46249	3.0866e-05	-
TRINITY_DN46696_c1_g1	-	338.5	1.58	7.46243	5.9917e-26	WRKY transcription factor WRKY24-like [Phoenix dactylifera]
TRINITY_DN37829_c2_g1	-	4.09	0.01	7.46045	8.41867e-08	-
TRINITY_DN33677_c0_g4	GLT3	14.55	0.07	7.45955	1.75873e-07	LOW QUALITY PROTEIN: uncharacterized protein LOC109847280 [Asparagus officinalis]
TRINITY_DN33536_c0_g10	MKS1	5.78	0	7.44927	4.55003e-05	protein MKS1 [Vigna unguiculata]
TRINITY_DN35099_c0_g5	At1g74360	26.33	0.07	7.44697	5.16731e-12	putative LRR receptor-like serine/threonine-protein kinase [Cinnamomum micranthum f. kanehirae]
TRINITY_DN42240_c0_g1	-	1.22	0	7.4448	7.74553e-05	-
TRINITY_DN42615_c0_g1	-	9.62	0.04	7.44367	2.04156e-10	-
TRINITY_DN46107_c1_g1	-	5.53	0.02	7.44131	6.41644e-09	uncharacterized protein LOC109946454 [Prunus persica]
TRINITY_DN32074_c0_g1	-	82.87	0.49	7.44121	4.33417e-15	heavy metal-associated isoprenylated plant protein 3 isoform X1 [Cinnamomum micranthum f. kanehirae]
TRINITY_DN46991_c4_g9	-	2.24	0	7.43906	0.000457433	-
TRINITY_DN33215_c2_g1	PKSA	1.13	0	7.43639	3.78513e-05	PREDICTED: type III polyketide synthase A-like [Nelumbo nucifera]
TRINITY_DN44092_c1_g5	CYP71A21	13.77	0.05	7.43463	1.26031e-08	PREDICTED: cytochrome P450 71A1-like [Juglans regia]
TRINITY_DN41031_c2_g2	At3g51990	5.3	0.02	7.43422	2.54993e-07	PREDICTED: serine/threonine-protein kinase-like protein At5g23170 [Nelumbo nucifera]
TRINITY_DN54008_c0_g1	-	22.71	0.11	7.42914	2.07916e-13	-
TRINITY_DN56745_c1_g6	PGH1	9.24	0.05	7.42894	6.96342e-11	-
TRINITY_DN47441_c1_g3	-	2.57	0	7.428	0.000220217	-
TRINITY_DN48635_c0_g3	-	4.67	0.02	7.42792	4.37062e-08	-
TRINITY_DN59709_c0_g1	Scgb1a1	12.89	0.04	7.42676	1.12923e-09	-
TRINITY_DN33881_c0_g1	-	2.18	0	7.42139	0.000191005	-
TRINITY_DN53152_c1_g1	ACA7	137.97	0.9	7.42068	4.86896e-18	alpha carbonic anhydrase 7-like [Ziziphus jujuba]
TRINITY_DN35806_c0_g2	-	2.78	0.01	7.4201	1.36343e-08	-
TRINITY_DN50073_c0_g1	-	0.35	0	7.41751	9.30144e-05	-
TRINITY_DN51921_c0_g2	-	3.49	0	7.4153	3.3997e-05	-
TRINITY_DN55525_c1_g3	-	11.33	0	7.40996	4.95258e-05	-
TRINITY_DN53068_c0_g3	-	2.3	0	7.40962	3.95975e-05	-
TRINITY_DN40895_c0_g1	GAM1	1.64	0.01	7.40567	1.14085e-07	SANT/Myb domain [Macleaya cordata]
TRINITY_DN49480_c1_g3	-	0.72	0	7.40535	2.26709e-05	-
TRINITY_DN46637_c0_g2	-	1.08	0	7.40182	7.29457e-05	-
TRINITY_DN50131_c0_g5	-	2.5	0	7.38442	2.0577e-05	-
TRINITY_DN3269_c0_g1	At5g43530	2.28	0	7.38391	0.000792956	putative SWI/SNF-related matrix-associated actin-dependent regulator of chromatin subfamily A member 3-like 3, partial [Ananas comosus]
TRINITY_DN53114_c0_g4	AOC	1.69	0	7.37876	2.86167e-05	PREDICTED: allene oxide cyclase 3, chloroplastic-like [Oryza brachyantha]
TRINITY_DN45620_c1_g2	-	1.26	0	7.37579	1.73824e-05	-
TRINITY_DN46326_c1_g2	-	12.75	0	7.37524	2.99748e-05	-
TRINITY_DN38767_c0_g1	Os03g0405500	26.09	0.15	7.37521	3.41565e-12	PREDICTED: probable nucleoredoxin 1 [Nelumbo nucifera]
TRINITY_DN53016_c0_g1	DREB2B	41.24	0.25	7.37469	6.49424e-19	Dehydration-responsive element-binding protein 2C [Vitis vinifera]
TRINITY_DN54971_c0_g3	-	2.25	0	7.36802	0.000326321	-
TRINITY_DN32172_c1_g6	-	2.65	0	7.36005	0.000110597	-
TRINITY_DN50483_c0_g6	-	1.42	0	7.3576	0.000108796	-
TRINITY_DN51144_c5_g8	-	1.63	0	7.35509	0.000119934	-
TRINITY_DN55404_c1_g2	-	15.35	0.08	7.34949	7.26425e-07	-
TRINITY_DN46739_c1_g3	-	1.44	0	7.34417	0.000123407	hypothetical protein CQW23_08136 [Capsicum baccatum]
TRINITY_DN52788_c1_g4	-	1.87	0	7.33907	5.93768e-05	-
TRINITY_DN45119_c0_g3	-	1.86	0	7.33278	2.7673e-05	-
TRINITY_DN51934_c0_g8	-	0.45	0	7.32913	9.32983e-05	hypothetical protein PAHAL_3G517500 [Panicum hallii]
TRINITY_DN37687_c0_g3	-	2.09	0	7.32298	0.000260436	-
TRINITY_DN50212_c1_g4	-	2	0	7.32222	2.46331e-05	-
TRINITY_DN56291_c1_g2	-	1.92	0	7.3211	0.000244641	-
TRINITY_DN41549_c1_g1	TL1	55.17	0.28	7.31965	4.84559e-08	PREDICTED: thaumatin-like protein 1 [Musa acuminata subsp. malaccensis]
TRINITY_DN54668_c0_g4	-	0.79	0	7.31657	5.69136e-05	-
TRINITY_DN51710_c0_g1	SGS3	579.15	3.69	7.31518	2.92144e-20	protein SUPPRESSOR OF GENE SILENCING 3 homolog [Amborella trichopoda]
TRINITY_DN51678_c0_g1	-	19.65	0.07	7.30099	6.63261e-14	-
TRINITY_DN52030_c2_g1	-	1.56	0.01	7.29778	0.000198492	putative ribonuclease H protein [Vitis vinifera]
TRINITY_DN37861_c1_g3	-	15.28	0	7.29624	0.000895334	-
TRINITY_DN50337_c0_g2	SCR	1.99	0	7.29472	0.000424266	hypothetical protein AQUCO_00400566v1 [Aquilegia coerulea]
TRINITY_DN45093_c0_g3	-	21.54	0.12	7.29296	1.91079e-10	uncharacterized protein LOC103718829 [Phoenix dactylifera]
TRINITY_DN49547_c3_g7	-	1.27	0	7.29188	5.94636e-05	-
TRINITY_DN37084_c1_g3	-	0.55	0	7.29057	7.53549e-05	-
TRINITY_DN53131_c2_g2	CIGR1	15.39	0	7.28952	0.000166624	hypothetical protein AQUCO_00500404v1 [Aquilegia coerulea]
TRINITY_DN47576_c0_g1	-	220.52	1.53	7.28511	1.55621e-10	putative xyloglucan endotransglucosylase/hydrolase protein 23 [Vitis vinifera]
TRINITY_DN44022_c1_g2	-	31.37	0.21	7.28241	4.05719e-12	hypothetical protein CISIN_1g008862mg [Citrus sinensis]
TRINITY_DN53356_c0_g2	-	3.08	0.01	7.28044	2.13555e-09	-
TRINITY_DN57083_c2_g4	UGT85A24	569.14	3.69	7.27998	8.98151e-08	hypothetical protein GW17_00045971, partial [Ensete ventricosum]
TRINITY_DN49537_c0_g1	-	30.15	0.17	7.2716	4.44766e-13	-
TRINITY_DN36354_c1_g3	-	1.62	0	7.25379	0.000183946	-
TRINITY_DN52423_c0_g2	-	13.7	0.03	7.24648	8.14559e-09	-
TRINITY_DN54619_c0_g3	-	2.29	0	7.24508	3.8006e-05	-
TRINITY_DN40438_c0_g3	-	24.82	0.12	7.24492	8.82208e-06	-
TRINITY_DN31880_c0_g1	-	2.08	0	7.24344	9.37636e-05	bZIP transcription factor 11-like [Dendrobium catenatum]
TRINITY_DN50886_c1_g1	FAR4	1.4	0	7.24137	0.000315509	fatty acyl-CoA reductase 3 [Cinnamomum micranthum f. kanehirae]
TRINITY_DN33419_c2_g1	-	0.39	0	7.23634	3.71783e-05	-
TRINITY_DN52915_c1_g5	-	32.71	0.2	7.23398	1.04183e-06	-
TRINITY_DN41031_c2_g4	ASPG1	26.42	0.23	7.23082	5.56685e-16	PREDICTED: aspartyl protease family protein 2-like [Musa acuminata subsp. malaccensis]
TRINITY_DN40680_c2_g3	-	2.56	0.01	7.22756	3.47046e-09	-
TRINITY_DN50002_c0_g3	-	721.37	4.28	7.22631	2.29359e-18	-
TRINITY_DN54133_c1_g6	-	0.9	0	7.22269	5.8537e-05	-
TRINITY_DN35204_c0_g3	-	0.96	0	7.22184	0.000503411	-
TRINITY_DN41349_c0_g3	-	7.64	0.04	7.22145	5.79674e-07	-
TRINITY_DN46578_c1_g1	-	313.28	1.74	7.21983	2.39805e-23	uncharacterized protein LOC103695812 [Phoenix dactylifera]
TRINITY_DN49301_c1_g13	-	2.59	0	7.21667	8.93718e-05	PREDICTED: F-box/kelch-repeat protein At1g80440-like [Elaeis guineensis]
TRINITY_DN31805_c0_g1	-	1.91	0	7.21596	7.54657e-05	-
TRINITY_DN32857_c0_g5	-	2.05	0.01	7.21183	9.30807e-09	-
TRINITY_DN55942_c0_g2	-	1.47	0	7.19982	0.000323726	-
TRINITY_DN46914_c1_g3	UBC11	1.59	0.01	7.196	5.02116e-05	hypothetical protein GW17_00009698 [Ensete ventricosum]
TRINITY_DN46992_c1_g4	-	0.67	0	7.19414	7.46771e-05	-
TRINITY_DN55521_c2_g2	-	3.51	0.01	7.19389	2.43387e-08	PREDICTED: U-box domain-containing protein 33 isoform X1 [Elaeis guineensis]
TRINITY_DN55580_c2_g1	-	239.35	2.05	7.19094	4.37516e-12	uncharacterized protein LOC103702080 [Phoenix dactylifera]
TRINITY_DN40407_c1_g1	-	1.41	0	7.18916	0.00038518	-
TRINITY_DN42031_c1_g4	-	1.13	0	7.18915	4.06208e-05	-
TRINITY_DN49262_c1_g3	-	2.77	0.01	7.18543	3.3812e-08	-
TRINITY_DN43862_c3_g5	-	1.29	0	7.18165	0.000154325	-
TRINITY_DN36787_c1_g3	NAC029	10.94	0.08	7.17735	2.4695e-08	NAC transcription factor 29-like [Phalaenopsis equestris]
TRINITY_DN33904_c3_g1	-	1.27	0	7.17565	0.000278429	-
TRINITY_DN48122_c1_g1	ZAT5	5.55	0.04	7.17262	3.0374e-10	ZFP2 [Betula platyphylla]
TRINITY_DN44199_c0_g2	-	0.56	0	7.16724	0.00032938	-
TRINITY_DN33324_c0_g1	-	15.83	0.13	7.16503	0.000153903	PREDICTED: uncharacterized protein LOC100245192 [Vitis vinifera]
TRINITY_DN36404_c0_g1	-	103.29	0.8	7.1618	5.90268e-07	uncharacterized protein LOC101783078 [Setaria italica]
TRINITY_DN38462_c0_g4	At5g43530	3.29	0.02	7.14859	0.000104248	PREDICTED: putative SWI/SNF-related matrix-associated actin-dependent regulator of chromatin subfamily A member 3-like 3 [Elaeis guineensis]
TRINITY_DN45334_c1_g4	-	2.45	0.01	7.14655	6.23045e-08	uncharacterized protein A4U43_C03F9060 [Asparagus officinalis]
TRINITY_DN52509_c2_g6	-	1.26	0	7.14262	0.000334278	-
TRINITY_DN36143_c0_g2	-	9.98	0.05	7.14221	8.00476e-07	-
TRINITY_DN32553_c1_g3	-	18.2	0.1	7.13527	2.61364e-09	-
TRINITY_DN36707_c2_g3	-	2.64	0	7.1311	0.000662295	-
TRINITY_DN48787_c0_g4	-	1.87	0	7.12915	5.80397e-05	-
TRINITY_DN45613_c1_g5	-	3.34	0	7.12704	0.000185781	-
TRINITY_DN50877_c1_g4	-	1.54	0.01	7.1252	1.06674e-08	-
TRINITY_DN35441_c0_g3	OsI_35105	1.07	0	7.12378	6.82276e-05	PREDICTED: pyruvate kinase 2, cytosolic-like [Nelumbo nucifera]
TRINITY_DN34896_c2_g1	-	3.82	0.02	7.12128	8.50642e-07	-
TRINITY_DN57009_c1_g2	B120	3.71	0.02	7.11796	9.72935e-08	PREDICTED: G-type lectin S-receptor-like serine/threonine-protein kinase B120 [Elaeis guineensis]
TRINITY_DN39251_c0_g5	-	1.77	0.03	7.11578	1.67234e-06	-
TRINITY_DN44086_c0_g2	GLU3	56.89	0.32	7.11362	6.18598e-13	endoglucanase 12-like protein [Cinnamomum micranthum f. kanehirae]
TRINITY_DN45093_c0_g2	-	18.59	0.09	7.10674	1.89047e-06	-
TRINITY_DN37468_c2_g3	-	2.05	0	7.10293	0.000144231	-
TRINITY_DN33713_c0_g1	-	60.38	0.53	7.10001	1.45436e-11	PREDICTED: uncharacterized protein LOC105057406 isoform X2 [Elaeis guineensis]
TRINITY_DN46606_c0_g1	-	0.75	0	7.09969	6.27629e-05	-
TRINITY_DN43819_c0_g7	-	2.64	0	7.09966	0.000179452	-
TRINITY_DN36767_c0_g3	-	1.06	0	7.09893	0.000179568	-
TRINITY_DN44637_c1_g2	-	1.18	0	7.09675	7.2573e-05	-
TRINITY_DN43816_c0_g2	PME13	3.74	0.02	7.09592	2.45266e-07	PREDICTED: pectinesterase-like [Musa acuminata subsp. malaccensis]
TRINITY_DN50002_c0_g2	GOLS1	894.84	5.96	7.09036	2.62148e-18	galactinol synthase 1 [Jatropha curcas]
TRINITY_DN47342_c1_g5	-	0.56	0	7.08873	0.000340313	-
TRINITY_DN50342_c2_g1	-	1.4	0.01	7.08823	2.89546e-06	-
TRINITY_DN39269_c2_g4	-	5.31	0.02	7.08628	0.000702346	-
TRINITY_DN36413_c1_g2	-	9.09	0.05	7.08571	2.24606e-10	-
TRINITY_DN39528_c0_g7	-	0.73	0	7.08355	0.000445561	-
TRINITY_DN49946_c0_g2	-	6.92	0.07	7.08256	1.4754e-09	hypothetical protein CK203_039525 [Vitis vinifera]
TRINITY_DN46520_c1_g4	-	21.37	0.14	7.0811	1.22024e-07	uncharacterized protein LOC8283236 [Ricinus communis]
TRINITY_DN40850_c0_g3	-	21.92	0.13	7.07705	1.99802e-15	-
TRINITY_DN50126_c0_g1	RPS2	1.57	0.01	7.07621	2.68185e-06	PREDICTED: disease resistance protein RPS2-like [Oryza brachyantha]
TRINITY_DN49647_c2_g1	-	0.58	0	7.07289	0.000267461	-
TRINITY_DN55792_c5_g2	-	4.83	0.03	7.07136	7.28246e-09	-
TRINITY_DN56796_c0_g1	-	10.92	0.06	7.07101	1.61041e-11	-
TRINITY_DN52990_c0_g3	-	11.62	0.14	7.06851	7.57921e-10	-
TRINITY_DN32491_c1_g9	PYL4	3.45	0.02	7.06666	5.56973e-10	hypothetical protein GW17_00010299 [Ensete ventricosum]
TRINITY_DN44405_c0_g2	-	3.09	0.02	7.06502	0.000867687	-
TRINITY_DN46814_c1_g3	-	1.33	0.01	7.06415	3.46286e-06	-
TRINITY_DN44559_c0_g1	-	2.75	0.01	7.06374	1.16989e-07	-
TRINITY_DN56322_c1_g7	BAT1	8.93	0.06	7.05868	2.37987e-09	amino-acid permease BAT1 homolog [Ananas comosus]
TRINITY_DN35443_c0_g1	-	1.14	0	7.05671	0.000443014	-
TRINITY_DN44946_c0_g5	-	3.76	0.01	7.05369	2.06712e-05	-
TRINITY_DN55820_c0_g2	-	5.03	0	7.04961	0.000162218	-
TRINITY_DN47756_c0_g5	-	1.52	0	7.04538	0.000350754	-
TRINITY_DN40154_c4_g1	GLR2.9	22	0.12	7.04482	8.602e-15	glutamate receptor 2.8 [Cinnamomum micranthum f. kanehirae]
TRINITY_DN49207_c1_g5	-	7.59	0.04	7.04217	1.45955e-08	PREDICTED: glutamate receptor 2.8-like, partial [Tarenaya hassleriana]
TRINITY_DN38675_c1_g3	-	2.11	0.01	7.04027	2.19949e-05	PREDICTED: cytochrome P450 CYP73A100 [Elaeis guineensis]
TRINITY_DN34465_c2_g7	-	3.09	0.02	7.03973	6.54419e-09	-
TRINITY_DN37725_c1_g5	-	2.23	0.01	7.03765	3.66417e-06	-
TRINITY_DN50872_c3_g3	-	3.4	0.02	7.02177	9.62372e-10	-
TRINITY_DN47867_c0_g4	-	1.11	0	7.01064	3.61791e-06	-
TRINITY_DN39965_c2_g1	BHLH148	14.01	0.09	7.0078	3.42277e-13	transcription factor BHLH148-like [Phoenix dactylifera]
TRINITY_DN43884_c1_g1	OLE9	13.07	0.05	7.00446	2.10569e-08	glucan endo-1,3-beta-D-glucosidase-like [Panicum hallii]
TRINITY_DN40674_c0_g2	-	0.51	0	6.9975	0.000134683	hypothetical protein TSUD_248350 [Trifolium subterraneum]
TRINITY_DN51271_c1_g2	-	6.82	0.07	6.99543	0.000359392	-
TRINITY_DN37552_c0_g1	TYDC2	5.7	0.03	6.99286	4.37599e-09	PREDICTED: tyrosine/DOPA decarboxylase 2-like [Nelumbo nucifera]
TRINITY_DN47165_c1_g5	EMS1	13.41	0.09	6.9891	2.63799e-15	PREDICTED: probable serine/threonine-protein kinase At1g01540 [Elaeis guineensis]
TRINITY_DN48959_c1_g1	-	23.49	0.1	6.98758	1.62921e-06	-
TRINITY_DN50330_c0_g5	-	63.04	0.42	6.98375	2.28231e-21	PREDICTED: uncharacterized protein LOC105058510 [Elaeis guineensis]
TRINITY_DN41506_c2_g2	-	2.18	0	6.98276	0.00023658	-
TRINITY_DN49234_c0_g1	-	9.86	0.1	6.97986	9.21491e-08	-
TRINITY_DN38922_c0_g3	-	1.65	0	6.97867	0.000845662	-
TRINITY_DN34620_c1_g3	-	2.32	0	6.97789	0.000103533	-
TRINITY_DN44520_c1_g3	-	5.71	0.02	6.97485	1.21273e-05	-
TRINITY_DN33647_c0_g8	PKSB	0.76	0	6.97456	0.000357088	PREDICTED: type III polyketide synthase B [Nelumbo nucifera]
TRINITY_DN46258_c0_g2	-	11.52	0.06	6.96791	4.07312e-07	-
TRINITY_DN53676_c0_g1	At1g61340	394.96	3.31	6.96724	8.01275e-19	PREDICTED: F-box protein At1g61340-like [Ipomoea nil]
TRINITY_DN35328_c0_g3	CML14	11.17	0.08	6.95535	1.39299e-11	PREDICTED: probable calcium-binding protein CML14 [Musa acuminata subsp. malaccensis]
TRINITY_DN52612_c0_g7	OsI_35105	33.23	0.2	6.95498	2.70377e-09	Pyruvate kinase 2, cytosolic [Ananas comosus]
TRINITY_DN51336_c0_g3	-	1.11	0	6.9505	0.000325214	-
TRINITY_DN47268_c1_g3	-	2.01	0	6.94971	0.000323104	-
TRINITY_DN44589_c1_g3	-	9.11	0.06	6.94709	7.74349e-06	-
TRINITY_DN49507_c0_g2	-	32.43	0.26	6.94564	1.44953e-09	hypothetical protein ACMD2_27420 [Ananas comosus]
TRINITY_DN52604_c0_g1	-	13.16	0.04	6.94434	2.01793e-11	-
TRINITY_DN32016_c0_g1	-	12.44	0.09	6.94268	1.06314e-08	-
TRINITY_DN32898_c0_g4	TIFY9	26.23	0.2	6.93937	1.32465e-15	protein TIFY 9 [Jatropha curcas]
TRINITY_DN55519_c0_g7	-	1.96	0	6.93397	0.000173565	-
TRINITY_DN55234_c0_g3	-	3.39	0.02	6.92482	2.5221e-05	Protein of unknown function DUF1218 [Macleaya cordata]
TRINITY_DN40832_c0_g2	-	1.14	0	6.9223	0.000332707	-
TRINITY_DN44105_c0_g2	-	1.18	0	6.92215	0.000397132	PREDICTED: aspartyl protease family protein At5g10770-like [Elaeis guineensis]
TRINITY_DN51572_c2_g6	-	0.6	0	6.91107	0.000923417	-
TRINITY_DN37535_c1_g3	-	15.59	0.04	6.90875	3.90538e-06	PREDICTED: uncharacterized protein LOC109506201 [Elaeis guineensis]
TRINITY_DN47645_c0_g1	LBD38	22.36	0.14	6.90731	5.9281e-10	hypothetical protein B456_007G056300 [Gossypium raimondii]
TRINITY_DN52000_c0_g3	-	14.63	0.08	6.90403	5.18789e-06	-
TRINITY_DN51751_c1_g2	-	40.07	0.22	6.90402	1.79878e-07	monooxygenase 2 [Morus notabilis]
TRINITY_DN34721_c3_g3	-	2.09	0.02	6.90094	9.91538e-08	Transposon TX1 uncharacterized 149 kDa protein [Ananas comosus]
TRINITY_DN36685_c1_g2	-	7.12	0.05	6.899	1.04998e-05	chemocyanin [Brachypodium distachyon]
TRINITY_DN39258_c0_g2	HSR4	56.93	0.4	6.89889	2.00848e-08	AAA-ATPase At3g50940-like [Dendrobium catenatum]
TRINITY_DN48464_c0_g1	-	19.33	0.1	6.89602	3.61791e-06	-
TRINITY_DN36868_c1_g1	-	8.47	0.04	6.89498	5.41799e-09	Gag-protease-integrase-RT-RNaseH polyprotein [Cinnamomum micranthum f. kanehirae]
TRINITY_DN54965_c2_g1	-	44.44	0.58	6.89067	1.26015e-12	PREDICTED: uncharacterized protein LOC105039580 [Elaeis guineensis]
TRINITY_DN36899_c0_g1	-	12.94	0.09	6.88905	6.69238e-06	elicitor-responsive protein 1-like isoform X2 [Coffea arabica]
TRINITY_DN36127_c2_g6	-	6.12	0.04	6.88565	9.49787e-10	-
TRINITY_DN38447_c3_g4	-	2	0.01	6.88293	1.59421e-08	Transposon Tf2-2 polyprotein [Vitis vinifera]
TRINITY_DN33472_c1_g1	-	112.03	1.87	6.88063	9.06074e-15	-
TRINITY_DN52629_c0_g2	-	73.76	0.7	6.87902	8.89386e-11	uncharacterized protein LOC103722416 [Phoenix dactylifera]
TRINITY_DN32216_c1_g8	AZF2	54.36	0.38	6.87416	3.28829e-20	zinc finger protein ZAT10 [Phoenix dactylifera]
TRINITY_DN41155_c2_g1	-	6.75	0.05	6.87105	5.12232e-10	-
TRINITY_DN37896_c2_g1	-	3.75	0.02	6.8706	1.59758e-05	mannose-binding lectin [Cinnamomum micranthum f. kanehirae]
TRINITY_DN45137_c1_g7	-	1.69	0.01	6.86509	9.56654e-06	-
TRINITY_DN56184_c1_g1	XTH22	60.31	0.16	6.86025	2.29116e-07	PREDICTED: probable xyloglucan endotransglucosylase/hydrolase protein 23 [Eucalyptus grandis]
TRINITY_DN54029_c1_g3	-	13.78	0.09	6.8585	1.81346e-09	-
TRINITY_DN52501_c0_g3	-	3.17	0.02	6.84773	2.22929e-10	uncharacterized protein LOC113724429 [Coffea arabica]
TRINITY_DN55328_c0_g3	-	3.19	0	6.84287	0.000870672	PREDICTED: uncharacterized protein LOC104102526 [Nicotiana tomentosiformis]
TRINITY_DN49673_c0_g6	Os02g0255100	0.65	0	6.84019	0.000900723	probable protein phosphatase 2C 76 [Ziziphus jujuba]
TRINITY_DN45234_c0_g4	-	12.39	0.09	6.83785	3.86457e-05	-
TRINITY_DN44603_c0_g1	-	3.94	0.03	6.83583	2.19183e-07	hypothetical protein GW17_00020812 [Ensete ventricosum]
TRINITY_DN51696_c2_g6	-	1.04	0.01	6.83357	4.23196e-06	-
TRINITY_DN47414_c3_g7	-	2.78	0.02	6.82987	9.52909e-06	PREDICTED: serine/threonine-protein phosphatase 7 long form homolog [Erythranthe guttata]
TRINITY_DN32891_c1_g1	-	1.75	0	6.82562	0.000336146	-
TRINITY_DN38140_c0_g2	-	2.53	0.01	6.8175	3.86981e-06	-
TRINITY_DN32790_c0_g2	SBH2	207.43	1.71	6.8132	1.49893e-15	sphinganine C4-monooxygenase 1-like [Olea europaea var. sylvestris]
TRINITY_DN37183_c0_g1	-	1.82	0.01	6.80579	5.59086e-09	-
TRINITY_DN34814_c0_g3	VQ22	86.06	0.66	6.8021	1.02263e-11	PREDICTED: VQ motif-containing protein 22-like [Cucumis sativus]
TRINITY_DN52194_c0_g3	-	4.23	0.03	6.78251	7.33202e-11	hypothetical protein CTI12_AA335310 [Artemisia annua]
TRINITY_DN57209_c1_g8	-	0.87	0	6.78233	0.00061456	-
TRINITY_DN46837_c0_g1	-	18.72	0.09	6.77973	1.93148e-09	-
TRINITY_DN41496_c1_g2	WRKY41	8.8	0.06	6.77741	3.61531e-05	WRKY1 [Anthurium andraeanum]
TRINITY_DN42402_c2_g1	-	2.94	0.02	6.77608	2.9288e-05	uncharacterized protein LOC113786601 [Cicer arietinum]
TRINITY_DN44280_c0_g2	-	3.26	0.32	6.77188	1.1632e-08	Retrovirus-related Pol polyprotein from transposon TNT 1-94 [Apostasia shenzhenica]
TRINITY_DN51937_c0_g2	-	22.11	0.13	6.77125	5.20323e-07	-
TRINITY_DN47165_c1_g1	LECRK81	73.72	0.63	6.76561	8.73747e-18	PREDICTED: probable L-type lectin-domain containing receptor kinase S.5 [Musa acuminata subsp. malaccensis]
TRINITY_DN50408_c3_g3	-	6.98	0.05	6.76539	0.00059302	-
TRINITY_DN56023_c0_g2	GLR2.2	32.17	0.15	6.76208	2.62252e-12	hypothetical protein AQUCO_03100069v1 [Aquilegia coerulea]
TRINITY_DN39262_c0_g2	-	120.17	1.07	6.76129	6.9062e-16	-
TRINITY_DN45613_c1_g1	-	1.99	0.01	6.75871	0.000171634	-
TRINITY_DN40383_c0_g1	CYP710A11	64.18	0.49	6.75819	2.4733e-11	cytochrome P450 710A11-like [Phoenix dactylifera]
TRINITY_DN43548_c1_g3	-	0.93	0	6.75212	1.34981e-05	PREDICTED: uncharacterized protein LOC109157329 [Ipomoea nil]
TRINITY_DN33310_c2_g1	-	1.51	0.01	6.7404	0.000620854	-
TRINITY_DN38167_c0_g2	2MMP	57.26	0.51	6.73614	1.02986e-13	Metalloendoproteinase 2-MMP [Ananas comosus]
TRINITY_DN41670_c0_g3	HAK5	13.44	0.09	6.727	4.77089e-13	potassium transporter [Macleaya cordata]
TRINITY_DN46003_c1_g3	WRKY24	228.69	1.94	6.72051	7.48642e-23	PREDICTED: WRKY transcription factor WRKY24 [Elaeis guineensis]
TRINITY_DN44733_c0_g2	-	9.76	0.07	6.71848	4.99666e-07	-
TRINITY_DN34730_c2_g9	-	0.72	0	6.71599	0.000532876	Transposon TX1 uncharacterized 149 kDa protein [Vitis vinifera]
TRINITY_DN42194_c3_g3	-	3.47	0.02	6.7133	1.26545e-06	hypothetical protein CDL12_25970 [Handroanthus impetiginosus]
TRINITY_DN48097_c0_g1	BHLH41	3.67	0.07	6.70529	1.54352e-07	PREDICTED: putative transcription factor bHLH041 isoform X1 [Elaeis guineensis]
TRINITY_DN35855_c0_g2	-	98.47	0.81	6.70515	1.31526e-10	-
TRINITY_DN42674_c0_g2	NAC68	211.95	1.93	6.69589	2.4826e-13	PREDICTED: NAC domain-containing protein 68-like [Nelumbo nucifera]
TRINITY_DN42959_c0_g1	CRK10	27.59	0.32	6.68916	1.35855e-14	cysteine-rich receptor-like protein kinase 25 isoform X2 [Ananas comosus]
TRINITY_DN38717_c2_g4	-	4.82	0.04	6.68581	0.000193602	TPR repeat-containing thioredoxin TTL1-like [Phalaenopsis equestris]
TRINITY_DN56757_c0_g1	-	4.92	0.05	6.67853	1.15412e-05	-
TRINITY_DN56179_c0_g2	RKS1	2.09	0	6.67322	0.00076695	Serine/threonine protein kinase [Parasponia andersonii]
TRINITY_DN57350_c2_g2	-	7.75	0.06	6.67291	4.15547e-08	-
TRINITY_DN40852_c1_g1	CIPK4	15.17	0.13	6.66739	5.33025e-09	PREDICTED: CBL-interacting protein kinase 7-like [Elaeis guineensis]
TRINITY_DN53594_c0_g2	WRKY28	28.12	0.31	6.66566	1.48862e-12	probable WRKY transcription factor 71 [Prunus persica]
TRINITY_DN55371_c0_g6	ABCC6	27.59	0.22	6.65776	2.61364e-09	ABC transporter C family member 3-like isoform X2 [Phoenix dactylifera]
TRINITY_DN55079_c2_g1	-	90	0.96	6.65004	9.52192e-21	-
TRINITY_DN43850_c0_g1	-	231.64	1.98	6.64924	1.07371e-20	serine/threonine-protein phosphatase 7 long form homolog isoform X1 [Setaria italica]
TRINITY_DN43491_c0_g1	-	17.39	0.16	6.6455	9.1391e-14	uncharacterized protein LOC109724339 [Ananas comosus]
TRINITY_DN40797_c0_g1	TPS7	32.36	0.28	6.6426	1.84483e-19	probable alpha,alpha-trehalose-phosphate synthase [UDP-forming] 7 [Hevea brasiliensis]
TRINITY_DN57083_c1_g1	UGT85A24	824.06	4.73	6.62454	1.0789e-06	hypothetical protein BHM03_00004676 [Ensete ventricosum]
TRINITY_DN48540_c0_g5	PAL	37.42	0.42	6.6228	7.82155e-06	PREDICTED: phenylalanine ammonia-lyase-like [Musa acuminata subsp. malaccensis]
TRINITY_DN43752_c0_g7	-	14.61	0.13	6.61708	8.22069e-07	-
TRINITY_DN39208_c3_g2	-	1.42	0.01	6.61471	2.03221e-06	-
TRINITY_DN53720_c0_g3	-	2.3	0.02	6.61214	1.47221e-06	-
TRINITY_DN45995_c0_g1	-	1.49	0.04	6.61186	3.92546e-05	unknown protein [Oryza sativa Japonica Group]
TRINITY_DN32338_c0_g1	-	10.43	0.07	6.60833	1.20149e-11	-
TRINITY_DN40358_c0_g3	-	6.61	0.06	6.60335	3.77251e-09	-
TRINITY_DN50485_c0_g2	-	5.34	0.05	6.59247	2.43793e-11	-
TRINITY_DN42735_c0_g1	ABCC3	107.17	0.92	6.58889	2.53913e-13	ABC transporter C family member 3-like protein isoform X1 [Cinnamomum micranthum f. kanehirae]
TRINITY_DN47226_c1_g2	-	0.74	0	6.58772	3.21295e-05	-
TRINITY_DN49454_c1_g3	-	10.73	0.09	6.58489	3.60276e-05	-
TRINITY_DN41401_c0_g2	-	2.88	0.02	6.58099	1.16939e-05	-
TRINITY_DN38787_c4_g4	-	1.61	0.01	6.57645	6.80222e-06	-
TRINITY_DN45850_c0_g7	-	15.63	0.14	6.56649	1.92879e-11	hypothetical protein ACMD2_27420 [Ananas comosus]
TRINITY_DN48540_c0_g4	-	20.01	0.44	6.56523	3.86354e-05	phenylalanine ammonia-lyase-like protein [Cinnamomum micranthum f. kanehirae]
TRINITY_DN40275_c0_g1	DREB2B	42.95	0.4	6.56399	6.44694e-27	dehydration-responsive element-binding protein 2B-like isoform X2 [Phoenix dactylifera]
TRINITY_DN47413_c0_g6	APF2	31.63	0.32	6.56279	9.76549e-15	hypothetical protein AQUCO_02200185v1 [Aquilegia coerulea]
TRINITY_DN55547_c2_g4	PDC1	37.77	0.32	6.56087	1.24791e-09	hypothetical protein B296_00028394 [Ensete ventricosum]
TRINITY_DN56783_c1_g1	ABCC3	58.72	0.57	6.54724	2.74315e-12	PREDICTED: LOW QUALITY PROTEIN: ABC transporter C family member 3-like [Elaeis guineensis]
TRINITY_DN52582_c0_g5	TPS9	100.68	1.2	6.54469	1.85884e-08	probable alpha,alpha-trehalose-phosphate synthase [UDP-forming] 9, partial [Phoenix dactylifera]
TRINITY_DN43152_c0_g3	TPS11	31.76	0.29	6.54295	1.50161e-08	putative alpha,alpha-trehalose-phosphate synthase UDP-forming 9 [Cinnamomum micranthum f. kanehirae]
TRINITY_DN45525_c0_g5	-	23.54	0.55	6.54258	2.94277e-08	PREDICTED: uncharacterized protein LOC105043694 [Elaeis guineensis]
TRINITY_DN56023_c0_g1	GLR2.8	24.34	0.23	6.53784	4.56537e-09	Glutamate receptor 2.8 [Vitis vinifera]
TRINITY_DN57040_c3_g1	TPS5	45.71	0.41	6.52894	2.4729e-06	Alpha,alpha-trehalose-phosphate synthase [UDP-forming] 6 [Apostasia shenzhenica]
TRINITY_DN53322_c1_g5	At4g23740	1.66	0.01	6.5276	0.000347626	probable inactive receptor kinase At4g23740 isoform X1 [Phoenix dactylifera]
TRINITY_DN38997_c1_g4	LTL1	22.22	0.21	6.52733	4.14026e-05	GDSL esterase/lipase At5g33370-like [Asparagus officinalis]
TRINITY_DN35581_c1_g4	-	1.39	0.01	6.52327	2.08336e-06	-
TRINITY_DN56186_c0_g2	ABCC3	85.36	0.82	6.52144	8.1525e-13	ABC transporter C family member 3 [Ananas comosus]
TRINITY_DN53294_c0_g1	CRK26	16.39	0.16	6.52003	2.19957e-09	PREDICTED: cysteine-rich receptor-like protein kinase 10 [Elaeis guineensis]
TRINITY_DN46382_c0_g3	RLK5	16.87	0.13	6.5155	3.7294e-14	receptor-like protein kinase HSL1 [Phoenix dactylifera]
TRINITY_DN48562_c0_g1	-	21.33	0.13	6.50807	1.85618e-05	-
TRINITY_DN53282_c0_g1	-	1.64	0	6.50734	2.7673e-05	-
TRINITY_DN56118_c0_g1	MYB4	16.34	0.19	6.50552	1.44614e-10	transcription factor MYB4 [Ricinus communis]
TRINITY_DN56142_c1_g3	-	0.84	0.01	6.50139	1.46053e-05	uncharacterized protein LOC105420276 [Amborella trichopoda]
TRINITY_DN51764_c4_g3	-	1.7	0.01	6.49367	3.07348e-05	-
TRINITY_DN36473_c1_g9	-	7.81	0.07	6.49074	1.30104e-06	Protein of unknown function DUF668 [Macleaya cordata]
TRINITY_DN53974_c1_g2	-	865.67	16.24	6.4878	1.72834e-14	pathogenesis-related protein 1-like protein [Cinnamomum micranthum f. kanehirae]
TRINITY_DN48473_c0_g1	-	2.58	0.05	6.48733	1.39594e-06	-
TRINITY_DN46895_c2_g4	-	4.31	0.03	6.48514	1.7006e-07	-
TRINITY_DN54709_c1_g2	ARF11	5.2	0.04	6.48354	9.6248e-05	auxin response factor 11-like isoform X1 [Phoenix dactylifera]
TRINITY_DN47370_c2_g3	-	27.11	0.34	6.47225	4.22171e-06	-
TRINITY_DN53879_c2_g4	WRKY6	262.2	3.71	6.47077	9.47797e-24	hypothetical protein B296_00048738, partial [Ensete ventricosum]
TRINITY_DN42469_c0_g2	PUB21	4.12	0.04	6.46815	6.90075e-12	PREDICTED: U-box domain-containing protein 21-like [Elaeis guineensis]
TRINITY_DN41088_c0_g4	-	2.08	0.01	6.46561	1.99706e-06	-
TRINITY_DN40667_c0_g2	-	2.03	0.01	6.46147	0.000703877	PREDICTED: uncharacterized protein LOC105051482 [Elaeis guineensis]
TRINITY_DN56783_c0_g1	ABCC3	205.36	1.8	6.44962	5.35502e-14	ABC transporter C family member 3-like isoform X1 [Phoenix dactylifera]
TRINITY_DN43203_c0_g1	-	4.6	0.03	6.44587	4.88873e-07	-
TRINITY_DN54795_c0_g1	-	31.65	0.35	6.44101	7.08294e-08	L-ascorbate oxidase homolog [Citrus clementina]
TRINITY_DN45069_c0_g4	-	2.77	0.01	6.43694	2.59393e-07	-
TRINITY_DN41113_c1_g1	-	3.23	0.02	6.43608	5.51453e-05	-
TRINITY_DN33386_c2_g7	-	3.87	0.03	6.43575	5.59473e-06	-
TRINITY_DN53353_c0_g1	EXL1	68.58	1.11	6.42962	1.7796e-09	PREDICTED: protein EXORDIUM-like [Elaeis guineensis]
TRINITY_DN35067_c1_g5	VIT_05s0020g01820	136.05	1.53	6.41968	4.51282e-16	CASP-like protein [Actinidia chinensis var. chinensis]
TRINITY_DN45091_c1_g1	CYP704C1	9.13	0.08	6.41295	8.59772e-13	PREDICTED: cytochrome P450 704C1-like [Elaeis guineensis]
TRINITY_DN49790_c1_g2	-	2.02	0.02	6.41132	0.000201985	-
TRINITY_DN45634_c0_g5	-	7.72	0.05	6.40739	7.83798e-05	-
TRINITY_DN41826_c0_g1	AOX1A	67.43	0.82	6.40698	7.76218e-14	AOX [Anthurium andraeanum]
TRINITY_DN38398_c0_g2	-	1.28	0.01	6.40675	5.37449e-06	-
TRINITY_DN54214_c2_g1	TOGT1	386.79	6.06	6.40459	1.03438e-16	UDP-glucose-dependent flavonoid glucosyltransferase UGT703B1 [Crocus sativus]
TRINITY_DN34263_c1_g5	ERF017	14.68	0.17	6.40341	7.85781e-05	ethylene-responsive transcription factor ERF017-like [Phoenix dactylifera]
TRINITY_DN34814_c0_g1	-	10.27	0.14	6.39981	7.64496e-12	-
TRINITY_DN54173_c0_g5	-	186.14	2.02	6.39873	2.80209e-17	-
TRINITY_DN43791_c0_g9	-	1.7	0.01	6.39828	2.13519e-07	-
TRINITY_DN39893_c1_g9	-	39.14	0.42	6.39801	2.25187e-15	PREDICTED: uncharacterized protein LOC105032071 isoform X1 [Elaeis guineensis]
TRINITY_DN55917_c2_g1	-	50.79	0.53	6.39403	3.12008e-25	-
TRINITY_DN40976_c1_g6	-	1.41	0.01	6.39045	1.47026e-06	-
TRINITY_DN53738_c1_g1	SRO3	234.55	2.44	6.36288	1.75795e-12	probable inactive poly [ADP-ribose] polymerase SRO3 isoform X1 [Phoenix dactylifera]
TRINITY_DN40003_c2_g3	TSC10A	29.85	0.46	6.35722	1.01868e-07	3-dehydrosphinganine reductase TSC10A-like [Phoenix dactylifera]
TRINITY_DN44586_c0_g3	-	1.18	0.01	6.35125	2.00769e-06	-
TRINITY_DN40233_c3_g2	-	89.53	1.02	6.34897	1.04979e-21	PREDICTED: uncharacterized protein LOC103986672 [Musa acuminata subsp. malaccensis]
TRINITY_DN54461_c0_g1	LECRK3	23.4	0.16	6.3437	7.11517e-10	PREDICTED: LOW QUALITY PROTEIN: G-type lectin S-receptor-like serine/threonine-protein kinase LECRK4 [Elaeis guineensis]
TRINITY_DN39457_c0_g1	-	0.75	0.01	6.34182	7.45446e-06	-
TRINITY_DN44990_c0_g2	-	0.93	0.03	6.34059	8.88408e-06	-
TRINITY_DN51284_c3_g3	At3g28510	308.2	3.22	6.33885	6.64394e-27	PREDICTED: AAA-ATPase At3g50940-like [Nelumbo nucifera]
TRINITY_DN50469_c0_g4	-	4.26	0.93	6.33771	0.000157823	hypothetical protein CKAN_01943400 [Cinnamomum micranthum f. kanehirae]
TRINITY_DN56045_c2_g6	-	2.02	0.02	6.32813	7.63609e-05	uncharacterized protein LOC105158731 [Sesamum indicum]
TRINITY_DN56363_c0_g1	-	6.1	0.33	6.32501	3.05961e-06	-
TRINITY_DN32967_c1_g1	Os11g0547000	24.36	0.24	6.32043	1.47829e-13	putative LOV domain-containing protein [Curculigo sp. BC-2016]
TRINITY_DN32855_c1_g1	-	13.98	0.13	6.31794	7.48629e-06	monooxygenase 2 [Zea mays]
TRINITY_DN32762_c0_g1	At1g60420	5.14	0.07	6.31783	6.36786e-05	hypothetical protein GW17_00032336 [Ensete ventricosum]
TRINITY_DN53467_c3_g1	-	3.5	0.04	6.31685	1.05608e-06	-
TRINITY_DN51713_c2_g1	-	16.76	0.2	6.31008	1.821e-07	-
TRINITY_DN38112_c1_g1	-	20.15	0.23	6.3072	4.54645e-07	PREDICTED: acidic endochitinase-like [Juglans regia]
TRINITY_DN39500_c1_g4	-	28.62	0.26	6.30661	7.4261e-08	exocyst complex component EXO70H1-like [Carica papaya]
TRINITY_DN35306_c1_g1	-	1.73	0.02	6.30531	2.8312e-07	-
TRINITY_DN54173_c0_g1	-	146.99	1.37	6.29356	0.0003627	-
TRINITY_DN42960_c0_g4	-	2.3	0.06	6.2931	3.93441e-07	-
TRINITY_DN51108_c0_g2	-	6.96	0.09	6.29174	1.82147e-07	-
TRINITY_DN48851_c1_g9	-	9.63	0.08	6.29034	8.44375e-06	-
TRINITY_DN41296_c1_g6	ATL31	19.78	0.22	6.28238	2.69587e-14	PREDICTED: LOW QUALITY PROTEIN: E3 ubiquitin-protein ligase ATL31-like [Elaeis guineensis]
TRINITY_DN49309_c0_g1	-	6.96	0.13	6.28121	1.11968e-05	-
TRINITY_DN52010_c1_g2	NAC68	71.96	0.97	6.27851	4.80551e-09	NAC domain-containing protein 68-like [Phoenix dactylifera]
TRINITY_DN57040_c3_g2	TPS8	24.33	0.23	6.27535	2.13009e-13	PREDICTED: probable alpha,alpha-trehalose-phosphate synthase [UDP-forming] 9 [Elaeis guineensis]
TRINITY_DN46743_c0_g3	-	7.16	0.06	6.27487	0.00018151	-
TRINITY_DN40673_c1_g7	-	2.69	0.02	6.27334	2.79651e-06	-
TRINITY_DN36679_c1_g1	-	20.37	0.19	6.27064	2.33382e-05	uncharacterized protein LOC103701424 [Phoenix dactylifera]
TRINITY_DN39631_c1_g1	-	397.94	5.68	6.26921	7.8606e-07	-
TRINITY_DN46960_c1_g1	CRF3	44.67	0.48	6.26561	1.0456e-17	PREDICTED: ethylene-responsive transcription factor ERF119-like [Nelumbo nucifera]
TRINITY_DN44784_c1_g2	-	2.67	0.02	6.26415	1.18389e-07	-
TRINITY_DN48902_c0_g1	AAO	23.59	0.22	6.26272	1.8698e-09	Multicopper oxidase [Macleaya cordata]
TRINITY_DN37085_c1_g2	-	2.05	0.02	6.25534	2.32972e-05	-
TRINITY_DN56885_c1_g2	-	9.42	0.09	6.2415	7.00914e-10	-
TRINITY_DN48493_c0_g2	-	10.33	0.11	6.23473	9.27843e-09	-
TRINITY_DN57399_c1_g3	-	45.86	0.41	6.23333	5.68679e-07	-
TRINITY_DN56179_c0_g1	SRK	6.17	0.14	6.23202	5.76432e-09	PREDICTED: G-type lectin S-receptor-like serine/threonine-protein kinase B120 isoform X1 [Elaeis guineensis]
TRINITY_DN50233_c1_g2	NDA1	5.42	0.05	6.20922	1.60498e-05	hypothetical protein OsJ_24758 [Oryza sativa Japonica Group]
TRINITY_DN38412_c2_g1	-	31.3	0.44	6.20814	9.28534e-09	PREDICTED: L-ascorbate oxidase-like [Populus euphratica]
TRINITY_DN49519_c1_g10	Mtnd4	0.9	0.01	6.20703	2.64066e-05	NADH dehydrogenase subunit 4 (mitochondrion) [Roya obtusa]
TRINITY_DN37076_c2_g7	-	3.45	0.03	6.20347	3.8006e-05	-
TRINITY_DN34754_c0_g9	CML41	18.82	0.27	6.19813	8.39911e-06	LOW QUALITY PROTEIN: probable calcium-binding protein CML41 [Phoenix dactylifera]
TRINITY_DN52265_c0_g3	-	1.4	0.01	6.19481	1.99959e-05	-
TRINITY_DN50646_c0_g1	-	1.91	0.02	6.19431	5.36859e-05	unnamed protein product, partial [Vitis vinifera]
TRINITY_DN46115_c1_g1	-	0.58	0	6.18994	7.50528e-05	putative polyprotein [Cinnamomum micranthum f. kanehirae]
TRINITY_DN41001_c1_g6	-	1	0.01	6.18468	5.45354e-06	-
TRINITY_DN47371_c1_g3	-	9.12	0.06	6.18431	3.32163e-06	-
TRINITY_DN56885_c1_g1	-	1.11	0.01	6.18384	2.36532e-05	-
TRINITY_DN43508_c0_g1	-	1.36	0.01	6.18083	4.00945e-07	-
TRINITY_DN55953_c1_g3	-	1.82	0.02	6.1731	2.632e-05	-
TRINITY_DN48300_c0_g1	-	4.76	0.06	6.15878	3.26811e-09	-
TRINITY_DN32216_c1_g1	-	47.61	0.61	6.15607	3.86052e-08	zinc finger protein ZAT10 [Phoenix dactylifera]
TRINITY_DN56673_c1_g1	-	222.08	3.49	6.15269	1.18592e-15	PREDICTED: uncharacterized protein LOC105031992 [Elaeis guineensis]
TRINITY_DN38319_c0_g8	-	3.09	0.04	6.14924	1.31967e-07	Retrovirus-related Pol polyprotein from transposon TNT 1-94 [Vitis vinifera]
TRINITY_DN57425_c2_g3	-	8.82	0.1	6.14512	1.74873e-06	-
TRINITY_DN52941_c1_g2	-	0.84	0.01	6.14392	3.93921e-05	-
TRINITY_DN37165_c0_g1	RGLG2	5.07	0.06	6.14343	7.08275e-07	PREDICTED: E3 ubiquitin-protein ligase RGLG2-like isoform X1 [Elaeis guineensis]
TRINITY_DN38750_c0_g5	-	2.87	0.03	6.14216	5.14943e-07	-
TRINITY_DN46462_c0_g1	-	38.5	0.46	6.14147	1.2097e-05	-
TRINITY_DN50669_c0_g3	-	1.6	0.01	6.14143	0.000109604	-
TRINITY_DN44461_c1_g2	-	8.15	0.07	6.1355	4.85332e-05	-
TRINITY_DN39129_c1_g3	-	1.11	0.01	6.12747	1.70016e-05	-
TRINITY_DN32485_c1_g1	-	1.03	0.01	6.1272	5.068e-05	-
TRINITY_DN51702_c1_g1	-	474.68	6.67	6.12685	1.30633e-08	uncharacterized protein LOC103718575 [Phoenix dactylifera]
TRINITY_DN54661_c1_g1	-	32.67	0.44	6.12026	2.8007e-13	-
TRINITY_DN48219_c0_g2	-	16.41	0.35	6.12	3.17537e-05	-
TRINITY_DN45815_c0_g5	-	58.13	0.69	6.11907	8.34792e-08	-
TRINITY_DN48285_c0_g1	-	2.99	0.05	6.11105	2.43901e-05	-
TRINITY_DN34211_c1_g2	-	2.12	0.02	6.10918	0.000176996	uncharacterized protein LOC113461697, partial [Phoenix dactylifera]
TRINITY_DN51839_c0_g3	TPS8	65.13	0.87	6.10595	2.28422e-10	putative alpha,alpha-trehalose-phosphate synthase [UDP-forming] 9 [Capsicum annuum]
TRINITY_DN54565_c0_g4	-	377.86	5.05	6.10263	5.96232e-17	PREDICTED: glutathione transferase GST 23-like [Elaeis guineensis]
TRINITY_DN46041_c0_g3	NAC100	23.28	0.33	6.10166	9.37196e-18	PREDICTED: NAC domain-containing protein 72-like [Nelumbo nucifera]
TRINITY_DN36846_c1_g6	-	0.64	0.01	6.09829	0.000859472	hypothetical protein BVC80_1395g21 [Macleaya cordata]
TRINITY_DN37982_c1_g1	-	14.6	0.13	6.09754	1.56885e-08	-
TRINITY_DN56891_c2_g1	-	5	0.01	6.09573	0.000123471	hypothetical protein VITISV_038689 [Vitis vinifera]
TRINITY_DN36793_c2_g4	TAR3	3.97	0.05	6.09417	1.4584e-05	PREDICTED: tryptophan aminotransferase-related protein 3-like [Elaeis guineensis]
TRINITY_DN55957_c0_g3	-	15.26	0.23	6.09195	1.09214e-10	-
TRINITY_DN54565_c0_g1	-	220.34	2.98	6.09183	1.36688e-17	hypothetical protein B296_00013904 [Ensete ventricosum]
TRINITY_DN51445_c0_g1	HSP26-A	408.31	6.18	6.09009	5.0007e-11	GST_C domain-containing protein/GST_N_3 domain-containing protein [Cinnamomum micranthum f. kanehirae]
TRINITY_DN47163_c1_g1	-	1.32	0.01	6.08678	2.17598e-05	-
TRINITY_DN50801_c4_g3	-	0.87	0.01	6.08585	1.63706e-05	PREDICTED: uncharacterized protein LOC108999235 [Juglans regia]
TRINITY_DN56054_c1_g1	TPS7	25.21	1.66	6.08222	2.63582e-11	hypothetical protein AQUCO_03900035v1 [Aquilegia coerulea]
TRINITY_DN47993_c1_g2	-	6.47	0.04	6.08	8.77879e-09	-
TRINITY_DN32249_c1_g6	-	2.05	0.02	6.07994	0.000184815	-
TRINITY_DN48405_c0_g1	AMY1.3	8.04	0.17	6.07285	0.000512607	alpha-amylase isozyme 3D-like [Phoenix dactylifera]
TRINITY_DN51523_c0_g2	-	10.45	0.11	6.07207	1.19351e-05	-
TRINITY_DN50707_c0_g3	-	1.4	0.01	6.07158	3.94232e-06	-
TRINITY_DN43530_c0_g4	-	1.17	0.01	6.07071	4.04813e-05	Retrovirus-related Pol polyprotein from transposon TNT 1-94 [Apostasia shenzhenica]
TRINITY_DN35189_c0_g1	-	1.66	0.02	6.07003	8.15785e-06	-
TRINITY_DN33797_c2_g2	-	13.44	0.14	6.06784	0.000649932	-
TRINITY_DN38952_c0_g5	-	2.58	0.03	6.0627	4.59777e-05	-
TRINITY_DN40447_c1_g2	-	6.27	0.11	6.06183	2.13388e-06	-
TRINITY_DN45227_c0_g1	-	44.43	0.55	6.05626	1.694e-17	-
TRINITY_DN41296_c1_g2	-	6.99	0.07	6.05565	1.42711e-07	-
TRINITY_DN40992_c0_g1	-	222.91	2.8	6.04986	6.95484e-09	hypothetical protein GW17_00046356 [Ensete ventricosum]
TRINITY_DN51204_c0_g3	-	0.79	0.01	6.04338	1.42457e-05	-
TRINITY_DN45087_c0_g1	-	1.31	0.01	6.04316	1.17734e-06	-
TRINITY_DN52357_c0_g2	MA4_106O17.52	18.11	0.26	6.04209	3.85221e-08	CASP-like protein 1D1 [Phoenix dactylifera]
TRINITY_DN57008_c1_g1	FAD7	57.03	0.79	6.04044	2.02183e-18	omega-3 fatty acid desaturase [Zostera marina]
TRINITY_DN48695_c0_g1	RGA3	16.91	0.27	6.03958	2.42889e-08	PREDICTED: putative disease resistance RPP13-like protein 1 [Elaeis guineensis]
TRINITY_DN47558_c1_g3	-	8.92	0.1	6.03819	9.14162e-06	-
TRINITY_DN41919_c2_g4	-	4.19	0.03	6.03783	4.18208e-07	-
TRINITY_DN51057_c0_g1	-	2.45	0.01	6.03768	2.09285e-06	-
TRINITY_DN45841_c0_g2	-	53.34	0.83	6.03748	4.47465e-10	Universal stress protein [Parasponia andersonii]
TRINITY_DN55855_c0_g1	-	6.36	0.31	6.03408	1.74685e-08	hypothetical protein F511_15285 [Dorcoceras hygrometricum]
TRINITY_DN34366_c0_g3	-	2.77	0.02	6.0327	0.000561263	-
TRINITY_DN35632_c1_g1	-	2.48	0.03	6.02768	5.97012e-05	-
TRINITY_DN45526_c0_g4	CjBAp12	12.93	0.54	6.02394	5.41262e-05	EG45-like domain containing protein [Manihot esculenta]
TRINITY_DN55351_c1_g1	CRK10	20.43	0.87	6.02244	5.02222e-12	PREDICTED: cysteine-rich receptor-like protein kinase 10 [Elaeis guineensis]
TRINITY_DN39821_c0_g3	-	2.39	0.02	6.02196	0.000548969	-
TRINITY_DN38435_c0_g4	-	22.01	0.29	6.0204	9.74523e-15	putative transmembrane protein [Cinnamomum micranthum f. kanehirae]
TRINITY_DN51906_c0_g1	TOGT1	451.28	5.97	6.01723	1.53495e-12	scopoletin glucosyltransferase-like [Asparagus officinalis]
TRINITY_DN31667_c0_g1	CRRSP55	2.1	0.02	6.01681	2.59472e-06	cysteine-rich repeat secretory protein 55-like [Phoenix dactylifera]
TRINITY_DN39500_c1_g2	Rv2859c	10.07	0.16	6.01081	5.93642e-06	PREDICTED: putative glutamine amidotransferase PB2B2.05 [Nelumbo nucifera]
TRINITY_DN40858_c0_g6	-	6.47	0.06	6.00589	2.1833e-06	-
TRINITY_DN31730_c0_g1	-	17.07	0.28	6.00451	1.83275e-06	-
TRINITY_DN54796_c1_g2	HIPP39	230.38	2.71	6.00378	2.16377e-22	PREDICTED: FK506-binding protein 4-like [Nelumbo nucifera]
TRINITY_DN39416_c2_g2	LECRK91	6.45	0.09	6.00346	4.50858e-07	hypothetical protein B296_00030466 [Ensete ventricosum]
TRINITY_DN51855_c0_g2	-	2.15	0.02	5.99896	4.4746e-05	-
TRINITY_DN54131_c0_g2	ABCB21	17.21	0.25	5.99724	4.45977e-16	ABC transporter B family member 4-like, partial [Phoenix dactylifera]
TRINITY_DN45219_c0_g1	-	15.68	0.23	5.99503	4.81679e-09	uncharacterized protein LOC103718300 [Phoenix dactylifera]
TRINITY_DN44879_c2_g6	-	2.4	0.09	5.99149	0.000434874	-
TRINITY_DN34986_c2_g3	-	0.67	0.01	5.99079	1.72916e-05	-
TRINITY_DN33185_c1_g10	-	11.02	0.13	5.98744	1.06507e-05	-
TRINITY_DN38580_c1_g3	-	4.29	0.05	5.98314	1.46868e-07	Potassium channel AKT6 [Apostasia shenzhenica]
TRINITY_DN37286_c0_g4	At4g22030	0.86	0.01	5.98232	3.99468e-05	probable F-box protein At4g22030 [Phoenix dactylifera]
TRINITY_DN36886_c1_g2	-	1.17	0.01	5.98212	0.000382863	-
TRINITY_DN52060_c1_g8	TIFY10B	330.62	5.24	5.97663	4.01797e-17	protein TIFY 10B isoform X1 [Manihot esculenta]
TRINITY_DN43487_c1_g6	-	1.24	0.01	5.97272	0.000363483	-
TRINITY_DN47183_c5_g1	-	2.53	0.04	5.9719	1.47487e-08	-
TRINITY_DN49917_c2_g1	-	15.26	0.19	5.9717	2.90043e-11	-
TRINITY_DN36834_c1_g1	SSL3	5.69	0.08	5.97139	4.64821e-10	protein STRICTOSIDINE SYNTHASE-LIKE 3-like [Phoenix dactylifera]
TRINITY_DN37372_c1_g9	HIPP47	12.32	0.17	5.97119	4.81679e-09	heavy metal-associated isoprenylated plant protein 47 [Populus trichocarpa]
TRINITY_DN55011_c3_g4	-	2.29	0.03	5.96861	9.12992e-10	phosphatidylinositol:ceramide inositolphosphotransferase isoform X2 [Phoenix dactylifera]
TRINITY_DN37962_c0_g2	-	3.13	0.03	5.96834	6.00583e-05	-
TRINITY_DN52726_c1_g2	At5g41330	182.41	2.74	5.96814	6.68973e-18	BTB/POZ domain-containing protein At5g41330-like [Phoenix dactylifera]
TRINITY_DN52795_c0_g6	-	17.39	0.31	5.96673	1.00715e-09	-
TRINITY_DN53435_c0_g3	-	1.59	0.02	5.96546	7.38944e-06	-
TRINITY_DN52619_c3_g1	cysG	8.18	0.09	5.9644	1.89979e-05	hypothetical protein B296_00038828 [Ensete ventricosum]
TRINITY_DN55555_c0_g4	-	1.18	0.13	5.96355	1.75873e-07	-
TRINITY_DN47756_c0_g8	-	3.94	0.04	5.96203	8.6978e-06	-
TRINITY_DN41774_c2_g1	SBH2	17.8	0.23	5.96006	5.22807e-06	Putative acid phosphatase, identical [Solanum demissum]
TRINITY_DN43157_c1_g2	CAD6	172.91	2.62	5.95823	2.47666e-06	PREDICTED: probable cinnamyl alcohol dehydrogenase 6 [Nelumbo nucifera]
TRINITY_DN40893_c0_g2	TYRAAT2	20.67	4.77	5.95806	1.28469e-06	Arogenate dehydrogenase 2, chloroplastic, partial [Ananas comosus]
TRINITY_DN55824_c0_g4	-	0.83	0.01	5.95412	1.72086e-07	uncharacterized protein LOC113720463 [Coffea arabica]
TRINITY_DN35049_c1_g6	-	9.72	0.12	5.9498	3.8187e-06	-
TRINITY_DN45697_c0_g6	-	4.28	0.08	5.94687	2.20277e-09	transmembrane protein, putative [Medicago truncatula]
TRINITY_DN36729_c0_g1	MIMI_L728	198.25	2.99	5.94627	6.32127e-18	uncharacterized protein A4U43_C07F2850 [Asparagus officinalis]
TRINITY_DN54651_c0_g1	At1g78530	19.03	0.26	5.94215	1.48179e-08	receptor-like serine/threonine-protein kinase At1g78530 isoform X1 [Phoenix dactylifera]
TRINITY_DN47919_c0_g1	-	0.67	0.01	5.93644	5.24313e-05	-
TRINITY_DN53827_c0_g7	-	0.92	0.01	5.93382	0.00023246	-
TRINITY_DN43640_c1_g1	-	46.23	0.6	5.93237	3.06838e-12	PREDICTED: uncharacterized protein LOC105060063 [Elaeis guineensis]
TRINITY_DN57009_c0_g1	B120	2.87	0.04	5.92861	6.22229e-07	PREDICTED: G-type lectin S-receptor-like serine/threonine-protein kinase B120 [Nelumbo nucifera]
TRINITY_DN54173_c0_g3	-	53.14	0.74	5.92721	3.33692e-14	-
TRINITY_DN48164_c2_g4	HISN2	1.69	0.02	5.92569	0.000369786	Phosphoribosyl-ATP diphosphatase [Handroanthus impetiginosus]
TRINITY_DN39201_c0_g2	-	232.44	3.78	5.92313	1.15493e-11	-
TRINITY_DN43050_c0_g3	-	1.38	0.02	5.92163	0.000101001	-
TRINITY_DN46269_c0_g2	-	5.92	0.08	5.91749	8.68292e-09	-
TRINITY_DN50883_c1_g2	LRK10L-1.4	52.39	0.78	5.91546	3.86119e-19	PREDICTED: LEAF RUST 10 DISEASE-RESISTANCE LOCUS RECEPTOR-LIKE PROTEIN KINASE-like 1.2 isoform X1 [Elaeis guineensis]
TRINITY_DN55358_c0_g1	-	0.75	0.01	5.91506	8.48763e-07	-
TRINITY_DN54326_c0_g2	-	0.8	0.01	5.90706	0.000166625	-
TRINITY_DN52390_c3_g5	AZF1	118.63	1.66	5.9047	7.42046e-21	zinc-finger protein, partial [Elaeis guineensis]
TRINITY_DN50121_c1_g3	-	2.49	0.03	5.9035	4.04731e-05	-
TRINITY_DN55780_c2_g2	-	5.67	0.07	5.90333	6.22229e-07	-
TRINITY_DN39337_c0_g7	-	8.57	0.13	5.90102	2.29039e-05	-
TRINITY_DN45483_c0_g1	SAUR64	2.91	0.03	5.8981	2.3236e-06	putative SAUR-like auxin-responsive protein family [Cinnamomum micranthum f. kanehirae]
TRINITY_DN40931_c0_g1	At5g13200	96.55	1.49	5.89687	6.72223e-21	GEM-like protein 5 [Phoenix dactylifera]
TRINITY_DN56977_c2_g2	CYP72A14	191.9	3.24	5.89677	2.95634e-21	cytochrome P450 CYP72A219-like [Phoenix dactylifera]
TRINITY_DN48950_c1_g2	-	3.69	0.04	5.89565	0.00011681	-
TRINITY_DN44561_c1_g1	-	100.65	1.63	5.88747	3.58925e-15	uncharacterized protein LOC103723376 [Phoenix dactylifera]
TRINITY_DN48234_c1_g1	-	5.17	0.04	5.88639	1.49787e-05	-
TRINITY_DN43752_c0_g3	PPCA1	12.11	0.18	5.88624	0.000146432	phosphoenolpyruvate carboxylase, isoform 1, partial [Euphorbia tirucalli]
TRINITY_DN53248_c0_g7	-	0.99	0.01	5.88528	0.00016899	uncharacterized protein LOC113271870 [Papaver somniferum]
TRINITY_DN39188_c0_g1	-	19.93	0.2	5.88259	0.000107665	-
TRINITY_DN37114_c2_g2	-	1.19	0.01	5.88087	4.19494e-05	-
TRINITY_DN53334_c0_g1	-	25.55	0.3	5.88066	1.11875e-06	uncharacterized protein LOC103696925 [Phoenix dactylifera]
TRINITY_DN39029_c1_g4	TSA1	16.52	0.21	5.87679	6.31481e-06	tryptophan synthase alpha chain [Ricinus communis]
TRINITY_DN34970_c0_g9	-	0.74	0.01	5.87546	3.24095e-05	-
TRINITY_DN39974_c0_g1	-	4.6	0.08	5.87287	3.09798e-06	-
TRINITY_DN36151_c2_g4	-	1.31	0.01	5.87065	0.000541498	-
TRINITY_DN34466_c0_g2	WRKY71	29.75	1.7	5.87002	3.27428e-09	probable WRKY transcription factor 50 isoform X1 [Sorghum bicolor]
TRINITY_DN44153_c0_g1	-	2.25	0.03	5.86904	3.37919e-08	-
TRINITY_DN54747_c1_g2	-	2.31	0.28	5.86755	4.59731e-08	PREDICTED: uncharacterized protein LOC103979906 [Musa acuminata subsp. malaccensis]
TRINITY_DN57111_c1_g4	SOX	30.7	0.4	5.86484	1.99139e-08	hypothetical protein AQUCO_01100179v1 [Aquilegia coerulea]
TRINITY_DN50611_c1_g1	-	0.57	0.01	5.86295	0.000132513	uncharacterized protein LOC106865512 [Brachypodium distachyon]
TRINITY_DN41983_c1_g1	-	1.53	0.02	5.86114	0.000347058	-
TRINITY_DN52450_c0_g1	At4g23740	3.57	0.05	5.86113	5.07263e-05	PREDICTED: probable inactive receptor kinase At4g23740 [Elaeis guineensis]
TRINITY_DN48089_c0_g1	-	13.06	0.19	5.86043	1.45405e-07	-
TRINITY_DN51377_c2_g2	-	3.02	0.05	5.85978	9.68577e-05	-
TRINITY_DN48021_c0_g1	GLIP1	29.14	0.41	5.85836	2.34568e-08	hypothetical protein GW17_00053931 [Ensete ventricosum]
TRINITY_DN55537_c1_g6	-	4.73	0.06	5.85157	5.068e-05	-
TRINITY_DN33235_c0_g2	-	2.91	0.11	5.84772	0.00024032	-
TRINITY_DN56453_c0_g1	-	0.68	0.01	5.84642	1.24959e-06	-
TRINITY_DN53543_c0_g4	-	3.61	0.05	5.84188	7.15195e-05	-
TRINITY_DN34301_c0_g10	-	13.72	0.18	5.84172	7.72603e-05	-
TRINITY_DN52390_c3_g2	ZAT6	169.72	2.73	5.83879	5.22754e-09	zinc-finger protein, partial [Elaeis guineensis]
TRINITY_DN34898_c3_g1	-	2.35	0.03	5.83661	0.000181921	-
TRINITY_DN40067_c1_g4	-	4.3	0.01	5.83495	1.83866e-06	-
TRINITY_DN37041_c1_g1	-	4.76	0.13	5.83469	3.34625e-07	-
TRINITY_DN32917_c5_g1	TIC214	1.44	0.01	5.83184	3.01538e-05	Ycf1 [Lemna minor]
TRINITY_DN55121_c0_g1	At4g20820	61.8	0.98	5.83183	2.52214e-05	PREDICTED: berberine bridge enzyme-like 18 [Elaeis guineensis]
TRINITY_DN46462_c0_g2	-	22.87	0.38	5.82911	3.79113e-12	PREDICTED: uncharacterized protein LOC105116833 [Populus euphratica]
TRINITY_DN50549_c1_g2	-	2.62	0.03	5.82588	0.000735553	-
TRINITY_DN37800_c0_g1	-	2.34	0.01	5.82575	6.47311e-05	-
TRINITY_DN54075_c0_g1	ATL60	63.12	0.85	5.82556	5.76499e-11	RING-H2 finger protein ATL3 [Cinnamomum micranthum f. kanehirae]
TRINITY_DN43856_c1_g3	-	1.82	0.04	5.81807	3.82229e-05	Transposon TX1 uncharacterized 149 kDa protein [Vitis vinifera]
TRINITY_DN45466_c0_g1	MYB4	6.93	0.08	5.81219	5.92852e-07	PREDICTED: myb-related protein Myb4 [Elaeis guineensis]
TRINITY_DN35642_c1_g1	-	2.03	0.01	5.81214	0.000316544	-
TRINITY_DN42457_c0_g2	-	0.75	0.01	5.81014	0.000108268	-
TRINITY_DN34727_c1_g6	-	0.76	0.01	5.80783	0.000137249	PREDICTED: uncharacterized protein LOC105352880 [Fragaria vesca subsp. vesca]
TRINITY_DN40934_c0_g1	-	215.71	3.48	5.80751	3.17047e-18	PREDICTED: protein TIFY 10a [Elaeis guineensis]
TRINITY_DN35869_c0_g5	-	2.07	0.03	5.80501	0.000201607	-
TRINITY_DN36793_c2_g6	-	14.13	0.25	5.79989	8.77329e-06	probable serine/threonine-protein kinase PIX13 [Oryza sativa Japonica Group]
TRINITY_DN41042_c1_g2	CYP71A1	17.61	0.24	5.79801	1.95773e-09	cytochrome P450 71A1-like [Asparagus officinalis]
TRINITY_DN36701_c5_g2	-	2.31	0.03	5.79564	0.00012113	-
TRINITY_DN54081_c2_g2	PCR8	103.62	1.82	5.79266	1.75407e-11	PREDICTED: protein PLANT CADMIUM RESISTANCE 8 [Elaeis guineensis]
TRINITY_DN57057_c2_g1	-	366.98	9.92	5.79126	1.55178e-18	-
TRINITY_DN39960_c1_g6	-	2.35	0.02	5.79076	0.000401476	-
TRINITY_DN51263_c3_g1	At1g65750	0.54	0.01	5.79042	9.27594e-05	Putative ribonuclease H protein At1g65750 family [Cajanus cajan]
TRINITY_DN49760_c0_g1	WRKY70	186.63	8.36	5.79011	5.50423e-08	PREDICTED: probable WRKY transcription factor 70 [Musa acuminata subsp. malaccensis]
TRINITY_DN51252_c2_g4	-	2.14	0.01	5.78742	4.76055e-05	-
TRINITY_DN36284_c0_g3	TPS9	55.86	0.87	5.78228	1.07734e-08	PREDICTED: LOW QUALITY PROTEIN: probable alpha,alpha-trehalose-phosphate synthase [UDP-forming] 9 [Elaeis guineensis]
TRINITY_DN45230_c0_g1	-	1.21	0.01	5.78181	9.33179e-05	-
TRINITY_DN56093_c0_g6	-	1.52	0.02	5.78061	0.000612964	-
TRINITY_DN39703_c2_g3	-	3.08	0.05	5.78043	7.53341e-06	uncharacterized protein LOC103722767 [Phoenix dactylifera]
TRINITY_DN55203_c0_g5	-	36.07	5.42	5.77662	3.0989e-07	-
TRINITY_DN37642_c1_g1	-	3.7	0.08	5.7761	8.79339e-05	-
TRINITY_DN52096_c1_g3	-	9.08	0.11	5.77384	0.000327082	-
TRINITY_DN39603_c0_g6	-	15.1	0.27	5.77006	2.99431e-11	-
TRINITY_DN43058_c0_g6	-	0.69	0.01	5.77001	0.00078939	-
TRINITY_DN39264_c0_g6	-	1.22	0.01	5.76898	0.000131381	-
TRINITY_DN53389_c0_g5	-	1.21	0.02	5.76205	3.86971e-06	-
TRINITY_DN41511_c0_g2	-	8.67	0.15	5.76167	9.42339e-09	Protein BYPASS-related [Cinnamomum micranthum f. kanehirae]
TRINITY_DN45891_c0_g1	-	1.13	0.01	5.75946	0.000102325	aluminum-activated malate transporter 2 [Morus notabilis]
TRINITY_DN54959_c2_g1	-	2.69	0.02	5.75614	5.5711e-06	-
TRINITY_DN50635_c0_g2	-	1.66	0.03	5.75414	0.000117659	-
TRINITY_DN49476_c0_g5	HMA5	23.82	0.42	5.75151	9.10345e-12	PREDICTED: probable copper-transporting ATPase HMA5 [Elaeis guineensis]
TRINITY_DN35617_c1_g1	-	4.82	0.07	5.75108	1.53567e-09	-
TRINITY_DN54048_c0_g3	-	1.13	0.01	5.74851	8.95154e-05	-
TRINITY_DN38614_c0_g1	-	9.68	0.16	5.7463	3.32592e-05	-
TRINITY_DN41201_c2_g1	-	1.67	0.4	5.74607	2.01484e-06	-
TRINITY_DN51298_c0_g1	-	59.79	1.49	5.74372	3.81393e-18	EEIG1/EHBP1 N-terminal domain [Macleaya cordata]
TRINITY_DN47470_c1_g4	-	1082.87	18.12	5.74041	5.94856e-16	major allergen Pru ar 1-like [Ananas comosus]
TRINITY_DN35572_c1_g3	-	1.76	0.02	5.7404	0.00078405	-
TRINITY_DN38560_c3_g4	-	3.34	0.03	5.73907	0.000568639	-
TRINITY_DN47811_c1_g1	-	1.3	0.01	5.73809	3.97545e-06	uncharacterized protein LOC103717641 [Phoenix dactylifera]
TRINITY_DN38224_c1_g1	-	0.87	0.01	5.73069	8.56772e-05	-
TRINITY_DN54816_c0_g3	SD18	10.91	0.1	5.72851	1.00425e-06	G-type lectin S-receptor-like serine/threonine-protein kinase At4g27290 isoform X2 [Durio zibethinus]
TRINITY_DN43022_c3_g1	-	1.26	0.01	5.72837	0.000120709	PREDICTED: uncharacterized protein LOC103974994 isoform X1 [Musa acuminata subsp. malaccensis]
TRINITY_DN56615_c0_g4	-	3.78	0.05	5.72793	0.000424018	-
TRINITY_DN46613_c0_g2	COL15	11.43	0.19	5.72685	1.47687e-07	zinc finger protein CONSTANS-LIKE 13-like [Phoenix dactylifera]
TRINITY_DN32307_c0_g1	-	4.63	0.07	5.72449	5.79947e-06	-
TRINITY_DN46108_c2_g3	-	1.04	0.01	5.72096	9.61007e-05	-
TRINITY_DN56031_c1_g1	-	48.43	0.71	5.71794	1.694e-17	PREDICTED: uncharacterized protein LOC104454391 [Eucalyptus grandis]
TRINITY_DN33694_c0_g4	-	2.41	0.02	5.71372	0.00046678	-
TRINITY_DN31434_c0_g1	VAMP725	25.54	0.38	5.71213	2.32115e-06	vesicle-associated membrane protein [Solanum lycopersicum]
TRINITY_DN52346_c0_g4	-	0.9	0.01	5.71007	2.76826e-05	-
TRINITY_DN52167_c0_g2	-	2	0.03	5.70622	0.000344835	-
TRINITY_DN56825_c2_g3	-	0.43	0	5.70574	0.000271929	hypothetical protein MA16_Dca028270 [Dendrobium catenatum]
TRINITY_DN39349_c0_g1	-	8.67	0.1	5.70571	7.58017e-06	-
TRINITY_DN49564_c2_g1	-	24.76	0.37	5.70529	1.96111e-09	-
TRINITY_DN38285_c2_g2	-	4.62	0.01	5.70332	2.63079e-06	-
TRINITY_DN45991_c3_g3	-	1.47	0.02	5.70034	3.47832e-07	-
TRINITY_DN54895_c1_g3	GNS1	154.03	2.73	5.69796	8.23647e-07	PREDICTED: glucan endo-1,3-beta-glucosidase-like [Elaeis guineensis]
TRINITY_DN36338_c0_g1	-	7.74	0.12	5.69739	2.49536e-09	-
TRINITY_DN36793_c2_g1	PIX13	64.17	1.27	5.69094	1.05603e-10	probable serine/threonine-protein kinase PIX13 [Phoenix dactylifera]
TRINITY_DN46719_c0_g1	-	32.86	0.61	5.68998	1.79389e-10	-
TRINITY_DN54224_c0_g2	WRKY22	18.96	0.4	5.6862	6.48196e-05	WRKY transcription factor 22 [Vitis vinifera]
TRINITY_DN57057_c2_g2	-	368.32	8.6	5.68464	2.28231e-21	unknown [Picea sitchensis]
TRINITY_DN33719_c0_g4	IAA13	2.32	0.04	5.68336	7.81281e-05	auxin-responsive protein IAA12-like protein [Cinnamomum micranthum f. kanehirae]
TRINITY_DN51662_c0_g4	-	5.62	0.13	5.67981	4.34421e-05	-
TRINITY_DN50456_c2_g1	-	3.39	0.04	5.67718	0.000527251	-
TRINITY_DN39571_c0_g1	-	21.89	0.38	5.67183	3.24922e-10	-
TRINITY_DN51871_c2_g3	pol	0.29	0	5.66668	2.05768e-05	PREDICTED: uncharacterized protein LOC105955856 [Erythranthe guttata]
TRINITY_DN45087_c0_g2	-	5.88	0.09	5.66502	4.2776e-06	-
TRINITY_DN37042_c0_g4	-	1.7	0.01	5.66379	0.000138294	-
TRINITY_DN51911_c1_g6	-	2.08	0.03	5.66356	5.09759e-05	-
TRINITY_DN51398_c0_g4	VIT_06s0061g00120	98.11	1.84	5.66233	2.19965e-06	Glucan endo-1,3-beta-glucosidase, acidic isoform [Ananas comosus]
TRINITY_DN31393_c0_g1	-	2.46	0.03	5.66192	0.000137768	-
TRINITY_DN36515_c0_g1	-	0.46	0.01	5.6607	7.97643e-05	LINE-1 retrotransposable element ORF2 protein [Glycine soja]
TRINITY_DN36231_c3_g5	HSFA3	350.76	6.42	5.65948	1.07537e-15	hypothetical protein B296_00026357 [Ensete ventricosum]
TRINITY_DN46393_c0_g1	-	1.39	0.01	5.65923	9.69934e-05	-
TRINITY_DN47476_c0_g1	-	7.27	0.09	5.65789	5.12164e-10	uncharacterized protein LOC103716566 [Phoenix dactylifera]
TRINITY_DN48909_c1_g3	-	2.8	0.04	5.65665	6.89187e-05	-
TRINITY_DN37172_c0_g6	-	1.59	0.02	5.65397	0.000153537	putative RNA-directed DNA polymerase, eukaryota [Helianthus annuus]
TRINITY_DN52060_c1_g4	-	233.13	3.9	5.65236	5.87412e-13	protein TIFY 10A-like [Hevea brasiliensis]
TRINITY_DN42359_c1_g8	-	1.45	0.02	5.6518	0.000218321	-
TRINITY_DN42226_c0_g1	-	58.08	1.27	5.64902	5.50486e-09	uncharacterized protein LOC107415581 [Ziziphus jujuba]
TRINITY_DN40121_c0_g2	-	1.48	0.02	5.64404	2.49497e-06	-
TRINITY_DN53010_c1_g1	-	27.8	0.77	5.64351	1.27328e-11	-
TRINITY_DN41464_c4_g3	-	39.78	0.54	5.6378	3.69694e-05	-
[truncated: 4,759 more rows]

## Sheet: MH_4 vs MH_CK
Gene_ID	Name	MH_4_mean_TPM	MH_CK_mean_TPM	log2FC	FDR	Annotation
[truncated: 13,516 more rows]

[truncated: 1 more sheets: All DEGs]
