# Supplementary material for: Comparative Physiological and Transcriptome Analyses of Tolerant and Susceptible Cultivars Reveal the Molecular Mechanism of Cold Tolerance in Anthurium andraeanum
Source: Int J Mol Sci. 2023 Dec 23;25(1):250. doi: 10.3390/ijms25010250 (PMC10779044; doi:10.3390/ijms25010250)
Supplement: Supplementary file 1 [file ijms-25-00250-s001.zip › Table S5 All information about the 9132 common CSR DEGs.xlsx]

## Sheet: Table S5
Table S5 All information about the 9,132 common DEGs
Gene_ID	Name	E_CK	E_6	E_4	MH_CK	MH_6	MH_4	Annotation	GO_Term	KEGG_Pathway
TRINITY_DN52121_c0_g1	OsI_14861	6.35333	0.0833333	0	0.686667	0	0	senescence-specific cysteine protease SAG39-like [Coffea arabica]	GO:0004197(cysteine-type endopeptidase activity);GO:0005615(extracellular space);GO:0005764(lysosome);GO:0051603(proteolysis involved in cellular protein catabolic process)	zju04145(Phagosome)
TRINITY_DN34043_c4_g5	-	2.65	0.14	0.356667	2.06	0.346667	0.04	-	-	-
TRINITY_DN57326_c1_g4	-	2.26333	0.626667	0.29	2.44667	0.733333	0	-	-	-
TRINITY_DN46214_c2_g3	At4g37250	1.03667	0.0166667	0.00666667	2.94667	0.0833333	0.00666667	hypothetical protein BHE74_00034244 [Ensete ventricosum]	GO:0004674(protein serine/threonine kinase activity);GO:0005524(ATP binding);GO:0005576(extracellular region);GO:0006468(protein phosphorylation);GO:0007169(transmembrane receptor protein tyrosine kinase signaling pathway);GO:0016021(integral component of membrane);GO:0016301(kinase activity);GO:0016310(phosphorylation)	-
TRINITY_DN39949_c2_g5	NAC043	3.59667	0	0.05	2.57333	1.61333	0.0466667	PREDICTED: NAC domain-containing protein 43 [Elaeis guineensis]	GO:0003677(DNA binding);GO:0003700(DNA binding transcription factor activity);GO:0005634(nucleus);GO:0006351(transcription, DNA-templated);GO:0007275(multicellular organism development);GO:0009793(embryo development ending in seed dormancy);GO:0009809(lignin biosynthetic process);GO:0009834(plant-type secondary cell wall biogenesis);GO:0009901(anther dehiscence);GO:0010047(fruit dehiscence);GO:00…	fve03013(RNA transport);fve03015(mRNA surveillance pathway);fve03018(RNA degradation)
TRINITY_DN30415_c0_g1	-	13.5633	2.78667	1.99333	23.0433	2.3	2.22	-	-	-
TRINITY_DN39962_c1_g9	-	31.3633	1.92333	0.213333	84.9533	5.22667	0.3	-	-	-
TRINITY_DN54812_c1_g4	-	9.18667	0.28	2.08333	14.1533	0.656667	1.04667	-	-	-
TRINITY_DN43625_c0_g2	-	63.7567	6.14	2.05667	34.1933	3.56667	0	-	-	-
TRINITY_DN53866_c0_g3	-	1.46333	0.0333333	0	2.92667	0.576667	0	-	-	-
TRINITY_DN32928_c4_g1	-	2.43	0.0466667	0	1.47	0.0366667	0.0633333	-	-	-
TRINITY_DN34052_c1_g3	-	3.00667	0.713333	0.256667	3.52	0.926667	0.13	PREDICTED: uncharacterized protein LOC105033195 [Elaeis guineensis]	GO:0005576(extracellular region);GO:0016787(hydrolase activity)	-
TRINITY_DN35706_c1_g1	-	2.33	0.123333	0.05	2.56333	0	0.0633333	-	-	-
TRINITY_DN54853_c1_g10	-	386.08	2.38667	0	20.6233	4.47667	0	-	-	-
TRINITY_DN45077_c0_g4	-	11.4367	0.0633333	0.16	14.4467	0.0333333	0.206667	-	-	-
TRINITY_DN32129_c0_g1	-	6.01	0.253333	0.526667	3.39667	0.213333	0	-	-	-
TRINITY_DN43231_c0_g2	SAUR66	4.75	0	0.26	15.61	0	0	PREDICTED: auxin-responsive protein SAUR64-like [Elaeis guineensis]	GO:0009926(auxin polar transport);GO:0046620(regulation of organ growth)	-
TRINITY_DN39106_c0_g1	-	2.63	0	0	2.37667	0	0.0333333	-	-	-
TRINITY_DN47587_c2_g5	PME34	70.5867	6.95333	0	118.09	24.6733	0	PREDICTED: pectinesterase-like [Nelumbo nucifera]	GO:0030599(pectinesterase activity);GO:0046910(pectinesterase inhibitor activity);GO:0071944(cell periphery)	atr00040(Pentose and glucuronate interconversions)
TRINITY_DN36699_c2_g3	BHLH74	4.77	1.91667	1.31333	2.92667	1.59	0.0933333	transcription factor bHLH74-like [Phoenix dactylifera]	GO:0005634(nucleus)	NA(NA)
TRINITY_DN45599_c0_g1	At5g03610	8.13333	0.713333	0.633333	4.29333	0	0.0166667	GDSL esterase/lipase isoform B [Glycine soja]	GO:0005576(extracellular region);GO:0016042(lipid catabolic process);GO:0016788(hydrolase activity, acting on ester bonds);GO:0052689(carboxylic ester hydrolase activity)	NA(NA)
TRINITY_DN45615_c0_g5	-	5.18667	0.22	0.276667	1.69333	0.07	0	-	-	-
TRINITY_DN37703_c3_g4	-	2.77333	0	0.09	3.50667	0.283333	0	PREDICTED: uncharacterized protein LOC105052366 [Elaeis guineensis]	-	-
TRINITY_DN45561_c4_g4	-	1.55333	0.353333	0.383333	1.34333	0.186667	0.0866667	-	-	-
TRINITY_DN34346_c1_g2	-	13.9333	2.94	0.4	12.38	1.54	0.583333	-	-	-
TRINITY_DN31844_c0_g1	NAKR2	2.20667	0.116667	0.296667	2.05333	0.743333	0	PREDICTED: protein SODIUM POTASSIUM ROOT DEFECTIVE 3-like [Elaeis guineensis]	GO:0005737(cytoplasm);GO:0030001(metal ion transport);GO:0046914(transition metal ion binding);GO:0046916(cellular transition metal ion homeostasis)	spen03013(RNA transport)
TRINITY_DN32913_c1_g4	-	1.78	0.15	0.0166667	0.88	0.0533333	0	-	-	-
TRINITY_DN43760_c3_g2	-	1.95	0.21	0.143333	2.52667	0	0.03	-	-	-
TRINITY_DN56946_c2_g3	ATL16	1.66	0	0	1.30333	0	0	RING-H2 finger protein ATL16-like [Phoenix dactylifera]	GO:0005634(nucleus);GO:0008270(zinc ion binding);GO:0016021(integral component of membrane);GO:0016567(protein ubiquitination);GO:0046872(metal ion binding);GO:0061630(ubiquitin protein ligase activity)	NA(NA)
TRINITY_DN46544_c0_g3	-	0.706667	0	0	3.14333	0.0666667	0.0133333	-	-	-
TRINITY_DN36712_c2_g1	-	11.8633	0.16	0.243333	6.37	0.31	0.0633333	-	-	-
TRINITY_DN40549_c1_g1	GIS	3.66333	0.156667	0	12.09	0.69	0	zinc finger protein 8-like [Phoenix dactylifera]	GO:0003676(nucleic acid binding);GO:0003700(DNA binding transcription factor activity);GO:0005515(protein binding);GO:0005634(nucleus);GO:0006351(transcription, DNA-templated);GO:0006355(regulation of transcription, DNA-templated);GO:0007275(multicellular organism development);GO:0008270(zinc ion binding);GO:0009739(response to gibberellin);GO:0009740(gibberellic acid mediated signaling pathway);…	-
TRINITY_DN50395_c0_g3	PER43	1.31333	0.103333	0.0266667	8.14667	0.563333	0.01	PREDICTED: peroxidase 43 [Gossypium arboreum]	GO:0004601(peroxidase activity);GO:0009505(plant-type cell wall);GO:0009664(plant-type cell wall organization)	ghi00940(Phenylpropanoid biosynthesis)
TRINITY_DN39874_c2_g1	CYP94C1	4.89667	0.01	0.0733333	10.06	2.71333	0.13	cytochrome P450 94C1-like [Phoenix dactylifera]	GO:0000398(mRNA splicing, via spliceosome);GO:0005681(spliceosomal complex)	NA(NA)
TRINITY_DN41327_c2_g2	SBH1	59.7333	1.34	0.216667	86.87	4.81333	0.0933333	hypothetical protein Ccrd_000142 [Cynara cardunculus var. scolymus]	GO:0000170(sphingosine hydroxylase activity);GO:0003824(catalytic activity);GO:0005506(iron ion binding);GO:0005783(endoplasmic reticulum);GO:0005789(endoplasmic reticulum membrane);GO:0005794(Golgi apparatus);GO:0009640(photomorphogenesis);GO:0016021(integral component of membrane);GO:0042284(sphingolipid delta-4 desaturase activity);GO:0046520(sphingoid biosynthetic process);GO:0055114(oxidatio…	egu00600(Sphingolipid metabolism)
TRINITY_DN39394_c1_g4	-	5.21	0.56	0.533333	5.03	0.26	0	-	-	-
TRINITY_DN51497_c0_g8	-	7.67667	0	0.21	8.88333	0.06	0	-	-	-
TRINITY_DN49316_c0_g7	-	17.9633	0.553333	0	15.5433	0.93	0.29	-	-	-
TRINITY_DN45830_c0_g1	-	36.87	1.39333	2.41333	17.1467	1	0	-	-	-
TRINITY_DN34664_c0_g1	-	11.8433	0.956667	0.393333	19.31	4.89333	1.35667	LOW QUALITY PROTEIN: uncharacterized protein LOC103703889 [Phoenix dactylifera]	GO:0008195(phosphatidate phosphatase activity)	-
TRINITY_DN53158_c1_g2	-	70.0133	1.72	1.08667	58.98	0	0.07	uncharacterized protein At4g06744-like [Phalaenopsis equestris]	-	-
TRINITY_DN33997_c2_g6	-	2.22667	0.576667	0.0533333	8.7	0.163333	0.0166667	PREDICTED: 21 kDa protein [Elaeis guineensis]	GO:0004857(enzyme inhibitor activity)	egu00040(Pentose and glucuronate interconversions)
TRINITY_DN43821_c0_g1	CDF3	3.20667	0.0666667	0	6.91333	0.12	0	cyclic dof factor 2 [Populus trichocarpa]	GO:0003677(DNA binding);GO:0003700(DNA binding transcription factor activity);GO:0005515(protein binding);GO:0005634(nucleus);GO:0006351(transcription, DNA-templated);GO:0006355(regulation of transcription, DNA-templated);GO:0009908(flower development);GO:0043565(sequence-specific DNA binding);GO:0046872(metal ion binding);GO:0048510(regulation of timing of transition from vegetative to reproduct…	csat04712(Circadian rhythm - plant)
TRINITY_DN33214_c2_g3	-	77.4433	6.65667	2.90667	273.413	43.36	0.883333	-	-	-
TRINITY_DN31581_c0_g2	-	4.03667	0	0	2.46	0.16	0	-	-	-
TRINITY_DN34036_c1_g10	-	5.88333	0.163333	0	5.41667	0.0333333	0	uncharacterized protein LOC109774528 isoform X2 [Aegilops tauschii subsp. tauschii]	-	-
TRINITY_DN35863_c0_g5	-	1.17333	0	0	1.62	0.0766667	0	-	-	-
TRINITY_DN47904_c0_g1	-	2.95333	0.0633333	0.0166667	7.83667	0.18	0.126667	-	-	-
TRINITY_DN46692_c1_g3	BGAL17	3.34667	0.81	0.203333	1.93	1.12333	0.263333	uncharacterized protein A4U43_C08F5110 [Asparagus officinalis]	GO:0004565(beta-galactosidase activity);GO:0005773(vacuole)	egu00052(Galactose metabolism);egu00600(Sphingolipid metabolism);egu00531(Glycosaminoglycan degradation);egu00604(Glycosphingolipid biosynthesis - ganglio series);egu00511(Other glycan degradation)
TRINITY_DN44688_c1_g8	-	11.6633	0.983333	2.88667	17.5	0.583333	0	-	-	-
TRINITY_DN50709_c2_g4	-	27.8767	0.0966667	0.183333	2.40333	0.26	0.04	hypothetical protein AXF42_Ash013976 [Apostasia shenzhenica]	GO:0005634(nucleus)	NA(NA)
TRINITY_DN42225_c0_g5	LECRK82	9.31333	0	0.0433333	6.79667	0.37	0.0433333	putative Kinase [Zostera marina]	GO:0002229(defense response to oomycetes);GO:0004674(protein serine/threonine kinase activity);GO:0005524(ATP binding);GO:0005886(plasma membrane);GO:0006468(protein phosphorylation);GO:0016021(integral component of membrane);GO:0016301(kinase activity);GO:0030246(carbohydrate binding)	NA(NA)
TRINITY_DN34383_c0_g2	TBL40	3.55	0.02	0.0433333	4.35333	0.0933333	0.0433333	PREDICTED: protein trichome birefringence-like 37 isoform X2 [Elaeis guineensis]	GO:0005794(Golgi apparatus);GO:0016413(O-acetyltransferase activity);GO:0071554(cell wall organization or biogenesis)	-
TRINITY_DN34934_c0_g1	-	32.3833	0.0533333	0.0833333	18.65	0.27	0.06	uncharacterized protein LOC8281764 [Ricinus communis]	GO:0003674(molecular_function);GO:0005739(mitochondrion);GO:0008150(biological_process);GO:0016021(integral component of membrane)	-
TRINITY_DN51612_c1_g1	-	1.89333	0.0466667	0.05	3.59333	0.143333	0.09	-	-	-
TRINITY_DN57107_c1_g3	DREB3	6.75333	0.646667	1.19	11.0867	0.743333	0	ethylene-responsive transcription factor TINY-like [Phoenix dactylifera]	GO:0003677(DNA binding);GO:0003700(DNA binding transcription factor activity);GO:0005634(nucleus);GO:0006351(transcription, DNA-templated);GO:0006355(regulation of transcription, DNA-templated);GO:0009873(ethylene-activated signaling pathway);GO:0043565(sequence-specific DNA binding);GO:0045893(positive regulation of transcription, DNA-templated)	NA(NA)
TRINITY_DN31994_c0_g1	-	5.39667	0.12	0.166667	6.06	1.09	0.123333	-	-	-
TRINITY_DN54058_c1_g1	-	2.76667	0.0566667	0.64	2.75	0.2	0	-	-	-
TRINITY_DN51422_c1_g4	GPAT6	9.34333	0.766667	1.26	12.6633	4.37	0.0766667	PREDICTED: glycerol-3-phosphate 2-O-acyltransferase 6-like [Musa acuminata subsp. malaccensis]	GO:0010143(cutin biosynthetic process);GO:0016020(membrane);GO:0016311(dephosphorylation);GO:0016791(phosphatase activity);GO:0090447(glycerol-3-phosphate 2-O-acyltransferase activity)	mus00561(Glycerolipid metabolism);mus00564(Glycerophospholipid metabolism)
TRINITY_DN33437_c3_g3	-	55.9067	0.396667	0.08	14.8	6.48333	0	-	-	-
TRINITY_DN51587_c1_g3	BXL4	4.46333	2.06333	0.823333	5.44667	2.44333	0.05	uncharacterized protein A4U43_C03F1200 [Asparagus officinalis]	GO:0004553(hydrolase activity, hydrolyzing O-glycosyl compounds);GO:0005576(extracellular region);GO:0005618(cell wall);GO:0005975(carbohydrate metabolic process);GO:0009044(xylan 1,4-beta-xylosidase activity);GO:0009627(systemic acquired resistance);GO:0045493(xylan catabolic process);GO:0048046(apoplast)	boe00520(Amino sugar and nucleotide sugar metabolism)
TRINITY_DN47792_c1_g1	-	4.48667	1.85333	0.52	8.53	0.473333	0.11	PREDICTED: auxin-responsive protein SAUR32-like [Musa acuminata subsp. malaccensis]	-	mus04075(Plant hormone signal transduction)
TRINITY_DN35589_c0_g5	-	59.08	0.06	0	11.58	3.45333	0	-	-	-
TRINITY_DN49950_c2_g4	SCL32	6.66667	0.0766667	0	4.80333	0.953333	0.0133333	hypothetical protein GW17_00013997, partial [Ensete ventricosum]	GO:0003700(DNA binding transcription factor activity);GO:0005634(nucleus);GO:0006355(regulation of transcription, DNA-templated);GO:0043565(sequence-specific DNA binding)	bdi04075(Plant hormone signal transduction)
TRINITY_DN52473_c0_g7	-	0.84	0.376667	0.0133333	2.1	1.48333	0	PREDICTED: uncharacterized protein LOC105045312 [Elaeis guineensis]	GO:0003674(molecular_function);GO:0005739(mitochondrion);GO:0008150(biological_process)	-
TRINITY_DN50660_c1_g2	EARLI1	36.4767	1.92667	0.533333	79.5833	4.41	0.04	putative 14 kDa proline-rich protein DC2.15 [Wolffia arrhiza]	GO:0006869(lipid transport);GO:0008289(lipid binding)	NA(NA)
TRINITY_DN42878_c1_g4	-	1.12667	0.13	0.02	7.26333	0	0.0133333	-	-	-
TRINITY_DN38699_c3_g5	-	6.73667	0.01	0.05	1.23333	0.126667	0.0833333	-	-	-
TRINITY_DN42395_c0_g3	-	21.0333	0.0533333	0	14.9367	0.353333	0	-	-	-
TRINITY_DN46805_c0_g1	At5g10080	2.31333	0.55	0.2	7.06333	1.72667	0.0333333	aspartic proteinase-like protein 1 isoform X1 [Ananas comosus]	GO:0004190(aspartic-type endopeptidase activity);GO:0006508(proteolysis);GO:0030163(protein catabolic process)	-
TRINITY_DN48569_c0_g2	-	1.41333	0.13	0.0633333	1.44667	0	0	-	-	-
TRINITY_DN46576_c0_g2	-	8.44667	0.72	4.22333	3.6	0.306667	0.346667	-	-	-
TRINITY_DN45963_c0_g5	-	18.2933	0.386667	0.216667	4.37	1.59667	0	-	-	-
TRINITY_DN41834_c3_g3	-	2.82333	0	0	1.48333	0	0	-	-	-
TRINITY_DN39519_c2_g3	-	12.63	0.936667	0.03	3.22	0.113333	0	-	-	-
TRINITY_DN57463_c3_g6	-	43.8667	0.613333	2.52333	20.3667	5.34	0.646667	-	-	-
TRINITY_DN51578_c0_g2	-	2.65	0.256667	0.19	3.47	0.11	0	-	-	-
TRINITY_DN45405_c1_g2	-	3.71	0	0.05	3.36	0.156667	0	-	-	-
TRINITY_DN43461_c0_g1	-	2.50333	0.103333	0	7.46667	0.146667	0.0166667	Heavy metal-associated domain [Macleaya cordata]	GO:0005737(cytoplasm);GO:0030001(metal ion transport);GO:0046914(transition metal ion binding);GO:0046916(cellular transition metal ion homeostasis)	fve00562(Inositol phosphate metabolism);fve04070(Phosphatidylinositol signaling system)
TRINITY_DN53329_c0_g2	-	2.93667	0.36	0.02	2.21667	0.83	0.0233333	-	-	-
TRINITY_DN38802_c2_g3	-	1.73667	0	0	1.64	0.296667	0	-	-	-
TRINITY_DN48445_c1_g2	TIC32	29.8767	2.64	0.236667	84.7733	7.1	0.1	unnamed protein product [Coffea canephora]	GO:0016491(oxidoreductase activity);GO:0055114(oxidation-reduction process)	NA(NA)
TRINITY_DN55197_c2_g1	-	113.89	18.8367	11.91	18.98	4.40667	0.186667	-	-	-
TRINITY_DN38039_c1_g3	-	1.07667	0.11	0.0866667	3.22	0.103333	0	dentin sialophosphoprotein isoform X2 [Cinnamomum micranthum f. kanehirae]	GO:0000132(establishment of mitotic spindle orientation);GO:0000913(preprophase band assembly);GO:0003674(molecular_function);GO:0005634(nucleus);GO:0005886(plasma membrane);GO:0009574(preprophase band)	-
TRINITY_DN43470_c0_g4	MIZ1	13.3833	0.113333	0.0666667	10.2833	1.21667	0.0266667	protein MIZU-KUSSEI 1-like [Phoenix dactylifera]	GO:0003674(molecular_function);GO:0005634(nucleus);GO:0008150(biological_process)	-
TRINITY_DN54271_c1_g1	-	7.65	0.713333	0.123333	3.46	0.273333	0.143333	uncharacterized protein LOC113279629 [Papaver somniferum]	-	-
TRINITY_DN50281_c1_g3	-	13.2233	0.136667	0.02	0.54	0.04	0.0966667	-	-	-
TRINITY_DN44552_c0_g7	LNG2	1.74	0.06	0.0333333	2.96667	0.13	0.01	protein LONGIFOLIA 1 isoform X1 [Phoenix dactylifera]	GO:0003674(molecular_function);GO:0005634(nucleus);GO:0009506(plasmodesma);GO:0051513(regulation of monopolar cell growth)	-
TRINITY_DN32507_c5_g7	-	1.35	0.01	0.0166667	1.85	0.0433333	0.02	-	-	-
TRINITY_DN54465_c1_g5	-	42.4167	2.01333	5.18667	53.42	21	0.88	-	-	-
TRINITY_DN33598_c1_g5	-	4.37667	0.06	0.0533333	1.99333	0.0833333	0.313333	-	-	-
TRINITY_DN39994_c3_g3	-	1.27667	0.463333	0.02	1.90667	0.29	0	-	-	-
TRINITY_DN30066_c0_g1	ZAR1	0.903333	0.42	0.08	2.82667	0.553333	0.133333	uncharacterized protein A4U43_C05F12160 [Asparagus officinalis]	GO:0004672(protein kinase activity);GO:0004674(protein serine/threonine kinase activity);GO:0005524(ATP binding);GO:0005886(plasma membrane);GO:0006468(protein phosphorylation);GO:0007169(transmembrane receptor protein tyrosine kinase signaling pathway);GO:0016021(integral component of membrane);GO:0016301(kinase activity);GO:0016310(phosphorylation)	NA(NA)
TRINITY_DN40700_c1_g4	-	325.88	2.92	3.21	69.6667	3.3	1.14	hypothetical protein B296_00043677 [Ensete ventricosum]	GO:0004857(enzyme inhibitor activity)	-
TRINITY_DN50072_c1_g3	-	3.66333	0.613333	0.5	4.63	1.25333	0.13	-	-	-
TRINITY_DN55297_c0_g1	-	4.18	0.0266667	0	2.08667	0	0	-	-	-
TRINITY_DN40096_c2_g3	-	1.29333	0.0233333	0.146667	2.20667	0.0266667	0.153333	hypothetical protein TSUD_248350 [Trifolium subterraneum]	-	NA(NA)
TRINITY_DN39184_c0_g2	-	5.41	0	0	10.6333	0.58	0.133333	-	-	-
TRINITY_DN34036_c1_g3	-	84.2467	0.186667	0.343333	38.72	1.87667	0.383333	-	-	-
TRINITY_DN34582_c0_g1	-	5.03667	0.423333	0.483333	9.1	2.81	0.27	-	-	-
TRINITY_DN45412_c0_g4	-	0.766667	18.0533	20.04	1.20667	5.5	0.0666667	PREDICTED: uncharacterized protein LOC105048415 [Elaeis guineensis]	GO:0003674(molecular_function);GO:0005739(mitochondrion);GO:0008150(biological_process)	-
TRINITY_DN38165_c1_g3	-	2.25	0.103333	0.0833333	2.99	0.0333333	0.0433333	RNA-directed DNA polymerase like [Apostasia shenzhenica]	-	-
TRINITY_DN40895_c0_g2	FLA6	49.7233	0.383333	2.46667	9.63667	6.68	0.316667	fasciclin-like arabinogalactan protein 9 [Phalaenopsis equestris]	GO:0005886(plasma membrane);GO:0031225(anchored component of membrane)	NA(NA)
TRINITY_DN34944_c2_g2	xlnC	1.93333	0.0733333	0	2.26667	0	0	uncharacterized protein A4U43_C08F12260 [Asparagus officinalis]	GO:0004553(hydrolase activity, hydrolyzing O-glycosyl compounds);GO:0005576(extracellular region);GO:0005975(carbohydrate metabolic process)	NA(NA)
TRINITY_DN45020_c0_g3	-	3.03333	0.17	0.326667	2.37	0.396667	0.153333	LOW QUALITY PROTEIN: L-gulonolactone oxidase 3-like [Phoenix dactylifera]	GO:0009813(flavonoid biosynthetic process);GO:0043231(intracellular membrane-bounded organelle);GO:0052696(flavonoid glucuronidation);GO:0080043(quercetin 3-O-glucosyltransferase activity);GO:0080044(quercetin 7-O-glucosyltransferase activity)	-
TRINITY_DN48781_c1_g4	-	5.39	0.05	0.09	3.28	0.0533333	0	-	-	-
TRINITY_DN48881_c0_g5	-	2.94333	0	0	1.51	0	0	-	-	-
TRINITY_DN45850_c0_g2	PME34	5.12	1.12333	0.0233333	12.4533	2.60667	0	hypothetical protein B296_00020426 [Ensete ventricosum]	GO:0030599(pectinesterase activity);GO:0046910(pectinesterase inhibitor activity);GO:0071944(cell periphery)	ghi00040(Pentose and glucuronate interconversions)
TRINITY_DN49295_c1_g7	-	37.1433	0.45	0	31.5833	0.686667	0.79	PREDICTED: uncharacterized protein LOC108203269 [Daucus carota subsp. sativus]	-	-
TRINITY_DN47369_c0_g7	hpxO	2.64	0.553333	0.893333	3.09333	0.43	0.0733333	PREDICTED: uncharacterized protein LOC105036468 [Elaeis guineensis]	GO:0004497(monooxygenase activity);GO:0044550(secondary metabolite biosynthetic process)	cam00906(Carotenoid biosynthesis)
TRINITY_DN33504_c0_g2	RGA3	49.5067	1.14667	0	35.7933	3.38333	0	resistance protein, partial [Elaeis guineensis]	-	NA(NA)
TRINITY_DN39812_c2_g1	-	1.23667	0.02	0.106667	3.58	0.0966667	0	-	-	-
TRINITY_DN34130_c1_g7	-	2.87667	0	0.0966667	3.34	0	0	-	-	-
TRINITY_DN48904_c0_g4	-	15.9867	0.0233333	0	2.13333	0.146667	0	-	-	-
TRINITY_DN48897_c0_g1	BOR1	6.81	0.296667	0.28	3.43333	0.466667	0.0166667	PREDICTED: probable boron transporter 2 [Musa acuminata subsp. malaccensis]	GO:0005887(integral component of plasma membrane);GO:0008509(anion transmembrane transporter activity);GO:0051453(regulation of intracellular pH);GO:0098656(anion transmembrane transport)	NA(NA)
TRINITY_DN52190_c5_g1	-	6.37	0	0	2.27333	0.236667	0.13	-	-	-
TRINITY_DN43538_c1_g3	PKS1	1.66667	0.05	0.0166667	4.92667	0.386667	0	PREDICTED: protein PHYTOCHROME KINASE SUBSTRATE 4 [Elaeis guineensis]	GO:0005515(protein binding);GO:0005737(cytoplasm);GO:0005886(plasma membrane);GO:0009585(red, far-red light phototransduction);GO:0009638(phototropism);GO:0009958(positive gravitropism);GO:0010017(red or far-red light signaling pathway);GO:0010114(response to red light);GO:0010218(response to far red light)	-
TRINITY_DN35848_c0_g1	-	2.72667	0.94	0.23	5.13667	2.12	0.0166667	-	-	-
TRINITY_DN43377_c1_g3	-	1.70333	0.0466667	0	2.55	0.0233333	0.0566667	-	-	-
TRINITY_DN41666_c0_g2	-	1.55333	2.90333	0.4	6.88	302.173	0.236667	proline-rich protein 4 [Cinnamomum micranthum f. kanehirae]	-	-
TRINITY_DN36003_c3_g1	-	3.61667	0.09	0.12	3.19	1.53	0.22	hypothetical protein B296_00027032 [Ensete ventricosum]	GO:0005634(nucleus);GO:0006457(protein folding)	-
TRINITY_DN32211_c0_g6	-	99.2333	0	0	11.4033	0.193333	0	Retrovirus-related Pol polyprotein from transposon TNT 1-94 [Apostasia shenzhenica]	-	-
TRINITY_DN53584_c0_g2	-	0	4.26667	0.796667	0	4.99	0.0766667	-	-	-
TRINITY_DN49677_c0_g1	-	3.67	0.09	0.103333	0.57	0	0.0566667	-	-	-
TRINITY_DN55771_c2_g2	-	0.616667	0.0133333	0	2.39	0.03	0.0433333	-	-	-
TRINITY_DN42064_c0_g4	-	2.82	0.05	0.0366667	1.45	0.01	0.0433333	-	-	-
TRINITY_DN34672_c1_g3	-	1.81	0.136667	0.303333	1.76667	0.0366667	0	-	-	-
TRINITY_DN38676_c0_g6	-	2.24	0	0	2.97333	0	0	-	-	-
TRINITY_DN49408_c3_g4	-	2.44	0	0	2.41333	0	0	-	-	-
TRINITY_DN47530_c0_g1	EPFL6	4.04333	0	0	2.92667	0.02	0.0433333	PREDICTED: EPIDERMAL PATTERNING FACTOR-like protein 4 [Elaeis guineensis]	GO:0010052(guard cell differentiation)	-
TRINITY_DN39607_c2_g2	-	4.17667	0.543333	0.246667	2.79	0.83	0	-	-	-
TRINITY_DN56315_c1_g7	-	13.08	0.666667	0.153333	15.13	0.163333	0	-	-	-
TRINITY_DN55689_c2_g3	DIR21	4.71333	0.376667	0.326667	11.42	1.66	0	dirigent protein 22-like [Dendrobium catenatum]	GO:0009699(phenylpropanoid biosynthetic process);GO:0042349(guiding stereospecific synthesis activity)	csat00970(Aminoacyl-tRNA biosynthesis)
TRINITY_DN47950_c0_g1	At4g18260	3.35333	0.25	0.216667	7.48333	1.75333	0	PREDICTED: cytochrome b561 domain-containing protein At2g30890 [Elaeis guineensis]	GO:0009507(chloroplast);GO:0016020(membrane)	NA(NA)
TRINITY_DN33666_c3_g6	-	15.4567	0.68	0.0666667	13.9667	2.06	0	-	-	-
TRINITY_DN31581_c0_g1	-	14.8967	0.54	0.02	5.08333	0.366667	0	-	-	-
TRINITY_DN37396_c0_g3	ZOG1	3.33667	0.183333	0.0266667	2.42667	0	0	putative cis-zeatin O-glucosyltransferase [Phoenix dactylifera]	GO:0008194(UDP-glycosyltransferase activity);GO:0009813(flavonoid biosynthetic process);GO:0043231(intracellular membrane-bounded organelle);GO:0052696(flavonoid glucuronidation)	pda00908(Zeatin biosynthesis)
TRINITY_DN46168_c1_g2	UNC	2.99667	0.183333	0.25	2.29333	1.01	0	PREDICTED: LOW QUALITY PROTEIN: serine/threonine-protein kinase UCNL-like [Elaeis guineensis]	GO:0004674(protein serine/threonine kinase activity);GO:0005634(nucleus);GO:0005737(cytoplasm);GO:0005886(plasma membrane);GO:0035556(intracellular signal transduction)	sbi04016(MAPK signaling pathway - plant)
TRINITY_DN56594_c1_g1	-	4.59333	0.02	0.07	13.3267	0.693333	0.0566667	uncharacterized protein DDB_G0290685-like [Asparagus officinalis]	GO:0003674(molecular_function);GO:0005634(nucleus);GO:0005768(endosome);GO:0005794(Golgi apparatus);GO:0005802(trans-Golgi network);GO:0008150(biological_process);GO:0016021(integral component of membrane)	-
TRINITY_DN36113_c0_g2	-	10.8867	0.276667	0.206667	4.13333	0.696667	0.02	serine/threonine-protein phosphatase 7 long form homolog [Brachypodium distachyon]	-	-
TRINITY_DN45938_c0_g1	-	2.43333	0.06	0	1.08333	0.0633333	0	PREDICTED: uncharacterized protein LOC105040958 isoform X1 [Elaeis guineensis]	-	-
TRINITY_DN39489_c1_g4	NPF7.1	6.64333	0.54	0.443333	5.89	3.1	0.246667	protein NRT1/ PTR FAMILY 7.3 [Brachypodium distachyon]	GO:0005215(transporter activity);GO:0005886(plasma membrane);GO:0006857(oligopeptide transport);GO:0010167(response to nitrate);GO:0016020(membrane);GO:0016021(integral component of membrane);GO:0022857(transmembrane transporter activity);GO:0055085(transmembrane transport)	NA(NA)
TRINITY_DN52180_c0_g3	-	22.4233	0.0866667	0.09	14.9233	1.54	0	hypothetical protein BVC80_8335g3 [Macleaya cordata]	-	-
TRINITY_DN42056_c1_g4	-	6.55	0	0	11.75	0.54	0.136667	-	-	-
TRINITY_DN40527_c1_g5	-	1.83667	0.156667	0.136667	3.89333	0.286667	0.06	-	-	-
TRINITY_DN37140_c1_g4	-	2.2	0	0	2.73667	0	0	-	-	-
TRINITY_DN49264_c0_g1	-	12.1333	0.486667	0.41	1.92667	0.433333	0	-	-	-
TRINITY_DN39361_c0_g1	-	7.72333	0.403333	0.253333	17.99	0	0	-	-	-
TRINITY_DN39638_c0_g2	-	0.85	0	0.0566667	1.35	0.103333	0	putative nuclease HARBI1 isoform X1 [Asparagus officinalis]	GO:0005634(nucleus)	NA(NA)
TRINITY_DN41560_c0_g6	CR4	1.00667	0.323333	0.253333	2.41	0.306667	0	serine/threonine-protein kinase-like protein CR4 isoform X1 [Cinnamomum micranthum f. kanehirae]	GO:0042803(protein homodimerization activity)	NA(NA)
TRINITY_DN41143_c1_g3	-	9.08	0	0	4.81333	0.413333	0	-	-	-
TRINITY_DN32417_c0_g1	-	1.63	0.593333	0.02	3.78333	0.273333	0	Histone deacetylase complex subunit SAP30 [Cinnamomum micranthum f. kanehirae]	GO:0003674(molecular_function);GO:0005634(nucleus);GO:0008150(biological_process)	NA(NA)
TRINITY_DN52822_c1_g4	-	9.39667	0	0	4.52	0.0366667	0	-	-	-
TRINITY_DN53531_c0_g2	-	1.40333	0.203333	0.403333	2.57667	0.12	0.0833333	-	-	-
TRINITY_DN34750_c3_g3	-	4.36333	0	0	1.31	0.0133333	0	uncharacterized protein LOC110745402 isoform X1 [Prunus avium]	GO:0005886(plasma membrane)	-
TRINITY_DN50828_c0_g8	SCL32	1.33333	0.793333	0.313333	4.20333	0.453333	0.0833333	Transcription factor GRAS [Cinnamomum micranthum f. kanehirae]	GO:0003700(DNA binding transcription factor activity);GO:0005634(nucleus);GO:0006355(regulation of transcription, DNA-templated);GO:0043565(sequence-specific DNA binding)	jcu04075(Plant hormone signal transduction)
TRINITY_DN36336_c0_g5	-	1.18	0.0233333	0.0266667	0.61	0.79	0	-	-	-
TRINITY_DN54748_c2_g2	-	10.6333	0	0	11.83	0.776667	0.763333	-	-	-
TRINITY_DN48637_c1_g1	-	13.52	0.146667	0.0133333	9.13667	0.53	0.0166667	uncharacterized protein LOC108511170 [Phoenix dactylifera]	GO:0003674(molecular_function);GO:0005739(mitochondrion);GO:0008150(biological_process);GO:0009506(plasmodesma)	-
TRINITY_DN18908_c0_g1	-	2.45	0.19	0.0966667	6.65333	0.156667	0	-	-	-
TRINITY_DN39156_c1_g5	-	15.2067	0.406667	0	19.3533	0.9	0.29	-	-	-
TRINITY_DN39151_c2_g1	-	2.53	0.05	0.0266667	1.8	0.02	0.07	-	-	-
TRINITY_DN50551_c3_g1	-	5.51	0.0366667	0	1.55667	0.0733333	0	-	-	-
TRINITY_DN48713_c0_g4	-	1.58667	0	0.0166667	1.42	0	0	-	-	-
TRINITY_DN57089_c1_g2	-	6.75	0.126667	0.86	18.0533	0.98	1.59	Retrovirus-related Pol polyprotein from transposon TNT 1-94 [Apostasia shenzhenica]	-	adu00230(Purine metabolism);adu00240(Pyrimidine metabolism);adu03020(RNA polymerase)
TRINITY_DN31760_c0_g1	-	4.88667	0.656667	0.09	19.4133	3.66	0	PREDICTED: uncharacterized protein At4g30180-like [Elaeis guineensis]	GO:0005634(nucleus);GO:0008150(biological_process);GO:0046983(protein dimerization activity)	-
TRINITY_DN51512_c0_g1	-	3.6	0.626667	0.146667	3.91667	3.43	0	-	-	-
TRINITY_DN35089_c5_g4	-	3.85	0.0533333	0.143333	0.586667	0.0133333	0.106667	-	-	-
TRINITY_DN53533_c0_g4	-	2.14667	1.10333	0.39	1.87333	0.453333	0.116667	-	-	-
TRINITY_DN49561_c1_g1	-	1.63667	0.01	0.15	1.88333	0.03	0.1	-	-	-
TRINITY_DN53057_c4_g3	-	2.60667	0.483333	0.19	5.6	1.24	0.06	PREDICTED: vegetative cell wall protein gp1-like [Musa acuminata subsp. malaccensis]	GO:0005737(cytoplasm);GO:0008150(biological_process)	-
TRINITY_DN37659_c0_g1	-	2.67	0.19	0.45	2.16333	0.146667	0.133333	-	-	-
TRINITY_DN34867_c1_g2	-	2.13333	0	0	2.63667	0	0	-	-	-
TRINITY_DN39331_c0_g1	WRKY6	15.9167	0.596667	0.393333	3.35	8.01	0.0766667	PREDICTED: probable WRKY transcription factor 47 [Elaeis guineensis]	GO:0003700(DNA binding transcription factor activity);GO:0005515(protein binding);GO:0005634(nucleus);GO:0006351(transcription, DNA-templated);GO:0006355(regulation of transcription, DNA-templated);GO:0009873(ethylene-activated signaling pathway);GO:0010200(response to chitin);GO:0016036(cellular response to phosphate starvation);GO:0043565(sequence-specific DNA binding);GO:0044212(transcription …	egr04626(Plant-pathogen interaction)
TRINITY_DN54845_c0_g5	-	2.72667	0.976667	0.33	4.38333	0.873333	0	uncharacterized protein LOC109722854 [Ananas comosus]	GO:0005576(extracellular region);GO:0016787(hydrolase activity)	-
TRINITY_DN31196_c0_g1	-	1.32	0.403333	0.233333	1.54333	0.696667	0.02	-	-	-
TRINITY_DN38261_c0_g1	-	51.8467	0.823333	0	5.10667	0.62	0	-	-	-
TRINITY_DN56299_c0_g6	-	5.29	0.47	0.14	4.15667	0.513333	0.103333	-	-	-
TRINITY_DN46360_c1_g3	-	1.81667	0.0866667	0.0166667	7.77667	0	0	-	-	-
TRINITY_DN41901_c0_g1	-	8.18667	1.86667	0.69	32.0133	6.38333	0	-	-	-
TRINITY_DN36256_c0_g5	-	1.11667	0.03	0.0233333	2.62667	0.0833333	0	-	-	-
TRINITY_DN36198_c2_g2	-	6.66333	0.676667	0.123333	2.31	0.243333	0	uncharacterized protein LOC103698753 [Phoenix dactylifera]	GO:0005634(nucleus);GO:0008150(biological_process)	-
TRINITY_DN32385_c2_g4	-	0.966667	0.21	0.17	2.02667	0.253333	0	integrase core domain containing protein [Phaseolus vulgaris]	-	-
TRINITY_DN38710_c3_g4	-	3.32	0	0	0.916667	0	0	-	-	-
TRINITY_DN37086_c2_g2	-	1.36333	0.0966667	0.0766667	2.04333	0.323333	0	-	-	-
TRINITY_DN43000_c1_g3	-	1.21667	0.0366667	0.0733333	1.52	0.03	0	-	-	-
TRINITY_DN45611_c5_g6	-	5.62667	0.0933333	0	5.9	0.933333	0	-	-	-
TRINITY_DN49760_c0_g2	-	4.68	0.0466667	0.0633333	18.23	5.30333	0.0166667	-	-	-
TRINITY_DN46245_c0_g3	-	2.40333	0.18	0.233333	1.72	0.136667	0	-	-	-
TRINITY_DN56046_c0_g2	AED3	1.25333	0.29	0.0633333	22.3167	12.0867	0.02	PREDICTED: protein ASPARTIC PROTEASE IN GUARD CELL 2-like [Nicotiana sylvestris]	GO:0004190(aspartic-type endopeptidase activity);GO:0006508(proteolysis);GO:0030163(protein catabolic process)	NA(NA)
TRINITY_DN31988_c0_g3	CSLH3	17.4967	1.30333	0.443333	19.21	0.93	0	cellulose synthase-like protein H1 [Setaria italica]	GO:0000139(Golgi membrane);GO:0000271(polysaccharide biosynthetic process);GO:0000977(RNA polymerase II regulatory region sequence-specific DNA binding);GO:0005794(Golgi apparatus);GO:0005886(plasma membrane);GO:0009833(plant-type primary cell wall biogenesis);GO:0016021(integral component of membrane);GO:0016740(transferase activity);GO:0016757(transferase activity, transferring glycosyl groups)…	NA(NA)
TRINITY_DN42630_c2_g3	-	2.95	0.173333	0.0366667	1.06667	0.0533333	0	-	-	-
TRINITY_DN33022_c3_g2	GLR2.7	0.16	0.88	5.86	0	4.06333	1.28333	Glutamate receptor 2.7 [Cinnamomum micranthum f. kanehirae]	GO:0004970(ionotropic glutamate receptor activity);GO:0005217(intracellular ligand-gated ion channel activity);GO:0005634(nucleus);GO:0005773(vacuole);GO:0006874(cellular calcium ion homeostasis);GO:0009416(response to light stimulus);GO:0016021(integral component of membrane)	NA(NA)
TRINITY_DN51798_c0_g3	SBT1.9	55.08	3.49667	5.23333	20.9	1.32333	0.0266667	PREDICTED: LOW QUALITY PROTEIN: subtilisin-like protease SBT1.9 [Elaeis guineensis]	GO:0004252(serine-type endopeptidase activity);GO:0005618(cell wall)	NA(NA)
TRINITY_DN51945_c0_g2	-	12.93	0.316667	0.0666667	2.63667	0.26	0	-	-	-
TRINITY_DN41970_c1_g1	-	13.6133	1.76	0.96	18.1133	0.933333	0.0533333	-	-	-
TRINITY_DN49067_c0_g7	-	27.0633	0	0	27.7267	0	0	-	-	-
TRINITY_DN55659_c0_g3	-	2.53	0.373333	0.113333	1.50333	0.25	0	-	-	-
TRINITY_DN45705_c1_g2	-	2.47	0.186667	0.31	4.82667	0.143333	0.0866667	-	-	-
TRINITY_DN48999_c0_g4	-	2.22333	0.0966667	0.0133333	4.68333	0.356667	0	PREDICTED: uncharacterized protein LOC103324039 [Prunus mume]	GO:0003674(molecular_function);GO:0008150(biological_process)	-
TRINITY_DN56437_c1_g8	-	13.19	0	0	28.4733	0.53	0.13	Retrovirus-related Pol polyprotein from transposon TNT 1-94 [Apostasia shenzhenica]	GO:0005739(mitochondrion)	adu00230(Purine metabolism);adu00240(Pyrimidine metabolism);adu03020(RNA polymerase)
TRINITY_DN51119_c0_g4	-	6.79667	0.313333	0.656667	5.73667	0.403333	0	-	-	-
TRINITY_DN34383_c0_g3	-	9.97333	0.51	0	8.99667	0.856667	0.726667	-	-	-
TRINITY_DN45906_c4_g1	-	4.65	0.246667	0.156667	8.60667	2.77333	0	-	-	-
TRINITY_DN44730_c1_g1	-	9.45667	0.03	0	21.74	6.46	0	hypothetical protein CKAN_01127600 [Cinnamomum micranthum f. kanehirae]	-	-
TRINITY_DN31372_c0_g1	-	5.98333	0.03	0	1.60667	0.0733333	0	PREDICTED: uncharacterized protein LOC103987707 [Musa acuminata subsp. malaccensis]	-	-
TRINITY_DN40978_c1_g4	-	1.90333	0.0466667	0	4.26	0.236667	0	-	-	-
TRINITY_DN39463_c0_g2	-	4.32667	0.0633333	0.293333	3.08667	0	0.206667	-	-	-
TRINITY_DN37793_c0_g3	-	11.2167	1.30333	0.276667	15.2367	3.44333	0.473333	protein O-linked-mannose beta-1,4-N-acetylglucosaminyltransferase 2-like [Phoenix dactylifera]	GO:0003674(molecular_function);GO:0005575(cellular_component);GO:0005576(extracellular region);GO:0005794(Golgi apparatus);GO:0010192(mucilage biosynthetic process);GO:0016021(integral component of membrane);GO:0047517(1,4-beta-D-xylan synthase activity);GO:0048354(mucilage biosynthetic process involved in seed coat development)	pda00515(Mannose type O-glycan biosyntheis)
TRINITY_DN42068_c0_g1	At4g20940	0.903333	0.246667	0.156667	1.98	0.326667	0	probable LRR receptor-like serine/threonine-protein kinase At4g20940 [Phoenix dactylifera]	GO:0004672(protein kinase activity);GO:0004674(protein serine/threonine kinase activity);GO:0005524(ATP binding);GO:0005829(cytosol);GO:0005886(plasma membrane);GO:0006468(protein phosphorylation);GO:0007169(transmembrane receptor protein tyrosine kinase signaling pathway);GO:0016021(integral component of membrane)	NA(NA)
TRINITY_DN47668_c1_g1	At4g29360	5.63	0.893333	0	19.93	2.42333	0	hypothetical protein OsJ_08544 [Oryza sativa Japonica Group]	GO:0004553(hydrolase activity, hydrolyzing O-glycosyl compounds);GO:0030247(polysaccharide binding);GO:0046658(anchored component of plasma membrane)	bna00500(Starch and sucrose metabolism)
TRINITY_DN43051_c1_g2	-	1.80333	0.156667	0.126667	1.15667	0.506667	0.583333	uncharacterized protein LOC103717641 [Phoenix dactylifera]	-	-
TRINITY_DN50272_c0_g3	-	0.723333	0	0.116667	1.70667	0.0733333	0	-	-	-
TRINITY_DN50017_c0_g2	-	7.15333	0.366667	0	26.6633	7.72667	0	-	-	-
TRINITY_DN46545_c0_g3	-	6.40333	0	0.0933333	10.7667	3.71333	0	-	-	-
TRINITY_DN44002_c2_g3	-	7.70333	0	0	5.35333	0	0	-	-	-
TRINITY_DN36220_c3_g1	-	8.22667	0	0	10.8233	0.56	0	-	-	-
TRINITY_DN34245_c0_g4	PME16	284.853	3.36333	1.1	55.5067	8.79333	0	PREDICTED: probable pectinesterase/pectinesterase inhibitor 16 [Musa acuminata subsp. malaccensis]	GO:0030599(pectinesterase activity);GO:0046910(pectinesterase inhibitor activity);GO:0071944(cell periphery)	ats00040(Pentose and glucuronate interconversions)
TRINITY_DN56080_c0_g1	-	3.98667	0	0	4.26667	0.306667	0	-	-	-
TRINITY_DN34170_c1_g6	LOL1	4.33333	0.0433333	0	1	0.156667	0	PREDICTED: protein LOL1 isoform X1 [Musa acuminata subsp. malaccensis]	GO:0005634(nucleus);GO:0031348(negative regulation of defense response);GO:0034051(negative regulation of plant-type hypersensitive response);GO:0045595(regulation of cell differentiation)	csv04144(Endocytosis)
TRINITY_DN51557_c1_g2	At3g28040	3.54	0	0	8.35667	2.23667	0.193333	PREDICTED: probably inactive leucine-rich repeat receptor-like protein kinase At3g28040 [Nelumbo nucifera]	GO:0004672(protein kinase activity);GO:0004674(protein serine/threonine kinase activity);GO:0005524(ATP binding);GO:0005886(plasma membrane);GO:0006468(protein phosphorylation);GO:0007169(transmembrane receptor protein tyrosine kinase signaling pathway);GO:0016021(integral component of membrane);GO:0016301(kinase activity);GO:0016310(phosphorylation)	NA(NA)
TRINITY_DN43552_c0_g2	-	1.13667	0.01	0.07	3.24333	0.0666667	0.03	PREDICTED: beta-carotene isomerase D27, chloroplastic isoform X2 [Fragaria vesca subsp. vesca]	GO:0008150(biological_process);GO:0009534(chloroplast thylakoid);GO:0009941(chloroplast envelope);GO:0016853(isomerase activity)	-
TRINITY_DN38717_c2_g4	-	0.19	4.01	0.5	0.04	4.82	0.08	TPR repeat-containing thioredoxin TTL1-like [Phalaenopsis equestris]	GO:0008150(biological_process)	NA(NA)
TRINITY_DN56188_c0_g4	MAN1	5.75	0.126667	0	3.88667	1.73333	0	PREDICTED: mannan endo-1,4-beta-mannosidase 1 [Elaeis guineensis]	GO:0016985(mannan endo-1,4-beta-mannosidase activity);GO:0046355(mannan catabolic process)	egu00051(Fructose and mannose metabolism)
TRINITY_DN25874_c0_g1	-	21.5967	0.286667	0.3	16.1267	0.3	0.16	uncharacterized protein LOC8288949 [Ricinus communis]	-	-
TRINITY_DN31635_c0_g1	At4g29180	62.7067	0	0.15	24.7067	3.18667	0	putative leucine-rich repeat receptor-like protein kinase At2g19210 [Oryza sativa Japonica Group]	GO:0010052(guard cell differentiation)	-
TRINITY_DN38268_c3_g1	-	2.44333	0.296667	0.163333	0.703333	0.06	0.166667	hypothetical protein AXF42_Ash021267 [Apostasia shenzhenica]	-	bna00900(Terpenoid backbone biosynthesis)
TRINITY_DN33111_c1_g3	-	3.64333	0.0866667	0.113333	0.7	0.03	0	-	-	-
TRINITY_DN36794_c0_g2	-	4.17333	0.576667	0.333333	2.60333	0.04	0	-	-	-
TRINITY_DN38649_c1_g3	-	9.08667	0.216667	0.25	5.28333	1.04333	0.186667	-	-	-
TRINITY_DN49708_c1_g3	-	6.52667	0.213333	0.286667	5.98	2.49	0.0366667	hypothetical protein Ahy_B04g070791 isoform B [Arachis hypogaea]	-	-
TRINITY_DN53728_c0_g5	-	4.41	0	0	5.77667	0.07	0	-	-	-
TRINITY_DN48153_c0_g9	-	6.48	0	0.03	3.02	0.28	0	-	-	-
TRINITY_DN36117_c1_g4	-	1.94667	0.01	0.00333333	3.98	0.06	0	uncharacterized protein LOC113324181 [Papaver somniferum]	-	-
TRINITY_DN51419_c0_g1	-	3.98	0.69	0.943333	4.43333	0.32	0.27	-	-	-
TRINITY_DN43411_c0_g1	-	2.82	0.743333	0.22	3.16333	0.206667	0.0733333	uncharacterized protein LOC110709690 [Chenopodium quinoa]	-	NA(NA)
TRINITY_DN54403_c0_g1	-	7.58	0.203333	0	10.4067	1.56333	0.08	PREDICTED: uncharacterized protein LOC108217531 [Daucus carota subsp. sativus]	-	-
TRINITY_DN32907_c0_g1	-	4.07333	0	0.0133333	17.1967	0.0333333	0.0366667	-	-	-
TRINITY_DN52929_c2_g4	-	5.84667	0.123333	0.156667	4.33667	0.7	0	-	-	-
TRINITY_DN50411_c0_g1	-	1.02333	0.186667	0.126667	2.55333	0.11	0.05	-	-	-
TRINITY_DN38285_c2_g1	-	6.68	0.156667	0.17	4.26333	0.263333	0	-	-	-
TRINITY_DN47364_c1_g7	-	6.16667	0	0	4.01	0.323333	0	-	-	-
TRINITY_DN38374_c2_g3	-	6.12667	6.83333	1.37333	2.47	4.76667	0.0533333	-	-	-
TRINITY_DN33260_c0_g1	-	10.91	0.44	0.536667	5.9	0.883333	0	hypothetical protein B296_00028989 [Ensete ventricosum]	GO:0005634(nucleus)	-
TRINITY_DN47635_c1_g2	TIP2-1	1.58333	2.27333	0.443333	2.37333	2.46667	0	aquaporin-like protein [Chimonanthus praecox]	GO:0005887(integral component of plasma membrane);GO:0009705(plant-type vacuole membrane);GO:0009992(cellular water homeostasis);GO:0015250(water channel activity);GO:0015254(glycerol channel activity);GO:0034220(ion transmembrane transport);GO:0042807(central vacuole)	NA(NA)
TRINITY_DN45287_c0_g1	At5g57480	5.75	0.0366667	0.0133333	3.54333	2.48333	0.0366667	putative mitochondrial chaperone BCS1-B [Ananas comosus]	GO:0005524(ATP binding);GO:0005886(plasma membrane);GO:0016887(ATPase activity)	NA(NA)
TRINITY_DN35079_c2_g4	-	11.54	0	0	26.22	0.413333	0.16	-	-	-
TRINITY_DN33505_c0_g1	-	46.35	0.463333	0	43.4133	0.796667	0.1	-	-	-
TRINITY_DN47408_c2_g1	-	2.82667	0.0566667	0.346667	1.08667	0.193333	0	-	-	-
TRINITY_DN42784_c3_g3	At1g32860	34.28	0.0433333	0.15	7.56	0.253333	0	glucan endo-1,3-beta-glucosidase 11 [Citrus clementina]	GO:0007154(cell communication);GO:0009505(plant-type cell wall);GO:0030247(polysaccharide binding);GO:0042973(glucan endo-1,3-beta-D-glucosidase activity);GO:0046658(anchored component of plasma membrane)	gra00500(Starch and sucrose metabolism)
TRINITY_DN50692_c0_g6	-	18.55	0.183333	0.196667	16.4567	0.183333	0.0466667	PREDICTED: uncharacterized protein LOC108217531 [Daucus carota subsp. sativus]	-	-
TRINITY_DN51612_c1_g2	-	2.59	0.0233333	0.06	1.74667	0.0233333	0	-	-	-
TRINITY_DN52398_c0_g4	-	20.94	0.353333	1.27	33.24	1.58	0.61	PREDICTED: protein FANTASTIC FOUR 1-like [Nelumbo nucifera]	-	-
TRINITY_DN50984_c3_g4	ZHD9	5.66667	0.02	0	1.55	0.146667	0	PREDICTED: zinc-finger homeodomain protein 9 [Elaeis guineensis]	GO:0003677(DNA binding);GO:0003700(DNA binding transcription factor activity);GO:0005515(protein binding);GO:0005634(nucleus);GO:0006351(transcription, DNA-templated);GO:0006355(regulation of transcription, DNA-templated);GO:0010371(regulation of gibberellin biosynthetic process);GO:0010431(seed maturation);GO:0046872(metal ion binding)	-
TRINITY_DN44284_c1_g4	-	3.47667	0.15	0	5.16	0.03	0	-	-	-
TRINITY_DN38840_c0_g5	-	12.8933	0.363333	0.48	13.1667	0	0	Integrase, catalytic core [Corchorus capsularis]	GO:0005739(mitochondrion)	NA(NA)
TRINITY_DN55111_c3_g3	-	3.58	0.0566667	0.0333333	2.88667	0.196667	0	hypothetical protein AXF42_Ash021273 [Apostasia shenzhenica]	-	-
TRINITY_DN34245_c0_g2	PME20	506.27	2.01	0.7	63.7267	7.30667	0	probable pectinesterase/pectinesterase inhibitor 61 [Vigna radiata var. radiata]	GO:0030599(pectinesterase activity);GO:0046910(pectinesterase inhibitor activity);GO:0071944(cell periphery)	atr00040(Pentose and glucuronate interconversions)
TRINITY_DN55556_c0_g4	-	8.82	0.403333	1.21667	33.0567	0.903333	0	-	-	-
TRINITY_DN43696_c1_g4	-	3.05333	0.13	0.08	1.68667	0.356667	0.0566667	-	-	-
TRINITY_DN49341_c0_g5	-	4.00333	0.09	0.27	2.32333	0.136667	0.126667	-	-	-
TRINITY_DN41066_c0_g6	-	3.60667	0.246667	0.04	1.84333	0.33	0	-	-	-
TRINITY_DN20497_c0_g1	-	2.49667	0	0	2.76667	0.156667	0	-	-	-
TRINITY_DN46196_c4_g1	-	1.43333	0.09	0	1.33667	0	0	-	-	-
TRINITY_DN57125_c1_g1	CSLH3	18.6733	1.54	2.68	17.77	3.74333	1.26333	Cellulose synthase [Macleaya cordata]	GO:0034219(carbohydrate transmembrane transport)	-
TRINITY_DN43708_c0_g1	FAO4A	2.63667	0.143333	0.163333	2.45333	0.823333	0	Long-chain-alcohol oxidase [Actinidia chinensis var. chinensis]	GO:0046577(long-chain-alcohol oxidase activity)	NA(NA)
TRINITY_DN36313_c0_g1	BHLH75	2.92	0	0	3.69	0.383333	0	transcription factor bHLH75-like isoform X1 [Phoenix dactylifera]	GO:0003677(DNA binding);GO:0003700(DNA binding transcription factor activity);GO:0005634(nucleus);GO:0006351(transcription, DNA-templated);GO:0006355(regulation of transcription, DNA-templated);GO:0046983(protein dimerization activity);GO:2000488(positive regulation of brassinosteroid biosynthetic process)	NA(NA)
TRINITY_DN50796_c3_g4	-	5.38333	0.25	0	4.02333	0.21	0	-	-	-
TRINITY_DN34640_c1_g2	-	1.70333	0.113333	0.223333	1.32333	0.243333	0.193333	-	-	-
TRINITY_DN51987_c2_g1	-	1.58	0.0533333	0.0466667	2.49667	0.0366667	0	-	-	-
TRINITY_DN38952_c0_g5	-	0	10.2333	4.64333	0.0266667	2.57667	0.383333	-	-	-
TRINITY_DN38201_c3_g4	-	10.4533	0.14	0.0933333	4.81667	0.66	0.326667	-	-	-
TRINITY_DN48549_c2_g3	-	5.27	0.246667	0.176667	1.81	0.203333	0	-	-	-
TRINITY_DN41893_c0_g6	CLH1	8.76333	4.51333	2.52333	6.92333	10.6133	0.163333	chlorophyllase-1 [Brachypodium distachyon]	GO:0005773(vacuole);GO:0009507(chloroplast);GO:0015996(chlorophyll catabolic process);GO:0042742(defense response to bacterium);GO:0047746(chlorophyllase activity);GO:0050832(defense response to fungus);GO:0102293(pheophytinase b activity)	bdi00860(Porphyrin and chlorophyll metabolism)
TRINITY_DN57377_c0_g1	-	7.30333	0	0	6.13333	0	0	-	-	-
TRINITY_DN41005_c0_g2	ZSS1	3.90333	0.513333	0.603333	4.04	4.04333	0.0866667	LOW QUALITY PROTEIN: alpha-humulene synthase-like [Phoenix dactylifera]	GO:0010334(sesquiterpene synthase activity);GO:0045338(farnesyl diphosphate metabolic process);GO:0051762(sesquiterpene biosynthetic process)	egu00909(Sesquiterpenoid and triterpenoid biosynthesis)
TRINITY_DN45390_c0_g8	CYP720B1	0.383333	0.0566667	0.0566667	2.69667	0.153333	0	abietadienol/abietadienal oxidase isoform X2 [Arachis duranensis]	GO:0004497(monooxygenase activity);GO:0007275(multicellular organism development);GO:0010268(brassinosteroid homeostasis);GO:0016125(sterol metabolic process);GO:0016132(brassinosteroid biosynthetic process)	thj00905(Brassinosteroid biosynthesis)
TRINITY_DN34170_c1_g5	-	5.26	0.0566667	0.01	1.47667	0.476667	0.0266667	hypothetical protein B296_00015569 [Ensete ventricosum]	GO:0000303(response to superoxide);GO:0001666(response to hypoxia);GO:0002240(response to molecule of oomycetes origin);GO:0003700(DNA binding transcription factor activity);GO:0005515(protein binding);GO:0005576(extracellular region);GO:0005634(nucleus);GO:0005737(cytoplasm);GO:0008219(cell death);GO:0009626(plant-type hypersensitive response);GO:0009862(systemic acquired resistance, salicylic a…	-
TRINITY_DN55639_c1_g4	CSLA9	1.36333	1.06667	0.16	5.76	1.72	0	glucomannan 4-beta-mannosyltransferase 9 isoform X1 [Morus notabilis]	GO:0000139(Golgi membrane);GO:0005794(Golgi apparatus);GO:0009294(DNA mediated transformation);GO:0009617(response to bacterium);GO:0016021(integral component of membrane);GO:0016757(transferase activity, transferring glycosyl groups);GO:0047259(glucomannan 4-beta-mannosyltransferase activity);GO:0051753(mannan synthase activity);GO:0071555(cell wall organization)	NA(NA)
TRINITY_DN45736_c5_g5	-	4.67333	0	0	7.74	0	0	-	-	-
TRINITY_DN51482_c0_g3	-	1.18667	0.09	0.0466667	2.26	0.0966667	0.0466667	uncharacterized protein LOC103714761 isoform X6 [Phoenix dactylifera]	GO:0016279(protein-lysine N-methyltransferase activity);GO:0018026(peptidyl-lysine monomethylation)	smo00310(Lysine degradation)
TRINITY_DN37190_c1_g5	At4g28100	6.65667	0.326667	0.446667	4.18667	1.32	0	PREDICTED: uncharacterized GPI-anchored protein At4g28100-like [Elaeis guineensis]	GO:0003674(molecular_function);GO:0005886(plasma membrane);GO:0008150(biological_process);GO:0031225(anchored component of membrane);GO:0046658(anchored component of plasma membrane)	NA(NA)
TRINITY_DN39692_c0_g7	CYP86B1	12.4267	0.0133333	0	1.86333	1.30333	0	alkane hydroxylase MAH1-like protein [Cinnamomum micranthum f. kanehirae]	GO:0005576(extracellular region);GO:0019825(oxygen binding)	atr00073(Cutin, suberine and wax biosynthesis)
TRINITY_DN34821_c0_g3	-	2.33667	1.50333	1.58333	4.39	0.816667	0	uncharacterized protein LOC109722999 [Ananas comosus]	GO:0005634(nucleus);GO:0008150(biological_process);GO:0016874(ligase activity)	-
TRINITY_DN50918_c1_g3	-	12.54	0.173333	0.22	7.76667	0.533333	0	hypothetical protein BHM03_00055912 [Ensete ventricosum]	GO:0005576(extracellular region);GO:0008150(biological_process);GO:0016874(ligase activity)	-
TRINITY_DN40537_c0_g1	-	23.11	1.84333	0.2	22.4867	4.92	0	PREDICTED: uncharacterized protein LOC103987753 [Musa acuminata subsp. malaccensis]	-	-
TRINITY_DN57093_c1_g5	-	12.2567	0.876667	0	20.5033	2.22	0	-	-	-
TRINITY_DN40096_c2_g5	-	1.52333	0.0233333	0.08	1.86667	0.193333	0.0966667	retrotransposon protein, putative, unclassified [Oryza sativa Japonica Group]	-	-
TRINITY_DN47748_c1_g1	-	6.95	0	1.20667	12.5867	30.9967	0	trypsin/chymotrypsin inhibitor [Alocasia macrorrhizos]	-	-
TRINITY_DN39841_c3_g5	-	2.11333	0.0166667	0	1.32333	0.16	0	-	-	-
TRINITY_DN50865_c0_g3	-	9.21	0.0133333	0	2.88333	0.0133333	0	-	-	-
TRINITY_DN31443_c0_g1	-	31.1433	1.42667	0.53	8.35333	5.77333	0.44	PREDICTED: uncharacterized protein LOC100263446 [Vitis vinifera]	-	-
TRINITY_DN43231_c0_g3	SAUR61	1.78333	0	0	3.57333	0.233333	0.233333	hypothetical protein BHM03_00056227 [Ensete ventricosum]	GO:0009926(auxin polar transport);GO:0046620(regulation of organ growth)	atr04075(Plant hormone signal transduction)
TRINITY_DN38055_c0_g5	EXPA8	8.44667	1.25	0	159.99	7.85	0.106667	expansin [Annona cherimola]	GO:0005576(extracellular region);GO:0005618(cell wall);GO:0006949(syncytium formation);GO:0009664(plant-type cell wall organization);GO:0009826(unidimensional cell growth);GO:0009828(plant-type cell wall loosening);GO:0009831(plant-type cell wall modification involved in multidimensional cell growth);GO:0016020(membrane)	NA(NA)
TRINITY_DN55816_c2_g2	-	7.19	0.656667	1.77	5.56333	0.35	0	-	-	-
TRINITY_DN48708_c0_g2	-	8.49667	0	0.383333	21.89	2.18333	0	-	-	-
TRINITY_DN51854_c3_g3	-	3.92667	0.1	0	2.59	0.633333	0	PREDICTED: uncharacterized protein LOC103978052 [Musa acuminata subsp. malaccensis]	GO:0003674(molecular_function);GO:0005739(mitochondrion);GO:0008150(biological_process)	-
TRINITY_DN50491_c0_g3	SCPL24	2.08	0.22	0.206667	2.33667	1.53333	0	PREDICTED: serine carboxypeptidase 24 isoform X1 [Elaeis guineensis]	GO:0004185(serine-type carboxypeptidase activity);GO:0005615(extracellular space);GO:0005773(vacuole);GO:0009742(brassinosteroid mediated signaling pathway);GO:0051603(proteolysis involved in cellular protein catabolic process)	NA(NA)
TRINITY_DN33832_c0_g2	-	4.76667	0.27	0.166667	3.54333	0.146667	0.0266667	-	-	-
TRINITY_DN49889_c2_g4	-	1.16667	0	0.0966667	2.14	0.0166667	0.0566667	-	-	-
TRINITY_DN51813_c1_g1	-	10.05	0	0.256667	4.99	0.04	0	-	-	-
TRINITY_DN33119_c1_g2	BKI1	4.30333	0.06	0.13	5.08	0.483333	0.213333	BRI1 kinase inhibitor 1 [Quercus suber]	-	mdm04075(Plant hormone signal transduction)
TRINITY_DN40992_c0_g2	-	4.14333	0.59	0.493333	20.5167	0.606667	0	-	-	-
TRINITY_DN48100_c1_g5	-	10.7433	0.0533333	0.0533333	2.49667	0.22	0	-	-	-
TRINITY_DN46366_c0_g3	RPL30	3.35	0	0.1	3.64333	0.593333	0	60S ribosomal protein L30 [Wolffia arrhiza]	GO:0003723(RNA binding);GO:0003735(structural constituent of ribosome);GO:0022625(cytosolic large ribosomal subunit)	soe03010(Ribosome)
TRINITY_DN39628_c0_g3	NAKR2	4.12667	4.06	0.973333	3.04667	0.92	0	hypothetical protein ZOSMA_89G01230 [Zostera marina]	GO:0005737(cytoplasm);GO:0030001(metal ion transport);GO:0046914(transition metal ion binding);GO:0046916(cellular transition metal ion homeostasis)	spen03013(RNA transport)
TRINITY_DN31601_c0_g1	-	2.13333	0.0533333	0.04	2.78333	1.31333	0.376667	PREDICTED: uncharacterized protein LOC103991249 [Musa acuminata subsp. malaccensis]	GO:0003674(molecular_function);GO:0005634(nucleus);GO:0008150(biological_process)	-
TRINITY_DN44382_c2_g4	NPF2.13	0.666667	0.0566667	0.0366667	1.71333	0.24	0	PREDICTED: protein NRT1/ PTR FAMILY 2.13-like [Musa acuminata subsp. malaccensis]	GO:0005215(transporter activity);GO:0005886(plasma membrane);GO:0006857(oligopeptide transport);GO:0015293(symporter activity);GO:0015706(nitrate transport);GO:0016020(membrane);GO:0016021(integral component of membrane);GO:0042128(nitrate assimilation);GO:0055085(transmembrane transport);GO:0080054(low-affinity nitrate transmembrane transporter activity)	NA(NA)
TRINITY_DN44430_c1_g5	-	1.91	0.493333	0.173333	2.50333	0.316667	0	-	-	-
TRINITY_DN53268_c0_g1	-	8.9	0.126667	0.19	9.4	0	0	uncharacterized protein LOC105178339 [Sesamum indicum]	-	-
TRINITY_DN35423_c1_g1	-	3.67333	21.4933	10.9933	14.63	7.23333	0.02	blue copper protein-like [Phoenix dactylifera]	GO:0046658(anchored component of plasma membrane)	-
TRINITY_DN38074_c0_g2	-	1.48	0.283333	0.213333	2.63	0.466667	0	PREDICTED: uncharacterized protein LOC105035260 isoform X1 [Elaeis guineensis]	GO:0003674(molecular_function);GO:0008150(biological_process);GO:0009507(chloroplast);GO:0016021(integral component of membrane)	-
TRINITY_DN50673_c1_g1	-	3.19333	0.123333	0.0933333	20.01	0.196667	0	PREDICTED: UPF0481 protein At3g47200-like [Elaeis guineensis]	GO:0003674(molecular_function);GO:0005886(plasma membrane);GO:0008150(biological_process);GO:0016021(integral component of membrane)	ats00052(Galactose metabolism);ats00500(Starch and sucrose metabolism)
TRINITY_DN41953_c1_g1	-	5.03667	0.06	0	6.63667	0.136667	0	-	-	-
TRINITY_DN38030_c0_g2	HIPP30	4.18	0.566667	0.05	1.27667	1.34	0	heavy metal-associated isoprenylated plant protein 30 [Phoenix dactylifera]	GO:0005737(cytoplasm);GO:0030001(metal ion transport);GO:0046914(transition metal ion binding);GO:0046916(cellular transition metal ion homeostasis)	-
TRINITY_DN37254_c1_g1	KCS11	9.35333	1.96667	0.9	12.7633	3.13333	0.06	PREDICTED: 3-ketoacyl-CoA synthase 11-like [Elaeis guineensis]	GO:0005634(nucleus);GO:0006633(fatty acid biosynthetic process);GO:0009409(response to cold);GO:0009416(response to light stimulus);GO:0016021(integral component of membrane);GO:0102336(3-oxo-arachidoyl-CoA synthase activity);GO:0102337(3-oxo-cerotoyl-CoA synthase activity);GO:0102338(3-oxo-lignoceronyl-CoA synthase activity);GO:0102756(very-long-chain 3-ketoacyl-CoA synthase activity)	egu00062(Fatty acid elongation)
TRINITY_DN35336_c1_g2	-	16.4233	0.606667	0.893333	41.07	2.74333	0.243333	-	-	-
TRINITY_DN54881_c0_g3	-	7.18333	0.0266667	0	12.5967	0.253333	0.0266667	-	-	-
TRINITY_DN42235_c0_g2	-	4.33333	0.08	0.0666667	3.34	0.406667	0	-	-	-
TRINITY_DN45859_c2_g4	APG	3.57667	142.493	7.13667	195.813	340.08	0.286667	GDSL esterase/lipase APG [Dendrobium catenatum]	GO:0005576(extracellular region);GO:0016042(lipid catabolic process);GO:0016788(hydrolase activity, acting on ester bonds);GO:0048046(apoplast);GO:0052689(carboxylic ester hydrolase activity)	cic00561(Glycerolipid metabolism)
TRINITY_DN49992_c1_g1	SULTR3;3	26.38	19.8733	5.66667	36.6267	17.22	0.216667	sulfate transporter 3.1-like [Phoenix dactylifera]	GO:0005887(integral component of plasma membrane);GO:0015116(sulfate transmembrane transporter activity)	NA(NA)
TRINITY_DN33718_c0_g5	At4g26540	1.68667	0	0.0733333	3.36	0.28	0.0266667	PREDICTED: probable LRR receptor-like serine/threonine-protein kinase At4g26540 [Musa acuminata subsp. malaccensis]	GO:0004674(protein serine/threonine kinase activity);GO:0005524(ATP binding);GO:0005886(plasma membrane);GO:0006468(protein phosphorylation);GO:0007169(transmembrane receptor protein tyrosine kinase signaling pathway);GO:0010082(regulation of root meristem growth);GO:0016301(kinase activity)	NA(NA)
TRINITY_DN55931_c0_g2	HEX6	3.97667	0.0266667	0.216667	5.83	0.63	0	hexose carrier protein HEX6 isoform X2 [Populus trichocarpa]	GO:0005351(carbohydrate:proton symporter activity);GO:0005355(glucose transmembrane transporter activity);GO:0005887(integral component of plasma membrane);GO:0046323(glucose import)	NA(NA)
TRINITY_DN44750_c0_g2	PAT04	4.13667	0.24	0	8.22667	0.16	0	probable protein S-acyltransferase 4 isoform X1 [Phoenix dactylifera]	GO:0005634(nucleus);GO:0005886(plasma membrane);GO:0016021(integral component of membrane);GO:0019706(protein-cysteine S-palmitoyltransferase activity);GO:0030140(trans-Golgi network transport vesicle);GO:0035618(root hair);GO:0048767(root hair elongation)	NA(NA)
TRINITY_DN32627_c0_g1	AUG8	0.996667	0.19	0.12	2.12333	0.27	0	PREDICTED: AUGMIN subunit 8-like [Elaeis guineensis]	GO:0005515(protein binding);GO:0005737(cytoplasm);GO:0005874(microtubule);GO:0007049(cell cycle);GO:0051301(cell division)	-
TRINITY_DN54758_c0_g4	-	1.45333	0.13	0.06	1.75	0.07	0	-	-	-
TRINITY_DN49022_c1_g2	GIS	2.52333	0	0	8.76333	0.0966667	0	zinc finger protein 8-like [Phoenix dactylifera]	GO:0003676(nucleic acid binding);GO:0003700(DNA binding transcription factor activity);GO:0005515(protein binding);GO:0005634(nucleus);GO:0006351(transcription, DNA-templated);GO:0006355(regulation of transcription, DNA-templated);GO:0007275(multicellular organism development);GO:0008270(zinc ion binding);GO:0009739(response to gibberellin);GO:0009740(gibberellic acid mediated signaling pathway);…	-
TRINITY_DN54513_c1_g3	-	1.87667	0.186667	0.106667	2.43	0.08	0.0266667	PREDICTED: uncharacterized protein LOC103993875 [Musa acuminata subsp. malaccensis]	-	-
TRINITY_DN35216_c1_g7	-	2.75333	0.09	0.173333	5.86333	0	0.0466667	-	-	-
TRINITY_DN42546_c0_g3	SDT	3.62333	0	0	2.68	0.0533333	0	Transferase [Macleaya cordata]	GO:0005737(cytoplasm);GO:0006596(polyamine biosynthetic process);GO:0008216(spermidine metabolic process);GO:0016740(transferase activity);GO:0080072(spermidine:sinapoyl CoA N-acyltransferase activity);GO:0080089(sinapoyl spermidine:sinapoyl CoA N-acyltransferase activity)	NA(NA)
TRINITY_DN43602_c0_g7	PAE3	4.24	0.22	0.12	2.52	0.46	0	PREDICTED: pectin acetylesterase 8-like [Erythranthe guttata]	GO:0005576(extracellular region);GO:0009505(plant-type cell wall);GO:0052689(carboxylic ester hydrolase activity);GO:0052793(pectin acetylesterase activity);GO:0071555(cell wall organization)	cmo03050(Proteasome)
TRINITY_DN37501_c3_g1	TPRP-F1	39.93	3.54	0.466667	153.593	20.7467	0.04	hypothetical protein CDL15_Pgr005960 [Punica granatum]	GO:0006869(lipid transport);GO:0008289(lipid binding);GO:0009506(plasmodesma);GO:0009507(chloroplast);GO:0009535(chloroplast thylakoid membrane);GO:0016020(membrane);GO:0048046(apoplast)	-
TRINITY_DN44688_c1_g4	-	10.6633	0.706667	0	39.13	4.35667	0	hypothetical protein KK1_025813 [Cajanus cajan]	GO:0003824(catalytic activity);GO:0005794(Golgi apparatus);GO:0008150(biological_process);GO:0016020(membrane)	-
TRINITY_DN44283_c0_g4	-	2.38333	0.626667	0.256667	5.75	0.613333	0.06	PREDICTED: protein LONGIFOLIA 1 isoform X2 [Elaeis guineensis]	GO:0003674(molecular_function);GO:0005634(nucleus);GO:0009506(plasmodesma);GO:0051513(regulation of monopolar cell growth)	-
TRINITY_DN43848_c1_g4	-	1.60333	0.0733333	0	1.93333	0.0733333	0	-	-	-
TRINITY_DN51010_c0_g1	At5g10020	1.35	0.263333	0.3	2.22333	0.403333	0.26	PREDICTED: probable inactive receptor kinase At5g10020 [Elaeis guineensis]	GO:0004672(protein kinase activity);GO:0004674(protein serine/threonine kinase activity);GO:0005524(ATP binding);GO:0005829(cytosol);GO:0005886(plasma membrane);GO:0006468(protein phosphorylation);GO:0007169(transmembrane receptor protein tyrosine kinase signaling pathway);GO:0016021(integral component of membrane)	NA(NA)
TRINITY_DN35951_c1_g5	-	6.22	0.11	0	11.82	0.493333	0	-	-	-
TRINITY_DN36166_c1_g2	-	7.26667	2.69667	1.12667	7.37667	1.94	0	-	-	-
TRINITY_DN38633_c1_g3	-	2.42667	0.0666667	0.0233333	0.556667	0.0666667	0.0666667	-	-	-
TRINITY_DN46403_c0_g5	CYP724B1	3.47667	0.113333	0.353333	4.89333	1.13333	0.113333	Cytochrome P450 724B1 isoform 1 [Actinidia chinensis var. chinensis]	GO:0004497(monooxygenase activity);GO:0005783(endoplasmic reticulum);GO:0007275(multicellular organism development);GO:0010268(brassinosteroid homeostasis);GO:0016125(sterol metabolic process);GO:0016132(brassinosteroid biosynthetic process)	egr00905(Brassinosteroid biosynthesis)
TRINITY_DN46054_c0_g3	FLA7	12.1333	0.606667	2.19	3.94	6.09667	0.0833333	fasciclin-like arabinogalactan protein 7 [Dendrobium catenatum]	GO:0005886(plasma membrane);GO:0016020(membrane);GO:0031225(anchored component of membrane);GO:0046658(anchored component of plasma membrane)	-
TRINITY_DN47392_c3_g1	-	5.01	0.19	0.22	1.79333	0	0	-	-	-
TRINITY_DN39554_c0_g1	PKS1	5.04	0.966667	3.62333	4.32	0.283333	0.116667	PREDICTED: protein PHYTOCHROME KINASE SUBSTRATE 4 [Elaeis guineensis]	GO:0005515(protein binding);GO:0005737(cytoplasm);GO:0005886(plasma membrane);GO:0009585(red, far-red light phototransduction);GO:0009638(phototropism);GO:0009958(positive gravitropism);GO:0010017(red or far-red light signaling pathway);GO:0010114(response to red light);GO:0010218(response to far red light)	-
TRINITY_DN57046_c0_g2	-	6.43	0.14	0.0366667	23.2733	1.53333	0	-	-	-
TRINITY_DN48445_c1_g4	-	2.37333	0	0	2.58667	0.303333	0	short-chain dehydrogenase TIC 32, chloroplastic isoform X1 [Coffea arabica]	GO:0016491(oxidoreductase activity);GO:0055114(oxidation-reduction process)	NA(NA)
TRINITY_DN34835_c2_g2	-	1.88333	0	0	7.35	0.01	0.00666667	putative copia-type protein, partial [Trifolium pratense]	-	mdm03022(Basal transcription factors)
TRINITY_DN41053_c0_g2	-	2.20667	0	0	2.76667	0.64	0.07	PREDICTED: protein TPX2 [Musa acuminata subsp. malaccensis]	-	-
TRINITY_DN31914_c0_g1	-	1.75667	0.0266667	0.126667	1.12667	0.06	0.113333	-	-	-
TRINITY_DN40369_c1_g2	SLC32A1	0.73	0.01	0	4.33667	0.416667	0.04	amino acid transporter AVT1I isoform X1 [Phoenix dactylifera]	GO:0003333(amino acid transmembrane transport);GO:0015171(amino acid transmembrane transporter activity)	NA(NA)
TRINITY_DN39821_c0_g2	MYC2	1.75	0	0	1.28	0	0	transcription factor MYC2-like protein [Cinnamomum micranthum f. kanehirae]	GO:0003677(DNA binding);GO:0003700(DNA binding transcription factor activity);GO:0005515(protein binding);GO:0005634(nucleus);GO:0006351(transcription, DNA-templated);GO:0009269(response to desiccation);GO:0009611(response to wounding);GO:0009737(response to abscisic acid);GO:0009738(abscisic acid-activated signaling pathway);GO:0009753(response to jasmonic acid);GO:0009867(jasmonic acid mediated…	tcc04016(MAPK signaling pathway - plant);tcc04075(Plant hormone signal transduction)
TRINITY_DN55307_c1_g4	At4g00165	3.02333	5.30333	0.48	195.033	98.0633	0.0666667	pEARLI1-like lipid transfer protein 2 [Ananas comosus]	GO:0005576(extracellular region);GO:0006869(lipid transport);GO:0008289(lipid binding)	-
TRINITY_DN35388_c0_g1	-	0.77	0.106667	0.14	1.70667	0.22	0	-	-	-
TRINITY_DN47852_c2_g4	-	1.97	0	0.05	2.21333	0	0.05	-	-	-
TRINITY_DN43240_c1_g2	-	6.72	0.0733333	0.32	3.25667	0.88	0	-	-	-
TRINITY_DN39603_c0_g4	-	4.34333	0.656667	0.3	4.73667	0.493333	0.393333	-	-	-
TRINITY_DN47804_c2_g1	-	5.07333	0	0	8.55667	0.273333	0	-	-	-
TRINITY_DN38153_c0_g4	-	3.64667	0.133333	0.0333333	5.14333	1	0	-	-	-
TRINITY_DN32794_c0_g1	-	3.39667	0	0.143333	5.84	0.49	0	protein LITTLE ZIPPER 4-like protein [Cinnamomum micranthum f. kanehirae]	-	-
TRINITY_DN45226_c0_g3	At3g47110	4.33	0.08	0.22	0.39	0.0433333	0.0333333	LRR.XII-like protein, partial [Platanus x hispanica]	GO:0004674(protein serine/threonine kinase activity);GO:0005524(ATP binding);GO:0005886(plasma membrane);GO:0006468(protein phosphorylation);GO:0007169(transmembrane receptor protein tyrosine kinase signaling pathway);GO:0009507(chloroplast);GO:0016021(integral component of membrane);GO:0016301(kinase activity)	NA(NA)
TRINITY_DN52622_c0_g6	D53-L	2.08	1.64333	0.233333	1.05333	0.246667	0.0866667	PREDICTED: protein DWARF 53-LIKE [Elaeis guineensis]	GO:0005515(protein binding);GO:0005634(nucleus);GO:0005737(cytoplasm);GO:0006351(transcription, DNA-templated);GO:0006355(regulation of transcription, DNA-templated);GO:0019538(protein metabolic process)	NA(NA)
TRINITY_DN44500_c3_g1	-	1.73333	6.31	0.913333	2.44	0.476667	0.116667	-	-	-
TRINITY_DN40482_c0_g1	-	3.14	0.193333	0.0966667	5.71333	0.13	0.0633333	hypothetical protein B296_00020246 [Ensete ventricosum]	-	-
TRINITY_DN42530_c1_g1	-	6.25667	0.173333	0.133333	7.19	0.2	0.05	-	-	-
TRINITY_DN57381_c0_g3	-	1.93667	0	0.1	1.58	0.0266667	0.00666667	-	-	-
TRINITY_DN42341_c0_g2	BHLH49	5.45667	0.11	0.136667	13.28	1.32667	0.0266667	PREDICTED: transcription factor bHLH62 [Elaeis guineensis]	GO:0005634(nucleus)	gra04141(Protein processing in endoplasmic reticulum)
TRINITY_DN51185_c0_g1	-	2.61	0.0666667	0.0366667	1.70333	0.136667	0.0733333	-	-	-
TRINITY_DN33935_c3_g1	MYB28	17.7433	0.486667	0.293333	17.6367	2.04667	0.156667	PREDICTED: transcription factor MYB30 [Elaeis guineensis]	GO:0000902(cell morphogenesis);GO:0000981(RNA polymerase II transcription factor activity, sequence-specific DNA binding);GO:0001135(transcription factor activity, RNA polymerase II transcription factor recruiting);GO:0003677(DNA binding);GO:0003700(DNA binding transcription factor activity);GO:0005634(nucleus);GO:0006351(transcription, DNA-templated);GO:0006355(regulation of transcription, DNA-t…	NA(NA)
TRINITY_DN43538_c1_g5	HSL1	1.62333	0.01	0.0233333	1.08	0.01	0.00666667	PREDICTED: receptor-like protein kinase HSL1 [Musa acuminata subsp. malaccensis]	GO:0001653(peptide receptor activity);GO:0004674(protein serine/threonine kinase activity);GO:0004714(transmembrane receptor protein tyrosine kinase activity);GO:0005515(protein binding);GO:0005524(ATP binding);GO:0005886(plasma membrane);GO:0010051(xylem and phloem pattern formation);GO:0010311(lateral root formation);GO:0016021(integral component of membrane);GO:0016301(kinase activity);GO:0017…	NA(NA)
TRINITY_DN46254_c0_g1	-	2.36	1.47	0.253333	0.75	0.0766667	0.0366667	PREDICTED: protein ROOT PRIMORDIUM DEFECTIVE 1 [Elaeis guineensis]	GO:0000373(Group II intron splicing);GO:0003723(RNA binding);GO:0005739(mitochondrion);GO:0016787(hydrolase activity);GO:0017004(cytochrome complex assembly)	-
TRINITY_DN32558_c0_g2	-	3.13333	0.0866667	0.11	4.36667	0.476667	0.0866667	PREDICTED: uncharacterized protein LOC105058370 [Elaeis guineensis]	-	NA(NA)
TRINITY_DN38280_c0_g1	MitHPPK/DHPS	3.45333	0.0633333	0.05	8.83667	0.13	0.11	folate synthesis bifunctional protein, mitochondrial isoform X1 [Phoenix dactylifera]	GO:0000287(magnesium ion binding);GO:0003848(2-amino-4-hydroxy-6-hydroxymethyldihydropteridine diphosphokinase activity);GO:0004156(dihydropteroate synthase activity);GO:0005739(mitochondrion);GO:0046656(folic acid biosynthetic process)	pda00790(Folate biosynthesis)
TRINITY_DN40061_c1_g1	-	2.38667	0.116667	0.0933333	0.69	0.0166667	0.0633333	-	-	-
TRINITY_DN44095_c1_g7	-	0.98	0.22	0.0133333	1.70333	0.12	0.0633333	-	-	-
TRINITY_DN41648_c2_g1	-	0.233333	0.00666667	0	3.68	0.0466667	0.0133333	Retrovirus-related Pol polyprotein from transposon TNT 1-94 [Apostasia shenzhenica]	GO:0004596(peptide alpha-N-acetyltransferase activity);GO:0005737(cytoplasm);GO:0017196(N-terminal peptidyl-methionine acetylation)	NA(NA)
TRINITY_DN49137_c1_g2	-	1.75667	0.04	0.0333333	0.93	0.336667	0.0733333	-	-	-
TRINITY_DN48963_c1_g2	-	4.68667	0.316667	0.0166667	24.7167	7.32	0.00666667	-	-	-
TRINITY_DN47121_c0_g1	-	17.6267	0.0633333	0.0133333	0.513333	0.0333333	0.00666667	-	-	-
TRINITY_DN33856_c1_g4	PERK11	2.34	0.0433333	0.0366667	0.573333	0.206667	0.00666667	probable serine/threonine-protein kinase PBL5 [Citrus sinensis]	GO:0004672(protein kinase activity);GO:0004675(transmembrane receptor protein serine/threonine kinase activity);GO:0005524(ATP binding);GO:0005886(plasma membrane);GO:0006468(protein phosphorylation);GO:0007166(cell surface receptor signaling pathway);GO:0016021(integral component of membrane);GO:0016301(kinase activity);GO:0032502(developmental process)	NA(NA)
TRINITY_DN35099_c0_g4	At1g34300	2.81667	0.16	0.0733333	2.41333	1.9	0.166667	hypothetical protein BHE74_00000355 [Ensete ventricosum]	GO:0004674(protein serine/threonine kinase activity);GO:0005886(plasma membrane);GO:0006468(protein phosphorylation)	NA(NA)
TRINITY_DN33729_c1_g4	IMK2	19.99	0.07	0.00666667	4.03333	0.07	0.0166667	PREDICTED: putative kinase-like protein TMKL1 [Elaeis guineensis]	GO:0004672(protein kinase activity);GO:0005524(ATP binding);GO:0005886(plasma membrane);GO:0006468(protein phosphorylation);GO:0016021(integral component of membrane);GO:0016301(kinase activity);GO:0016310(phosphorylation)	NA(NA)
TRINITY_DN44339_c0_g4	CYCD1-1	4.24	0.173333	0.0233333	6.54	0.34	0.00666667	D1-type cyclin [Populus x canadensis]	GO:0005515(protein binding);GO:0005634(nucleus);GO:0007049(cell cycle);GO:0016538(cyclin-dependent protein serine/threonine kinase regulator activity);GO:0051301(cell division);GO:0051726(regulation of cell cycle)	NA(NA)
TRINITY_DN34040_c1_g8	Mtnd5	0.14	0.0166667	3.27333	0.01	0.336667	0.246667	NADH dehydrogenase subunit 5 [Mesostigma viride]	GO:0003954(NADH dehydrogenase activity);GO:0005739(mitochondrion);GO:0005743(mitochondrial inner membrane);GO:0005747(mitochondrial respiratory chain complex I);GO:0008137(NADH dehydrogenase (ubiquinone) activity);GO:0016020(membrane);GO:0016021(integral component of membrane);GO:0016491(oxidoreductase activity);GO:0042773(ATP synthesis coupled electron transport);GO:0043005(neuron projection);GO…	mis00190(Oxidative phosphorylation)
TRINITY_DN51225_c1_g3	IQD14	1.87333	0.326667	0.02	4.36333	1.44	0.0266667	PREDICTED: protein IQ-DOMAIN 1-like [Musa acuminata subsp. malaccensis]	GO:0005516(calmodulin binding);GO:0005634(nucleus);GO:0008150(biological_process)	-
TRINITY_DN41821_c1_g8	-	2.19333	0.05	0.06	6.67333	0.27	0.03	-	-	-
TRINITY_DN50435_c1_g2	PCMP-H12	9.03333	0.11	0.653333	2.26667	0.166667	0.0166667	pentatricopeptide repeat-containing protein, chloroplastic-like protein [Cinnamomum micranthum f. kanehirae]	GO:0003723(RNA binding);GO:0004519(endonuclease activity);GO:0005515(protein binding);GO:0006397(mRNA processing);GO:0008270(zinc ion binding);GO:0009507(chloroplast);GO:0031425(chloroplast RNA processing);GO:1900865(chloroplast RNA modification)	NA(NA)
TRINITY_DN38706_c0_g1	At3g07010	4.96	1.62	0.45	88.85	2.91667	0.0633333	PREDICTED: probable pectate lyase 8 isoform X1 [Elaeis guineensis]	GO:0005576(extracellular region);GO:0016829(lyase activity);GO:0030570(pectate lyase activity);GO:0045490(pectin catabolic process);GO:0046872(metal ion binding)	egu00040(Pentose and glucuronate interconversions)
TRINITY_DN46178_c0_g1	-	1.09333	0.03	0.0433333	1.55333	0.226667	0.00666667	protein ROS1-like isoform X1 [Asparagus officinalis]	-	-
TRINITY_DN35727_c0_g4	-	2.14667	0.0366667	0.00666667	5.27667	0.5	0.00666667	-	-	-
TRINITY_DN50791_c1_g6	PATL6	6.22333	0.236667	0.09	5.40333	1.40333	0.0633333	patellin-6-like [Phoenix dactylifera]	GO:0005215(transporter activity);GO:0005737(cytoplasm);GO:0005886(plasma membrane);GO:0006810(transport);GO:0007049(cell cycle);GO:0008289(lipid binding);GO:0051301(cell division);GO:0071365(cellular response to auxin stimulus);GO:1901703(protein localization involved in auxin polar transport)	NA(NA)
TRINITY_DN37080_c1_g3	-	0.843333	0.07	0.116667	3.77333	0.943333	0.01	PREDICTED: transcription factor MYB26 [Elaeis guineensis]	-	NA(NA)
TRINITY_DN37101_c3_g2	-	7.99667	0.226667	0.156667	7.63667	0.173333	0.08	uncharacterized protein LOC113276224 [Papaver somniferum]	-	-
TRINITY_DN40156_c0_g1	XTH7	28.4933	3.11333	1.12667	50.04	27.47	0.08	PREDICTED: probable xyloglucan endotransglucosylase/hydrolase protein 6 [Nelumbo nucifera]	GO:0004553(hydrolase activity, hydrolyzing O-glycosyl compounds);GO:0005576(extracellular region);GO:0005618(cell wall);GO:0010411(xyloglucan metabolic process);GO:0016762(xyloglucan:xyloglucosyl transferase activity);GO:0016798(hydrolase activity, acting on glycosyl bonds);GO:0042546(cell wall biogenesis);GO:0048046(apoplast);GO:0071555(cell wall organization)	NA(NA)
TRINITY_DN46247_c2_g9	-	1.11667	0.0133333	0.0433333	2.84667	0.16	0.06	-	-	-
TRINITY_DN45482_c1_g3	-	1.29667	0.13	0	2.00333	0.0166667	0.01	-	-	-
TRINITY_DN50145_c0_g6	-	2.74	0.0533333	0.0266667	3.22	0	0.01	-	-	-
TRINITY_DN47358_c1_g2	HMGB6	4.07	0.03	0.0266667	8.59	0.37	0.243333	PREDICTED: high mobility group B protein 6 isoform X2 [Elaeis guineensis]	GO:0003677(DNA binding);GO:0003700(DNA binding transcription factor activity);GO:0005634(nucleus);GO:0006338(chromatin remodeling)	NA(NA)
TRINITY_DN49468_c1_g4	RAX3	2.17	0.236667	0.293333	0.886667	0.523333	0.0766667	PREDICTED: transcription repressor MYB6-like [Nelumbo nucifera]	GO:0000981(RNA polymerase II transcription factor activity, sequence-specific DNA binding);GO:0001135(transcription factor activity, RNA polymerase II transcription factor recruiting);GO:0003677(DNA binding);GO:0003700(DNA binding transcription factor activity);GO:0005634(nucleus);GO:0006351(transcription, DNA-templated);GO:0006355(regulation of transcription, DNA-templated);GO:0006357(regulation…	NA(NA)
TRINITY_DN32861_c1_g3	-	1.81333	0.0566667	0	0.893333	0	0.01	-	-	-
TRINITY_DN37737_c3_g5	-	4.73	2.89333	0.41	1.43	0.473333	0.0466667	-	-	-
TRINITY_DN47342_c1_g5	-	0.0533333	3.35333	1.50333	0	0.563333	0.05	-	-	-
TRINITY_DN45452_c0_g1	PCMP-H12	4.42667	0.19	1.71667	4.56	0.62	0.353333	PREDICTED: pentatricopeptide repeat-containing protein At5g48910-like [Elaeis guineensis]	GO:0003723(RNA binding);GO:0004519(endonuclease activity);GO:0005515(protein binding);GO:0006397(mRNA processing);GO:0008270(zinc ion binding);GO:0009507(chloroplast);GO:0031425(chloroplast RNA processing);GO:1900865(chloroplast RNA modification)	NA(NA)
TRINITY_DN33598_c1_g1	THF1	11.1367	0.0233333	0.183333	6.36667	0.296667	0.06	PREDICTED: protein THYLAKOID FORMATION1, chloroplastic [Elaeis guineensis]	GO:0005515(protein binding);GO:0007186(G-protein coupled receptor signaling pathway);GO:0009507(chloroplast);GO:0009527(plastid outer membrane);GO:0009528(plastid inner membrane);GO:0009532(plastid stroma);GO:0009534(chloroplast thylakoid);GO:0009535(chloroplast thylakoid membrane);GO:0009570(chloroplast stroma);GO:0009707(chloroplast outer membrane);GO:0009941(chloroplast envelope);GO:0010027(th…	-
TRINITY_DN37031_c0_g5	-	6.83333	1.91667	2.59	2.36667	0.203333	0.0233333	PREDICTED: probable disease resistance protein At1g12280 [Gossypium hirsutum]	-	-
TRINITY_DN41403_c2_g4	-	6.56	0.0733333	0	2.02333	0.123333	0.01	-	-	-
TRINITY_DN45164_c0_g3	-	1.84333	0.0333333	0.06	0.783333	0.0866667	0.04	-	-	-
TRINITY_DN47930_c1_g2	-	1.58667	0.0633333	0.176667	1.72	0.266667	0.01	deoxycytidylate deaminase isoform X1 [Prunus persica]	GO:0008270(zinc ion binding);GO:0009507(chloroplast);GO:0016787(hydrolase activity)	lja00240(Pyrimidine metabolism)
TRINITY_DN35043_c0_g5	-	1.89333	0.09	0.0466667	1.42	0.143333	0.28	-	-	-
TRINITY_DN48006_c2_g12	-	2.60667	0	0.0333333	1.27	0.103333	0.01	-	-	-
TRINITY_DN49115_c0_g2	GSVIVT00026920001	3.34	0.546667	0.21	1.21667	1.16333	0.206667	probable polygalacturonase [Phoenix dactylifera]	GO:0004650(polygalacturonase activity);GO:0005576(extracellular region);GO:0005773(vacuole);GO:0005975(carbohydrate metabolic process);GO:0009505(plant-type cell wall);GO:0016829(lyase activity);GO:0071555(cell wall organization)	zju00040(Pentose and glucuronate interconversions)
TRINITY_DN37968_c3_g2	-	1.63667	0	0.1	4.20333	0.163333	0.11	-	-	-
TRINITY_DN48706_c1_g2	-	0.923333	0.196667	0.17	2.74667	0.233333	0.183333	-	-	-
TRINITY_DN51119_c0_g1	-	11.1233	0.09	0.253333	10.3133	0.27	0.116667	-	-	-
TRINITY_DN41987_c0_g3	-	3.48667	0.513333	0.436667	2.06333	0.463333	0.0833333	-	-	-
TRINITY_DN42431_c0_g3	-	2.04667	0.01	0.0333333	1.65	0.09	0.0833333	-	-	-
TRINITY_DN44671_c0_g1	-	2.38667	0.0166667	0.0266667	3.54333	0.06	0.0166667	-	-	-
TRINITY_DN47945_c0_g2	At1g67900	3.05	0.16	0.12	0.99	0.57	0.113333	PREDICTED: BTB/POZ domain-containing protein At1g67900 [Elaeis guineensis]	GO:0005886(plasma membrane);GO:0009416(response to light stimulus);GO:0016567(protein ubiquitination)	zju03050(Proteasome)
TRINITY_DN44967_c0_g6	-	19.6733	1.44	0.116667	13.74	1.44333	0.01	PREDICTED: transcription factor MYB30 [Elaeis guineensis]	-	NA(NA)
TRINITY_DN33118_c0_g1	At1g54200	1.74333	0.01	0.0333333	1.37333	0.173333	0.02	PREDICTED: protein BIG GRAIN 1-like [Elaeis guineensis]	GO:0003674(molecular_function);GO:0005634(nucleus);GO:0009734(auxin-activated signaling pathway)	-
TRINITY_DN55119_c1_g1	-	1.57	0.6	1.55667	1.56	0.21	0.01	hypothetical protein CDL12_25970 [Handroanthus impetiginosus]	-	-
TRINITY_DN51387_c0_g3	AP2	5.82	0.126667	0.0266667	5.22667	0.496667	0.01	PREDICTED: floral homeotic protein APETALA 2-like isoform X1 [Elaeis guineensis]	GO:0003677(DNA binding);GO:0003700(DNA binding transcription factor activity);GO:0005634(nucleus);GO:0006351(transcription, DNA-templated);GO:0006355(regulation of transcription, DNA-templated);GO:0009908(flower development);GO:0010073(meristem maintenance);GO:0010093(specification of floral organ identity);GO:0019953(sexual reproduction);GO:0030154(cell differentiation);GO:0048316(seed developme…	NA(NA)
TRINITY_DN45431_c2_g3	-	4.1	0.416667	0.426667	2.76667	0.4	0.15	uncharacterized protein LOC107405480 isoform X1 [Ziziphus jujuba]	GO:0003729(mRNA binding);GO:0005634(nucleus);GO:0005829(cytosol);GO:0008150(biological_process)	-
TRINITY_DN57332_c1_g1	-	22.0433	0.0266667	0.113333	3.30667	0.263333	0.0466667	-	-	-
TRINITY_DN32532_c1_g1	-	2.09667	0.0666667	0.0966667	1.19667	0	0.17	protein ALP1-like isoform X2 [Asparagus officinalis]	-	-
TRINITY_DN49771_c1_g2	-	6.62333	0	0	9.68	0.376667	0.01	-	-	-
TRINITY_DN42366_c1_g1	-	39.7667	0.00666667	0.52	14.45	0.366667	0.0266667	DUF4219 domain-containing protein/UBN2 domain-containing protein [Cephalotus follicularis]	GO:0005887(integral component of plasma membrane);GO:0009705(plant-type vacuole membrane);GO:0009992(cellular water homeostasis);GO:0015250(water channel activity);GO:0015254(glycerol channel activity);GO:0034220(ion transmembrane transport);GO:0042807(central vacuole)	vvi00330(Arginine and proline metabolism);vvi00360(Phenylalanine metabolism);vvi00380(Tryptophan metabolism)
TRINITY_DN49310_c0_g1	-	2.83	0.0433333	0.303333	3.82	0.33	0.113333	-	-	-
TRINITY_DN44928_c0_g5	At3g53190	30.84	0.276667	0.26	15.32	0.7	0.02	putative pectate lyase 12 [Vitis vinifera]	GO:0005886(plasma membrane);GO:0016829(lyase activity);GO:0030570(pectate lyase activity);GO:0031225(anchored component of membrane);GO:0045490(pectin catabolic process);GO:0046872(metal ion binding)	vvi00040(Pentose and glucuronate interconversions)
TRINITY_DN48083_c1_g3	TBL38	15.3667	0.4	0.283333	5.17667	0.0266667	0.0366667	PREDICTED: protein trichome birefringence-like 38 [Musa acuminata subsp. malaccensis]	GO:0005794(Golgi apparatus);GO:0016413(O-acetyltransferase activity);GO:0071554(cell wall organization or biogenesis)	NA(NA)
TRINITY_DN48610_c0_g3	-	2.74667	0.15	0.343333	6.37333	0.836667	0.333333	PREDICTED: uncharacterized protein LOC103981141 [Musa acuminata subsp. malaccensis]	-	-
TRINITY_DN47583_c0_g6	-	4.87333	0.456667	0.233333	1.91	0.0366667	0.183333	uncharacterized protein LOC103707741 isoform X1 [Phoenix dactylifera]	-	-
TRINITY_DN47413_c0_g4	HAT22	4.82667	0.0366667	0.293333	8.72	2.82667	0.0133333	PREDICTED: homeobox-leucine zipper protein HOX11 [Elaeis guineensis]	GO:0003700(DNA binding transcription factor activity);GO:0005515(protein binding);GO:0005634(nucleus);GO:0006351(transcription, DNA-templated);GO:0006355(regulation of transcription, DNA-templated);GO:0009414(response to water deprivation);GO:0009735(response to cytokinin);GO:0009737(response to abscisic acid);GO:0009738(abscisic acid-activated signaling pathway);GO:0043565(sequence-specific DNA …	NA(NA)
TRINITY_DN33936_c1_g2	-	3.3	0.74	0.213333	1.52	0.313333	0.03	PREDICTED: uncharacterized protein LOC105052329 [Elaeis guineensis]	GO:0003674(molecular_function);GO:0008150(biological_process)	-
TRINITY_DN52004_c0_g4	PAO5	2.1	0.07	0.29	2.43667	3.49	0.103333	probable polyamine oxidase 5 [Phoenix dactylifera]	GO:0005737(cytoplasm);GO:0005739(mitochondrion);GO:0008131(primary amine oxidase activity);GO:0048510(regulation of timing of transition from vegetative to reproductive phase);GO:0055114(oxidation-reduction process);GO:1990534(thermospermine oxidase activity)	pda00330(Arginine and proline metabolism);pda00410(beta-Alanine metabolism)
TRINITY_DN49139_c1_g3	-	3.98667	0.0166667	0.26	7.83667	0.0666667	0.1	-	-	-
TRINITY_DN40980_c0_g3	-	2.86667	0.0933333	0.17	3.19667	0.356667	0.126667	uncharacterized protein LOC103711570 [Phoenix dactylifera]	GO:0005576(extracellular region);GO:0005739(mitochondrion);GO:0008150(biological_process)	-
TRINITY_DN48459_c0_g1	WAT1	33.25	4.62667	1.58667	43.0367	3.79	0.163333	protein WALLS ARE THIN 1-like [Phoenix dactylifera]	GO:0005886(plasma membrane);GO:0006810(transport);GO:0022857(transmembrane transporter activity)	NA(NA)
TRINITY_DN46843_c0_g2	CYP71A1	0.923333	0.0166667	0.0833333	11.2767	0.72	0.1	cytochrome P450 71A9-like protein [Cinnamomum micranthum f. kanehirae]	GO:0016020(membrane);GO:0016709(oxidoreductase activity, acting on paired donors, with incorporation or reduction of molecular oxygen, NAD(P)H as one donor, and incorporation of one atom of oxygen);GO:0044550(secondary metabolite biosynthetic process)	NA(NA)
TRINITY_DN36025_c1_g1	-	9.16333	0.283333	1.03333	4.84	0.836667	0.573333	PREDICTED: uncharacterized protein LOC105051884 isoform X2 [Elaeis guineensis]	GO:0004462(lactoylglutathione lyase activity);GO:0005737(cytoplasm);GO:0005975(carbohydrate metabolic process);GO:0016829(lyase activity)	NA(NA)
TRINITY_DN31451_c0_g1	-	0.756667	0.103333	0	1.73333	0.42	0.0133333	uncharacterized protein LOC103696192 [Phoenix dactylifera]	GO:0003674(molecular_function);GO:0008150(biological_process)	NA(NA)
TRINITY_DN44390_c1_g2	-	1.89667	0.04	0.0433333	2.06333	0.02	0.03	-	-	-
TRINITY_DN52192_c2_g2	DREB3	2.32	0.28	0.206667	2.99333	0.78	0.0133333	dehydration-responsive element-binding protein 3-like [Phoenix dactylifera]	GO:0003677(DNA binding);GO:0003700(DNA binding transcription factor activity);GO:0005634(nucleus);GO:0006351(transcription, DNA-templated);GO:0006355(regulation of transcription, DNA-templated);GO:0009873(ethylene-activated signaling pathway);GO:0043565(sequence-specific DNA binding);GO:0045893(positive regulation of transcription, DNA-templated)	NA(NA)
TRINITY_DN36315_c1_g1	-	10.35	0.496667	0.5	1.76	0.666667	0.126667	PREDICTED: uncharacterized protein LOC104592098 isoform X1 [Nelumbo nucifera]	-	-
TRINITY_DN42865_c2_g2	-	2.33333	1.55333	0.906667	2.09667	0.53	0.253333	-	-	-
TRINITY_DN32467_c1_g6	-	2.74333	0.116667	0.03	3.55	0.14	0.0466667	-	-	-
TRINITY_DN36254_c0_g2	PER63	3.34333	0.683333	0.273333	5.91	0.713333	0.0233333	PREDICTED: peroxidase 31-like [Elaeis guineensis]	GO:0004601(peroxidase activity);GO:0005576(extracellular region);GO:0006979(response to oxidative stress);GO:0020037(heme binding);GO:0042744(hydrogen peroxide catabolic process);GO:0046872(metal ion binding);GO:0055114(oxidation-reduction process)	egu00940(Phenylpropanoid biosynthesis)
TRINITY_DN37937_c0_g2	-	3.33	0.05	0.0466667	5.92	0.29	0.03	-	-	-
TRINITY_DN46486_c0_g4	-	1.98	0.2	0.133333	4.27	0.04	0.0133333	uncharacterized protein LOC103710082 [Phoenix dactylifera]	GO:0003674(molecular_function);GO:0005634(nucleus);GO:0015031(protein transport)	mus04144(Endocytosis)
TRINITY_DN38978_c4_g1	-	10.0433	0.243333	0.49	6.10333	0.243333	0.13	hypothetical protein CK203_076065 [Vitis vinifera]	-	-
TRINITY_DN50866_c1_g1	-	2.26333	0	0.0266667	5.86333	0.313333	0.0666667	-	-	-
TRINITY_DN46218_c1_g6	-	7.70667	0.0566667	0.05	1.74	0.116667	0.0566667	-	-	-
TRINITY_DN48083_c1_g1	TBL37	107.057	1.31333	1.77	20.9933	0.103333	0.08	PREDICTED: protein trichome birefringence-like 38 isoform X1 [Musa acuminata subsp. malaccensis]	GO:0005794(Golgi apparatus);GO:0016413(O-acetyltransferase activity);GO:0071554(cell wall organization or biogenesis)	NA(NA)
TRINITY_DN54001_c1_g3	-	20.0267	3.23667	0.426667	31.4367	2.33333	0.0266667	-	-	-
TRINITY_DN32864_c1_g2	FAO4A	8.98	0.246667	0.496667	2.91333	0.85	0.0133333	long-chain-alcohol oxidase FAO4A [Cinnamomum micranthum f. kanehirae]	GO:0046577(long-chain-alcohol oxidase activity)	NA(NA)
TRINITY_DN46523_c1_g5	ROPGEF3	1.96667	0.0766667	0	2.92333	0.183333	0.06	rop guanine nucleotide exchange factor 3-like [Asparagus officinalis]	GO:0005089(Rho guanyl-nucleotide exchange factor activity);GO:0005634(nucleus);GO:0016021(integral component of membrane)	NA(NA)
TRINITY_DN54162_c1_g1	-	1.34333	0.116667	0.216667	4.30667	0.1	0.153333	-	-	-
TRINITY_DN55672_c0_g1	-	1.91	0.0266667	0.0566667	3.3	0.11	0.08	-	-	-
TRINITY_DN43342_c0_g5	-	2.24667	0.1	0.136667	1.62	0.153333	0.113333	unnamed protein product [Brassica oleracea]	-	-
TRINITY_DN37694_c1_g10	SPL14	0.853333	0.0166667	0.09	1.84667	0.02	0.0133333	squamosa promoter-binding-like protein 14 isoform X2 [Phoenix dactylifera]	GO:0003677(DNA binding);GO:0003700(DNA binding transcription factor activity);GO:0005634(nucleus);GO:0005737(cytoplasm);GO:0006351(transcription, DNA-templated);GO:0006355(regulation of transcription, DNA-templated);GO:0010228(vegetative to reproductive phase transition of meristem);GO:0046872(metal ion binding);GO:0048366(leaf development);GO:0048653(anther development);GO:2000025(regulation of …	NA(NA)
TRINITY_DN37325_c0_g6	-	1.01667	0.35	0.126667	3.05333	0.366667	0.0133333	uncharacterized protein LOC112171166 [Rosa chinensis]	-	-
TRINITY_DN41527_c3_g5	-	2.86667	0.0333333	0.0266667	0.54	0	0.0133333	uncharacterized protein LOC102668036 [Glycine max]	-	-
TRINITY_DN45146_c0_g2	-	1.27	0.213333	0.563333	2.58	0.396667	0.09	-	-	-
TRINITY_DN56477_c3_g6	-	6.12333	1.1	1.34	0.676667	0.0933333	0.02	Gnk2 domain-containing protein [Cinnamomum micranthum f. kanehirae]	-	-
TRINITY_DN42845_c1_g2	-	0.956667	0.256667	0.3	2.38333	0.153333	0.0666667	-	-	-
TRINITY_DN48931_c1_g2	-	14.57	1.26667	1.01667	14.1633	0.356667	0.0133333	uncharacterized protein LOC110804849 [Spinacia oleracea]	-	-
TRINITY_DN36928_c1_g1	-	9.15667	5.15667	0.63	2.71333	1.53667	0.113333	-	-	-
TRINITY_DN41143_c1_g2	-	3.38667	40.84	2.39333	102.797	190.983	0.11	hypothetical protein Ahy_B01g055336 [Arachis hypogaea]	GO:0006869(lipid transport);GO:0008289(lipid binding);GO:0009506(plasmodesma);GO:0009507(chloroplast);GO:0009535(chloroplast thylakoid membrane);GO:0016020(membrane);GO:0048046(apoplast)	-
TRINITY_DN43425_c1_g2	PCMP-E45	2.24	0.743333	0.34	1.21333	0.49	0.136667	hypothetical protein B296_00035719 [Ensete ventricosum]	GO:0003674(molecular_function);GO:0005739(mitochondrion);GO:0008150(biological_process)	NA(NA)
TRINITY_DN33127_c0_g2	-	19.7367	0.303333	0.223333	3.08	1.08	0.0133333	-	-	-
TRINITY_DN37294_c1_g2	-	1.36	0.246667	0.0966667	1.63	0.303333	0.116667	-	-	-
TRINITY_DN34934_c0_g4	-	3.56667	0	0	2.52667	0	0.0133333	-	-	-
TRINITY_DN49287_c2_g1	-	6.29	0.893333	0.126667	8.32	1.85667	0.0633333	PREDICTED: uncharacterized protein LOC104598834 [Nelumbo nucifera]	GO:0000132(establishment of mitotic spindle orientation);GO:0000913(preprophase band assembly);GO:0003674(molecular_function);GO:0005634(nucleus);GO:0005739(mitochondrion)	-
TRINITY_DN35189_c0_g3	RUB3	6.59	0.313333	1.12667	2.44	0.51	0.0833333	Ubiquitin, related [Cinnamomum micranthum f. kanehirae]	GO:0005622(intracellular);GO:0005634(nucleus);GO:0005829(cytosol);GO:0006464(cellular protein modification process);GO:0006511(ubiquitin-dependent protein catabolic process)	NA(NA)
TRINITY_DN56005_c0_g3	-	1.91	0.12	0.0133333	4.68	0	0.0133333	-	-	-
TRINITY_DN51703_c1_g4	Os01g0616400	3.46	0.243333	0.09	2.04333	0.306667	0.363333	hypothetical protein B296_00030110 [Ensete ventricosum]	GO:0003676(nucleic acid binding);GO:0003677(DNA binding);GO:0003729(mRNA binding);GO:0004518(nuclease activity);GO:0005634(nucleus);GO:0005829(cytosol);GO:0010313(phytochrome binding);GO:0017148(negative regulation of translation);GO:0046872(metal ion binding);GO:0048027(mRNA 5'-UTR binding)	-
TRINITY_DN43832_c1_g5	-	13.3767	2.47667	0.0833333	40.83	102.16	0.0666667	mannose-binding lectin [Monstera deliciosa]	-	-
TRINITY_DN44016_c0_g3	SBTI1.1	2.23333	0.0633333	0.02	1.03333	0.47	0.196667	PREDICTED: subtilisin-like protease SBT1.1 isoform X2 [Elaeis guineensis]	GO:0004252(serine-type endopeptidase activity);GO:0005618(cell wall)	NA(NA)
TRINITY_DN37820_c1_g5	PCMP-H91	1.11	0.08	0.0333333	1.98	0.183333	0.0866667	Pentatricopeptide repeat-containing protein, mitochondrial [Ananas comosus]	GO:0005739(mitochondrion);GO:0008150(biological_process);GO:0008270(zinc ion binding)	NA(NA)
TRINITY_DN49956_c1_g2	-	19.0533	0.53	2.27333	35.59	3.12	0.0366667	mavicyanin [Cinnamomum micranthum f. kanehirae]	GO:0046658(anchored component of plasma membrane)	-
TRINITY_DN54142_c0_g3	NAC090	0.04	0.926667	0.366667	0	3.97667	0.0166667	NAC domain-containing protein 90-like [Phoenix dactylifera]	GO:0003677(DNA binding);GO:0003700(DNA binding transcription factor activity);GO:0005634(nucleus);GO:0006351(transcription, DNA-templated);GO:0006355(regulation of transcription, DNA-templated);GO:0007275(multicellular organism development);GO:0010200(response to chitin)	-
TRINITY_DN49454_c1_g4	LECRK81	12.4733	0.02	0.133333	10.3167	0.856667	0.0166667	PREDICTED: L-type lectin-domain containing receptor kinase VIII.1 [Elaeis guineensis]	GO:0004674(protein serine/threonine kinase activity);GO:0005524(ATP binding);GO:0005886(plasma membrane);GO:0006468(protein phosphorylation);GO:0016021(integral component of membrane);GO:0016301(kinase activity);GO:0030246(carbohydrate binding)	NA(NA)
TRINITY_DN41288_c1_g6	-	1.95	0.05	0.0266667	2.86333	0.176667	0.0433333	-	-	-
TRINITY_DN38848_c0_g2	-	2.76667	0.15	0.0166667	2.11	0.556667	0.133333	uncharacterized protein LOC103704641 [Phoenix dactylifera]	GO:0005634(nucleus);GO:0006457(protein folding)	NA(NA)
TRINITY_DN48904_c0_g1	-	39.5467	0	0.02	7.81333	2.69667	0.0366667	-	-	-
TRINITY_DN45830_c0_g2	-	21.03	0.24	0.233333	1.87667	0.143333	0.0666667	-	-	-
TRINITY_DN38593_c0_g4	-	1.34667	0.176667	0	2.23	0.263333	0.223333	-	-	-
TRINITY_DN40908_c0_g1	-	11	0.11	0.36	6.33667	0.783333	0.133333	-	-	-
TRINITY_DN38848_c0_g3	nep1	5.37333	0.186667	0.143333	2.63333	0.48	0.0633333	aspartic proteinase NANA, chloroplast-like [Phoenix dactylifera]	GO:0004190(aspartic-type endopeptidase activity);GO:0006508(proteolysis);GO:0030163(protein catabolic process)	NA(NA)
TRINITY_DN47920_c0_g3	-	6.86333	0	0.0266667	7.91333	0.51	0.0166667	hypothetical protein AXF42_Ash013363 [Apostasia shenzhenica]	GO:0003674(molecular_function);GO:0005634(nucleus);GO:0008150(biological_process)	-
TRINITY_DN44262_c2_g2	-	1.96667	0.14	0.13	2.89333	0.0233333	0.0466667	-	-	-
TRINITY_DN47930_c1_g7	-	6.23	0.0533333	0.0133333	6.30333	0	0.0533333	-	-	-
TRINITY_DN42846_c0_g3	At5g57480	7.23333	0.02	0.0433333	3.33	2.2	0.0266667	AAA-ATPase At4g25835 [Phoenix dactylifera]	GO:0005524(ATP binding);GO:0005886(plasma membrane);GO:0016887(ATPase activity)	NA(NA)
TRINITY_DN35689_c0_g3	PME34	3.8	0.666667	0.316667	14.9433	5.02667	0.0166667	PREDICTED: probable pectinesterase/pectinesterase inhibitor 34 [Elaeis guineensis]	GO:0030599(pectinesterase activity);GO:0046910(pectinesterase inhibitor activity);GO:0071944(cell periphery)	lja00040(Pentose and glucuronate interconversions)
TRINITY_DN36297_c0_g5	RL1	4.08	0.52	0.646667	8.82667	1.15333	0.0966667	PREDICTED: protein RADIALIS-like 3 [Nelumbo nucifera]	GO:0003677(DNA binding);GO:0003700(DNA binding transcription factor activity);GO:0005634(nucleus);GO:0006355(regulation of transcription, DNA-templated)	-
TRINITY_DN36857_c1_g5	-	1.95	0.766667	0.353333	0.896667	0.28	0.0833333	-	-	-
TRINITY_DN37301_c0_g7	At5g63180	5.33667	0.23	0.0133333	45.6033	3.87667	0.0166667	hypothetical protein Ahy_A01g002517 isoform B [Arachis hypogaea]	GO:0005576(extracellular region);GO:0016829(lyase activity);GO:0030570(pectate lyase activity);GO:0045490(pectin catabolic process);GO:0046872(metal ion binding)	adu00040(Pentose and glucuronate interconversions)
TRINITY_DN35576_c2_g1	-	3.23333	0.0966667	0.336667	1.41667	0.0333333	0.433333	-	-	-
TRINITY_DN57160_c2_g2	-	7.8	0.38	0.14	4.73333	0.186667	0.183333	-	-	-
TRINITY_DN34974_c0_g3	At2g38370	4.40667	1.65333	0.603333	3.12667	0.786667	0.163333	WEB family protein At2g38370-like [Phoenix dactylifera]	GO:0005829(cytosol);GO:0009903(chloroplast avoidance movement);GO:0009904(chloroplast accumulation movement)	-
TRINITY_DN49271_c1_g1	-	5.61	0.646667	0.793333	3.03	0.646667	0.06	-	-	-
TRINITY_DN38676_c0_g5	CER2	27.0767	0.576667	0.15	28.0733	9.62333	0.0666667	protein ECERIFERUM 26-like [Phoenix dactylifera]	GO:0005634(nucleus);GO:0005783(endoplasmic reticulum);GO:0009555(pollen development);GO:0010025(wax biosynthetic process);GO:0016740(transferase activity);GO:0016747(transferase activity, transferring acyl groups other than amino-acyl groups);GO:0042761(very long-chain fatty acid biosynthetic process);GO:0071555(cell wall organization)	ghi00940(Phenylpropanoid biosynthesis);ghi00945(Stilbenoid, diarylheptanoid and gingerol biosynthesis);ghi00941(Flavonoid biosynthesis)
TRINITY_DN37068_c0_g9	tbc1d2b	1.75667	0.6	0.0133333	1.99667	0.456667	0.203333	PREDICTED: growth hormone-regulated TBC protein 1 [Elaeis guineensis]	GO:0005096(GTPase activator activity);GO:0005622(intracellular);GO:0006886(intracellular protein transport);GO:0012505(endomembrane system);GO:0017137(Rab GTPase binding);GO:0031338(regulation of vesicle fusion);GO:0090630(activation of GTPase activity)	NA(NA)
TRINITY_DN49783_c0_g1	-	2.09	0.196667	0	3.21	0.613333	0.0366667	glucan endo-1,3-beta-glucosidase [Glycine max]	GO:0003674(molecular_function);GO:0005886(plasma membrane);GO:0008150(biological_process)	gra00500(Starch and sucrose metabolism)
TRINITY_DN44387_c0_g8	-	1.62667	0.00666667	0.0366667	1.87	0.0366667	0.0866667	LINE-1 reverse transcriptase-like [Vitis vinifera]	GO:0004364(glutathione transferase activity);GO:0005737(cytoplasm);GO:0006749(glutathione metabolic process)	nsy00330(Arginine and proline metabolism);nsy00360(Phenylalanine metabolism);nsy00380(Tryptophan metabolism)
TRINITY_DN42210_c1_g4	-	13.3867	0.85	0.993333	12.94	1.51667	0.173333	hypothetical protein BAE44_0008077 [Dichanthelium oligosanthes]	GO:0003674(molecular_function);GO:0005575(cellular_component);GO:0009733(response to auxin)	sind00510(N-Glycan biosynthesis)
TRINITY_DN34036_c1_g6	-	4.61667	0.04	0.106667	5.10667	1.06667	0.0166667	putative zinc finger, CCHC-type [Helianthus annuus]	GO:0004596(peptide alpha-N-acetyltransferase activity);GO:0005737(cytoplasm);GO:0017196(N-terminal peptidyl-methionine acetylation)	NA(NA)
TRINITY_DN52878_c5_g1	-	1.58333	0.0366667	0.123333	2.53	0.313333	0.123333	hypothetical protein TSUD_293580 [Trifolium subterraneum]	-	pmum04626(Plant-pathogen interaction)
TRINITY_DN46323_c3_g4	CKX3	2.34333	0.03	0.0433333	6.2	0.15	0.0166667	cytokinin dehydrogenase 3-like protein [Cinnamomum micranthum f. kanehirae]	GO:0019139(cytokinin dehydrogenase activity)	egu00908(Zeatin biosynthesis)
TRINITY_DN48485_c0_g1	-	12.67	2.87333	1.22667	8.82	3.89	1.00333	uncharacterized protein LOC103710050 [Phoenix dactylifera]	GO:0003674(molecular_function);GO:0005576(extracellular region);GO:0005634(nucleus);GO:0008150(biological_process)	NA(NA)
TRINITY_DN52393_c3_g2	-	1.24	0.0433333	0	3.41333	0.28	0.0166667	-	-	-
TRINITY_DN33859_c1_g1	TBL19	1.79667	1.91333	0.363333	1.19667	1.91	0.0533333	PREDICTED: protein trichome birefringence-like 19 [Musa acuminata subsp. malaccensis]	GO:0005794(Golgi apparatus);GO:0016413(O-acetyltransferase activity);GO:0071554(cell wall organization or biogenesis)	NA(NA)
TRINITY_DN45827_c1_g2	-	52.31	1.89	0.386667	153.217	2.04	0.0266667	PREDICTED: uncharacterized protein At4g06744 [Elaeis guineensis]	GO:0005886(plasma membrane);GO:0009507(chloroplast)	-
TRINITY_DN54146_c0_g7	-	1.34667	0	0.0933333	10.3533	0.42	0.21	-	-	-
TRINITY_DN50649_c0_g2	GDU3	9.11	0.35	1.11	3.79	0.37	0.226667	protein GLUTAMINE DUMPER 3 [Rosa chinensis]	GO:0003674(molecular_function);GO:0005634(nucleus);GO:0006865(amino acid transport);GO:0009615(response to virus);GO:0016021(integral component of membrane);GO:0019048(modulation by virus of host morphology or physiology);GO:0032940(secretion by cell);GO:0080143(regulation of amino acid export)	-
TRINITY_DN37931_c1_g1	-	1.75667	0.12	0.106667	1.71	0.136667	0.02	-	-	-
TRINITY_DN54085_c2_g2	-	9.03667	0.186667	0.23	14.8867	3	0.633333	probable receptor-like serine/threonine-protein kinase At5g57670 [Ananas comosus]	-	-
TRINITY_DN51049_c1_g2	-	2.04667	0.22	0.606667	3.55	0.143333	0.37	-	-	-
TRINITY_DN45786_c1_g5	PCMP-H12	1.16667	0.156667	0.0766667	2.35333	0.366667	0.166667	pentatricopeptide repeat-containing protein At2g29760, chloroplastic-like [Papaver somniferum]	GO:0003723(RNA binding);GO:0004519(endonuclease activity);GO:0005515(protein binding);GO:0006397(mRNA processing);GO:0008270(zinc ion binding);GO:0009507(chloroplast);GO:0031425(chloroplast RNA processing);GO:1900865(chloroplast RNA modification)	NA(NA)
TRINITY_DN53227_c0_g3	ABIL2	1.80667	0.48	0.34	2.36	0.323333	0.02	protein ABIL2-like [Momordica charantia]	GO:0003674(molecular_function);GO:0005737(cytoplasm);GO:0005856(cytoskeleton);GO:0008150(biological_process)	-
TRINITY_DN44959_c0_g1	-	2.78	0.37	0.09	2.33667	0.54	0.02	PREDICTED: uncharacterized protein LOC104604941 [Nelumbo nucifera]	GO:0003676(nucleic acid binding);GO:0003700(DNA binding transcription factor activity);GO:0005634(nucleus);GO:0006355(regulation of transcription, DNA-templated)	-
TRINITY_DN50937_c0_g2	-	1.46	1.10667	0.8	2.15	1.47	0.186667	hypothetical protein MA16_Dca016145 [Dendrobium catenatum]	-	-
TRINITY_DN34623_c1_g3	GP1	24.6067	0.953333	0.326667	14.87	4.74	0.02	BURP domain-containing protein [Artemisia annua]	GO:0004650(polygalacturonase activity);GO:0005576(extracellular region);GO:0005618(cell wall);GO:0008150(biological_process);GO:0048046(apoplast)	-
TRINITY_DN41620_c3_g1	At2g19130	11.07	0.206667	1.11667	1.83	2.28667	0.113333	PREDICTED: G-type lectin S-receptor-like serine/threonine-protein kinase At2g19130 [Elaeis guineensis]	GO:0004674(protein serine/threonine kinase activity);GO:0005886(plasma membrane);GO:0006468(protein phosphorylation)	NA(NA)
TRINITY_DN34671_c0_g1	-	3.12667	0.286667	0.396667	1.28	0.31	0.213333	-	-	-
TRINITY_DN45553_c0_g8	-	0.706667	0	0.06	2.20667	0.553333	0.0566667	-	-	-
TRINITY_DN46694_c0_g2	D14	1.89333	1.32333	0.336667	3.09667	1.08333	0.0333333	strigolactone esterase D14-like protein [Cinnamomum micranthum f. kanehirae]	GO:0016787(hydrolase activity)	-
TRINITY_DN54379_c2_g5	-	11.7967	1.65667	1.38667	1.24	0.933333	0.176667	-	-	-
TRINITY_DN42233_c0_g1	-	1.76333	0.0966667	0.0233333	6.32	0.45	0.02	PREDICTED: uncharacterized protein LOC105060484 [Elaeis guineensis]	GO:0005680(anaphase-promoting complex);GO:0045842(positive regulation of mitotic metaphase/anaphase transition);GO:0061630(ubiquitin protein ligase activity);GO:0097602(cullin family protein binding)	-
TRINITY_DN49672_c0_g3	TPRP-F1	11.44	0.273333	2.43667	8.09	26.8667	0.02	36.4 kDa proline-rich protein-like, partial [Phoenix dactylifera]	GO:0006869(lipid transport);GO:0008289(lipid binding)	-
TRINITY_DN48715_c2_g4	-	12.6	0.266667	0.23	8.17333	0.74	0.09	hypothetical protein B296_00032198 [Ensete ventricosum]	GO:0003674(molecular_function);GO:0005739(mitochondrion);GO:0006979(response to oxidative stress);GO:0016021(integral component of membrane)	zju00270(Cysteine and methionine metabolism)
TRINITY_DN51158_c1_g6	At2g42990	3.18333	0.463333	0.07	15.3267	1.61	0.02	PREDICTED: GDSL esterase/lipase At4g26790-like [Musa acuminata subsp. malaccensis]	GO:0005576(extracellular region);GO:0016042(lipid catabolic process);GO:0016788(hydrolase activity, acting on ester bonds);GO:0052689(carboxylic ester hydrolase activity)	NA(NA)
TRINITY_DN50091_c1_g2	-	3.08	0.606667	0.873333	2.66667	0.0533333	0.0933333	-	-	-
TRINITY_DN49446_c2_g1	Os11g0242200	0.33	4.19667	3.31	0.68	0.756667	0.0833333	putative protein phosphatase 2C 77 [Dendrobium catenatum]	GO:0004722(protein serine/threonine phosphatase activity);GO:0006470(protein dephosphorylation);GO:0009507(chloroplast);GO:0046872(metal ion binding)	NA(NA)
TRINITY_DN46403_c0_g4	CYP724B1	2.17	0.533333	0.13	2.53667	0.216667	0.07	PREDICTED: cytochrome P450 724B1-like [Solanum tuberosum]	GO:0004497(monooxygenase activity);GO:0007275(multicellular organism development);GO:0010268(brassinosteroid homeostasis);GO:0016125(sterol metabolic process);GO:0016132(brassinosteroid biosynthetic process)	sot00905(Brassinosteroid biosynthesis)
TRINITY_DN33623_c1_g5	-	6.62667	0.103333	0.0333333	14.4267	0.75	0.0333333	-	-	-
TRINITY_DN40058_c0_g1	CDC20-1	5.64667	0.64	1.13667	4.47667	0.336667	0.123333	PREDICTED: cell division cycle 20.2, cofactor of APC complex-like [Musa acuminata subsp. malaccensis]	GO:0005515(protein binding);GO:0005634(nucleus);GO:0005834(heterotrimeric G-protein complex);GO:0007049(cell cycle);GO:0007165(signal transduction);GO:0010997(anaphase-promoting complex binding);GO:0016567(protein ubiquitination);GO:0019900(kinase binding);GO:0033597(mitotic checkpoint complex);GO:0051301(cell division);GO:0097027(ubiquitin-protein transferase activator activity);GO:1904668(posit…	mus04120(Ubiquitin mediated proteolysis)
TRINITY_DN56751_c1_g3	-	2.88	0.466667	0.0566667	1.27333	2.61333	0.06	-	-	-
TRINITY_DN34574_c3_g8	-	6.56667	0.0833333	0.173333	6.52667	0.466667	0.02	-	-	-
TRINITY_DN43172_c1_g1	PIP5K4	1.25	0.19	0.0833333	3.20333	0.456667	0.0333333	Phosphatidylinositol-4-phosphate 5-kinase [Macleaya cordata]	GO:0005524(ATP binding);GO:0005829(cytosol);GO:0005886(plasma membrane);GO:0006897(endocytosis);GO:0007164(establishment of tissue polarity);GO:0009827(plant-type cell wall modification);GO:0009846(pollen germination);GO:0009860(pollen tube growth);GO:0010118(stomatal movement);GO:0016308(1-phosphatidylinositol-4-phosphate 5-kinase activity);GO:0016324(apical plasma membrane);GO:0046488(phosphati…	mus00562(Inositol phosphate metabolism);mus04070(Phosphatidylinositol signaling system);mus04144(Endocytosis)
TRINITY_DN40025_c0_g1	SNM1	1.19333	0.0666667	0.0466667	5.33	0.266667	0.0333333	PREDICTED: uncharacterized protein LOC105042070 [Elaeis guineensis]	GO:0000784(nuclear chromosome, telomeric region);GO:0003684(damaged DNA binding);GO:0006303(double-strand break repair via nonhomologous end joining);GO:0031848(protection from non-homologous end joining at telomere);GO:0035312(5'-3' exodeoxyribonuclease activity);GO:0036297(interstrand cross-link repair)	NA(NA)
TRINITY_DN46696_c1_g8	-	4.76	0.663333	0.493333	4.45333	0.883333	0.07	-	-	-
TRINITY_DN40163_c0_g3	At1g48100	0.86	0.386667	0.16	13.2667	0.623333	0.176667	PREDICTED: polygalacturonase At1g48100-like [Elaeis guineensis]	GO:0004650(polygalacturonase activity);GO:0005576(extracellular region);GO:0005975(carbohydrate metabolic process);GO:0016829(lyase activity);GO:0071555(cell wall organization)	ghi00040(Pentose and glucuronate interconversions)
TRINITY_DN33832_c0_g3	-	10.1367	0.14	0.0533333	1.85667	0.01	0.02	PREDICTED: BEL1-like homeodomain protein 3 isoform X1 [Elaeis guineensis]	-	-
TRINITY_DN47344_c1_g6	-	3.55333	0.753333	0.503333	2.05333	0.106667	0.0466667	-	-	-
TRINITY_DN49246_c1_g3	-	1.81333	0.173333	0.186667	1.81	0.566667	0.02	-	-	-
TRINITY_DN33653_c0_g8	-	6.84	0.05	0.07	2.04	0.173333	0.02	PREDICTED: uncharacterized protein LOC104605577 [Nelumbo nucifera]	GO:0003676(nucleic acid binding);GO:0003700(DNA binding transcription factor activity);GO:0005634(nucleus);GO:0006355(regulation of transcription, DNA-templated);GO:0008270(zinc ion binding)	-
TRINITY_DN52407_c1_g1	CALS8	1.8	0.44	0.246667	6.49	0.706667	0.0533333	PREDICTED: putative callose synthase 8 isoform X1 [Elaeis guineensis]	GO:0000148(1,3-beta-D-glucan synthase complex);GO:0003843(1,3-beta-D-glucan synthase activity);GO:0005886(plasma membrane)	NA(NA)
TRINITY_DN40733_c0_g4	-	3.64667	0.37	0.19	2.09	0.0766667	0.03	-	-	-
TRINITY_DN34753_c4_g1	RIC4	3.61667	0.42	0.146667	14.41	1.58667	0.02	PREDICTED: CRIB domain-containing protein RIC4 [Elaeis guineensis]	GO:0005515(protein binding);GO:0005886(plasma membrane);GO:0007275(multicellular organism development);GO:0009507(chloroplast);GO:0009860(pollen tube growth);GO:0010215(cellulose microfibril organization);GO:0016324(apical plasma membrane);GO:0017157(regulation of exocytosis);GO:0030833(regulation of actin filament polymerization);GO:0040008(regulation of growth);GO:0051650(establishment of vesic…	-
TRINITY_DN34208_c2_g2	IQD14	2.58	0.95	0.43	1.96333	0.72	0.0366667	PREDICTED: protein IQ-DOMAIN 1 [Elaeis guineensis]	GO:0005516(calmodulin binding);GO:0005634(nucleus);GO:0005886(plasma membrane);GO:0008150(biological_process)	-
TRINITY_DN33413_c0_g6	PCMP-H77	2.66667	0.13	0.0266667	1.98333	0.15	0.04	putative pentatricopeptide repeat-containing protein [Cinnamomum micranthum f. kanehirae]	GO:0000963(mitochondrial RNA processing);GO:0003723(RNA binding);GO:0004519(endonuclease activity);GO:0005739(mitochondrion);GO:0008270(zinc ion binding);GO:0009507(chloroplast);GO:0016554(cytidine to uridine editing);GO:0043231(intracellular membrane-bounded organelle);GO:0080156(mitochondrial mRNA modification)	NA(NA)
TRINITY_DN47583_c0_g5	-	2.65	0.183333	0.183333	5.64	0.126667	0.06	-	-	-
TRINITY_DN32354_c1_g1	-	0.98	0.0466667	0.11	1.58	0.47	0.373333	-	-	-
TRINITY_DN34681_c0_g2	-	5.58	0.233333	0	1.31	0.253333	0.0433333	-	-	-
TRINITY_DN32518_c1_g1	-	1.64	0.06	0	2.00333	0.243333	0.0233333	-	-	-
TRINITY_DN44621_c5_g1	-	3.55333	0.696667	0.27	3.74333	0.403333	0.0366667	-	-	-
TRINITY_DN44965_c1_g8	-	2.55	0.136667	0.186667	1.97667	0.263333	0.0866667	-	-	-
TRINITY_DN39759_c1_g3	ABCC8	1.86667	0.263333	0.26	0.953333	0.126667	0.153333	LOW QUALITY PROTEIN: ABC transporter C family member 8 [Phoenix dactylifera]	GO:0000325(plant-type vacuole);GO:0005524(ATP binding);GO:0005774(vacuolar membrane);GO:0005886(plasma membrane);GO:0008559(xenobiotic transmembrane transporting ATPase activity);GO:0016021(integral component of membrane);GO:0042626(ATPase activity, coupled to transmembrane movement of substances);GO:0055085(transmembrane transport)	vvi02010(ABC transporters)
TRINITY_DN52206_c0_g2	TY3B-G	3.25	1.93	0.86	6.64333	0.95	0.223333	Retrotransposon protein, Ty3-gypsy subclass, putative [Theobroma cacao]	GO:0003723(RNA binding);GO:0003964(RNA-directed DNA polymerase activity);GO:0005737(cytoplasm);GO:0006278(RNA-dependent DNA biosynthetic process);GO:0015074(DNA integration)	NA(NA)
TRINITY_DN55508_c0_g1	-	4.54	0.55	0.74	4.48333	0.213333	0.183333	-	-	-
TRINITY_DN42196_c2_g2	BEH4	8.69	1.83333	0.67	4.64	1.60333	0.606667	hypothetical protein B296_00050419 [Ensete ventricosum]	GO:0003677(DNA binding);GO:0003700(DNA binding transcription factor activity);GO:0005634(nucleus);GO:0006351(transcription, DNA-templated);GO:0006355(regulation of transcription, DNA-templated);GO:0009742(brassinosteroid mediated signaling pathway)	zma04075(Plant hormone signal transduction)
TRINITY_DN37791_c0_g3	OsI_15195	55.6167	16.89	6.93	45.9167	10.63	0.353333	CASP-like protein 2A1 [Ananas comosus]	GO:0003954(NADH dehydrogenase activity);GO:0005515(protein binding);GO:0005886(plasma membrane);GO:0016021(integral component of membrane);GO:0051536(iron-sulfur cluster binding);GO:0080167(response to karrikin)	-
TRINITY_DN38967_c1_g4	-	4.81	0.25	0.12	10.2667	1.01667	0.0233333	uncharacterized protein LOC103706961 [Phoenix dactylifera]	GO:0005576(extracellular region);GO:0008150(biological_process)	-
TRINITY_DN44670_c4_g1	-	1.59333	0.726667	0.25	0.81	0.126667	0.166667	-	-	-
TRINITY_DN33160_c0_g1	RFL1	2.13	0.0766667	0.0566667	3.50333	0.12	0.0233333	NBS LRR disease resistance protein, partial [Colocasia esculenta]	GO:0005524(ATP binding);GO:0005886(plasma membrane);GO:0006952(defense response);GO:0007165(signal transduction);GO:0009617(response to bacterium);GO:0043531(ADP binding)	zju04626(Plant-pathogen interaction)
TRINITY_DN35400_c0_g2	-	1.55667	0.28	0.183333	2.14667	0.383333	0.226667	-	-	-
TRINITY_DN46876_c1_g1	PII-2	3.97667	0.0166667	0.0266667	10.26	0.8	0.0533333	PREDICTED: piriformospora indica-insensitive protein 2-like [Elaeis guineensis]	GO:0005886(plasma membrane);GO:0007165(signal transduction)	-
TRINITY_DN34041_c1_g3	-	8.63	0.0566667	0.05	2.31333	0.18	0.0533333	DNA-damage-repair/toleration protein [Ananas comosus]	GO:0005576(extracellular region);GO:0007165(signal transduction)	-
TRINITY_DN38412_c2_g4	-	6.19	0	0	1.56667	0	0.0233333	-	-	-
TRINITY_DN40019_c0_g1	-	2.16	0.15	0.15	5.31333	0.233333	0.246667	-	-	-
TRINITY_DN48076_c0_g4	-	2.10667	0.886667	0.573333	0.826667	0.446667	0.0533333	-	-	-
TRINITY_DN46021_c0_g2	ZIP3	26.34	1.2	4.77333	11.5633	2.01	0.0766667	hypothetical protein EUGRSUZ_K01343 [Eucalyptus grandis]	GO:0005385(zinc ion transmembrane transporter activity);GO:0005886(plasma membrane);GO:0071577(zinc II ion transmembrane transport)	NA(NA)
TRINITY_DN56066_c1_g2	CjBAp12	8.10667	0	0	2.15667	0	0.0233333	PREDICTED: EG45-like domain containing protein isoform X2 [Musa acuminata subsp. malaccensis]	GO:0051213(dioxygenase activity)	NA(NA)
TRINITY_DN49324_c0_g1	mybl2	4.26333	1.45667	0.783333	1.83333	0.453333	0.08	PREDICTED: transcription factor RAX2-like isoform X2 [Nelumbo nucifera]	GO:0000981(RNA polymerase II transcription factor activity, sequence-specific DNA binding);GO:0001135(transcription factor activity, RNA polymerase II transcription factor recruiting);GO:0003677(DNA binding);GO:0003700(DNA binding transcription factor activity);GO:0005515(protein binding);GO:0005634(nucleus);GO:0006351(transcription, DNA-templated);GO:0006355(regulation of transcription, DNA-temp…	NA(NA)
TRINITY_DN42306_c0_g1	ISPH	2.77333	0	0.0466667	3.15333	0.25	0.0233333	4-hydroxy-3-methylbut-2-enyl diphosphate reductase, chloroplastic [Jatropha curcas]	GO:0009507(chloroplast);GO:0009570(chloroplast stroma);GO:0019288(isopentenyl diphosphate biosynthetic process, methylerythritol 4-phosphate pathway);GO:0046429(4-hydroxy-3-methylbut-2-en-1-yl diphosphate synthase activity);GO:0046677(response to antibiotic);GO:0046872(metal ion binding);GO:0050992(dimethylallyl diphosphate biosynthetic process);GO:0051538(3 iron, 4 sulfur cluster binding);GO:005…	jcu00900(Terpenoid backbone biosynthesis)
TRINITY_DN36366_c0_g2	GSVIVT00023967001	52.3933	0.133333	0.253333	1.12667	2.65	0.0533333	PREDICTED: peroxidase 4-like [Nelumbo nucifera]	GO:0004601(peroxidase activity);GO:0005515(protein binding);GO:0005576(extracellular region);GO:0005618(cell wall);GO:0005794(Golgi apparatus);GO:0005829(cytosol);GO:0006979(response to oxidative stress);GO:0009809(lignin biosynthetic process);GO:0010089(xylem development);GO:0020037(heme binding);GO:0042744(hydrogen peroxide catabolic process);GO:0046872(metal ion binding);GO:0048046(apoplast);G…	nnu00940(Phenylpropanoid biosynthesis)
TRINITY_DN48121_c1_g3	Os01g0693400	3.99333	1.19667	0.92	2.25333	1.28	0.0233333	PREDICTED: LOW QUALITY PROTEIN: AP2/ERF and B3 domain-containing transcription repressor RAV2-like [Elaeis guineensis]	GO:0003677(DNA binding);GO:0003700(DNA binding transcription factor activity);GO:0005515(protein binding);GO:0005634(nucleus);GO:0006351(transcription, DNA-templated);GO:0006355(regulation of transcription, DNA-templated);GO:0009873(ethylene-activated signaling pathway);GO:0048573(photoperiodism, flowering)	NA(NA)
TRINITY_DN31404_c0_g1	-	2.31667	0	0.113333	0.903333	0.65	0.08	PREDICTED: uncharacterized protein LOC100242133 [Vitis vinifera]	GO:0003674(molecular_function);GO:0005739(mitochondrion);GO:0008150(biological_process);GO:0016021(integral component of membrane)	-
TRINITY_DN49917_c2_g4	-	46.61	15.13	6.16	97.84	15.5167	0.0633333	-	-	-
TRINITY_DN36632_c1_g2	-	4.25333	0.03	0	1.26333	0.0233333	0.0233333	-	-	-
TRINITY_DN47542_c0_g7	At1g11820	2.41667	0.296667	0.126667	3.56667	0.47	0.186667	PREDICTED: glucan endo-1,3-beta-glucosidase 1-like [Musa acuminata subsp. malaccensis]	GO:0004553(hydrolase activity, hydrolyzing O-glycosyl compounds);GO:0030247(polysaccharide binding);GO:0046658(anchored component of plasma membrane)	mus00500(Starch and sucrose metabolism)
TRINITY_DN56218_c0_g2	-	2.22667	0.0266667	0.386667	1.23	1.12	0.0233333	-	-	-
TRINITY_DN55784_c2_g1	-	3.26	0.21	0.106667	2.51667	0.223333	0.153333	-	-	-
TRINITY_DN37204_c1_g2	-	1.44	0.436667	0.296667	2.13	0.526667	0.4	-	-	-
TRINITY_DN46337_c2_g5	-	1.59	0.05	0.113333	1.92667	0.0433333	0.0233333	-	-	-
TRINITY_DN47334_c0_g2	-	0.856667	0.19	0.116667	2.16	0.0766667	0.05	-	-	-
TRINITY_DN51798_c0_g2	SBT1.6	16.5667	0.376667	0.18	6.99	0.496667	0.08	Peptidase S8/S53 domain-containing protein [Cinnamomum micranthum f. kanehirae]	GO:0004252(serine-type endopeptidase activity);GO:0005618(cell wall)	NA(NA)
TRINITY_DN50141_c0_g1	-	33.86	10.12	3.30333	35.6667	7.37	0.0233333	-	-	-
TRINITY_DN35438_c1_g2	HCFC2	1.16667	0.0633333	0.24	5.47333	0.933333	0.03	PREDICTED: rab9 effector protein with kelch motifs-like isoform X1 [Elaeis guineensis]	GO:0005654(nucleoplasm);GO:0005737(cytoplasm);GO:0005886(plasma membrane)	NA(NA)
TRINITY_DN33446_c3_g4	-	1.74	0.31	0.146667	2.3	0.49	0.28	-	-	-
TRINITY_DN54864_c0_g6	-	5.46333	0.0566667	0	3.68	0.0966667	0.0233333	uncharacterized protein LOC112499531 [Citrus sinensis]	-	-
TRINITY_DN53743_c1_g3	MIZ1	15.7067	0.243333	0.496667	14.5633	3.21	0.0433333	Protein of unknown function DUF617 [Macleaya cordata]	GO:0003674(molecular_function);GO:0005634(nucleus);GO:0008150(biological_process)	-
TRINITY_DN38617_c1_g4	-	0	0.936667	0.44	0.06	2.92	0.0433333	-	-	-
TRINITY_DN52325_c0_g2	-	25.4867	1.35667	0.543333	23.98	1.08667	0.116667	uncharacterized protein LOC103702108 [Phoenix dactylifera]	GO:0003674(molecular_function);GO:0008150(biological_process);GO:0009507(chloroplast)	-
TRINITY_DN47098_c1_g3	OPR1	6.51	1.41333	0.313333	3.86333	0.403333	0.0633333	12-oxophytodienoate reductase 1-like [Ananas comosus]	GO:0003959(NADPH dehydrogenase activity);GO:0005622(intracellular);GO:0055114(oxidation-reduction process)	egu00592(alpha-Linolenic acid metabolism)
TRINITY_DN38121_c0_g1	At3g03770	14.9067	1.63333	0.843333	3.84667	1.64333	0.233333	putative inactive leucine-rich repeat receptor-like protein kinase [Ananas comosus]	GO:0004672(protein kinase activity);GO:0004674(protein serine/threonine kinase activity);GO:0005524(ATP binding);GO:0005886(plasma membrane);GO:0006468(protein phosphorylation);GO:0007169(transmembrane receptor protein tyrosine kinase signaling pathway);GO:0009506(plasmodesma);GO:0016021(integral component of membrane)	-
TRINITY_DN49447_c1_g5	-	1.76667	0.0666667	0	2.93	0	0.06	-	-	-
TRINITY_DN46826_c0_g3	At3g26430	8.09	0.33	0.32	2.83333	0.626667	0.05	GDSL esterase/lipase At3g26430-like isoform X1 [Phoenix dactylifera]	GO:0004104(cholinesterase activity);GO:0005576(extracellular region);GO:0016042(lipid catabolic process);GO:0016298(lipase activity);GO:0052689(carboxylic ester hydrolase activity)	tcc00511(Other glycan degradation)
TRINITY_DN55510_c1_g2	-	2.81	0.526667	1.12	6.37333	0.366667	0.316667	-	-	-
TRINITY_DN40326_c0_g2	-	1.27667	0.0933333	0.0833333	2.88333	0.22	0.0766667	-	-	-
TRINITY_DN34955_c0_g2	MAN2	9.72667	0.486667	0.203333	19.5967	0.983333	0.5	PREDICTED: LOW QUALITY PROTEIN: mannan endo-1,4-beta-mannosidase 2-like [Elaeis guineensis]	GO:0016985(mannan endo-1,4-beta-mannosidase activity);GO:0046355(mannan catabolic process)	egu00051(Fructose and mannose metabolism)
TRINITY_DN51998_c1_g3	-	2.32333	0.32	0.0966667	1.83	0.186667	0.213333	-	-	-
TRINITY_DN33832_c0_g6	-	16.0633	0	0.183333	4.23333	0	0.0633333	-	-	-
TRINITY_DN53407_c0_g2	BURP3	12.34	0.0366667	0.0733333	82.42	25.9367	0.0466667	BURP domain-containing protein 3 [Ananas comosus]	GO:0005576(extracellular region);GO:0005768(endosome);GO:0005794(Golgi apparatus);GO:0005802(trans-Golgi network);GO:0006950(response to stress);GO:0009269(response to desiccation);GO:0009651(response to salt stress);GO:0009737(response to abscisic acid);GO:0045735(nutrient reservoir activity)	-
TRINITY_DN43808_c0_g3	MYB306	6.10667	0.433333	0.91	4.06	3.45667	0.193333	myb-related protein 306-like [Ananas comosus]	GO:0000981(RNA polymerase II transcription factor activity, sequence-specific DNA binding);GO:0001135(transcription factor activity, RNA polymerase II transcription factor recruiting);GO:0003677(DNA binding);GO:0003700(DNA binding transcription factor activity);GO:0005634(nucleus);GO:0006355(regulation of transcription, DNA-templated);GO:0006357(regulation of transcription by RNA polymerase II);G…	NA(NA)
TRINITY_DN48858_c0_g3	-	1.76	0.696667	0.23	30.9467	6.17	0.523333	uncharacterized protein LOC103702309 isoform X1 [Phoenix dactylifera]	GO:0005576(extracellular region);GO:0016874(ligase activity);GO:0046373(L-arabinose metabolic process);GO:0046556(alpha-L-arabinofuranosidase activity)	NA(NA)
TRINITY_DN32148_c0_g1	GSVIVT00026920001	3.66667	0.19	0.0466667	2.43	1.84667	0.0266667	probable polygalacturonase isoform X1 [Phoenix dactylifera]	GO:0004650(polygalacturonase activity);GO:0005975(carbohydrate metabolic process)	vra00040(Pentose and glucuronate interconversions)
TRINITY_DN38390_c0_g2	-	1.64333	0.346667	0.323333	1.78667	0	0.06	hypothetical protein CFOL_v3_27185 [Cephalotus follicularis]	GO:0030599(pectinesterase activity);GO:0046910(pectinesterase inhibitor activity);GO:0071944(cell periphery)	NA(NA)
TRINITY_DN48819_c1_g2	-	5.35	0.0566667	0.133333	6.24333	0.946667	0.103333	-	-	-
TRINITY_DN49003_c1_g2	-	0.956667	0.206667	0.12	1.93667	0.0566667	0.0433333	-	-	-
TRINITY_DN44090_c0_g3	-	4.05	0.116667	0.0366667	3.97667	0.106667	0.0266667	-	-	-
TRINITY_DN40314_c0_g3	-	3.52667	0.06	0.21	2.22333	0.12	0.0266667	-	-	-
TRINITY_DN43713_c1_g1	-	2.04333	0.1	0.116667	0.91	0.173333	0.0266667	-	-	-
TRINITY_DN52494_c0_g1	PCMP-E25	1.36	0.41	0.626667	2.43667	0.186667	0.106667	hypothetical protein B296_00019888 [Ensete ventricosum]	GO:0003723(RNA binding);GO:0004519(endonuclease activity);GO:0008270(zinc ion binding);GO:0009451(RNA modification);GO:0009507(chloroplast)	NA(NA)
TRINITY_DN46544_c0_g5	-	1.94667	0.39	0.48	1.98	0.296667	0.133333	-	-	-
TRINITY_DN39795_c1_g1	At1g44800	5.13	0	0.303333	1.57	0	0.0266667	WAT1-related protein At5g64700-like isoform X1 [Asparagus officinalis]	GO:0005886(plasma membrane);GO:0006810(transport);GO:0022857(transmembrane transporter activity)	NA(NA)
TRINITY_DN48371_c1_g5	-	1.82333	0.243333	0.413333	2.35667	0.0966667	0.116667	-	-	-
TRINITY_DN37371_c1_g8	At3g50280	2.63	0.106667	0.136667	2.04333	0.64	0.0533333	PREDICTED: uncharacterized acetyltransferase At3g50280-like [Elaeis guineensis]	GO:0005737(cytoplasm);GO:0005829(cytosol);GO:0016740(transferase activity);GO:0016747(transferase activity, transferring acyl groups other than amino-acyl groups)	NA(NA)
TRINITY_DN47573_c2_g2	IRKI	2.24667	0.12	0.11	3.11333	0.59	0.14	IRK-interacting protein-like [Phoenix dactylifera]	GO:0005515(protein binding);GO:0005634(nucleus);GO:0008150(biological_process)	-
TRINITY_DN33832_c0_g5	ATH1	5.22	0.276667	0.173333	3.67667	0.28	0.246667	PREDICTED: BEL1-like homeodomain protein 3 isoform X1 [Elaeis guineensis]	GO:0003677(DNA binding);GO:0003700(DNA binding transcription factor activity);GO:0005515(protein binding);GO:0005634(nucleus);GO:0006351(transcription, DNA-templated);GO:0006355(regulation of transcription, DNA-templated);GO:0008285(negative regulation of cell proliferation);GO:0009640(photomorphogenesis);GO:0010073(meristem maintenance);GO:0010227(floral organ abscission);GO:0010228(vegetative t…	NA(NA)
TRINITY_DN40487_c0_g2	-	5.53333	0	0.0333333	3.89	0.673333	0.0266667	uncharacterized protein LOC103707372 [Phoenix dactylifera]	-	-
TRINITY_DN34699_c0_g3	ERF1B	3.19333	26.53	14	11.3567	2.45	0.243333	PREDICTED: ethylene-responsive transcription factor 1B-like [Nelumbo nucifera]	GO:0003677(DNA binding);GO:0003700(DNA binding transcription factor activity);GO:0005622(intracellular);GO:0005634(nucleus);GO:0006351(transcription, DNA-templated);GO:0006355(regulation of transcription, DNA-templated);GO:0006952(defense response);GO:0009867(jasmonic acid mediated signaling pathway);GO:0009873(ethylene-activated signaling pathway)	nnu04016(MAPK signaling pathway - plant);nnu04075(Plant hormone signal transduction)
TRINITY_DN39638_c0_g3	-	3.43667	0.283333	0.33	4.43667	0.74	0.07	protein transport protein SEC23 [Phoenix dactylifera]	GO:0005829(cytosol);GO:0006886(intracellular protein transport);GO:0006888(ER to Golgi vesicle-mediated transport);GO:0008270(zinc ion binding);GO:0030127(COPII vesicle coat)	mis04141(Protein processing in endoplasmic reticulum)
TRINITY_DN32648_c3_g5	At5g44450	1.45	0.0633333	0.14	2.39333	0.266667	0.0266667	alpha N-terminal protein methyltransferase 1 [Vigna unguiculata]	GO:0005737(cytoplasm);GO:0008168(methyltransferase activity)	NA(NA)
TRINITY_DN43741_c0_g2	-	3.83	0.323333	0.476667	0.05	0.983333	0.103333	hypothetical protein L195_g017092, partial [Trifolium pratense]	GO:0003723(RNA binding);GO:0004525(ribonuclease III activity);GO:0005634(nucleus);GO:0005737(cytoplasm);GO:0016442(RISC complex);GO:0030422(production of siRNA involved in RNA interference)	thj00040(Pentose and glucuronate interconversions);thj00052(Galactose metabolism);thj00053(Ascorbate and aldarate metabolism);thj00520(Amino sugar and nucleotide sugar metabolism)
TRINITY_DN39973_c1_g3	-	1.84667	1.02667	0.52	1.49667	0.976667	0.04	-	-	-
TRINITY_DN38837_c0_g3	-	4.30667	0.03	0.0866667	23.3267	0.9	0.183333	PREDICTED: protein transport protein SEC7-like [Musa acuminata subsp. malaccensis]	GO:0003700(DNA binding transcription factor activity);GO:0005622(intracellular);GO:0005634(nucleus);GO:0006355(regulation of transcription, DNA-templated);GO:0008270(zinc ion binding)	-
TRINITY_DN56436_c0_g3	CYP86B1	58.62	2.24667	0.543333	10.6533	2.27	0.0333333	hypothetical protein B296_00031425 [Ensete ventricosum]	GO:0004497(monooxygenase activity);GO:0005506(iron ion binding);GO:0016705(oxidoreductase activity, acting on paired donors, with incorporation or reduction of molecular oxygen);GO:0019825(oxygen binding);GO:0020037(heme binding);GO:0055114(oxidation-reduction process)	pper00073(Cutin, suberine and wax biosynthesis)
TRINITY_DN36993_c0_g1	At3g50780	5.41	1.12	1.32	7.61333	0.606667	0.173333	PREDICTED: BTB/POZ domain-containing protein At3g50780 [Elaeis guineensis]	GO:0005634(nucleus);GO:0016567(protein ubiquitination)	-
TRINITY_DN45228_c0_g1	PCMP-H40	0.606667	0.13	0.0266667	1.8	0.37	0.0266667	uncharacterized protein A4U43_C05F19140 [Asparagus officinalis]	GO:0003723(RNA binding);GO:0004519(endonuclease activity);GO:0005739(mitochondrion);GO:0006397(mRNA processing);GO:0008270(zinc ion binding);GO:0009507(chloroplast);GO:0016556(mRNA modification)	NA(NA)
TRINITY_DN36264_c1_g2	-	27.9533	4.37667	1.86333	30.4867	13.0733	0.796667	non-specific lipid transfer protein GPI-anchored 1 [Phoenix dactylifera]	-	-
TRINITY_DN43475_c0_g1	SBT1.9	11.8567	0.653333	0.516667	2.05667	0.253333	0.03	PREDICTED: LOW QUALITY PROTEIN: subtilisin-like protease SBT1.9 [Elaeis guineensis]	GO:0004252(serine-type endopeptidase activity);GO:0005618(cell wall)	-
TRINITY_DN36135_c1_g3	IDD14	4.23667	1.24333	1.09333	3.03667	0.713333	0.366667	PREDICTED: protein SHOOT GRAVITROPISM 5 [Elaeis guineensis]	GO:0003676(nucleic acid binding);GO:0003700(DNA binding transcription factor activity);GO:0005515(protein binding);GO:0005634(nucleus);GO:0006351(transcription, DNA-templated);GO:0006355(regulation of transcription, DNA-templated);GO:0008270(zinc ion binding);GO:0009630(gravitropism);GO:0009965(leaf morphogenesis);GO:0010601(positive regulation of auxin biosynthetic process);GO:0043621(protein se…	lja00052(Galactose metabolism);lja00600(Sphingolipid metabolism);lja00531(Glycosaminoglycan degradation);lja00604(Glycosphingolipid biosynthesis - ganglio series);lja00511(Other glycan degradation)
TRINITY_DN38706_c0_g2	At1g67750	5.81333	0.376667	0.106667	61.0567	4.16	0.03	PREDICTED: probable pectate lyase 5 [Elaeis guineensis]	GO:0005576(extracellular region);GO:0030570(pectate lyase activity);GO:0045490(pectin catabolic process);GO:0046872(metal ion binding)	egu00040(Pentose and glucuronate interconversions)
TRINITY_DN38976_c0_g7	-	29.7867	1.20667	0.363333	82.65	6.09667	0.0666667	rapid alkalinization factor-like [Phoenix dactylifera]	-	-
TRINITY_DN34095_c1_g2	NHL12	18.0233	2.56	1.47	28.6267	5.15	0.11	NDR1/HIN1-like protein 26 [Phoenix dactylifera]	GO:0006952(defense response);GO:0009506(plasmodesma);GO:0046658(anchored component of plasma membrane)	-
TRINITY_DN55279_c0_g1	-	6.00667	0.03	0.01	2.44	0.493333	0.0866667	-	-	-
TRINITY_DN49694_c3_g1	-	1.35667	0.01	0.04	1.68667	0	0.0533333	-	-	-
TRINITY_DN55835_c2_g2	-	3.12333	0.343333	0.166667	2.84667	0.523333	0.03	zinc finger MYM-type protein 1-like [Olea europaea var. sylvestris]	GO:0000981(RNA polymerase II transcription factor activity, sequence-specific DNA binding);GO:0003677(DNA binding);GO:0005654(nucleoplasm);GO:0005737(cytoplasm)	-
TRINITY_DN52952_c0_g1	PCMP-H65	0.926667	0.206667	0.583333	2.18667	0.263333	0.43	PREDICTED: pentatricopeptide repeat-containing protein At4g01030, mitochondrial [Elaeis guineensis]	GO:0003723(RNA binding);GO:0004519(endonuclease activity);GO:0006397(mRNA processing);GO:0008270(zinc ion binding);GO:0009451(RNA modification);GO:0009507(chloroplast);GO:0010087(phloem or xylem histogenesis);GO:0010305(leaf vascular tissue pattern formation);GO:0010588(cotyledon vascular tissue pattern formation);GO:0048366(leaf development);GO:1900865(chloroplast RNA modification)	NA(NA)
TRINITY_DN35182_c0_g1	At5g61370	3.40333	0.166667	0.00666667	1.23667	0.45	0.07	PREDICTED: pentatricopeptide repeat-containing protein At5g61370, mitochondrial [Elaeis guineensis]	GO:0000408(EKC/KEOPS complex);GO:0004674(protein serine/threonine kinase activity);GO:0005634(nucleus);GO:0005829(cytosol);GO:0070525(tRNA threonylcarbamoyladenosine metabolic process)	NA(NA)
TRINITY_DN47518_c1_g3	-	1.52667	0.09	0.04	1.88	0.27	0.103333	uncharacterized protein LOC103712530 [Phoenix dactylifera]	GO:0003674(molecular_function);GO:0005634(nucleus);GO:0008150(biological_process);GO:0016021(integral component of membrane)	mdm00900(Terpenoid backbone biosynthesis)
TRINITY_DN57106_c1_g2	-	3.75	0.823333	1.40333	2.45	0.296667	0.143333	-	-	-
TRINITY_DN56631_c2_g2	-	0.326667	0.0966667	0.0866667	3.00667	0.496667	0.136667	-	-	-
TRINITY_DN40298_c0_g4	-	3.49667	0.466667	0.383333	4.80333	0.253333	0.186667	Retrovirus-related Pol polyprotein from transposon 17.6 [Vitis vinifera]	-	pda00511(Other glycan degradation)
TRINITY_DN49767_c0_g3	-	19.63	1.25667	0.206667	9.73	2.44667	0.17	uncharacterized protein LOC103707807 isoform X1 [Phoenix dactylifera]	GO:0005737(cytoplasm);GO:0030001(metal ion transport);GO:0046914(transition metal ion binding);GO:0046916(cellular transition metal ion homeostasis)	-
TRINITY_DN53061_c0_g2	ACR6	2.24333	0.276667	0.116667	3.59667	1.95333	0.103333	ACT domain-containing protein [Cinnamomum micranthum f. kanehirae]	GO:0009507(chloroplast);GO:0016597(amino acid binding)	-
TRINITY_DN46363_c1_g1	-	3.82333	0.15	0.05	14.36	0.366667	0.25	-	-	-
TRINITY_DN38218_c1_g1	-	9.41333	19.2133	2.74	33.4367	40.3233	0.326667	extensin-2-like protein [Cinnamomum micranthum f. kanehirae]	-	-
TRINITY_DN55563_c0_g3	Os01g0367900	7.73333	2.08667	2	1.33667	0.43	0.14	ISWI chromatin-remodeling complex ATPase CHR11 isoform X2 [Coffea arabica]	GO:0005515(protein binding);GO:0005634(nucleus);GO:0005829(cytosol);GO:0008094(DNA-dependent ATPase activity);GO:0010228(vegetative to reproductive phase transition of meristem);GO:0016584(nucleosome positioning)	NA(NA)
TRINITY_DN56437_c1_g4	-	20.14	0.903333	0.82	15.6	0.6	0.03	-	-	-
TRINITY_DN44782_c1_g3	MTERF15	9.96333	0.28	0.77	1.27	0.64	0.106667	PREDICTED: transcription termination factor MTERF2, chloroplastic-like isoform X2 [Elaeis guineensis]	GO:0003690(double-stranded DNA binding);GO:0006355(regulation of transcription, DNA-templated);GO:0009507(chloroplast);GO:0016020(membrane)	NA(NA)
TRINITY_DN47587_c2_g2	PME35	590.84	8.92333	1.32667	177.02	29.8067	0.193333	PREDICTED: pectinesterase-like [Elaeis guineensis]	GO:0030599(pectinesterase activity);GO:0046910(pectinesterase inhibitor activity);GO:0071944(cell periphery)	dct00040(Pentose and glucuronate interconversions)
TRINITY_DN41256_c2_g1	-	2.30333	0.416667	0.593333	1.26333	0.653333	0.23	-	-	-
TRINITY_DN51587_c1_g4	-	4.91333	1.53	1.32	7.07	2.61	0.19	-	-	-
TRINITY_DN50507_c0_g1	-	57.9867	0.653333	0.123333	366.57	3.23	0.0866667	-	-	-
TRINITY_DN40255_c5_g1	-	1.57667	0.396667	0.223333	1.72333	0.16	0.516667	-	-	-
TRINITY_DN44651_c0_g1	-	1.07	1.36	0.44	3.39	1.38667	0.253333	-	-	-
TRINITY_DN39241_c0_g4	SBTI1.1	3.70333	0.133333	0.05	1.14667	0.56	0.09	subtilisin-like protease SBT1.1 isoform X2 [Phoenix dactylifera]	GO:0004252(serine-type endopeptidase activity);GO:0005618(cell wall)	NA(NA)
TRINITY_DN50940_c0_g1	-	6.81333	0.403333	0.0266667	8.81	1.67	0.21	uncharacterized protein LOC103703094 [Phoenix dactylifera]	GO:0005634(nucleus)	-
TRINITY_DN54875_c1_g1	-	3.37333	0.516667	0.533333	2.41	0.22	0.06	-	-	-
TRINITY_DN34778_c0_g1	-	2.88667	0.11	0.84	4.2	0.343333	0.03	-	-	-
TRINITY_DN42138_c3_g1	-	2.34	0	0	2.37	0.143333	0.03	-	-	-
TRINITY_DN40096_c2_g2	-	1.66	0.0233333	0.0333333	2.21333	0.0766667	0.11	-	-	-
TRINITY_DN43124_c1_g9	-	1.76667	0.35	0.0866667	1.43333	0.183333	0.213333	LINE-1 reverse transcriptase-like [Vitis vinifera]	GO:0005634(nucleus);GO:0043565(sequence-specific DNA binding);GO:0045944(positive regulation of transcription by RNA polymerase II)	-
TRINITY_DN48202_c2_g1	-	45.4433	18.56	17.51	8.28667	1.08	0.03	-	-	-
TRINITY_DN47004_c1_g3	-	3.19	0.11	0.293333	1.56333	0.263333	0.0666667	-	-	-
TRINITY_DN50665_c0_g3	PCMP-H33	3.92	0.453333	0.43	4.61667	0.826667	0.516667	PREDICTED: pentatricopeptide repeat-containing protein At5g48910-like [Elaeis guineensis]	GO:0003723(RNA binding);GO:0004519(endonuclease activity);GO:0008270(zinc ion binding);GO:0009451(RNA modification);GO:0009507(chloroplast);GO:0031425(chloroplast RNA processing)	-
TRINITY_DN36464_c1_g5	At1g16830	1.45667	0.156667	0.24	2.08	0.14	0.103333	PREDICTED: putative pentatricopeptide repeat-containing protein At1g16830 [Elaeis guineensis]	GO:0003674(molecular_function);GO:0005739(mitochondrion);GO:0008150(biological_process);GO:0016021(integral component of membrane)	-
TRINITY_DN39871_c0_g1	-	2.58333	0.0466667	0.13	7.48	0.346667	0.156667	-	-	-
TRINITY_DN42967_c2_g1	-	0	1.87333	2.67333	0	1.61667	0.176667	-	-	-
TRINITY_DN40470_c0_g1	TOR1L3	2.68333	0.163333	0.0466667	9.01667	0.456667	0.0366667	LOW QUALITY PROTEIN: TORTIFOLIA1-like protein 5 [Phoenix dactylifera]	GO:0005737(cytoplasm);GO:0008150(biological_process)	-
TRINITY_DN50692_c0_g8	-	7.61	0.04	0.03	8.26667	0.18	0.03	PREDICTED: uncharacterized protein LOC108203269 [Daucus carota subsp. sativus]	-	-
TRINITY_DN48857_c2_g2	-	19.06	2.18	3.08667	19.0033	1.78333	0.406667	-	-	-
TRINITY_DN47668_c0_g1	UCC1	6.59667	1.24667	2.85333	5.57	3.69333	0.0333333	Blue copper protein, partial [Ananas comosus]	GO:0046658(anchored component of plasma membrane)	-
TRINITY_DN40053_c1_g3	-	13.2533	0.746667	1.09667	3.42	0.0833333	0.243333	-	-	-
TRINITY_DN50239_c2_g1	-	8.08	0.06	0.0133333	4.25	0.293333	0.206667	-	-	mus00905(Brassinosteroid biosynthesis)
TRINITY_DN38848_c0_g5	-	5.34333	0.106667	0.123333	3.49	1.72	0.0333333	PREDICTED: uncharacterized protein LOC103985610 [Musa acuminata subsp. malaccensis]	GO:0005634(nucleus);GO:0005737(cytoplasm);GO:0006457(protein folding)	-
TRINITY_DN46929_c1_g2	-	1.60667	0.0266667	0.0533333	7.76	1.55667	0.316667	-	-	-
TRINITY_DN35341_c1_g6	CYP78A9	15.2	0.236667	0	1.82667	0.24	0.0466667	LOW QUALITY PROTEIN: cytochrome P450 78A9-like [Ananas comosus]	GO:0016020(membrane);GO:0016709(oxidoreductase activity, acting on paired donors, with incorporation or reduction of molecular oxygen, NAD(P)H as one donor, and incorporation of one atom of oxygen);GO:0044550(secondary metabolite biosynthetic process)	NA(NA)
TRINITY_DN41831_c2_g3	-	2.75	0.176667	0.12	1.08333	0.0233333	0.0566667	-	-	-
TRINITY_DN52572_c0_g1	-	6.19667	0.81	0.0633333	3.22	2.14333	0.196667	-	-	-
TRINITY_DN53210_c1_g1	FRO8	47.9233	0.47	0.373333	6.24667	2.69333	0.0866667	PREDICTED: ferric reduction oxidase 8, mitochondrial [Elaeis guineensis]	GO:0000293(ferric-chelate reductase activity);GO:0005739(mitochondrion);GO:0005886(plasma membrane);GO:0006811(ion transport);GO:0016020(membrane);GO:0016021(integral component of membrane);GO:0016491(oxidoreductase activity);GO:0031966(mitochondrial membrane);GO:0046872(metal ion binding);GO:0055114(oxidation-reduction process)	NA(NA)
TRINITY_DN52935_c0_g2	-	5.57	0.396667	0.153333	3.75	1.05333	0.0333333	hypothetical protein PanWU01x14_126760 [Parasponia andersonii]	GO:0005576(extracellular region);GO:0008150(biological_process);GO:0016874(ligase activity)	-
TRINITY_DN46660_c0_g6	-	5.31667	0.04	0.256667	1.55333	0.1	0.173333	-	-	-
TRINITY_DN53224_c1_g3	LNG1	5.25667	1.41667	0.333333	11.8333	1.75	0.0466667	protein LONGIFOLIA 1 isoform X1 [Phoenix dactylifera]	GO:0003674(molecular_function);GO:0005634(nucleus);GO:0009506(plasmodesma);GO:0051513(regulation of monopolar cell growth)	-
TRINITY_DN39978_c2_g1	ETC3	12.97	0.446667	0.603333	13.5433	1.19	0.0333333	transcription factor MYB59-like protein [Cinnamomum micranthum f. kanehirae]	GO:0000981(RNA polymerase II transcription factor activity, sequence-specific DNA binding);GO:0001135(transcription factor activity, RNA polymerase II transcription factor recruiting);GO:0003677(DNA binding);GO:0003700(DNA binding transcription factor activity);GO:0005634(nucleus);GO:0006351(transcription, DNA-templated);GO:0006355(regulation of transcription, DNA-templated);GO:0006357(regulation…	NA(NA)
TRINITY_DN31345_c0_g1	-	13.43	0.436667	0.33	6.05333	0.773333	0.0333333	hypothetical protein JCGZ_25652 [Jatropha curcas]	-	-
TRINITY_DN40329_c0_g1	NIK1	8.87	0.0566667	0.0533333	5.16	0.18	0.103333	PREDICTED: protein NSP-INTERACTING KINASE 1-like [Nelumbo nucifera]	GO:0004675(transmembrane receptor protein serine/threonine kinase activity);GO:0005515(protein binding);GO:0005524(ATP binding);GO:0005576(extracellular region);GO:0005886(plasma membrane);GO:0006468(protein phosphorylation);GO:0007166(cell surface receptor signaling pathway);GO:0016021(integral component of membrane);GO:0016032(viral process);GO:0016301(kinase activity);GO:0051607(defense respon…	NA(NA)
TRINITY_DN52819_c0_g5	-	3.04	1.12333	0.6	1.04667	1.65	0.516667	hypothetical protein MIMGU_mgv1a002739mg [Erythranthe guttata]	GO:0005737(cytoplasm)	-
TRINITY_DN42377_c1_g2	-	3.04	0	0	3.91	0	0.0333333	-	-	-
TRINITY_DN49206_c3_g1	BDG3	0.753333	0.223333	0.0933333	5.43333	0.666667	0.0333333	PREDICTED: probable lysophospholipase BODYGUARD 3 isoform X1 [Elaeis guineensis]	GO:0016787(hydrolase activity)	-
TRINITY_DN46794_c2_g2	-	2.17667	0.31	0.01	3.05667	1.46333	0.0333333	-	-	-
TRINITY_DN55326_c3_g2	-	1.62667	0.886667	0.44	1.67	0.783333	0.22	-	-	-
TRINITY_DN48135_c2_g5	EARLI1	6.19667	1.33333	1.56	37.02	12.1667	0.79	putative 14 kDa proline-rich protein DC2.15 [Wolffia arrhiza]	GO:0006869(lipid transport);GO:0008289(lipid binding)	-
TRINITY_DN41300_c0_g2	-	2.24333	0.11	0.293333	1.37667	1.39333	0.22	PREDICTED: uncharacterized protein LOC103975590 [Musa acuminata subsp. malaccensis]	-	-
TRINITY_DN43877_c0_g1	EXPA2	1.87667	0.29	0.666667	5.43	2.01667	0.0333333	hypothetical protein DVH24_023781 [Malus domestica]	GO:0005576(extracellular region);GO:0005618(cell wall);GO:0006949(syncytium formation);GO:0009664(plant-type cell wall organization);GO:0009826(unidimensional cell growth);GO:0009828(plant-type cell wall loosening);GO:0009831(plant-type cell wall modification involved in multidimensional cell growth);GO:0016020(membrane)	NA(NA)
TRINITY_DN47745_c0_g1	-	22.18	6.04667	6.71333	9.04	4.76	0.533333	PREDICTED: leucine-rich repeat receptor protein kinase MSP1-like, partial [Elaeis guineensis]	GO:0002239(response to oomycetes);GO:0005618(cell wall);GO:0006952(defense response);GO:0007165(signal transduction);GO:0050832(defense response to fungus)	sly04626(Plant-pathogen interaction)
TRINITY_DN56908_c0_g2	-	1.61333	0.416667	0.193333	1.89333	0.196667	0.253333	uncharacterized protein LOC110268363 [Arachis ipaensis]	-	-
TRINITY_DN33539_c0_g2	-	8.99333	0.41	0.346667	13.3967	1.41667	0.546667	-	-	-
TRINITY_DN35227_c0_g3	-	2.65667	0.0666667	0.336667	3.19333	0.18	0.0466667	hypothetical protein GQ55_2G358100 [Panicum hallii var. hallii]	-	-
TRINITY_DN36871_c0_g1	-	4.17333	0.79	0.94	4.50333	0.533333	0.416667	Uncharacterized protein ACMD2_01145 [Ananas comosus]	-	-
TRINITY_DN44062_c1_g6	FLOT4	0.0166667	11.8033	6.2	0	1.03	0.0333333	PREDICTED: flotillin-like protein 4 [Nicotiana sylvestris]	GO:0005886(plasma membrane);GO:0016324(apical plasma membrane);GO:0051819(induction by symbiont of nodulation, tumor or growth in host)	NA(NA)
TRINITY_DN49719_c0_g5	ZHD9	8.69333	0	0.0333333	3.16	0.353333	0.0333333	PREDICTED: zinc-finger homeodomain protein 9 [Elaeis guineensis]	GO:0003677(DNA binding);GO:0003700(DNA binding transcription factor activity);GO:0005515(protein binding);GO:0005634(nucleus);GO:0006351(transcription, DNA-templated);GO:0006355(regulation of transcription, DNA-templated);GO:0019760(glucosinolate metabolic process);GO:0043565(sequence-specific DNA binding);GO:0044212(transcription regulatory region DNA binding);GO:0046872(metal ion binding)	-
TRINITY_DN37673_c0_g3	IP5P10	4.95333	0.36	0.123333	3.93667	1.26	0.16	PREDICTED: type I inositol polyphosphate 5-phosphatase 10 isoform X1 [Elaeis guineensis]	GO:0005737(cytoplasm);GO:0016787(hydrolase activity);GO:0046856(phosphatidylinositol dephosphorylation)	pxb00562(Inositol phosphate metabolism);pxb04070(Phosphatidylinositol signaling system)
TRINITY_DN43238_c0_g3	-	2.01333	0.0166667	0.123333	3.23667	0.793333	0.0966667	-	-	-
TRINITY_DN51853_c0_g3	-	2.76333	0.06	0.0833333	1.89	0.343333	0.0833333	-	-	-
TRINITY_DN33182_c2_g3	PYL4	3.36667	0.866667	0.513333	0.936667	0.11	0.146667	abscisic acid receptor PYL4-like [Phoenix dactylifera]	GO:0004864(protein phosphatase inhibitor activity);GO:0005634(nucleus);GO:0005737(cytoplasm);GO:0009738(abscisic acid-activated signaling pathway);GO:0010427(abscisic acid binding);GO:0080163(regulation of protein serine/threonine phosphatase activity)	pda04016(MAPK signaling pathway - plant);pda04075(Plant hormone signal transduction)
TRINITY_DN35237_c3_g2	-	1.36333	0	0.113333	2.55	0.07	0.05	uncharacterized protein LOC112022240 [Quercus suber]	-	-
TRINITY_DN47911_c0_g1	-	39.1133	3.26667	0.713333	650.393	33.7	0.346667	-	-	-
TRINITY_DN36848_c1_g4	-	2.44667	0.11	0.336667	2.53333	1.80333	0.26	PREDICTED: formin-like protein 14 [Elaeis guineensis]	GO:0003674(molecular_function);GO:0005634(nucleus);GO:0008150(biological_process)	egu04144(Endocytosis)
TRINITY_DN37612_c0_g4	-	4.89333	0.08	0.203333	2.29333	0.126667	0.0366667	-	-	-
TRINITY_DN32629_c0_g1	-	0.56	0.05	0.0233333	3.93333	0	0.0366667	-	-	-
TRINITY_DN37885_c1_g4	TBC1D2	1.45667	0.153333	0.0433333	2.91	0.293333	0.1	growth hormone-regulated TBC protein 1 isoform X1 [Cinnamomum micranthum f. kanehirae]	GO:0005096(GTPase activator activity);GO:0005622(intracellular);GO:0006886(intracellular protein transport);GO:0012505(endomembrane system);GO:0017137(Rab GTPase binding);GO:0031338(regulation of vesicle fusion);GO:0090630(activation of GTPase activity)	NA(NA)
TRINITY_DN34856_c0_g2	-	0.103333	5.56333	3.24	0.03	8.50667	0.06	-	-	-
TRINITY_DN45616_c0_g2	IRX9	20.84	0.07	0.123333	18.18	1.42	0.07	PREDICTED: probable beta-1,4-xylosyltransferase IRX9 [Elaeis guineensis]	GO:0009834(plant-type secondary cell wall biogenesis);GO:0010417(glucuronoxylan biosynthetic process);GO:0042285(xylosyltransferase activity)	NA(NA)
TRINITY_DN53775_c0_g1	-	2.2	0.34	0.623333	1.83333	0.723333	0.156667	-	-	-
TRINITY_DN34245_c1_g3	PME12	3.34333	0.0966667	0.116667	4.83	0.113333	0.0466667	PREDICTED: probable pectinesterase/pectinesterase inhibitor 12 [Musa acuminata subsp. malaccensis]	GO:0030599(pectinesterase activity);GO:0046910(pectinesterase inhibitor activity);GO:0071944(cell periphery)	atr00040(Pentose and glucuronate interconversions)
TRINITY_DN44027_c0_g1	-	2.89667	0.22	0.113333	2.01667	1.80333	0.19	-	-	-
TRINITY_DN49634_c0_g4	-	2.07667	0.21	0.236667	3.83	0.203333	0.0833333	uncharacterized protein LOC103702008 [Phoenix dactylifera]	GO:0003677(DNA binding);GO:0005634(nucleus);GO:0008150(biological_process)	-
TRINITY_DN41942_c1_g2	-	1.65333	0.256667	0.806667	2.53	0.856667	0.323333	-	-	-
TRINITY_DN48308_c2_g2	-	9.61667	2.18667	2.65333	2.69667	0.843333	0.0766667	PREDICTED: probable leucine-rich repeat receptor-like protein kinase At1g35710 [Vitis vinifera]	-	-
TRINITY_DN34620_c1_g3	-	0.0133333	1.78333	2.24333	0	2.32333	0.273333	-	-	-
TRINITY_DN49643_c0_g7	-	5.28333	0.12	0.613333	2.53667	0.75	0.0366667	PREDICTED: zinc finger BED domain-containing protein RICESLEEPER 3-like [Ipomoea nil]	-	-
TRINITY_DN41396_c0_g1	-	1.62333	0.103333	0.0433333	1.29333	0.0166667	0.0366667	-	-	-
TRINITY_DN34908_c0_g3	Mtatp6	0.906667	0.606667	19.96	0.0666667	2.45667	2.64667	H-transporting ATPase (mitochondrion) [Lobosphaera incisa]	GO:0005739(mitochondrion);GO:0005743(mitochondrial inner membrane);GO:0005753(mitochondrial proton-transporting ATP synthase complex);GO:0006754(ATP biosynthetic process);GO:0006811(ion transport);GO:0015078(proton transmembrane transporter activity);GO:0015986(ATP synthesis coupled proton transport);GO:0016020(membrane);GO:0016021(integral component of membrane);GO:0016887(ATPase activity);GO:00…	apro00190(Oxidative phosphorylation)
TRINITY_DN46311_c1_g4	-	8.87667	3.38667	1.56333	2.41667	5.68333	0.19	PREDICTED: uncharacterized protein LOC105035509 [Elaeis guineensis]	GO:0003674(molecular_function);GO:0005575(cellular_component)	-
TRINITY_DN45985_c0_g1	-	3.78	0.173333	0.113333	1.05	0.0966667	0.0433333	-	-	-
TRINITY_DN41948_c2_g1	LPPD	7.87333	0.736667	0.323333	12.6767	0.58	0.06	lipid phosphate phosphatase delta [Ananas comosus]	GO:0005576(extracellular region);GO:0005789(endoplasmic reticulum membrane);GO:0006665(sphingolipid metabolic process);GO:0009737(response to abscisic acid);GO:0016021(integral component of membrane);GO:0016787(hydrolase activity);GO:0042392(sphingosine-1-phosphate phosphatase activity);GO:0042578(phosphoric ester hydrolase activity);GO:0090332(stomatal closure)	mus00600(Sphingolipid metabolism)
TRINITY_DN47052_c2_g3	-	2.66	0.183333	0.133333	12.8733	0.313333	0.16	-	-	-
TRINITY_DN34642_c1_g3	-	1.25667	0.156667	0.113333	2.55667	0.28	0.126667	-	-	-
TRINITY_DN47712_c1_g5	SCPL35	3.44	0.36	0.216667	9.93	4.7	0.15	serine carboxypeptidase-like 35 [Dendrobium catenatum]	GO:0004185(serine-type carboxypeptidase activity);GO:0051603(proteolysis involved in cellular protein catabolic process)	NA(NA)
TRINITY_DN48635_c0_g3	-	0.0433333	2.28	1.50667	0.02	4.67	0.06	-	-	-
TRINITY_DN43444_c0_g3	C1	1.05	0.273333	0.0166667	5.69	1.78	0.0533333	PREDICTED: anthocyanin regulatory C1 protein-like [Elaeis guineensis]	GO:0000981(RNA polymerase II transcription factor activity, sequence-specific DNA binding);GO:0001135(transcription factor activity, RNA polymerase II transcription factor recruiting);GO:0003677(DNA binding);GO:0003700(DNA binding transcription factor activity);GO:0005634(nucleus);GO:0006351(transcription, DNA-templated);GO:0006357(regulation of transcription by RNA polymerase II);GO:0007275(mult…	NA(NA)
TRINITY_DN54957_c2_g5	-	38.2467	0.0966667	0.0333333	37.1333	0.176667	0.153333	-	-	-
TRINITY_DN45181_c1_g3	-	1.37667	0.313333	0	1.77667	0.106667	0.133333	PREDICTED: uncharacterized protein LOC105044482 [Elaeis guineensis]	GO:0005634(nucleus)	mtr00350(Tyrosine metabolism);mtr00360(Phenylalanine metabolism);mtr00380(Tryptophan metabolism);mtr00901(Indole alkaloid biosynthesis);mtr00950(Isoquinoline alkaloid biosynthesis);mtr00965(Betalain biosynthesis)
TRINITY_DN53460_c1_g6	-	3.24667	0.263333	0.0233333	1.88	0.283333	0.153333	-	-	-
TRINITY_DN44773_c1_g4	-	12.5967	0	0.106667	11.17	0.913333	0.04	-	-	-
TRINITY_DN45979_c0_g2	-	6.93667	0.966667	0.593333	2.09	1.59	0.19	Protein kinase domain [Macleaya cordata]	GO:0005524(ATP binding);GO:0005634(nucleus);GO:0005886(plasma membrane);GO:0016301(kinase activity);GO:0016787(hydrolase activity)	NA(NA)
TRINITY_DN32112_c1_g7	-	12.3067	0.243333	0.0466667	1.22333	0.183333	0.143333	-	-	-
TRINITY_DN40227_c0_g1	PTEN1	2.14	0.106667	0.0866667	3.03333	0.11	0.106667	PREDICTED: phosphatidylinositol 3,4,5-trisphosphate 3-phosphatase and protein-tyrosine-phosphatase PTEN1 [Elaeis guineensis]	GO:0004725(protein tyrosine phosphatase activity);GO:0008138(protein tyrosine/serine/threonine phosphatase activity);GO:0009555(pollen development);GO:0016311(dephosphorylation);GO:0016314(phosphatidylinositol-3,4,5-trisphosphate 3-phosphatase activity);GO:0016791(phosphatase activity);GO:0046856(phosphatidylinositol dephosphorylation);GO:0052866(phosphatidylinositol phosphate phosphatase activit…	egu00562(Inositol phosphate metabolism);egu04070(Phosphatidylinositol signaling system)
TRINITY_DN41970_c1_g2	-	1.78667	0.24	0.323333	3.18	0.37	0.19	-	-	-
TRINITY_DN40903_c1_g1	SDH5	2.25	0.35	0.203333	4.59667	0.33	0.246667	PREDICTED: succinate dehydrogenase subunit 5, mitochondrial-like isoform X1 [Musa acuminata subsp. malaccensis]	GO:0045273(respiratory chain complex II)	-
TRINITY_DN32388_c2_g6	-	6.59333	1.11333	0.463333	7	0.686667	1.24333	-	-	-
TRINITY_DN41170_c0_g3	GRXC1	8.24	0.0433333	0.206667	2.1	0.256667	0.04	glutaredoxin-C1 [Zea mays]	GO:0005737(cytoplasm);GO:0009055(electron transfer activity);GO:0015035(protein disulfide oxidoreductase activity);GO:0045454(cell redox homeostasis)	NA(NA)
TRINITY_DN56876_c2_g1	-	0.66	2.34333	5.18333	1.51	0.473333	0.263333	-	-	-
TRINITY_DN46687_c0_g2	PG2C	3.21	0.0433333	0.24	1.54333	0.733333	0.08	Glycoside hydrolase [Macleaya cordata]	GO:0004650(polygalacturonase activity);GO:0005576(extracellular region);GO:0005975(carbohydrate metabolic process);GO:0016829(lyase activity);GO:0071555(cell wall organization)	atr00040(Pentose and glucuronate interconversions)
TRINITY_DN51535_c0_g1	-	5.14	0.393333	0.203333	4.80667	0.556667	0.0833333	-	-	-
TRINITY_DN55320_c2_g8	-	1.80667	0.0466667	0.0566667	1.54333	0.143333	0.08	PREDICTED: myb-related protein Zm1 [Elaeis guineensis]	GO:0000981(RNA polymerase II transcription factor activity, sequence-specific DNA binding);GO:0001135(transcription factor activity, RNA polymerase II transcription factor recruiting);GO:0003677(DNA binding);GO:0003700(DNA binding transcription factor activity);GO:0005634(nucleus);GO:0006351(transcription, DNA-templated);GO:0006355(regulation of transcription, DNA-templated);GO:0006357(regulation…	NA(NA)
TRINITY_DN50264_c4_g4	-	1.32333	0.0866667	0.09	1.83667	0.0466667	0.136667	-	-	-
TRINITY_DN41660_c0_g2	At3g28040	5.42333	0.09	0.0266667	7.76	1.83667	0.04	LOW QUALITY PROTEIN: probably inactive leucine-rich repeat receptor-like protein kinase At3g28040 [Phoenix dactylifera]	GO:0004672(protein kinase activity);GO:0004674(protein serine/threonine kinase activity);GO:0005524(ATP binding);GO:0005886(plasma membrane);GO:0006468(protein phosphorylation);GO:0007169(transmembrane receptor protein tyrosine kinase signaling pathway);GO:0016021(integral component of membrane);GO:0016301(kinase activity);GO:0016310(phosphorylation)	NA(NA)
TRINITY_DN38922_c0_g3	-	0	1.18333	2.08333	0	1.64667	0.04	-	-	-
TRINITY_DN52626_c0_g3	-	1.99333	0.18	0.18	1.08333	0.0133333	0.0566667	-	-	-
TRINITY_DN42379_c0_g2	THE1	0.883333	0.296667	0.22	1.70333	1.52	0.226667	receptor-like protein kinase THESEUS 1 isoform X1 [Phoenix dactylifera]	GO:0004672(protein kinase activity);GO:0004674(protein serine/threonine kinase activity);GO:0005524(ATP binding);GO:0005576(extracellular region);GO:0005886(plasma membrane);GO:0009506(plasmodesma);GO:0009741(response to brassinosteroid);GO:0009742(brassinosteroid mediated signaling pathway);GO:0009791(post-embryonic development);GO:0009826(unidimensional cell growth);GO:0016021(integral componen…	NA(NA)
TRINITY_DN54938_c1_g3	-	1.19333	0.11	0.0966667	1.96	0.293333	0.203333	Retrovirus-related Pol polyprotein from transposon TNT 1-94 [Vitis vinifera]	-	NA(NA)
TRINITY_DN50548_c0_g2	-	2.33333	0.183333	0.156667	0.976667	0.333333	0.216667	uncharacterized protein LOC113324513 [Papaver somniferum]	-	-
TRINITY_DN43446_c0_g1	SBT1.7	45.04	3.65	4.94333	23.4133	1.7	0.0933333	hypothetical protein B296_00025367 [Ensete ventricosum]	GO:0004252(serine-type endopeptidase activity);GO:0005618(cell wall)	NA(NA)
TRINITY_DN39603_c0_g2	-	23.0167	0.133333	0.44	7.87667	0.33	0.12	-	-	-
TRINITY_DN50059_c0_g3	-	8.44667	0.123333	0.173333	9.71	0.943333	0.19	-	-	-
TRINITY_DN40984_c4_g1	PECS-2.1	208.667	1.08	0.73	32.3233	3.72667	0.0566667	pectin methylesterase, family CE8 [Zostera marina]	GO:0030599(pectinesterase activity);GO:0046910(pectinesterase inhibitor activity);GO:0071944(cell periphery)	hbr00040(Pentose and glucuronate interconversions)
TRINITY_DN38837_c0_g6	-	2.22	0.05	0.0633333	6.4	0.35	0.08	-	-	-
TRINITY_DN48894_c2_g2	-	1.78667	0.226667	0.183333	2.37667	0.156667	0.0966667	-	-	-
TRINITY_DN47523_c0_g1	RIPK	5.41333	1.64	2.35	3.67333	2.23	0.2	serine/threonine-protein kinase RIPK-like [Phoenix dactylifera]	GO:0004674(protein serine/threonine kinase activity);GO:0004675(transmembrane receptor protein serine/threonine kinase activity);GO:0005515(protein binding);GO:0005524(ATP binding);GO:0005886(plasma membrane);GO:0006468(protein phosphorylation);GO:0007166(cell surface receptor signaling pathway);GO:0016301(kinase activity);GO:0042742(defense response to bacterium)	NA(NA)
TRINITY_DN52963_c2_g7	-	1.93667	0.0166667	0.0733333	1.39333	0.166667	0.0566667	Serine/threonine-protein phosphatase 7 long form-like [Vitis vinifera]	-	-
TRINITY_DN42818_c2_g3	-	17.16	0.116667	0.416667	9.39667	0.433333	0.04	-	-	-
TRINITY_DN34751_c1_g4	BHLH96	1.67667	0.0433333	0.106667	2.09667	0.213333	0.0666667	transcription factor bHLH71-like [Phoenix dactylifera]	GO:0005634(nucleus)	NA(NA)
TRINITY_DN46911_c1_g2	SPL8	9.40667	1.66667	1.46667	5.42	1.34333	0.146667	hypothetical protein Ahy_B02g057972 [Arachis hypogaea]	GO:0003677(DNA binding);GO:0005634(nucleus);GO:0005737(cytoplasm);GO:0006351(transcription, DNA-templated);GO:0006355(regulation of transcription, DNA-templated);GO:0009554(megasporogenesis);GO:0009556(microsporogenesis);GO:0030154(cell differentiation);GO:0046872(metal ion binding);GO:0048653(anther development)	-
TRINITY_DN52677_c2_g4	-	1.46	0.176667	0.35	1.32333	0.35	0.173333	-	-	-
TRINITY_DN44673_c1_g2	-	2.68333	0.69	0.406667	1.82333	1.68667	0.09	-	-	-
TRINITY_DN34606_c0_g4	-	3.49	0.283333	0.173333	3.05	0.04	0.176667	-	-	-
TRINITY_DN53019_c0_g1	-	1.41333	0.0866667	0.0266667	2.56	0.35	0.0433333	-	-	-
TRINITY_DN38211_c1_g5	PP2A1	7.41333	0.883333	0.58	3.62333	1.23333	0.37	PREDICTED: protein PHLOEM PROTEIN 2-LIKE A1-like [Erythranthe guttata]	GO:0005634(nucleus);GO:0009625(response to insect);GO:0030246(carbohydrate binding);GO:0043394(proteoglycan binding)	-
TRINITY_DN37135_c2_g5	-	0	15.0433	13.15	0.0233333	6.31667	0.24	-	-	-
TRINITY_DN35372_c2_g5	-	1.47333	0.11	0.05	0.983333	0.436667	0.0533333	-	-	-
TRINITY_DN52191_c0_g1	RPS2	8.52	0.223333	0.156667	33.68	1.21667	0.0866667	disease resistance protein RPS2 [Durio zibethinus]	GO:0005515(protein binding);GO:0005524(ATP binding);GO:0005737(cytoplasm);GO:0005886(plasma membrane);GO:0006952(defense response);GO:0007165(signal transduction);GO:0009626(plant-type hypersensitive response);GO:0016045(detection of bacterium);GO:0042742(defense response to bacterium);GO:0043531(ADP binding)	jcu04626(Plant-pathogen interaction)
TRINITY_DN33152_c0_g2	-	8.07333	0.463333	0.583333	2.27333	0.59	0.0433333	-	-	-
TRINITY_DN50293_c0_g2	-	2.56333	0.81	1.63	2.92	0.413333	0.193333	-	-	-
TRINITY_DN50943_c1_g1	MAN2	8.72333	0.17	0.216667	17.69	0.94	0.14	mannan endo-1,4-beta-mannosidase 2 [Phoenix dactylifera]	GO:0016985(mannan endo-1,4-beta-mannosidase activity);GO:0046355(mannan catabolic process)	pda00051(Fructose and mannose metabolism)
TRINITY_DN53704_c0_g2	-	2.39	0.42	0.506667	3.04667	0.253333	0.283333	ferredoxin C 2, chloroplastic [Cicer arietinum]	GO:0009055(electron transfer activity);GO:0009507(chloroplast)	cam00195(Photosynthesis)
TRINITY_DN48600_c1_g1	PUB34	1.06667	1.75	0.07	3.94667	1.79667	0.166667	PREDICTED: U-box domain-containing protein 35-like [Nelumbo nucifera]	GO:0004672(protein kinase activity);GO:0005524(ATP binding);GO:0005634(nucleus);GO:0006468(protein phosphorylation);GO:0006950(response to stress);GO:0010053(root epidermal cell differentiation);GO:0016787(hydrolase activity)	NA(NA)
TRINITY_DN53896_c0_g1	MYB86	22.79	0.246667	0.53	25.78	2.87333	0.0933333	hypothetical protein BHM03_00060142 [Ensete ventricosum]	GO:0000981(RNA polymerase II transcription factor activity, sequence-specific DNA binding);GO:0001135(transcription factor activity, RNA polymerase II transcription factor recruiting);GO:0003677(DNA binding);GO:0003700(DNA binding transcription factor activity);GO:0005634(nucleus);GO:0006351(transcription, DNA-templated);GO:0006355(regulation of transcription, DNA-templated);GO:0006357(regulation…	NA(NA)
TRINITY_DN55931_c0_g4	HEX6	6.95333	0	0.24	11.5633	3.23667	1.36	Hexose carrier protein HEX6 [Morus notabilis]	GO:0005351(carbohydrate:proton symporter activity);GO:0005355(glucose transmembrane transporter activity);GO:0005887(integral component of plasma membrane);GO:0046323(glucose import)	NA(NA)
TRINITY_DN41296_c1_g1	-	13.28	0	0	6.80667	0.66	0.1	-	-	-
TRINITY_DN40081_c2_g2	-	4.64	0.213333	0.18	2.83333	0.726667	0.0433333	-	-	-
TRINITY_DN55983_c2_g1	-	2.33333	0.0533333	0.616667	2.08333	0	0.0433333	-	-	-
TRINITY_DN42064_c0_g5	SELMODRAFT_444075	8.61333	1.89	0.92	2.58667	3.35333	0.113333	PREDICTED: inactive protein kinase SELMODRAFT_444075 [Vitis vinifera]	GO:0004674(protein serine/threonine kinase activity);GO:0005524(ATP binding);GO:0005886(plasma membrane);GO:0016301(kinase activity);GO:0016787(hydrolase activity);GO:0046777(protein autophosphorylation)	NA(NA)
TRINITY_DN33473_c1_g7	-	9.12667	1.24667	1.57667	10.8967	3.69	1.75667	uncharacterized protein LOC103722451 [Phoenix dactylifera]	-	ats00240(Pyrimidine metabolism)
TRINITY_DN48153_c0_g1	-	2.89667	0.413333	0.756667	1.99	0.2	0.186667	-	-	-
TRINITY_DN49719_c0_g4	ZHD4	2.93333	0.29	0.456667	2.89333	0.87	0.266667	PREDICTED: zinc-finger homeodomain protein 4-like [Elaeis guineensis]	GO:0003677(DNA binding);GO:0003700(DNA binding transcription factor activity);GO:0005515(protein binding);GO:0005634(nucleus);GO:0006351(transcription, DNA-templated);GO:0006355(regulation of transcription, DNA-templated);GO:0042803(protein homodimerization activity);GO:0046872(metal ion binding);GO:0048574(long-day photoperiodism, flowering)	NA(NA)
TRINITY_DN47085_c1_g2	SBT1.6	7.75667	0.3	0.193333	4.38333	1.34333	0.0866667	PREDICTED: subtilisin-like protease SBT1.6 [Elaeis guineensis]	GO:0004252(serine-type endopeptidase activity);GO:0005618(cell wall)	NA(NA)
TRINITY_DN46813_c4_g3	-	18.5933	0.426667	0.0966667	28.63	0.736667	0.0433333	-	-	-
TRINITY_DN33845_c0_g1	BPC7	5.51	0.2	0.123333	7.05667	0.523333	0.0433333	Protein basic pentacysteine 7 [Apostasia shenzhenica]	GO:0003677(DNA binding);GO:0003700(DNA binding transcription factor activity);GO:0003942(N-acetyl-gamma-glutamyl-phosphate reductase activity);GO:0005634(nucleus);GO:0005737(cytoplasm);GO:0006351(transcription, DNA-templated);GO:0006355(regulation of transcription, DNA-templated);GO:0008652(cellular amino acid biosynthetic process);GO:0009086(methionine biosynthetic process);GO:0009088(threonine …	-
TRINITY_DN32139_c0_g2	ROPGAP2	20.73	0.543333	0.0733333	5.47667	0.31	0.143333	rho GTPase-activating protein 2 [Citrus clementina]	GO:0005096(GTPase activator activity);GO:0005737(cytoplasm)	NA(NA)
TRINITY_DN47653_c0_g2	-	4.34667	0.126667	0.05	1.12333	0.0766667	0.0433333	-	-	-
TRINITY_DN53265_c0_g2	-	1.50667	0.113333	0.143333	2.14333	0.22	0.0433333	-	-	-
TRINITY_DN32119_c1_g2	-	2.06333	0.363333	0.26	3.16333	0.0666667	0.273333	-	-	-
TRINITY_DN36831_c2_g6	-	3.50333	0.01	0.03	1.73	0.133333	0.186667	-	-	-
TRINITY_DN43394_c2_g5	-	0.0333333	0.52	1.40333	8.20667	0.0466667	0.3	-	-	-
TRINITY_DN55760_c1_g2	-	2.27333	0.593333	0.636667	1.52	0.246667	0.21	-	-	-
TRINITY_DN39130_c0_g3	-	1.76667	0.0866667	0.4	1.35333	0.0166667	0.0466667	-	-	-
TRINITY_DN56642_c0_g1	-	19.45	1.26	1.75333	14.4933	2.27	0.243333	hypothetical protein CISIN_1g042359mg [Citrus sinensis]	-	-
TRINITY_DN33414_c2_g1	-	4.59333	0.31	0.926667	1.85	0	0.273333	-	-	-
TRINITY_DN46998_c1_g2	ABCC13	1.77	1.27	0.453333	1.37667	1.22667	0.106667	ABC transporter C family member 13 isoform X5 [Phoenix dactylifera]	GO:0000166(nucleotide binding);GO:0005524(ATP binding);GO:0005886(plasma membrane);GO:0005887(integral component of plasma membrane);GO:0016020(membrane);GO:0016021(integral component of membrane);GO:0016887(ATPase activity);GO:0042626(ATPase activity, coupled to transmembrane movement of substances);GO:0055085(transmembrane transport)	pda02010(ABC transporters)
TRINITY_DN31255_c0_g1	ARG7	1.69667	0.03	0.21	1.48333	0.17	0.156667	uncharacterized protein LOC109724381 [Ananas comosus]	GO:0005516(calmodulin binding);GO:0005634(nucleus);GO:0009733(response to auxin)	pda04075(Plant hormone signal transduction)
TRINITY_DN57149_c1_g1	-	9.91	0.406667	1.07	5.67	0.47	0.733333	-	-	-
TRINITY_DN56141_c1_g1	-	9.32	0.163333	0.0833333	20.8233	1.69333	0.0833333	retrovirus-related Pol polyprotein from transposon TNT 1-94 [Trifolium pratense]	GO:0003723(RNA binding);GO:0004525(ribonuclease III activity);GO:0005634(nucleus);GO:0005737(cytoplasm);GO:0016442(RISC complex);GO:0030422(production of siRNA involved in RNA interference)	thj00040(Pentose and glucuronate interconversions);thj00052(Galactose metabolism);thj00053(Ascorbate and aldarate metabolism);thj00520(Amino sugar and nucleotide sugar metabolism)
TRINITY_DN51759_c3_g8	At5g23430	3.67	0.13	0.143333	2.25333	0.143333	0.166667	LOW QUALITY PROTEIN: katanin p80 WD40 repeat-containing subunit B1 homolog [Phoenix dactylifera]	GO:0005737(cytoplasm);GO:0007019(microtubule depolymerization);GO:0008352(katanin complex);GO:0043622(cortical microtubule organization);GO:0051013(microtubule severing);GO:0080008(Cul4-RING E3 ubiquitin ligase complex)	NA(NA)
TRINITY_DN46678_c0_g3	ABCG8	5.55333	0.27	0.14	1.42	1.87	0.0866667	ABC transporter G family member 8-like protein [Cinnamomum micranthum f. kanehirae]	GO:0005886(plasma membrane);GO:0016021(integral component of membrane);GO:0042626(ATPase activity, coupled to transmembrane movement of substances)	smo02010(ABC transporters)
TRINITY_DN38526_c3_g1	-	1.13667	0.0566667	0.1	1.68	0.16	0.18	-	-	-
TRINITY_DN49297_c1_g6	HHT1	3.78667	0.423333	0.166667	13.95	1.79333	0.0466667	PREDICTED: omega-hydroxypalmitate O-feruloyl transferase-like [Elaeis guineensis]	GO:0005737(cytoplasm);GO:0010345(suberin biosynthetic process);GO:0016740(transferase activity);GO:0016747(transferase activity, transferring acyl groups other than amino-acyl groups);GO:0050734(hydroxycinnamoyltransferase activity);GO:0052325(cell wall pectin biosynthetic process);GO:0102406(omega-hydroxypalmitate O-sinapoyl transferase activity)	pavi00073(Cutin, suberine and wax biosynthesis)
TRINITY_DN53579_c0_g5	-	5.80333	0.04	0.223333	2.43333	0.436667	0.146667	PREDICTED: uncharacterized protein LOC105060738 [Elaeis guineensis]	GO:0005634(nucleus);GO:0008150(biological_process)	-
TRINITY_DN50435_c1_g1	Adat1	3.68	0.42	0.183333	1.8	0.196667	0.0533333	PREDICTED: tRNA-specific adenosine deaminase 1 isoform X4 [Nelumbo nucifera]	GO:0003723(RNA binding);GO:0004000(adenosine deaminase activity);GO:0005634(nucleus);GO:0006396(RNA processing)	NA(NA)
TRINITY_DN45430_c1_g2	-	2.03667	0.393333	0.446667	1.74333	0.273333	0.166667	Pentatricopeptide repeat-containing protein [Dendrobium catenatum]	-	-
TRINITY_DN43820_c0_g5	-	1.52333	0.0433333	0.106667	1.86	0.106667	0.233333	-	-	-
TRINITY_DN38528_c0_g3	-	24.16	0.343333	0.22	6.37333	0.703333	0.136667	-	-	-
TRINITY_DN38649_c1_g1	BKI1	5.63333	0.163333	0.123333	13.33	0.706667	0.0466667	hypothetical protein AQUCO_00700629v1 [Aquilegia coerulea]	GO:0004860(protein kinase inhibitor activity);GO:0005515(protein binding);GO:0005634(nucleus);GO:0005829(cytosol);GO:0005886(plasma membrane);GO:0006629(lipid metabolic process);GO:0009742(brassinosteroid mediated signaling pathway);GO:0010423(negative regulation of brassinosteroid biosynthetic process);GO:0046982(protein heterodimerization activity)	mus04075(Plant hormone signal transduction)
TRINITY_DN36725_c1_g10	-	2.06667	0.216667	0.313333	1.48	0.0366667	0.143333	-	-	-
TRINITY_DN51057_c0_g3	At1g01540	3.17667	0.193333	0.393333	1.67	0.366667	0.0633333	putative serine/threonine-protein kinase [Ananas comosus]	GO:0004674(protein serine/threonine kinase activity);GO:0005524(ATP binding);GO:0005886(plasma membrane);GO:0006468(protein phosphorylation);GO:0016021(integral component of membrane);GO:0016301(kinase activity);GO:0046777(protein autophosphorylation)	NA(NA)
TRINITY_DN50784_c0_g1	SBT5.6	154.417	2.93333	0.803333	16.5833	3.33	0.57	PREDICTED: subtilisin-like protease SBT3.9 [Elaeis guineensis]	GO:0004252(serine-type endopeptidase activity);GO:0005618(cell wall)	-
TRINITY_DN53604_c1_g2	-	2.04	0.163333	0.413333	1.84333	0.25	0.0466667	-	-	-
TRINITY_DN32564_c2_g2	-	1.33	0.0133333	0.02	2.43667	0.113333	0.116667	-	-	-
TRINITY_DN49973_c2_g3	-	11.2667	0.0566667	0.0433333	11.5633	0	0.0466667	-	-	-
TRINITY_DN40247_c0_g1	-	1.86667	0.0133333	0.07	0.736667	0.123333	0.113333	wall-associated receptor kinase-like protein 15 [Cinnamomum micranthum f. kanehirae]	GO:0005576(extracellular region);GO:0008150(biological_process);GO:0030247(polysaccharide binding)	-
TRINITY_DN34565_c0_g1	RAD	9.46667	0.68	0.75	7.87333	2.29667	0.5	PREDICTED: protein RADIALIS-like 4 [Elaeis guineensis]	GO:0005737(cytoplasm)	-
TRINITY_DN51363_c0_g4	-	3.68333	0.21	0.716667	5.18	1.61	0.276667	-	-	-
TRINITY_DN35366_c0_g2	-	5.51333	0.41	0.183333	19.4833	0.256667	0.56	-	-	-
TRINITY_DN41059_c0_g1	-	2.03667	0.296667	0.48	2.30333	0.376667	0.426667	-	-	-
TRINITY_DN38322_c0_g5	-	1.35	0.136667	0.106667	2.79667	0.113333	0.08	-	-	-
TRINITY_DN55094_c1_g6	-	5.76	0.886667	0.793333	5.12	1.41	1.19333	-	-	-
TRINITY_DN44365_c0_g5	-	2.02333	0	0.0466667	1.57667	0	0.05	-	-	-
TRINITY_DN50350_c0_g3	-	1.78	0.236667	0.243333	1.67667	0.133333	0.193333	-	-	-
TRINITY_DN38153_c0_g1	-	70.95	1.99	0.516667	138.71	3.55333	0.303333	-	-	-
TRINITY_DN44124_c0_g1	-	4.34667	0.713333	0.216667	2.17	3.54333	0.406667	-	-	-
TRINITY_DN47853_c0_g5	-	6.57667	0.123333	0	7.33333	0.0466667	0.22	-	-	-
TRINITY_DN31560_c0_g1	-	8.50333	1.94	2.77	3.59667	6.38333	0.486667	hypothetical protein BVC80_8335g3 [Macleaya cordata]	-	-
TRINITY_DN44807_c0_g3	ACR4	2.28333	0.326667	0.24	3.95333	0.86	0.22	ACT domain-containing protein [Cinnamomum micranthum f. kanehirae]	GO:0005829(cytosol);GO:0006521(regulation of cellular amino acid metabolic process);GO:0009506(plasmodesma);GO:0009507(chloroplast);GO:0009735(response to cytokinin)	-
TRINITY_DN49678_c2_g1	GPAT6	21.0267	4.18	1.92	29.28	7.06	0.113333	PREDICTED: glycerol-3-phosphate 2-O-acyltransferase 6 [Elaeis guineensis]	GO:0010143(cutin biosynthetic process);GO:0016020(membrane);GO:0016311(dephosphorylation);GO:0016791(phosphatase activity);GO:0090447(glycerol-3-phosphate 2-O-acyltransferase activity)	egu00561(Glycerolipid metabolism);egu00564(Glycerophospholipid metabolism)
TRINITY_DN50168_c2_g1	ACA1	72.7367	1.13333	0.446667	91.15	2.73667	0.13	PREDICTED: alpha carbonic anhydrase 1, chloroplastic isoform X1 [Musa acuminata subsp. malaccensis]	GO:0004089(carbonate dehydratase activity);GO:0005737(cytoplasm);GO:0005783(endoplasmic reticulum);GO:0006730(one-carbon metabolic process);GO:0008270(zinc ion binding);GO:0009570(chloroplast stroma)	mus00910(Nitrogen metabolism)
TRINITY_DN49997_c3_g2	SCPL45	3.20333	0.666667	0.273333	17.0833	8.56667	0.186667	PREDICTED: serine carboxypeptidase-like 45 [Elaeis guineensis]	GO:0004185(serine-type carboxypeptidase activity);GO:0016747(transferase activity, transferring acyl groups other than amino-acyl groups);GO:0019748(secondary metabolic process);GO:0051603(proteolysis involved in cellular protein catabolic process)	NA(NA)
TRINITY_DN46822_c2_g5	At1g30440	2.77333	3.28333	0.416667	13.33	3.39	0.08	PREDICTED: root phototropism protein 3-like [Elaeis guineensis]	GO:0005886(plasma membrane);GO:0009416(response to light stimulus)	-
TRINITY_DN55114_c3_g1	SGRL	16.1233	0.69	0.623333	18.9867	1.00667	0.0633333	protein STAY-GREEN LIKE, chloroplastic-like isoform X1 [Ananas comosus]	GO:0003674(molecular_function);GO:0005739(mitochondrion);GO:0009507(chloroplast);GO:0009658(chloroplast organization)	pda00860(Porphyrin and chlorophyll metabolism)
TRINITY_DN37500_c1_g1	-	3.72667	0.183333	0.403333	2	0.02	0.22	-	-	-
TRINITY_DN44374_c3_g1	-	4.41333	1.71	0.213333	6.06667	0.53	0.22	-	-	-
TRINITY_DN31496_c0_g1	Os01g0367900	18.7767	4.46667	6.24333	4.11667	1.19333	0.05	ISWI chromatin-remodeling complex ATPase CHR11-like [Phoenix dactylifera]	GO:0005515(protein binding);GO:0005634(nucleus);GO:0005829(cytosol);GO:0008094(DNA-dependent ATPase activity);GO:0010228(vegetative to reproductive phase transition of meristem);GO:0016584(nucleosome positioning)	NA(NA)
TRINITY_DN38730_c0_g3	-	3.11333	0.193333	0.126667	3.19667	0.95	0.296667	-	-	-
TRINITY_DN37937_c0_g1	-	19.3567	0.44	0.626667	9.45	2.20667	0.75	-	-	-
TRINITY_DN39989_c0_g10	-	3.13	0.193333	0.08	1.64667	0.11	0.156667	-	-	-
TRINITY_DN35375_c1_g2	WLIM1	2.42	1.37667	0.606667	2.30333	0.943333	0.24	PREDICTED: LIM domain-containing protein WLIM1-like [Daucus carota subsp. sativus]	GO:0003700(DNA binding transcription factor activity);GO:0003729(mRNA binding);GO:0005737(cytoplasm);GO:0005856(cytoskeleton);GO:0005886(plasma membrane);GO:0046872(metal ion binding);GO:0051015(actin filament binding);GO:0051017(actin filament bundle assembly)	NA(NA)
TRINITY_DN42748_c1_g1	PRL1-IFG	4.36333	0.0933333	0.143333	5.14667	0.35	0.216667	PREDICTED: BTB/POZ domain-containing protein At2g13690-like [Elaeis guineensis]	GO:0005634(nucleus);GO:0016567(protein ubiquitination)	-
TRINITY_DN41036_c0_g2	-	3.14	0.15	0.116667	0.65	0.116667	0.0533333	-	-	-
TRINITY_DN48719_c1_g1	murJ	1.20667	0.456667	0.38	2.29333	0.716667	0.163333	PREDICTED: uncharacterized protein LOC105038782 isoform X1 [Elaeis guineensis]	GO:0006855(drug transmembrane transport)	-
TRINITY_DN40980_c0_g1	-	5.12333	1.3	1.01667	5.31333	0.536667	0.316667	uncharacterized protein LOC103711570 [Phoenix dactylifera]	GO:0003674(molecular_function);GO:0005576(extracellular region);GO:0008150(biological_process)	-
TRINITY_DN38245_c1_g2	-	2.26333	0.343333	0.333333	3.87333	2.20667	0.23	LOW QUALITY PROTEIN: ras-associated and pleckstrin homology domains-containing protein 1-like [Phoenix dactylifera]	GO:0003674(molecular_function);GO:0005634(nucleus);GO:0005829(cytosol);GO:0005886(plasma membrane);GO:0008150(biological_process);GO:0016021(integral component of membrane)	mus04144(Endocytosis)
TRINITY_DN30354_c0_g1	ATL51	16.0033	0.2	0.0166667	4.99667	0.723333	0.0533333	RING-H2 finger protein ATL80 [Apostasia shenzhenica]	GO:0043161(proteasome-mediated ubiquitin-dependent protein catabolic process);GO:0061630(ubiquitin protein ligase activity)	NA(NA)
TRINITY_DN33613_c0_g1	-	13.94	0.0133333	0.0966667	25.7067	3.56667	0.363333	PREDICTED: pectinesterase inhibitor-like [Musa acuminata subsp. malaccensis]	GO:0030599(pectinesterase activity);GO:0046910(pectinesterase inhibitor activity);GO:0071944(cell periphery)	sind00040(Pentose and glucuronate interconversions)
TRINITY_DN50986_c1_g1	-	4.65667	2.46667	0.703333	17.8133	1.86667	0.0533333	hypothetical protein GW17_00032245 [Ensete ventricosum]	GO:0004857(enzyme inhibitor activity)	sind00040(Pentose and glucuronate interconversions)
TRINITY_DN43388_c0_g1	-	12.5767	0.4	0.35	41.2267	2.28	0.646667	-	-	-
TRINITY_DN55567_c1_g1	-	2.61667	0.203333	0.313333	1.83333	0.533333	0.116667	-	-	-
TRINITY_DN48391_c1_g8	-	3.88	0.366667	0.133333	4.84	0.116667	0.336667	-	-	-
TRINITY_DN37622_c1_g2	At5g10770	1.92667	0.54	0.13	15.93	2.12	0.0866667	aspartyl protease family protein At5g10770 [Phoenix dactylifera]	GO:0004190(aspartic-type endopeptidase activity);GO:0006508(proteolysis);GO:0030163(protein catabolic process)	NA(NA)
TRINITY_DN54946_c1_g1	-	3.65667	0.736667	0.42	3.56333	0.593333	0.33	uncharacterized protein A4U43_C08F31320 [Asparagus officinalis]	-	NA(NA)
TRINITY_DN42755_c0_g2	-	9.72333	1.14	0.596667	9.58	2.95333	0.656667	hypothetical protein CKAN_02678500 [Cinnamomum micranthum f. kanehirae]	GO:0003674(molecular_function);GO:0008150(biological_process);GO:0016021(integral component of membrane)	-
TRINITY_DN46860_c0_g1	-	5.59667	1.78333	1.78667	4.09333	1.78333	0.353333	PREDICTED: transmembrane protein 245-like [Musa acuminata subsp. malaccensis]	GO:0003674(molecular_function);GO:0008150(biological_process);GO:0009507(chloroplast);GO:0016021(integral component of membrane)	-
TRINITY_DN40175_c2_g5	-	3.22667	0.453333	0.626667	4.60333	1.65667	0.28	-	-	-
TRINITY_DN40051_c1_g2	BAM1	2.27	0.45	0.406667	0.753333	0.6	0.0533333	hypothetical protein MANES_07G024200 [Manihot esculenta]	GO:0004672(protein kinase activity);GO:0004674(protein serine/threonine kinase activity);GO:0005515(protein binding);GO:0005524(ATP binding);GO:0005886(plasma membrane);GO:0006468(protein phosphorylation);GO:0007169(transmembrane receptor protein tyrosine kinase signaling pathway);GO:0009934(regulation of meristem structural organization);GO:0010075(regulation of meristem growth);GO:0010480(micro…	NA(NA)
TRINITY_DN45038_c0_g5	-	0.783333	0.07	0.216667	2.17667	0.766667	0.253333	-	-	-
TRINITY_DN31458_c0_g1	-	6.19	0.333333	0	13.5767	8.68	0.253333	-	-	-
TRINITY_DN33788_c0_g11	-	24.3533	0	0	6.00667	0.72	0.0533333	-	-	-
TRINITY_DN54305_c1_g1	KCS17	7.15333	0.556667	0.406667	3.17333	7.13333	0.363333	hypothetical protein B296_00033128 [Ensete ventricosum]	GO:0000038(very long-chain fatty acid metabolic process);GO:0006633(fatty acid biosynthetic process);GO:0016021(integral component of membrane);GO:0016746(transferase activity, transferring acyl groups);GO:0030497(fatty acid elongation);GO:0102336(3-oxo-arachidoyl-CoA synthase activity);GO:0102337(3-oxo-cerotoyl-CoA synthase activity);GO:0102338(3-oxo-lignoceronyl-CoA synthase activity);GO:010275…	mus00062(Fatty acid elongation)
TRINITY_DN39005_c0_g3	Xyl2	9.02333	4.07333	0.996667	15.59	6.32667	0.0666667	LOW QUALITY PROTEIN: beta-xylosidase/alpha-L-arabinofuranosidase 2-like [Phoenix dactylifera]	GO:0009044(xylan 1,4-beta-xylosidase activity);GO:0009505(plant-type cell wall);GO:0031222(arabinan catabolic process);GO:0045493(xylan catabolic process);GO:0046556(alpha-L-arabinofuranosidase activity)	egu00520(Amino sugar and nucleotide sugar metabolism)
TRINITY_DN54624_c0_g2	-	1.81333	0.29	0.313333	1.39667	0.473333	0.26	-	-	-
TRINITY_DN40571_c0_g1	CYCU2-2	3.18667	0.926667	0.626667	2.58333	0.0333333	0.0533333	Cyclin-U2-1 [Ananas comosus]	GO:0000079(regulation of cyclin-dependent protein serine/threonine kinase activity);GO:0004693(cyclin-dependent protein serine/threonine kinase activity);GO:0007049(cell cycle);GO:0019901(protein kinase binding);GO:0051301(cell division);GO:0051726(regulation of cell cycle)	mng00480(Glutathione metabolism)
TRINITY_DN37951_c0_g2	-	2.46667	0.236667	0.0766667	0.683333	0.0666667	0.08	-	-	-
TRINITY_DN49491_c2_g5	-	2.92	0.546667	0.28	2.41333	1.19667	0.26	-	-	-
TRINITY_DN32264_c0_g1	-	3.57667	0.126667	0.376667	6.06333	0.123333	0.0833333	-	-	-
TRINITY_DN39115_c1_g4	SLAH2	1.01333	1.36667	0.213333	1.24667	1.04667	0.123333	S-type anion channel SLAH2-like isoform X2 [Phoenix dactylifera]	GO:0005215(transporter activity);GO:0005886(plasma membrane);GO:0006873(cellular ion homeostasis);GO:0008308(voltage-gated anion channel activity);GO:0016021(integral component of membrane)	-
TRINITY_DN53114_c0_g4	AOC	0	3.04667	0.0533333	0	1.68667	0.183333	PREDICTED: allene oxide cyclase 3, chloroplastic-like [Oryza brachyantha]	GO:0009269(response to desiccation);GO:0009507(chloroplast);GO:0009535(chloroplast thylakoid membrane);GO:0009695(jasmonic acid biosynthetic process);GO:0009941(chloroplast envelope);GO:0046423(allene-oxide cyclase activity)	obr00592(alpha-Linolenic acid metabolism)
TRINITY_DN50742_c1_g2	At4g24790	5.87	0.44	0.39	2.67	0.346667	0.19	protein STICHEL-like 2 [Phoenix dactylifera]	GO:0003689(DNA clamp loader activity);GO:0005663(DNA replication factor C complex);GO:0006261(DNA-dependent DNA replication)	hbr03030(DNA replication);hbr03420(Nucleotide excision repair);hbr03430(Mismatch repair)
TRINITY_DN32042_c0_g1	-	2.78667	0.896667	0.603333	3.54	1.86667	0.133333	-	-	-
TRINITY_DN57286_c1_g1	-	97.6	2.06333	0.726667	85.25	2.68667	0.0966667	hypothetical protein B296_00037910, partial [Ensete ventricosum]	-	-
TRINITY_DN31619_c0_g2	XERICO	14.2233	0.0233333	0.0733333	37.2033	1.51333	0.0566667	hypothetical protein GW17_00039685 [Ensete ventricosum]	GO:0043161(proteasome-mediated ubiquitin-dependent protein catabolic process);GO:0061630(ubiquitin protein ligase activity)	NA(NA)
TRINITY_DN44477_c0_g1	-	2.17667	0.543333	0.633333	4.20667	0.233333	0.216667	-	-	-
TRINITY_DN47834_c0_g2	WRKY41	0	1.24	0.46	0.00666667	5.37667	0.0833333	putative WRKY transcription factor 30, partial [Mucuna pruriens]	GO:0009737(response to abscisic acid)	-
TRINITY_DN57361_c0_g1	-	4.13	0.826667	0.923333	2.72	0.246667	0.15	-	-	-
TRINITY_DN43877_c0_g8	EXPA8	3.88667	1.61667	0.19	28.16	5.52	0.413333	hypothetical protein AQUCO_04500236v1 [Aquilegia coerulea]	GO:0005576(extracellular region);GO:0005618(cell wall);GO:0006949(syncytium formation);GO:0009664(plant-type cell wall organization);GO:0009826(unidimensional cell growth);GO:0009828(plant-type cell wall loosening);GO:0009831(plant-type cell wall modification involved in multidimensional cell growth);GO:0016020(membrane)	NA(NA)
TRINITY_DN43565_c0_g7	-	1.6	0.133333	0.136667	0.95	0.643333	0.166667	-	-	-
TRINITY_DN42755_c0_g7	TCP20	4.85	0.81	0.443333	4.28667	1.09667	0.6	PREDICTED: transcription factor TCP20 [Nelumbo nucifera]	GO:0000987(proximal promoter sequence-specific DNA binding);GO:0003677(DNA binding);GO:0003700(DNA binding transcription factor activity);GO:0005515(protein binding);GO:0005634(nucleus);GO:0006351(transcription, DNA-templated);GO:0006355(regulation of transcription, DNA-templated);GO:0008361(regulation of cell size);GO:0009653(anatomical structure morphogenesis);GO:0043565(sequence-specific DNA b…	eus04712(Circadian rhythm - plant)
TRINITY_DN47514_c0_g3	-	0.92	0.1	0.143333	2.55667	0.0766667	0.103333	-	-	-
TRINITY_DN47198_c1_g2	KCS1	2.93333	0.333333	0.216667	2.28	3.61667	0.243333	PREDICTED: 3-ketoacyl-CoA synthase 4-like [Musa acuminata subsp. malaccensis]	GO:0000038(very long-chain fatty acid metabolic process);GO:0005783(endoplasmic reticulum);GO:0005789(endoplasmic reticulum membrane);GO:0006633(fatty acid biosynthetic process);GO:0009409(response to cold);GO:0009416(response to light stimulus);GO:0009922(fatty acid elongase activity);GO:0010025(wax biosynthetic process);GO:0016020(membrane);GO:0016021(integral component of membrane);GO:0016746(…	mus00062(Fatty acid elongation)
TRINITY_DN44314_c0_g7	At5g06940	2.54	0.136667	0.04	1.47667	0.443333	0.123333	PREDICTED: probably inactive leucine-rich repeat receptor-like protein kinase At5g06940 [Musa acuminata subsp. malaccensis]	GO:0004672(protein kinase activity);GO:0005524(ATP binding);GO:0005576(extracellular region);GO:0006468(protein phosphorylation);GO:0016021(integral component of membrane);GO:0016301(kinase activity);GO:0016310(phosphorylation)	NA(NA)
TRINITY_DN49868_c0_g1	CKX7	13.3233	0.696667	0.31	14.44	1.83667	0.48	PREDICTED: cytokinin dehydrogenase 11-like [Elaeis guineensis]	GO:0005576(extracellular region);GO:0009823(cytokinin catabolic process);GO:0016491(oxidoreductase activity);GO:0016614(oxidoreductase activity, acting on CH-OH group of donors);GO:0019139(cytokinin dehydrogenase activity);GO:0050660(flavin adenine dinucleotide binding);GO:0055114(oxidation-reduction process)	egu00908(Zeatin biosynthesis)
TRINITY_DN49401_c1_g5	-	3.08	0.183333	0.0833333	12.09	1.20667	0.176667	uncharacterized protein LOC103640530 [Zea mays]	-	-
TRINITY_DN40895_c0_g1	GAM1	0.0333333	1.13667	0.526667	0.00666667	1.63667	0.36	SANT/Myb domain [Macleaya cordata]	GO:0000981(RNA polymerase II transcription factor activity, sequence-specific DNA binding);GO:0001135(transcription factor activity, RNA polymerase II transcription factor recruiting);GO:0003677(DNA binding);GO:0003700(DNA binding transcription factor activity);GO:0005634(nucleus);GO:0006351(transcription, DNA-templated);GO:0006355(regulation of transcription, DNA-templated);GO:0006357(regulation…	NA(NA)
TRINITY_DN39655_c1_g5	-	0.963333	0.206667	0.58	1.88	0.72	0.0666667	-	-	-
TRINITY_DN50282_c0_g2	-	3.51	0.39	0.523333	1.28667	0.48	0.2	-	-	-
TRINITY_DN46267_c2_g1	LRX6	12.5833	0.186667	0.976667	0.743333	0.57	0.0966667	PREDICTED: leucine-rich repeat extensin-like protein 6 [Musa acuminata subsp. malaccensis]	GO:0005199(structural constituent of cell wall);GO:0005576(extracellular region);GO:0005618(cell wall);GO:0071555(cell wall organization)	-
TRINITY_DN42822_c2_g3	LAC14	138.613	17.8967	15.1667	165.757	153.783	0.306667	PREDICTED: putative laccase-9 [Elaeis guineensis]	GO:0005507(copper ion binding);GO:0009809(lignin biosynthetic process);GO:0016722(oxidoreductase activity, oxidizing metal ions)	NA(NA)
TRINITY_DN42557_c0_g2	LAX3	19.78	4.93	1.80333	87.7767	10.6633	0.243333	PREDICTED: auxin transporter-like protein 3 [Nelumbo nucifera]	GO:0003333(amino acid transmembrane transport);GO:0005886(plasma membrane);GO:0015171(amino acid transmembrane transporter activity)	nnu04075(Plant hormone signal transduction)
TRINITY_DN38393_c2_g3	-	2.73	0.693333	0.84	3.38333	0.4	0.196667	-	-	-
TRINITY_DN49690_c1_g3	-	2.87667	0.15	0.136667	2.97667	0.3	0.266667	-	-	-
TRINITY_DN43853_c2_g4	-	3.43	0.19	0.12	2.06333	0.08	0.113333	-	-	-
TRINITY_DN45448_c1_g1	-	1.32333	0.253333	0.313333	4.60333	0.356667	0.556667	integrator complex subunit 11 [Apostasia shenzhenica]	-	-
TRINITY_DN35087_c1_g1	Os09g0442300	4.04333	0.176667	0.466667	1.21667	0.23	0.0566667	-	-	NA(NA)
TRINITY_DN36628_c0_g1	-	2.66667	0.24	0.44	2.34	0.193333	0.236667	-	-	-
TRINITY_DN56270_c3_g2	-	13.65	0.32	0.453333	6.6	0.836667	0.276667	-	-	-
TRINITY_DN45849_c2_g6	-	6.2	0.0666667	0.133333	7.06	0.116667	0.0933333	putative ribonuclease H-like domain-containing protein [Helianthus annuus]	-	cann02010(ABC transporters)
TRINITY_DN36807_c0_g2	-	40.14	5.28	1.29667	4.13333	1.15	0.0566667	-	-	-
TRINITY_DN47422_c1_g2	-	0	1.81	2.15333	0	0.46	0.233333	-	-	-
TRINITY_DN36377_c1_g7	-	3.05667	0.28	0.556667	2.06333	0.0833333	0.08	-	-	-
TRINITY_DN41893_c0_g2	CLH2	108.14	1.73667	0.766667	221.487	2.41667	0.15	PREDICTED: chlorophyllase-1 [Vitis vinifera]	GO:0009507(chloroplast);GO:0015996(chlorophyll catabolic process);GO:0031969(chloroplast membrane);GO:0047746(chlorophyllase activity);GO:0102293(pheophytinase b activity)	vvi00860(Porphyrin and chlorophyll metabolism)
TRINITY_DN39874_c2_g3	CYP94C1	26.46	1	1	37.5633	2.28667	0.65	hypothetical protein B296_00048052 [Ensete ventricosum]	GO:0000398(mRNA splicing, via spliceosome);GO:0005681(spliceosomal complex)	NA(NA)
TRINITY_DN56624_c2_g2	-	4.94667	0.353333	0.74	3.43333	0.493333	0.213333	-	-	-
TRINITY_DN31571_c0_g1	TULP4	2.02	0.0666667	0.133333	1.84667	0.856667	0.496667	PREDICTED: tubby-like protein 4 [Elaeis guineensis]	GO:0005929(cilium);GO:0035091(phosphatidylinositol binding);GO:0061512(protein localization to cilium)	NA(NA)
TRINITY_DN49107_c1_g3	GT-2	5.48	0.346667	0.416667	5.31667	0.953333	0.463333	PREDICTED: trihelix transcription factor GTL1-like isoform X1 [Elaeis guineensis]	GO:0003677(DNA binding);GO:0003700(DNA binding transcription factor activity);GO:0005634(nucleus);GO:0006351(transcription, DNA-templated);GO:0006355(regulation of transcription, DNA-templated)	var00040(Pentose and glucuronate interconversions)
TRINITY_DN33483_c3_g10	-	0	2.22333	2.01333	0	0.803333	0.103333	-	-	-
TRINITY_DN56315_c1_g1	TY1B-NL2	6.23	0.763333	0.723333	7.21	0.663333	0.0566667	Gag-protease-integrase-RT-RNaseH polyprotein [Cinnamomum micranthum f. kanehirae]	GO:0000166(nucleotide binding);GO:0000943(retrotransposon nucleocapsid);GO:0003677(DNA binding);GO:0003723(RNA binding);GO:0003824(catalytic activity);GO:0003887(DNA-directed DNA polymerase activity);GO:0003964(RNA-directed DNA polymerase activity);GO:0004190(aspartic-type endopeptidase activity);GO:0004518(nuclease activity);GO:0004519(endonuclease activity);GO:0004523(RNA-DNA hybrid ribonucleas…	NA(NA)
TRINITY_DN46784_c0_g2	MTP1	1.73667	1.69333	0.43	1.29333	0.906667	0.433333	metal tolerance protein 1-like [Phoenix dactylifera]	GO:0005385(zinc ion transmembrane transporter activity);GO:0005773(vacuole);GO:0010043(response to zinc ion);GO:0016020(membrane);GO:0061088(regulation of sequestering of zinc ion)	NA(NA)
TRINITY_DN54312_c0_g3	-	9.48	0.603333	0.263333	5.46333	0.466667	0.303333	-	-	-
TRINITY_DN40664_c1_g2	CRR6	9.23	0.0933333	0.733333	29.03	1.09667	0.6	chlororespiratory reduction 6 [Zostera marina]	GO:0003674(molecular_function);GO:0005634(nucleus);GO:0009507(chloroplast);GO:0009535(chloroplast thylakoid membrane);GO:0009570(chloroplast stroma);GO:0010275(NAD(P)H dehydrogenase complex assembly)	-
TRINITY_DN52931_c0_g1	-	39.8967	0.136667	1.27	86.48	1.02667	0.263333	-	-	-
TRINITY_DN38831_c0_g5	PIP2-7	8.63	1.04333	0.23	4.14333	8.07333	0.0966667	aquaporin PIP2-7-like isoform X2 [Coffea arabica]	GO:0005773(vacuole);GO:0005887(integral component of plasma membrane);GO:0009506(plasmodesma);GO:0009992(cellular water homeostasis);GO:0015250(water channel activity);GO:0015254(glycerol channel activity);GO:0034220(ion transmembrane transport)	NA(NA)
TRINITY_DN41352_c2_g1	-	0.896667	0.0266667	0.03	3.83667	0.176667	0.21	-	-	-
TRINITY_DN35234_c1_g2	DTX54	2.75	0.7	0.18	0.846667	0.393333	0.15	MATE efflux family protein 5 [Apostasia shenzhenica]	GO:0006855(drug transmembrane transport)	NA(NA)
TRINITY_DN33157_c3_g4	-	4.07333	0	0.0533333	1.83	0.336667	0.06	protein CASPARIAN STRIP INTEGRITY FACTOR 1-like [Quercus suber]	GO:0005179(hormone activity);GO:0005515(protein binding);GO:0005739(mitochondrion);GO:0007275(multicellular organism development);GO:0010039(response to iron ion);GO:0010447(response to acidic pH);GO:0048226(Casparian strip);GO:0050801(ion homeostasis);GO:0055072(iron ion homeostasis);GO:0071555(cell wall organization);GO:2000067(regulation of root morphogenesis)	-
TRINITY_DN47067_c0_g2	-	35.21	4.62	1.52	19.2167	4.38667	0.376667	-	-	-
TRINITY_DN39184_c0_g1	TBL19	204.867	1.33	0.496667	301.623	10.1667	0.366667	hypothetical protein B296_00012130 [Ensete ventricosum]	GO:0005794(Golgi apparatus);GO:0016413(O-acetyltransferase activity);GO:0071554(cell wall organization or biogenesis)	-
TRINITY_DN47809_c0_g2	-	2.39	0.286667	0.1	1.38333	0.283333	0.06	-	-	-
TRINITY_DN35387_c2_g3	-	4.52667	0.5	1.18	6.8	0.586667	0.223333	hypothetical protein AQUCO_03400290v1 [Aquilegia coerulea]	GO:0005737(cytoplasm);GO:0008757(S-adenosylmethionine-dependent methyltransferase activity);GO:0032259(methylation)	NA(NA)
TRINITY_DN48326_c1_g3	UGT89B1	4.79333	0	0.0933333	3.88333	0.193333	0.133333	PREDICTED: UDP-glycosyltransferase 89B2-like [Elaeis guineensis]	GO:0009813(flavonoid biosynthetic process);GO:0043231(intracellular membrane-bounded organelle);GO:0052696(flavonoid glucuronidation);GO:0080043(quercetin 3-O-glucosyltransferase activity);GO:0080044(quercetin 7-O-glucosyltransferase activity)	zju00944(Flavone and flavonol biosynthesis)
TRINITY_DN41650_c0_g1	-	4.52333	0.933333	0.173333	3.94333	2.11	0.353333	transmembrane protein 245-like, partial [Phoenix dactylifera]	GO:0003674(molecular_function);GO:0008150(biological_process);GO:0009507(chloroplast);GO:0016021(integral component of membrane)	-
TRINITY_DN51977_c4_g3	NAKR2	4.62667	0.703333	0.0933333	2.77333	1.16667	0.06	protein SODIUM POTASSIUM ROOT DEFECTIVE 2-like [Phoenix dactylifera]	GO:0005737(cytoplasm);GO:0030001(metal ion transport);GO:0046914(transition metal ion binding);GO:0046916(cellular transition metal ion homeostasis)	spen03013(RNA transport)
TRINITY_DN47508_c0_g1	-	0.0666667	1.77333	0.573333	0	4.99333	0.2	transcription factor bHLH92 [Herrania umbratica]	-	-
TRINITY_DN50494_c1_g4	TBL2	14.6767	0.09	0.0333333	12.2867	0.273333	0.08	PREDICTED: protein trichome birefringence-like 2 [Elaeis guineensis]	GO:0005794(Golgi apparatus);GO:0016413(O-acetyltransferase activity);GO:0071554(cell wall organization or biogenesis)	NA(NA)
TRINITY_DN41503_c1_g4	-	1.75667	0.36	0.51	3.6	0.376667	0.566667	-	-	-
TRINITY_DN43877_c0_g7	EXPA10	10.52	0.81	0	192.867	9.02333	0.16	Expansin [Trema orientale]	GO:0005199(structural constituent of cell wall);GO:0005576(extracellular region);GO:0005618(cell wall);GO:0006949(syncytium formation);GO:0009505(plant-type cell wall);GO:0009664(plant-type cell wall organization);GO:0009826(unidimensional cell growth);GO:0009828(plant-type cell wall loosening);GO:0009831(plant-type cell wall modification involved in multidimensional cell growth);GO:0016020(membr…	NA(NA)
TRINITY_DN33935_c3_g3	MYB2	2.28	0.466667	0.473333	4.19333	1.24667	0.06	myb-related protein Hv33 [Phoenix dactylifera]	GO:0000981(RNA polymerase II transcription factor activity, sequence-specific DNA binding);GO:0001135(transcription factor activity, RNA polymerase II transcription factor recruiting);GO:0003677(DNA binding);GO:0003700(DNA binding transcription factor activity);GO:0005634(nucleus);GO:0006351(transcription, DNA-templated);GO:0006355(regulation of transcription, DNA-templated);GO:0006357(regulation…	NA(NA)
TRINITY_DN36332_c0_g1	-	6.64333	0.34	0.0566667	5.34333	0.35	0.06	-	-	-
TRINITY_DN36807_c0_g1	HIPP21	26.4	1.01667	1.02333	27.2233	1.34333	0.32	heavy metal-associated isoprenylated plant protein 21-like [Phoenix dactylifera]	GO:0005737(cytoplasm);GO:0030001(metal ion transport);GO:0046914(transition metal ion binding);GO:0046916(cellular transition metal ion homeostasis)	NA(NA)
TRINITY_DN42633_c0_g1	-	4.14667	1.68667	0.603333	3.93333	0.113333	0.06	-	-	-
TRINITY_DN46584_c1_g2	-	2.43333	0.226667	0.14	0.76	0.266667	0.246667	uncharacterized protein LOC103717641 [Phoenix dactylifera]	-	-
TRINITY_DN49757_c0_g1	-	6.27	0.0766667	0.356667	35.4533	1.73	0.65	-	-	-
TRINITY_DN46472_c0_g2	-	1.42667	0.233333	0.426667	2.78667	0.606667	0.373333	-	-	-
TRINITY_DN42124_c0_g1	SSL10	8.87667	0.54	1	35.8767	1.59	0.11	PREDICTED: protein STRICTOSIDINE SYNTHASE-LIKE 10-like [Nelumbo nucifera]	GO:0005783(endoplasmic reticulum);GO:0016020(membrane);GO:0016788(hydrolase activity, acting on ester bonds)	NA(NA)
TRINITY_DN50393_c0_g7	-	11.4233	0.51	0.263333	7.33667	0.88	0.523333	-	-	-
TRINITY_DN41070_c0_g9	-	12.0467	1.21667	0.523333	13.9467	3.80667	0.91	uncharacterized protein LOC103721213 [Phoenix dactylifera]	-	-
TRINITY_DN36287_c1_g1	-	68.7967	0.0733333	0.223333	64.4367	0	0.14	-	-	-
TRINITY_DN47133_c1_g3	NPF6.2	11.0933	0.0966667	0.703333	6.73333	0	0.14	protein NRT1/ PTR FAMILY 6.2 [Citrus clementina]	GO:0005215(transporter activity);GO:0005886(plasma membrane);GO:0006857(oligopeptide transport);GO:0009611(response to wounding);GO:0009753(response to jasmonic acid);GO:0015293(symporter activity);GO:0016021(integral component of membrane);GO:0022857(transmembrane transporter activity);GO:0042128(nitrate assimilation);GO:0055085(transmembrane transport)	NA(NA)
TRINITY_DN44835_c0_g2	-	2.58	0.57	0.176667	7.03	0.98	0.14	putative Ankyrin repeat-containing protein [Zostera marina]	-	NA(NA)
TRINITY_DN37942_c1_g5	CSE	20.7567	0.313333	0.17	21.9067	2.05667	0.0633333	caffeoylshikimate esterase-like [Phoenix dactylifera]	GO:0006629(lipid metabolic process);GO:0016020(membrane);GO:0016298(lipase activity)	nnu00561(Glycerolipid metabolism)
TRINITY_DN54688_c0_g4	MLO13	1.96333	0.0233333	0.03	5.01	0.233333	0.136667	MLO-like protein 13 [Phoenix dactylifera]	GO:0005886(plasma membrane);GO:0006952(defense response)	NA(NA)
TRINITY_DN38743_c0_g2	-	1.71667	0.17	0.106667	1.28667	0.483333	0.146667	-	-	-
TRINITY_DN39812_c2_g4	-	0.99	0.263333	0.18	1.49	0.21	0.263333	Retrovirus-related Pol polyprotein from transposon TNT 1-94 [Apostasia shenzhenica]	GO:0003723(RNA binding);GO:0004525(ribonuclease III activity);GO:0005634(nucleus);GO:0005737(cytoplasm);GO:0016442(RISC complex);GO:0030422(production of siRNA involved in RNA interference)	NA(NA)
TRINITY_DN43965_c1_g2	NPF4.4	3.95	0.12	0.123333	1.58	0.226667	0.24	protein NRT1/ PTR FAMILY 4.3-like [Phoenix dactylifera]	GO:0005215(transporter activity);GO:0005886(plasma membrane);GO:0006857(oligopeptide transport);GO:0016020(membrane);GO:0016021(integral component of membrane);GO:0022857(transmembrane transporter activity);GO:0055085(transmembrane transport)	NA(NA)
TRINITY_DN55196_c0_g3	-	2.98	0.89	0.38	4.48	0.363333	0.0633333	-	-	-
TRINITY_DN34549_c3_g1	SVP	19.5633	3.39667	5.59333	6.92667	7.50667	0.226667	PREDICTED: MADS-box protein JOINTLESS-like isoform X2 [Nelumbo nucifera]	GO:0000900(translation repressor activity, mRNA regulatory element binding);GO:0000977(RNA polymerase II regulatory region sequence-specific DNA binding);GO:0003700(DNA binding transcription factor activity);GO:0005515(protein binding);GO:0005634(nucleus);GO:0006351(transcription, DNA-templated);GO:0009266(response to temperature stimulus);GO:0009910(negative regulation of flower development);GO:…	NA(NA)
TRINITY_DN52540_c1_g2	PME1	0.82	6.84	4.68667	5.10667	6.54	0.226667	pectinesterase 3 [Jatropha curcas]	GO:0030599(pectinesterase activity);GO:0046910(pectinesterase inhibitor activity);GO:0071944(cell periphery)	rcu00040(Pentose and glucuronate interconversions)
TRINITY_DN44669_c0_g2	MYB2	44.9567	0.92	0.46	56.42	4.59	0.103333	PREDICTED: transcription factor MYB26 [Elaeis guineensis]	GO:0000981(RNA polymerase II transcription factor activity, sequence-specific DNA binding);GO:0001135(transcription factor activity, RNA polymerase II transcription factor recruiting);GO:0003677(DNA binding);GO:0003700(DNA binding transcription factor activity);GO:0005634(nucleus);GO:0006351(transcription, DNA-templated);GO:0006355(regulation of transcription, DNA-templated);GO:0006357(regulation…	NA(NA)
TRINITY_DN42293_c1_g1	BAM1	2.82667	0.61	0.313333	1.47333	0.493333	0.296667	leucine-rich repeat receptor-like serine/threonine-protein kinase BAM1 [Phoenix dactylifera]	GO:0004672(protein kinase activity);GO:0004674(protein serine/threonine kinase activity);GO:0005515(protein binding);GO:0005524(ATP binding);GO:0005886(plasma membrane);GO:0006468(protein phosphorylation);GO:0007169(transmembrane receptor protein tyrosine kinase signaling pathway);GO:0009934(regulation of meristem structural organization);GO:0010075(regulation of meristem growth);GO:0010480(micro…	NA(NA)
TRINITY_DN43907_c0_g2	-	14.6233	1.18333	0.593333	7.91333	1.00333	0.11	uncharacterized protein LOC103715055 [Phoenix dactylifera]	GO:0003676(nucleic acid binding);GO:0003700(DNA binding transcription factor activity);GO:0005576(extracellular region);GO:0006355(regulation of transcription, DNA-templated);GO:0008270(zinc ion binding);GO:0016021(integral component of membrane);GO:0031225(anchored component of membrane)	-
TRINITY_DN40401_c1_g2	-	1.28667	0.536667	0.0966667	2.78	1.05667	0.136667	hypothetical protein BVC80_1829g38 [Macleaya cordata]	-	-
TRINITY_DN40541_c0_g4	-	6.90333	0.146667	1.17667	15.8367	2.83667	0.903333	-	-	-
TRINITY_DN39658_c0_g6	-	10.0267	1.25333	0.84	6.74667	0.46	0.0866667	-	-	-
TRINITY_DN46724_c0_g4	-	0.07	7.89	4.52	0.226667	4.69333	0.296667	-	-	-
TRINITY_DN55122_c1_g5	-	11.3133	0.233333	0.103333	1.86333	0.35	0.08	-	-	-
TRINITY_DN36915_c1_g3	-	252.37	6.31333	0.446667	56.14	155.73	0.113333	putative lipid-transfer protein DIR1 [Quercus suber]	-	-
TRINITY_DN44812_c0_g2	-	1.63333	0	0.223333	1.03667	0.0666667	0.146667	-	-	-
TRINITY_DN47072_c0_g1	-	2.29667	0.186667	0.423333	1.56	0.84	0.22	-	-	-
TRINITY_DN36557_c0_g2	-	25.92	1.06667	0.376667	19.09	0.586667	1.14333	hypothetical protein MA16_Dca020122 [Dendrobium catenatum]	-	-
TRINITY_DN44064_c0_g7	-	1.12333	0.126667	0.426667	1.75667	0.17	0.0633333	IRK-interacting protein-like [Phoenix dactylifera]	GO:0009507(chloroplast);GO:0016301(kinase activity);GO:0016310(phosphorylation)	-
TRINITY_DN38899_c2_g5	-	3.59333	0.226667	0.36	1.61667	0.0666667	0.173333	-	-	-
TRINITY_DN41496_c1_g2	WRKY41	0.47	2.74333	1.30333	0.06	8.79667	0.4	WRKY1 [Anthurium andraeanum]	GO:0003700(DNA binding transcription factor activity);GO:0005634(nucleus);GO:0006351(transcription, DNA-templated);GO:0006355(regulation of transcription, DNA-templated);GO:0043565(sequence-specific DNA binding);GO:0044212(transcription regulatory region DNA binding)	csat04626(Plant-pathogen interaction)
TRINITY_DN51820_c5_g1	-	3.26667	0.153333	0.0766667	1.81667	0.253333	0.37	-	-	-
TRINITY_DN52192_c2_g5	-	3.59667	0.46	0.09	4.69	0.516667	0.173333	ethylene-responsive transcription factor TINY-like [Phoenix dactylifera]	-	NA(NA)
TRINITY_DN51612_c1_g4	-	35.21	1.94	0.7	90.8467	5.31333	0.22	PREDICTED: CASP-like protein 2C1 [Elaeis guineensis]	GO:0003954(NADH dehydrogenase activity);GO:0005886(plasma membrane);GO:0016021(integral component of membrane);GO:0051536(iron-sulfur cluster binding)	-
TRINITY_DN56279_c2_g2	-	0.22	0.61	0.826667	1.43	0.126667	0.1	-	-	-
TRINITY_DN47449_c0_g1	At5g67130	12.0267	1.13333	0.693333	16.85	1.52667	0.123333	PI-PLC X domain-containing protein At5g67130-like [Ananas comosus]	GO:0005886(plasma membrane);GO:0006629(lipid metabolic process);GO:0008081(phosphoric diester hydrolase activity);GO:0009506(plasmodesma)	-
TRINITY_DN50301_c0_g6	-	0.953333	0.173333	0.176667	1.84667	0.0533333	0.123333	-	-	-
TRINITY_DN44905_c0_g1	-	3.34667	0.0933333	0.12	3.23667	0.15	0.186667	-	-	-
TRINITY_DN53095_c0_g5	ETR2	5.95333	1.08333	0.343333	7.77	1.45667	1.01333	ethylene receptor 2-like isoform X2 [Phoenix dactylifera]	GO:0004674(protein serine/threonine kinase activity);GO:0006355(regulation of transcription, DNA-templated);GO:0009723(response to ethylene);GO:2000904(regulation of starch metabolic process)	pda04016(MAPK signaling pathway - plant);pda04075(Plant hormone signal transduction)
TRINITY_DN36561_c1_g4	-	11.4467	0.19	0.156667	15.7633	1.40667	0.203333	PREDICTED: uncharacterized protein LOC105051705 [Elaeis guineensis]	GO:0005739(mitochondrion);GO:0016021(integral component of membrane)	-
TRINITY_DN51005_c0_g2	-	3.28667	0.106667	0.47	7.43333	0.44	0.32	-	-	-
TRINITY_DN41442_c0_g3	DOF3.5	1.12667	10.5733	0.503333	3.16333	0.99	0.49	dof zinc finger protein DOF3.5-like [Phoenix dactylifera]	GO:0003677(DNA binding);GO:0003700(DNA binding transcription factor activity);GO:0005634(nucleus);GO:0006351(transcription, DNA-templated);GO:0006355(regulation of transcription, DNA-templated);GO:0046872(metal ion binding)	NA(NA)
TRINITY_DN31343_c0_g1	SWEET16	3.54667	0.203333	0.223333	2.22667	0.283333	0.243333	PREDICTED: bidirectional sugar transporter SWEET16-like [Musa acuminata subsp. malaccensis]	GO:0008643(carbohydrate transport);GO:0016021(integral component of membrane);GO:0051119(sugar transmembrane transporter activity)	NA(NA)
TRINITY_DN52182_c0_g1	IP5P7	30.3033	1.21	0.513333	54.3033	5.45667	0.336667	type IV inositol polyphosphate 5-phosphatase 7-like [Dendrobium catenatum]	GO:0004439(phosphatidylinositol-4,5-bisphosphate 5-phosphatase activity);GO:0005634(nucleus);GO:0005737(cytoplasm);GO:0005886(plasma membrane);GO:0010305(leaf vascular tissue pattern formation);GO:0016787(hydrolase activity);GO:0034485(phosphatidylinositol-3,4,5-trisphosphate 5-phosphatase activity);GO:0046856(phosphatidylinositol dephosphorylation);GO:0071472(cellular response to salt stress);GO…	gmx00562(Inositol phosphate metabolism);gmx04070(Phosphatidylinositol signaling system)
TRINITY_DN52450_c0_g2	At4g23740	5.87	0.86	0.73	9.10667	1.85667	0.173333	hypothetical protein GW17_00001471 [Ensete ventricosum]	GO:0004672(protein kinase activity);GO:0004674(protein serine/threonine kinase activity);GO:0005524(ATP binding);GO:0005886(plasma membrane);GO:0006468(protein phosphorylation);GO:0007169(transmembrane receptor protein tyrosine kinase signaling pathway);GO:0016021(integral component of membrane);GO:0016301(kinase activity)	NA(NA)
TRINITY_DN42141_c0_g1	-	3.86333	0.2	1.61667	4.14333	0.89	1.00667	-	-	-
TRINITY_DN44504_c3_g3	-	1.33667	0.16	0.136667	2.13333	0.0166667	0.296667	-	-	-
TRINITY_DN41431_c2_g1	PAE2	30.04	7.96	4.20333	11.75	1.85333	0.11	pectin acetylesterase 8-like [Ananas comosus]	GO:0005576(extracellular region);GO:0052689(carboxylic ester hydrolase activity)	NA(NA)
TRINITY_DN52852_c0_g1	-	6.68667	0.163333	0.0933333	2.16333	0.276667	0.143333	-	-	-
TRINITY_DN42787_c1_g3	FUT1	10.06	3.47	2.27333	4.74333	1.26	0.77	galactoside 2-alpha-L-fucosyltransferase-like [Phalaenopsis equestris]	GO:0005794(Golgi apparatus);GO:0008417(fucosyltransferase activity);GO:0009832(plant-type cell wall biogenesis);GO:0009969(xyloglucan biosynthetic process)	NA(NA)
TRINITY_DN53619_c1_g2	NRT2.5	8.45333	0.353333	0.153333	9.81667	2.10667	0.173333	Major facilitator superfamily [Corchorus capsularis]	GO:0005886(plasma membrane);GO:0009705(plant-type vacuole membrane);GO:0015112(nitrate transmembrane transporter activity);GO:0015706(nitrate transport);GO:0016021(integral component of membrane);GO:0042128(nitrate assimilation);GO:0055085(transmembrane transport);GO:0071249(cellular response to nitrate)	tcc00910(Nitrogen metabolism)
TRINITY_DN41261_c2_g1	-	17.8467	9.55333	2.35	60.67	13.4233	0.303333	PREDICTED: LOW QUALITY PROTEIN: protein ECERIFERUM 26-like [Elaeis guineensis]	GO:0005737(cytoplasm);GO:0016740(transferase activity)	cmo00940(Phenylpropanoid biosynthesis);cmo00945(Stilbenoid, diarylheptanoid and gingerol biosynthesis);cmo00941(Flavonoid biosynthesis)
TRINITY_DN42703_c1_g2	-	1.80333	0.193333	0.146667	1.48	1.16667	0.0666667	-	-	-
TRINITY_DN50116_c1_g5	-	24.9167	0.353333	0.363333	42.8167	1.66333	0.0866667	uncharacterized protein LOC109713211 [Ananas comosus]	GO:0003674(molecular_function);GO:0005739(mitochondrion);GO:0009733(response to auxin)	sind00510(N-Glycan biosynthesis)
TRINITY_DN41158_c2_g7	-	1.59667	0.25	0.23	1.71	0.343333	0.21	-	-	-
TRINITY_DN57381_c0_g1	CG6951	2.79667	0.6	0.62	3.83333	2.33667	0.616667	PREDICTED: deoxycytidylate deaminase [Malus domestica]	GO:0008270(zinc ion binding);GO:0009507(chloroplast);GO:0016787(hydrolase activity)	mdm00240(Pyrimidine metabolism)
TRINITY_DN32153_c1_g1	-	4.13333	0.0566667	0.0333333	1.50333	0.48	0.486667	-	-	-
TRINITY_DN41955_c3_g2	-	7.42333	0.956667	2.88333	15.36	1.15667	0.816667	Retrovirus-related Pol polyprotein LINE-1 [Zea mays]	-	-
TRINITY_DN38318_c1_g2	NPF4.6	25.0333	0.15	0.706667	5.19333	0.983333	0.19	PREDICTED: protein NRT1/ PTR FAMILY 4.6 isoform X1 [Elaeis guineensis]	GO:0005215(transporter activity);GO:0005509(calcium ion binding);GO:0005886(plasma membrane);GO:0009624(response to nematode);GO:0010119(regulation of stomatal movement);GO:0015293(symporter activity);GO:0015333(peptide:proton symporter activity);GO:0016020(membrane);GO:0016021(integral component of membrane);GO:0042128(nitrate assimilation);GO:0055085(transmembrane transport);GO:0080168(abscisic…	NA(NA)
TRINITY_DN49142_c1_g1	-	2.5	0.55	0.853333	4.16333	0.31	0.366667	-	-	-
TRINITY_DN56806_c0_g1	-	40.5133	1.80333	3.23333	5.13333	0.406667	0.403333	-	-	-
TRINITY_DN31766_c0_g1	ATL67	2.34333	0.52	0.293333	2.60333	0.35	0.07	RING-H2 finger protein ATL68-like [Ananas comosus]	GO:0043161(proteasome-mediated ubiquitin-dependent protein catabolic process);GO:0061630(ubiquitin protein ligase activity)	NA(NA)
TRINITY_DN44115_c3_g2	-	1.49667	0.273333	0.09	2.11667	1.09	0.65	-	-	-
TRINITY_DN54888_c0_g2	-	1.39333	0.336667	0.11	1.96667	0.46	0.243333	-	-	-
TRINITY_DN36352_c0_g3	-	2.67667	0.216667	0.283333	2.86667	0.766667	0.293333	-	-	-
TRINITY_DN35061_c0_g5	-	1.46	0.63	0.28	2.7	0.413333	0.116667	-	-	-
TRINITY_DN37149_c1_g6	-	2.88333	0.233333	0.02	16.9833	1	0.293333	-	-	-
TRINITY_DN45663_c0_g3	-	18.1033	0.423333	0.333333	15.6567	1.37667	0.186667	PREDICTED: uncharacterized protein LOC105032520 [Elaeis guineensis]	GO:0005575(cellular_component);GO:0008150(biological_process);GO:0016740(transferase activity)	-
TRINITY_DN41806_c0_g1	-	9.08667	1.88667	1.79667	15.6833	0.826667	0.766667	-	-	-
TRINITY_DN40186_c1_g2	FH8	1.62333	0.523333	0.373333	1.57667	0.53	0.486667	PREDICTED: LOW QUALITY PROTEIN: formin-like protein 8 [Elaeis guineensis]	GO:0003779(actin binding);GO:0005618(cell wall);GO:0005634(nucleus);GO:0005730(nucleolus);GO:0005737(cytoplasm);GO:0005819(spindle);GO:0005886(plasma membrane);GO:0009524(phragmoplast);GO:0016021(integral component of membrane)	NA(NA)
TRINITY_DN43349_c0_g2	MARD1	2.85333	0.906667	0.263333	1.17333	1.31	0.08	uncharacterized protein LOC103704680 [Phoenix dactylifera]	GO:0003674(molecular_function);GO:0005575(cellular_component);GO:0008150(biological_process)	-
TRINITY_DN45424_c2_g2	-	0.956667	0.0933333	0.0866667	2.49667	0.243333	0.24	-	-	-
TRINITY_DN46817_c0_g1	-	4.09	0.0633333	0.33	2.16333	0.823333	0.24	-	-	-
TRINITY_DN46178_c0_g4	PLA2-ALPHA	7.29	0.703333	0.223333	34.6933	1.99333	0.25	phospholipase A2 homolog 3-like [Asparagus officinalis]	GO:0004623(phospholipase A2 activity);GO:0005509(calcium ion binding);GO:0005515(protein binding);GO:0005576(extracellular region);GO:0005634(nucleus);GO:0005773(vacuole);GO:0005794(Golgi apparatus);GO:0006644(phospholipid metabolic process);GO:0016042(lipid catabolic process);GO:0031410(cytoplasmic vesicle);GO:0050482(arachidonic acid secretion);GO:0102567(phospholipase A2 activity (consuming 1,…	eus00564(Glycerophospholipid metabolism);eus00565(Ether lipid metabolism);eus00590(Arachidonic acid metabolism);eus00591(Linoleic acid metabolism);eus00592(alpha-Linolenic acid metabolism)
TRINITY_DN40277_c0_g1	CRR2	1.81333	0.1	0.263333	1.25333	0.3	0.19	pentatricopeptide repeat-containing-like protein [Cinnamomum micranthum f. kanehirae]	GO:0003723(RNA binding);GO:0004519(endonuclease activity);GO:0008270(zinc ion binding);GO:0009451(RNA modification);GO:0009507(chloroplast);GO:0031425(chloroplast RNA processing);GO:0031426(polycistronic mRNA processing);GO:0043231(intracellular membrane-bounded organelle)	cic03440(Homologous recombination)
TRINITY_DN46047_c0_g5	-	1.26	0.18	0.146667	2.76	0.23	0.07	hypothetical protein AQUCO_01300571v1 [Aquilegia coerulea]	GO:0005509(calcium ion binding)	-
TRINITY_DN43143_c0_g2	-	20.5267	3.06333	2.82333	67.2467	27.86	0.106667	PREDICTED: kunitz trypsin inhibitor 2-like [Ipomoea nil]	-	-
TRINITY_DN52478_c0_g2	Rnf149	2.67	0.193333	0.273333	4.00667	0.493333	0.0933333	PREDICTED: uncharacterized protein LOC105060831 isoform X2 [Elaeis guineensis]	GO:0043161(proteasome-mediated ubiquitin-dependent protein catabolic process);GO:0061630(ubiquitin protein ligase activity)	NA(NA)
TRINITY_DN51054_c1_g3	-	2.69	0.103333	0.186667	2.15	0.553333	0.376667	-	-	-
TRINITY_DN29648_c0_g1	-	5.87333	0.383333	0.0266667	3.84	0.383333	0.376667	-	-	-
TRINITY_DN53975_c0_g3	-	3.63	0.183333	0.2	3.53	0.983333	0.313333	LOW QUALITY PROTEIN: uncharacterized protein LOC103716970 [Phoenix dactylifera]	GO:0003674(molecular_function);GO:0005634(nucleus);GO:0008150(biological_process)	-
TRINITY_DN52120_c2_g1	-	2.02	0.373333	0.2	2.24333	0.453333	0.17	hypothetical protein TSUD_172690 [Trifolium subterraneum]	-	-
TRINITY_DN40279_c1_g5	-	9.76	0.16	1.99667	29.2	1.75667	0.643333	-	-	-
TRINITY_DN56046_c0_g3	AED3	1.83333	0.653333	0	1.40667	2.54667	0.0733333	Eukaryotic aspartyl protease family protein [Theobroma cacao]	GO:0004190(aspartic-type endopeptidase activity);GO:0006508(proteolysis);GO:0030163(protein catabolic process)	NA(NA)
TRINITY_DN39060_c1_g1	MYR2	6.1	0.306667	0.186667	5.53	0.54	0.103333	PREDICTED: myb family transcription factor PHL8 isoform X2 [Elaeis guineensis]	GO:0003677(DNA binding);GO:0003700(DNA binding transcription factor activity);GO:0005634(nucleus);GO:0006351(transcription, DNA-templated);GO:0006355(regulation of transcription, DNA-templated)	cvr04933(AGE-RAGE signaling pathway in diabetic complications)
TRINITY_DN46362_c1_g5	FRO7	2.99	0.09	0.0666667	5.26667	0.236667	0.0733333	hypothetical protein F156, partial [Epipremnum aureum]	GO:0000293(ferric-chelate reductase activity);GO:0006811(ion transport);GO:0009507(chloroplast);GO:0009767(photosynthetic electron transport chain);GO:0016020(membrane);GO:0016021(integral component of membrane);GO:0016491(oxidoreductase activity);GO:0031969(chloroplast membrane);GO:0046872(metal ion binding);GO:0055114(oxidation-reduction process)	NA(NA)
TRINITY_DN47740_c0_g6	-	15.7233	0.13	0.13	24.4433	0.476667	0.146667	hypothetical protein VITISV_024942 [Vitis vinifera]	GO:0003674(molecular_function);GO:0005634(nucleus);GO:0048367(shoot system development)	-
TRINITY_DN38055_c0_g3	EXPA4	5.07667	4.01	0.52	7.04333	6.82333	0.206667	expansin-A4-like [Ananas comosus]	GO:0005576(extracellular region);GO:0005829(cytosol);GO:0006949(syncytium formation);GO:0009505(plant-type cell wall);GO:0009506(plasmodesma);GO:0009664(plant-type cell wall organization);GO:0009826(unidimensional cell growth);GO:0009828(plant-type cell wall loosening);GO:0009831(plant-type cell wall modification involved in multidimensional cell growth);GO:0016020(membrane)	NA(NA)
TRINITY_DN33090_c0_g3	KAT3	2.21	0.0333333	0.0666667	3.14667	0.313333	0.24	PREDICTED: potassium channel KAT3 [Nelumbo nucifera]	GO:0005249(voltage-gated potassium channel activity);GO:0005887(integral component of plasma membrane);GO:0042391(regulation of membrane potential)	NA(NA)
TRINITY_DN53531_c0_g4	-	9.1	0.26	0.286667	2.04333	0.36	0.19	-	-	-
TRINITY_DN39655_c1_g4	-	1.50333	0.16	0.216667	7.13333	1.75	0.296667	-	-	-
TRINITY_DN46677_c1_g1	-	6.85	0.0733333	0.123333	7.07333	0.183333	0.17	-	-	-
TRINITY_DN50825_c0_g3	At1g11820	1.77667	0.4	0.256667	3.08	0.866667	0.35	PREDICTED: glucan endo-1,3-beta-glucosidase 1-like isoform X1 [Musa acuminata subsp. malaccensis]	GO:0004553(hydrolase activity, hydrolyzing O-glycosyl compounds);GO:0030247(polysaccharide binding);GO:0046658(anchored component of plasma membrane)	mus00500(Starch and sucrose metabolism)
TRINITY_DN51029_c0_g2	At2g36090	8.15667	0.306667	0.3	3.15333	0.98	0.436667	F-box protein At2g27310 [Jatropha curcas]	GO:0008150(biological_process)	sly04075(Plant hormone signal transduction)
TRINITY_DN50827_c0_g3	At5g17010	1.99	0.253333	0.1	1.86	0.503333	1.34333	hypothetical protein AQUCO_00500626v1 [Aquilegia coerulea]	GO:0005351(carbohydrate:proton symporter activity);GO:0005355(glucose transmembrane transporter activity);GO:0005887(integral component of plasma membrane);GO:0046323(glucose import)	NA(NA)
TRINITY_DN48716_c2_g4	-	18.4833	0.563333	0.183333	16.8833	0.266667	0.0733333	-	-	-
TRINITY_DN46551_c2_g2	-	0.433333	3.52333	3.50667	0.836667	0.293333	0.116667	-	-	-
TRINITY_DN46549_c2_g2	-	17.4233	0.106667	0.0466667	2.83	0.64	0.1	uncharacterized protein LOC110755840 [Prunus avium]	-	-
TRINITY_DN42302_c0_g8	D6PKL2	2.11667	0.243333	0.31	1.86667	0.393333	0.0966667	PREDICTED: serine/threonine-protein kinase D6PKL1 [Nelumbo nucifera]	GO:0004674(protein serine/threonine kinase activity);GO:0005634(nucleus);GO:0005737(cytoplasm);GO:0005886(plasma membrane);GO:0035556(intracellular signal transduction)	NA(NA)
TRINITY_DN49362_c1_g4	CRR2	3.13	0.566667	0.48	1.53	0.55	0.283333	Pentatricopeptide repeat-containing protein [Zostera marina]	GO:0003723(RNA binding);GO:0004519(endonuclease activity);GO:0008270(zinc ion binding);GO:0009451(RNA modification);GO:0009507(chloroplast);GO:0031425(chloroplast RNA processing);GO:0031426(polycistronic mRNA processing);GO:0043231(intracellular membrane-bounded organelle)	NA(NA)
TRINITY_DN40970_c1_g7	-	4.24667	1.02333	1.22	1.24	0.433333	0.226667	-	-	-
TRINITY_DN42956_c2_g2	-	2.18667	0.0633333	0.236667	2.37	0.326667	0.0866667	-	-	-
TRINITY_DN41946_c0_g1	NHL3	1.11	0.16	0.37	2.90667	1.45	0.263333	PREDICTED: protein YLS9 [Elaeis guineensis]	GO:0006952(defense response);GO:0009506(plasmodesma);GO:0046658(anchored component of plasma membrane)	-
TRINITY_DN48895_c0_g1	PIF3	1.4	0.356667	0.02	2.52667	1.66667	0.246667	transcription factor PHYTOCHROME INTERACTING FACTOR-LIKE 15-like isoform X1 [Phoenix dactylifera]	GO:0005634(nucleus)	pda04075(Plant hormone signal transduction);pda04712(Circadian rhythm - plant)
TRINITY_DN37076_c2_g3	-	23.4767	0.0533333	0.0433333	27.8067	1.06667	0.0733333	-	-	-
TRINITY_DN44088_c0_g1	-	63.24	0.106667	0.0466667	15.9067	4.79	0.116667	-	-	-
TRINITY_DN35851_c2_g2	-	89.1867	0.493333	0.223333	80.5933	3.53667	0.0766667	PREDICTED: 21 kDa protein [Elaeis guineensis]	GO:0004857(enzyme inhibitor activity)	mcha00040(Pentose and glucuronate interconversions)
TRINITY_DN39568_c0_g1	PLP2	4.46667	0.163333	0.436667	17.0633	3.24	0.953333	hypothetical protein AMTR_s00126p00052700 [Amborella trichopoda]	GO:0004620(phospholipase activity);GO:0005737(cytoplasm);GO:0016020(membrane);GO:0047372(acylglycerol lipase activity)	NA(NA)
TRINITY_DN49314_c0_g4	-	4.50333	0.07	0.06	7.20333	0.86	0.0766667	-	-	-
TRINITY_DN41338_c0_g3	-	1.13333	0.326667	0.396667	5.07	0.403333	0.63	-	-	-
TRINITY_DN45433_c0_g1	-	0.0433333	1.08333	0.203333	2.00667	11.7067	0.16	(+)-neomenthol dehydrogenase [Phoenix dactylifera]	GO:0005737(cytoplasm);GO:0016491(oxidoreductase activity);GO:0055114(oxidation-reduction process)	pda00590(Arachidonic acid metabolism);pda00790(Folate biosynthesis)
TRINITY_DN49060_c0_g2	SPL4	8.02667	1.39333	0.616667	9.49333	3.47667	0.426667	squamosa promoter-binding protein 1 [Asparagus officinalis]	GO:0003677(DNA binding);GO:0003700(DNA binding transcription factor activity);GO:0005634(nucleus);GO:0005737(cytoplasm);GO:0006351(transcription, DNA-templated);GO:0006355(regulation of transcription, DNA-templated);GO:0009908(flower development);GO:0010321(regulation of vegetative phase change);GO:0046872(metal ion binding)	mdm04075(Plant hormone signal transduction)
TRINITY_DN42113_c2_g6	-	2.52667	0.46	0.513333	5.85667	0.53	0.543333	-	-	-
TRINITY_DN47629_c2_g1	-	1.7	0	0.216667	2.6	0.253333	0.166667	-	-	-
TRINITY_DN44062_c1_g2	FLOT6	0.03	0.923333	0.38	0.0133333	32.3333	0.16	flotillin-like protein [Trifolium pratense]	GO:0005886(plasma membrane);GO:0016324(apical plasma membrane);GO:0051819(induction by symbiont of nodulation, tumor or growth in host)	NA(NA)
TRINITY_DN55390_c0_g4	-	4.17333	0.75	0.353333	4.76333	1.02	0.216667	intermediate filament protein B [Ananas comosus]	GO:0003674(molecular_function);GO:0005739(mitochondrion);GO:0008150(biological_process)	-
TRINITY_DN52264_c1_g4	-	2.06333	0.0266667	0.12	1.46	0.313333	0.356667	-	-	-
TRINITY_DN40189_c0_g5	-	3.85	0.753333	0.54	3.34333	0.75	0.263333	-	-	-
TRINITY_DN53498_c1_g1	-	8.11333	0.623333	0.743333	10.9	1.01333	0.146667	-	-	-
TRINITY_DN47893_c0_g2	-	4.99	0.12	0.3	2.37	1.65	0.136667	-	-	-
TRINITY_DN34699_c0_g1	ERF1B	8.64333	1.12	0.24	11.4533	6.7	1.70667	PREDICTED: ethylene-responsive transcription factor 1B-like [Juglans regia]	GO:0003677(DNA binding);GO:0003700(DNA binding transcription factor activity);GO:0005622(intracellular);GO:0005634(nucleus);GO:0006351(transcription, DNA-templated);GO:0006355(regulation of transcription, DNA-templated);GO:0006952(defense response);GO:0009867(jasmonic acid mediated signaling pathway);GO:0009873(ethylene-activated signaling pathway)	nnu04016(MAPK signaling pathway - plant);nnu04075(Plant hormone signal transduction)
TRINITY_DN56788_c0_g7	-	1.33667	0.133333	0.143333	2.07	0.24	0.213333	-	-	-
TRINITY_DN34623_c1_g2	BURP12	25.08	1.46667	0.213333	19.8433	4.21	0.0766667	BURP domain-containing protein 12 [Setaria italica]	GO:0004650(polygalacturonase activity);GO:0005576(extracellular region);GO:0005618(cell wall);GO:0008150(biological_process);GO:0048046(apoplast)	-
TRINITY_DN44634_c2_g3	NPF2.3	10.0933	8.19333	2.99	13.09	3.09	0.663333	protein NRT1/ PTR FAMILY 2.7-like [Ananas comosus]	GO:0005215(transporter activity);GO:0005886(plasma membrane);GO:0006857(oligopeptide transport);GO:0009624(response to nematode);GO:0015112(nitrate transmembrane transporter activity);GO:0015706(nitrate transport);GO:0016020(membrane);GO:0016021(integral component of membrane);GO:0042128(nitrate assimilation);GO:0055085(transmembrane transport);GO:0071472(cellular response to salt stress)	NA(NA)
TRINITY_DN36845_c2_g1	-	0	1.00667	1.82667	0	1.97	0.216667	-	-	-
TRINITY_DN40626_c0_g2	HIPP32	3.82667	1.61333	0.236667	5.23	2.43667	0.0933333	protein qua-1-like protein [Cinnamomum micranthum f. kanehirae]	GO:0005737(cytoplasm);GO:0030001(metal ion transport);GO:0046914(transition metal ion binding);GO:0046916(cellular transition metal ion homeostasis)	-
TRINITY_DN44814_c1_g1	-	5.92	0.663333	0.736667	14.1767	0.243333	0.26	-	-	-
TRINITY_DN35408_c0_g3	Wrap53	2.69333	0.413333	0.506667	1.48333	1.61667	0.666667	PREDICTED: telomerase Cajal body protein 1 isoform X2 [Elaeis guineensis]	GO:0000166(nucleotide binding);GO:0005737(cytoplasm);GO:0080008(Cul4-RING E3 ubiquitin ligase complex)	-
TRINITY_DN48111_c1_g6	-	2.01333	0.0933333	0.116667	1.91667	0.303333	0.273333	-	-	-
TRINITY_DN39188_c2_g3	-	0.0266667	1.14	1.49333	0.00333333	0.336667	0.496667	-	-	-
TRINITY_DN42723_c0_g1	rsgI6	1.90333	0.486667	0.59	2.94	1.18333	0.0966667	uncharacterized protein LOC103706159 [Phoenix dactylifera]	GO:0004553(hydrolase activity, hydrolyzing O-glycosyl compounds);GO:0005576(extracellular region);GO:0005975(carbohydrate metabolic process)	NA(NA)
TRINITY_DN48894_c2_g1	-	2.51	0.136667	0.0333333	0.973333	0.09	0.16	-	-	-
TRINITY_DN45113_c1_g3	-	8.00667	2.96333	1.14333	13.85	3.31667	0.08	-	-	-
TRINITY_DN50808_c0_g2	At3g19850	3.93333	0.91	0.526667	5.40667	1.29667	0.166667	PREDICTED: BTB/POZ domain-containing protein At3g19850 isoform X2 [Musa acuminata subsp. malaccensis]	GO:0005886(plasma membrane);GO:0009416(response to light stimulus);GO:0016567(protein ubiquitination)	-
TRINITY_DN37031_c0_g1	PCMP-E5	2.59	0.516667	0.193333	2.01	0.523333	0.243333	Putative pentatricopeptide repeat-containing protein [Apostasia shenzhenica]	GO:0005739(mitochondrion);GO:0008150(biological_process)	atr00240(Pyrimidine metabolism)
TRINITY_DN35007_c1_g3	WRKY49	8.11333	1.13	0.38	4.23	0.496667	0.156667	PREDICTED: probable WRKY transcription factor 49 [Elaeis guineensis]	GO:0003700(DNA binding transcription factor activity);GO:0005634(nucleus);GO:0006351(transcription, DNA-templated);GO:0006355(regulation of transcription, DNA-templated);GO:0043565(sequence-specific DNA binding)	NA(NA)
TRINITY_DN46323_c3_g1	CKX3	3.77667	1.10667	1.13	10.5533	2.16333	0.33	PREDICTED: cytokinin dehydrogenase 3-like [Musa acuminata subsp. malaccensis]	GO:0019139(cytokinin dehydrogenase activity)	mus00908(Zeatin biosynthesis)
TRINITY_DN50083_c0_g2	-	4.49667	0.586667	0.123333	1.89333	0.296667	0.123333	-	-	-
TRINITY_DN44820_c0_g1	DAR1	15.74	0.736667	1.89	16.97	1.09	0.516667	PREDICTED: protein DA1-related 1 isoform X3 [Elaeis guineensis]	GO:0005515(protein binding);GO:0005886(plasma membrane);GO:0032875(regulation of DNA endoreduplication);GO:0043130(ubiquitin binding);GO:0046872(metal ion binding)	NA(NA)
TRINITY_DN44218_c0_g2	-	2.22667	0.226667	0.1	1.97	0.296667	0.11	-	-	-
TRINITY_DN44928_c0_g2	At3g53190	13.58	0.293333	0.3	9.22667	0.86	0.0933333	PREDICTED: probable pectate lyase 5 [Nelumbo nucifera]	GO:0005886(plasma membrane);GO:0016829(lyase activity);GO:0030570(pectate lyase activity);GO:0031225(anchored component of membrane);GO:0045490(pectin catabolic process);GO:0046872(metal ion binding)	nnu00040(Pentose and glucuronate interconversions)
TRINITY_DN57203_c1_g1	-	6.61667	0.313333	0.143333	4.83	0.536667	0.386667	-	-	-
TRINITY_DN47416_c0_g2	At5g03795	8.65	1.46667	1.17667	1.20333	0.12	0.183333	probable glycosyltransferase At3g07620 [Phoenix dactylifera]	GO:0003824(catalytic activity);GO:0005794(Golgi apparatus);GO:0016020(membrane)	NA(NA)
TRINITY_DN42578_c3_g4	KAN4	3.93667	0.786667	0.166667	5.56	2.66667	0.373333	probable transcription factor KAN4 [Phoenix dactylifera]	GO:0005634(nucleus);GO:0006355(regulation of transcription, DNA-templated);GO:0044212(transcription regulatory region DNA binding)	-
TRINITY_DN43635_c1_g2	-	28.76	0.203333	1.01667	3.03333	0.54	0.203333	hypothetical protein CKAN_00251200 [Cinnamomum micranthum f. kanehirae]	GO:0005886(plasma membrane)	-
TRINITY_DN42105_c0_g2	-	3.09333	0.436667	0.493333	2.24	0.343333	0.41	-	-	-
TRINITY_DN48082_c1_g1	-	7.8	0.433333	0.636667	5.38667	0.533333	0.156667	-	-	-
TRINITY_DN57396_c4_g1	-	40.9033	3.83	5.35333	18.4733	6.71667	0.92	-	-	-
TRINITY_DN57463_c2_g3	-	10.8767	0.86	0.756667	14.2133	1.08	1.09667	PREDICTED: putative disease resistance protein At3g14460 [Pyrus x bretschneideri]	-	-
TRINITY_DN46322_c0_g1	NFYC1	31.6833	0.336667	1.20667	12.4133	0.243333	0.44	PREDICTED: nuclear transcription factor Y subunit C-4 [Elaeis guineensis]	GO:0003677(DNA binding);GO:0003700(DNA binding transcription factor activity);GO:0005515(protein binding);GO:0005634(nucleus);GO:0006351(transcription, DNA-templated);GO:0006355(regulation of transcription, DNA-templated);GO:0016602(CCAAT-binding factor complex);GO:0045893(positive regulation of transcription, DNA-templated);GO:0046982(protein heterodimerization activity);GO:2000306(positive regu…	NA(NA)
TRINITY_DN56616_c0_g1	-	6.14333	1.03333	1.12	2.38	0.47	0.446667	probable tRNA-splicing endonuclease subunit Sen2 [Phoenix dactylifera]	-	NA(NA)
TRINITY_DN53827_c0_g8	GATA9	2.82667	1.51	0.393333	1.96333	0.493333	0.0833333	GATA transcription factor 9 [Phoenix dactylifera]	GO:0000977(RNA polymerase II regulatory region sequence-specific DNA binding);GO:0001085(RNA polymerase II transcription factor binding);GO:0001228(transcriptional activator activity, RNA polymerase II transcription regulatory region sequence-specific DNA binding);GO:0003682(chromatin binding);GO:0003700(DNA binding transcription factor activity);GO:0005634(nucleus);GO:0005667(transcription facto…	NA(NA)
TRINITY_DN52235_c0_g2	DIR21	2.38333	0.09	0.263333	5.80333	1.64333	0.45	Dirigent protein 21 [Vitis vinifera]	GO:0009699(phenylpropanoid biosynthetic process);GO:0042349(guiding stereospecific synthesis activity)	csat00970(Aminoacyl-tRNA biosynthesis)
TRINITY_DN43819_c0_g7	-	0	2.58333	2.72333	0	2.64333	0.483333	-	-	-
TRINITY_DN44474_c0_g4	-	0.913333	0.0233333	0.09	2.62667	0.0266667	0.353333	-	-	-
TRINITY_DN54105_c1_g6	-	1.29	0.02	0.0466667	4.03	0.26	0.343333	-	-	-
TRINITY_DN49817_c1_g4	At4g34500	1.51	0.166667	0.463333	3	0.88	0.173333	probable receptor-like serine/threonine-protein kinase At4g34500 [Phoenix dactylifera]	GO:0005524(ATP binding);GO:0005634(nucleus);GO:0016021(integral component of membrane);GO:0016301(kinase activity);GO:0016310(phosphorylation)	NA(NA)
TRINITY_DN47891_c1_g1	WDL5	2.94667	0.55	0.453333	2.83667	0.403333	0.626667	protein of unknown function DUF4110 [Macleaya cordata]	GO:0003674(molecular_function);GO:0005634(nucleus);GO:0005737(cytoplasm);GO:0005874(microtubule);GO:0008017(microtubule binding);GO:0008150(biological_process);GO:0071369(cellular response to ethylene stimulus)	-
TRINITY_DN48459_c0_g2	WAT1	57.6533	9.13333	3.31	103.08	7.39333	0.166667	PREDICTED: protein WALLS ARE THIN 1 [Malus domestica]	GO:0005886(plasma membrane);GO:0006810(transport);GO:0022857(transmembrane transporter activity)	NA(NA)
TRINITY_DN54434_c2_g3	-	2.63	0.333333	0.256667	0.656667	0.343333	0.186667	-	-	-
TRINITY_DN36762_c0_g3	-	0.843333	0.313333	0.103333	1.72333	0.12	0.213333	PREDICTED: uncharacterized protein LOC105969843 [Erythranthe guttata]	-	-
TRINITY_DN51109_c0_g1	At5g57670	6.55333	0.52	0.143333	8.41667	1.74	0.166667	PREDICTED: probable receptor-like serine/threonine-protein kinase At5g57670 [Elaeis guineensis]	GO:0004674(protein serine/threonine kinase activity);GO:0004675(transmembrane receptor protein serine/threonine kinase activity);GO:0005524(ATP binding);GO:0005634(nucleus);GO:0006468(protein phosphorylation);GO:0016301(kinase activity);GO:0016310(phosphorylation)	NA(NA)
TRINITY_DN39163_c2_g4	-	2.67	0.07	0.32	1.18333	0.103333	0.223333	-	-	-
TRINITY_DN48930_c0_g1	DRD1	1.25667	0.18	0.366667	1.66333	0.873333	0.356667	protein CHROMATIN REMODELING 35-like [Phoenix dactylifera]	GO:0000419(DNA-directed RNA polymerase V complex);GO:0003676(nucleic acid binding);GO:0003677(DNA binding);GO:0004386(helicase activity);GO:0005515(protein binding);GO:0005524(ATP binding);GO:0005634(nucleus);GO:0005730(nucleolus);GO:0006306(DNA methylation);GO:0010424(DNA methylation on cytosine within a CG sequence);GO:0030422(production of siRNA involved in RNA interference);GO:0031618(nuclear…	pda03440(Homologous recombination)
TRINITY_DN49206_c2_g1	-	47.75	1.24667	0.826667	10	0.943333	0.0833333	-	-	-
TRINITY_DN47920_c0_g7	-	6.36	0.0133333	0.0266667	5.77333	0.09	0.12	ELMO domain-containing protein E-like [Phoenix dactylifera]	GO:0003674(molecular_function);GO:0005634(nucleus);GO:0008150(biological_process)	-
TRINITY_DN41861_c0_g4	-	0.153333	2.71333	1.65333	0.0233333	1.20333	0.0833333	-	-	-
TRINITY_DN52150_c0_g2	ycf45	4.69	0.17	0.166667	3.18	0.486667	0.22	hypothetical protein GW17_00034940, partial [Ensete ventricosum]	GO:0009507(chloroplast)	-
TRINITY_DN37513_c0_g1	MOB1-A	10.18	0.716667	0.246667	38.5767	3.91667	0.403333	MOB kinase activator-like 1A [Ananas comosus]	GO:0005737(cytoplasm);GO:0009524(phragmoplast)	-
TRINITY_DN49782_c0_g1	Os09g0533900	5.81667	1.76667	0.91	8.07333	2.66333	0.39	endoglucanase 24-like [Ananas comosus]	GO:0004553(hydrolase activity, hydrolyzing O-glycosyl compounds);GO:0005576(extracellular region);GO:0005975(carbohydrate metabolic process);GO:0008810(cellulase activity);GO:0016021(integral component of membrane);GO:0030245(cellulose catabolic process);GO:0071555(cell wall organization)	cit00500(Starch and sucrose metabolism)
TRINITY_DN38528_c0_g2	-	9.73667	0.466667	0.673333	9.55333	0.403333	0.303333	-	-	-
TRINITY_DN55151_c0_g1	-	5.96333	2.49667	1.39333	11.9233	4.77	0.323333	tetratricopeptide repeat protein 7A [Cinnamomum micranthum f. kanehirae]	GO:0005516(calmodulin binding);GO:0005634(nucleus);GO:0005886(plasma membrane);GO:0008150(biological_process)	NA(NA)
TRINITY_DN54123_c0_g2	SMO1-2	4.97	1.21667	4.00333	27.27	5.47	0.363333	PREDICTED: methylsterol monooxygenase 1-1-like [Musa acuminata subsp. malaccensis]	GO:0000254(C-4 methylsterol oxidase activity);GO:0003824(catalytic activity);GO:0005506(iron ion binding);GO:0005789(endoplasmic reticulum membrane);GO:0016021(integral component of membrane);GO:0016126(sterol biosynthetic process);GO:0080064(4,4-dimethyl-9beta,19-cyclopropylsterol oxidation)	mus00100(Steroid biosynthesis)
TRINITY_DN45694_c2_g8	At3g22104	0.593333	0.0466667	0.0266667	2.11333	0.11	0.0866667	BTB/POZ domain-containing protein At3g22104 [Phoenix dactylifera]	GO:0005886(plasma membrane);GO:0016567(protein ubiquitination)	-
TRINITY_DN54379_c2_g3	ABCB1	42.8667	6.25667	3.88667	17.43	5.46	0.456667	ABC transporter B family member 1-like [Phoenix dactylifera]	GO:0016021(integral component of membrane);GO:0042626(ATPase activity, coupled to transmembrane movement of substances);GO:0055085(transmembrane transport)	pda02010(ABC transporters)
TRINITY_DN49769_c1_g1	At5g65820	2.51333	0.173333	0.0733333	1.72667	0.46	0.176667	pentatricopeptide repeat-containing protein [Dorcoceras hygrometricum]	GO:0003723(RNA binding);GO:0005739(mitochondrion)	NA(NA)
TRINITY_DN44211_c2_g6	-	4.07333	1.18667	2.05	3.22	0.91	0.14	-	-	-
TRINITY_DN35466_c0_g3	ASPG1	6.48667	0.47	0.44	10.81	2.88333	0.33	PREDICTED: protein ASPARTIC PROTEASE IN GUARD CELL 1-like [Musa acuminata subsp. malaccensis]	GO:0004190(aspartic-type endopeptidase activity);GO:0006508(proteolysis);GO:0030163(protein catabolic process)	NA(NA)
TRINITY_DN40243_c2_g4	-	1.92333	0.0466667	0.256667	1.94	0.0733333	0.116667	-	-	-
TRINITY_DN45716_c0_g1	At3g03770	5.95333	1.60667	0.713333	1.82667	0.753333	0.336667	probable inactive leucine-rich repeat receptor-like protein kinase At3g03770 [Phoenix dactylifera]	GO:0004672(protein kinase activity);GO:0004674(protein serine/threonine kinase activity);GO:0005524(ATP binding);GO:0005886(plasma membrane);GO:0006468(protein phosphorylation);GO:0007169(transmembrane receptor protein tyrosine kinase signaling pathway);GO:0016021(integral component of membrane)	NA(NA)
TRINITY_DN42175_c1_g3	-	3.04333	0.21	0.06	5.5	0.16	0.0866667	-	-	-
TRINITY_DN57188_c2_g2	-	3.32667	0.226667	0.103333	2.83667	0.246667	0.193333	-	-	-
TRINITY_DN42626_c0_g5	KCS11	5.65333	0.613333	0.176667	6.52333	1.26667	0.393333	3-ketoacyl-CoA synthase 11-like [Dendrobium catenatum]	GO:0005634(nucleus);GO:0006633(fatty acid biosynthetic process);GO:0009409(response to cold);GO:0009416(response to light stimulus);GO:0016021(integral component of membrane);GO:0102336(3-oxo-arachidoyl-CoA synthase activity);GO:0102337(3-oxo-cerotoyl-CoA synthase activity);GO:0102338(3-oxo-lignoceronyl-CoA synthase activity);GO:0102756(very-long-chain 3-ketoacyl-CoA synthase activity)	dct00062(Fatty acid elongation)
TRINITY_DN50338_c0_g1	-	1.88333	0.56	0.39	2.78	0.803333	0.22	uncharacterized protein LOC107420252 isoform X2 [Ziziphus jujuba]	GO:0003729(mRNA binding);GO:0009507(chloroplast);GO:0009737(response to abscisic acid);GO:0051607(defense response to virus)	NA(NA)
TRINITY_DN31537_c0_g1	MLP423	9.97333	6.02667	0.796667	13.9067	138.99	0.163333	MLP-like protein 423 [Phoenix dactylifera]	GO:0006952(defense response);GO:0009507(chloroplast);GO:0009607(response to biotic stimulus);GO:0016020(membrane)	-
TRINITY_DN52536_c0_g3	-	3.86333	0.253333	0.0266667	13.86	0.67	0.0866667	-	-	-
TRINITY_DN34245_c1_g2	PME16	42.9633	7.00667	1.09333	175.357	25.0933	0.11	PREDICTED: pectinesterase-like [Elaeis guineensis]	GO:0030599(pectinesterase activity);GO:0046910(pectinesterase inhibitor activity);GO:0071944(cell periphery)	dct00040(Pentose and glucuronate interconversions)
TRINITY_DN53882_c0_g1	-	2.38333	0.03	0.176667	6.00333	0.246667	0.236667	-	-	-
TRINITY_DN34298_c0_g7	-	3.62333	0.17	0.146667	2.27	0.166667	0.18	-	-	-
TRINITY_DN37515_c0_g5	-	4.52333	0.483333	0.85	4.92	0.916667	0.38	-	-	-
TRINITY_DN45141_c2_g3	-	2.90333	0.93	0.423333	3.05333	0.853333	0.323333	-	-	-
TRINITY_DN49330_c0_g9	ACA9	7.66333	1.66	1.67667	2.23333	2.56667	0.44	Calcium-transporting ATPase 9, plasma membrane-type [Apostasia shenzhenica]	GO:0005388(calcium-transporting ATPase activity);GO:0005887(integral component of plasma membrane);GO:0043231(intracellular membrane-bounded organelle)	NA(NA)
TRINITY_DN38940_c1_g1	-	4.08	0.55	1.66	9.67667	0.316667	0.23	PREDICTED: uncharacterized protein LOC104224560 [Nicotiana sylvestris]	-	-
TRINITY_DN44904_c0_g3	ASPG1	8.13	0.556667	0.456667	9.92333	2.39333	0.71	PREDICTED: LOW QUALITY PROTEIN: protein ASPARTIC PROTEASE IN GUARD CELL 1 [Elaeis guineensis]	GO:0004190(aspartic-type endopeptidase activity);GO:0006508(proteolysis);GO:0030163(protein catabolic process)	NA(NA)
TRINITY_DN51594_c0_g1	-	153.007	0.646667	0.19	4.03333	2.61667	0.13	-	-	-
TRINITY_DN42440_c1_g3	-	1.46667	0.833333	0.206667	3.05	0.333333	0.3	-	-	-
TRINITY_DN43561_c0_g2	TMK4	0.93	0.4	0.26	1.80667	0.92	0.34	PREDICTED: probable receptor protein kinase TMK1 [Nicotiana sylvestris]	GO:0004672(protein kinase activity);GO:0004675(transmembrane receptor protein serine/threonine kinase activity);GO:0005524(ATP binding);GO:0005576(extracellular region);GO:0005794(Golgi apparatus);GO:0005829(cytosol);GO:0005886(plasma membrane);GO:0006468(protein phosphorylation);GO:0007166(cell surface receptor signaling pathway);GO:0009506(plasmodesma);GO:0016021(integral component of membrane)	NA(NA)
TRINITY_DN35597_c0_g2	BGLU44	7.24333	0.53	0.153333	5.62667	1.90667	0.113333	Glycoside hydrolase [Macleaya cordata]	GO:0008422(beta-glucosidase activity);GO:1901657(glycosyl compound metabolic process)	hbr00500(Starch and sucrose metabolism);hbr00460(Cyanoamino acid metabolism);hbr00940(Phenylpropanoid biosynthesis)
TRINITY_DN50162_c0_g1	-	8.87667	0.243333	0.923333	12.0667	0.786667	0.55	-	-	-
TRINITY_DN42002_c3_g5	UGT90A1	2.42333	0.25	0.17	2.05333	0.19	0.206667	PREDICTED: UDP-glycosyltransferase 90A1-like [Elaeis guineensis]	GO:0008194(UDP-glycosyltransferase activity);GO:0009813(flavonoid biosynthetic process);GO:0043231(intracellular membrane-bounded organelle);GO:0052696(flavonoid glucuronidation)	NA(NA)
TRINITY_DN39206_c0_g2	-	1.75667	0.07	0.19	4.08	0.323333	0.34	-	-	-
TRINITY_DN55362_c3_g4	BZIP44	46.61	0.983333	1.21	34.0733	3.44	0.19	BZIP domain class transcription factor [Malus domestica]	GO:0003677(DNA binding);GO:0003700(DNA binding transcription factor activity);GO:0005515(protein binding);GO:0005634(nucleus);GO:0006351(transcription, DNA-templated);GO:0006355(regulation of transcription, DNA-templated);GO:0009845(seed germination);GO:0043565(sequence-specific DNA binding);GO:0044212(transcription regulatory region DNA binding);GO:0046982(protein heterodimerization activity)	-
TRINITY_DN39853_c0_g1	-	15.57	0.366667	0.963333	9.07333	0.363333	0.14	-	-	-
TRINITY_DN40830_c0_g2	-	2.6	0.09	0.433333	1.64333	0.16	0.343333	-	-	-
TRINITY_DN53937_c0_g2	-	2.39333	0.93	0.276667	2.15333	0.456667	0.306667	-	-	-
TRINITY_DN44095_c1_g1	tas	1.56667	0.413333	0.563333	6.39	0.643333	0.24	NAD(P)-linked oxidoreductase superfamily protein isoform 4 [Theobroma cacao]	GO:0004033(aldo-keto reductase (NADP) activity);GO:0005829(cytosol);GO:0034198(cellular response to amino acid starvation)	vcn03008(Ribosome biogenesis in eukaryotes)
TRINITY_DN31494_c0_g1	-	9.97667	1.18333	0.226667	24.69	7.05	1.2	PREDICTED: probably inactive leucine-rich repeat receptor-like protein kinase At2g25790 [Elaeis guineensis]	-	-
TRINITY_DN39311_c0_g4	-	1.43667	0.176667	0.0933333	2.02	0.203333	0.253333	-	-	-
TRINITY_DN35868_c1_g7	-	0.1	1.48333	2.06333	0	0.42	0.736667	-	-	-
TRINITY_DN42447_c0_g3	-	4.57	0.0333333	0.0533333	2.54	0.28	0.21	-	-	-
TRINITY_DN47360_c1_g2	-	1.64	0.0666667	0.05	1.56	0.183333	0.25	-	-	-
TRINITY_DN54843_c1_g11	TPI	1.38667	0.423333	0.526667	2.26	0.14	0.18	triosephosphate isomerase, chloroplastic [Solanum lycopersicum]	GO:0004807(triose-phosphate isomerase activity);GO:0005829(cytosol);GO:0006094(gluconeogenesis);GO:0006096(glycolytic process);GO:0019563(glycerol catabolic process);GO:0046166(glyceraldehyde-3-phosphate biosynthetic process)	sly00010(Glycolysis / Gluconeogenesis);sly00051(Fructose and mannose metabolism);sly00562(Inositol phosphate metabolism);sly00710(Carbon fixation in photosynthetic organisms)
TRINITY_DN43173_c0_g1	-	7.06	0.54	0.283333	6.83	1.86	0.553333	uncharacterized protein LOC103722534 [Phoenix dactylifera]	GO:0005634(nucleus);GO:0008270(zinc ion binding);GO:0016021(integral component of membrane)	NA(NA)
TRINITY_DN43808_c0_g1	-	5.81333	0.356667	0.2	1.92667	0.15	0.346667	-	-	-
TRINITY_DN41251_c1_g2	Os04g0447100	0.0466667	0.893333	0.0133333	0.0233333	24.1933	0.413333	putative lipoxygenase 5 [Phoenix dactylifera]	GO:0006952(defense response);GO:0009507(chloroplast);GO:0009555(pollen development);GO:0009611(response to wounding);GO:0009620(response to fungus);GO:0009644(response to high light intensity);GO:0009695(jasmonic acid biosynthetic process);GO:0009753(response to jasmonic acid);GO:0009901(anther dehiscence);GO:0016165(linoleate 13S-lipoxygenase activity);GO:0031408(oxylipin biosynthetic process);G…	pda00591(Linoleic acid metabolism);pda00592(alpha-Linolenic acid metabolism)
TRINITY_DN46006_c1_g2	-	10.9333	1.05333	0.273333	7.38667	1.59333	0.646667	hypothetical protein T459_15622 [Capsicum annuum]	GO:0005634(nucleus);GO:0009416(response to light stimulus);GO:0009909(regulation of flower development)	-
TRINITY_DN38310_c0_g1	Os07g0190000	4.54333	75.3233	4.51667	1.26333	7.54667	0.28	probable 1-deoxy-D-xylulose-5-phosphate synthase 2, chloroplastic [Ananas comosus]	GO:0005515(protein binding);GO:0008661(1-deoxy-D-xylulose-5-phosphate synthase activity);GO:0009228(thiamine biosynthetic process);GO:0009507(chloroplast);GO:0009570(chloroplast stroma);GO:0015995(chlorophyll biosynthetic process);GO:0016114(terpenoid biosynthetic process);GO:0019288(isopentenyl diphosphate biosynthetic process, methylerythritol 4-phosphate pathway);GO:0046872(metal ion binding);…	egu00730(Thiamine metabolism);egu00900(Terpenoid backbone biosynthesis)
TRINITY_DN50649_c0_g1	GDU3	5.39333	0.04	0.09	7.26667	0.496667	0.213333	protein GLUTAMINE DUMPER 3-like [Ziziphus jujuba]	GO:0003674(molecular_function);GO:0005634(nucleus);GO:0006865(amino acid transport);GO:0009615(response to virus);GO:0016021(integral component of membrane);GO:0019048(modulation by virus of host morphology or physiology);GO:0032940(secretion by cell);GO:0080143(regulation of amino acid export)	-
TRINITY_DN36421_c0_g8	-	1.35	0.08	0.0566667	1.72667	0.17	0.173333	-	-	-
TRINITY_DN37693_c0_g5	-	5.55	0.226667	0	11.74	0.496667	0.0933333	putative disease resistance protein At1g50180 [Manihot esculenta]	-	-
TRINITY_DN46918_c0_g1	-	2.04667	0	0	3.27	0.736667	0.483333	-	-	-
TRINITY_DN40073_c2_g1	-	0.826667	0.09	0.223333	2.06667	0.143333	0.563333	-	-	-
TRINITY_DN44879_c2_g1	-	7.09333	0.62	0.753333	14.16	0.463333	0.833333	-	-	-
TRINITY_DN38074_c0_g7	-	0.03	11.3667	1.09333	0.0133333	0.823333	1.05667	-	-	-
TRINITY_DN33302_c1_g3	-	4.39333	0.0366667	0.246667	5.13333	0.306667	0.0933333	-	-	-
TRINITY_DN53155_c0_g5	-	1.25667	0.263333	0.21	2.57333	0.43	0.15	-	-	-
TRINITY_DN44208_c0_g4	ICS1	1.09667	0.173333	0.32	1.73333	0.436667	0.106667	isochorismate synthase, chloroplastic-like protein isoform X1 [Cinnamomum micranthum f. kanehirae]	GO:0006952(defense response);GO:0008909(isochorismate synthase activity);GO:0009058(biosynthetic process);GO:0009507(chloroplast);GO:0009536(plastid);GO:0009697(salicylic acid biosynthetic process);GO:0042372(phylloquinone biosynthetic process);GO:0046654(tetrahydrofolate biosynthetic process);GO:0046820(4-amino-4-deoxychorismate synthase activity)	pda00130(Ubiquinone and other terpenoid-quinone biosynthesis);pda01053(Biosynthesis of siderophore group nonribosomal peptides)
TRINITY_DN39794_c2_g5	OFP11	2.97667	0.22	0.216667	4.62333	0.803333	0.29	transcription repressor OFP12 [Phoenix dactylifera]	GO:0005634(nucleus);GO:0006351(transcription, DNA-templated);GO:0045892(negative regulation of transcription, DNA-templated)	-
TRINITY_DN51475_c1_g2	PCMP-H74	2.42	0.2	0.216667	4.5	0.436667	0.33	PREDICTED: pentatricopeptide repeat-containing protein At4g02750-like isoform X1 [Nelumbo nucifera]	GO:0003723(RNA binding);GO:0005739(mitochondrion);GO:0008150(biological_process);GO:0008270(zinc ion binding)	cic03440(Homologous recombination)
TRINITY_DN39932_c1_g4	-	2.02333	0.08	0.12	3.40333	0.473333	0.436667	-	-	-
TRINITY_DN51986_c1_g8	VIII-1	1.49333	0.103333	0.366667	3.45	0.73	0.216667	IQ motif, EF-hand binding site [Corchorus olitorius]	GO:0003774(motor activity);GO:0005737(cytoplasm);GO:0005886(plasma membrane);GO:0009506(plasmodesma);GO:0016459(myosin complex);GO:0030048(actin filament-based movement)	NA(NA)
TRINITY_DN50570_c0_g1	-	6.22333	0.293333	0.116667	7.67333	0.0666667	0.543333	-	-	-
TRINITY_DN34186_c0_g3	-	2.24333	0.193333	0.363333	2.64	0.21	0.433333	-	-	-
TRINITY_DN39304_c1_g7	-	1.61	0.433333	0.23	2.39667	0.31	0.17	PREDICTED: uncharacterized protein LOC104113756 [Nicotiana tomentosiformis]	-	-
TRINITY_DN53571_c0_g3	SCRM	6.96	2.15	1.71667	8.43667	3.82667	0.183333	PREDICTED: transcription factor ICE1 [Elaeis guineensis]	GO:0003677(DNA binding);GO:0003700(DNA binding transcription factor activity);GO:0005515(protein binding);GO:0005634(nucleus);GO:0006351(transcription, DNA-templated);GO:0009409(response to cold);GO:0010440(stomatal lineage progression);GO:0045893(positive regulation of transcription, DNA-templated);GO:0046983(protein dimerization activity);GO:0050826(response to freezing)	-
TRINITY_DN39876_c0_g2	GT17	2.21667	0.31	0.103333	4.6	1.44333	0.403333	probable xyloglucan galactosyltransferase GT17 [Phoenix dactylifera]	GO:0000139(Golgi membrane);GO:0003824(catalytic activity);GO:0005886(plasma membrane);GO:0006486(protein glycosylation);GO:0016020(membrane);GO:0016021(integral component of membrane);GO:0016757(transferase activity, transferring glycosyl groups)	NA(NA)
TRINITY_DN43628_c1_g2	-	3.18667	0.13	0.23	2.56333	0.153333	0.0933333	-	-	-
TRINITY_DN46375_c3_g3	-	1.52667	0.0233333	0	2.19667	0.41	0.326667	-	-	-
TRINITY_DN53655_c0_g1	-	4.89	0.166667	0.03	2.93	0.0833333	0.116667	-	-	-
TRINITY_DN51522_c0_g1	-	2.39	0.116667	0.0833333	3.94333	0.0533333	0.31	-	-	-
TRINITY_DN35985_c2_g4	-	0.0333333	2.54333	2.60333	0.0233333	0.793333	0.383333	-	-	-
TRINITY_DN57396_c5_g3	-	21.9767	1.45	2.72333	12.32	3.36	1.46667	putative leucine-rich repeat receptor-like protein kinase [Cinnamomum micranthum f. kanehirae]	-	sly04626(Plant-pathogen interaction)
TRINITY_DN51021_c0_g2	-	0.93	0.2	0.113333	1.76333	0.0633333	0.0966667	putative aarF domain-containing protein kinase, chloroplastic [Ananas comosus]	-	NA(NA)
TRINITY_DN32176_c1_g1	hhp1	2.64667	0.316667	1.01667	2.58333	0.65	0.253333	PREDICTED: casein kinase 1-like protein 12 [Lupinus angustifolius]	GO:0004674(protein serine/threonine kinase activity);GO:0005634(nucleus);GO:0005737(cytoplasm);GO:0006897(endocytosis);GO:0008360(regulation of cell shape);GO:0016055(Wnt signaling pathway);GO:0018105(peptidyl-serine phosphorylation)	NA(NA)
TRINITY_DN51874_c3_g5	-	1.95667	0.136667	0.196667	3.38	0.53	0.736667	-	-	-
TRINITY_DN32291_c0_g3	CYP704C1	3.83667	0.353333	0.42	3.42	2.23667	0.963333	PREDICTED: cytochrome P450 704C1-like [Elaeis guineensis]	GO:0004497(monooxygenase activity);GO:0005506(iron ion binding);GO:0005783(endoplasmic reticulum);GO:0016021(integral component of membrane);GO:0016705(oxidoreductase activity, acting on paired donors, with incorporation or reduction of molecular oxygen);GO:0019825(oxygen binding);GO:0020037(heme binding);GO:0055114(oxidation-reduction process)	ini00071(Fatty acid degradation);ini00073(Cutin, suberine and wax biosynthesis)
TRINITY_DN45316_c1_g2	-	4.11	0.536667	0.413333	1.14667	0.283333	0.35	-	-	-
TRINITY_DN34669_c0_g1	-	3.82667	0.59	0.276667	8.89	1.2	0.123333	-	-	-
TRINITY_DN39527_c0_g5	-	3.47333	0.5	0.443333	0.843333	0.27	0.276667	-	-	-
TRINITY_DN43621_c0_g3	-	1.19333	3.01667	0.356667	1.91667	2.13667	0.2	-	-	-
TRINITY_DN44651_c0_g9	-	11.89	0.09	0.276667	5.91333	0.38	0.386667	-	-	-
TRINITY_DN38211_c1_g9	KCS11	19.9933	5.48	0.993333	26.7567	7.47	0.136667	3-ketoacyl-CoA synthase 20-like [Momordica charantia]	GO:0005634(nucleus);GO:0006633(fatty acid biosynthetic process);GO:0009409(response to cold);GO:0009416(response to light stimulus);GO:0016021(integral component of membrane);GO:0102336(3-oxo-arachidoyl-CoA synthase activity);GO:0102337(3-oxo-cerotoyl-CoA synthase activity);GO:0102338(3-oxo-lignoceronyl-CoA synthase activity);GO:0102756(very-long-chain 3-ketoacyl-CoA synthase activity)	mcha00062(Fatty acid elongation)
TRINITY_DN44144_c2_g5	-	6.38333	0.08	0.356667	1.39333	0.633333	0.153333	-	-	-
TRINITY_DN50101_c2_g1	HERC1	4.37667	0.81	1.16667	2.8	1.88	0.24	ultraviolet-B receptor UVR8 [Ananas comosus]	GO:0005794(Golgi apparatus);GO:0008150(biological_process)	-
TRINITY_DN43975_c0_g1	-	9.28	1.02	0.853333	6.46	2.57667	0.95	PREDICTED: uncharacterized protein LOC105042729 [Elaeis guineensis]	GO:0003674(molecular_function);GO:0005634(nucleus);GO:0008150(biological_process)	-
TRINITY_DN53549_c1_g5	-	2.05	0.293333	0.356667	0.693333	0.336667	0.133333	-	-	-
TRINITY_DN48134_c0_g3	NPF7.3	3.18333	0.283333	0.236667	4.44	1.54667	0.256667	PREDICTED: protein NRT1/ PTR FAMILY 7.2 isoform X4 [Elaeis guineensis]	GO:0005215(transporter activity);GO:0005886(plasma membrane);GO:0006857(oligopeptide transport);GO:0010150(leaf senescence);GO:0010167(response to nitrate);GO:0015112(nitrate transmembrane transporter activity);GO:0015293(symporter activity);GO:0015386(potassium:proton antiporter activity);GO:0015706(nitrate transport);GO:0016020(membrane);GO:0016021(integral component of membrane);GO:0042128(nit…	NA(NA)
TRINITY_DN47160_c1_g2	Os10g0113000	158.517	16.6433	11.59	32.6167	1.13	0.45	Aldo/keto reductase [Corchorus olitorius]	GO:0005829(cytosol);GO:0047036(codeinone reductase (NADPH) activity);GO:0055114(oxidation-reduction process)	tcc00053(Ascorbate and aldarate metabolism)
TRINITY_DN48346_c0_g1	-	5.53	0.123333	0.06	7.48	0.606667	0.1	uncharacterized protein A4U43_C07F35130 [Asparagus officinalis]	-	-
TRINITY_DN37235_c1_g6	-	4.32	0.406667	0.153333	4.77667	0.173333	0.513333	-	-	-
TRINITY_DN39583_c1_g1	-	158.52	6.09333	3.58	58.1	593.003	0.69	-	-	-
TRINITY_DN45087_c0_g5	-	10.5167	1.24333	1.25	6.11	1.33	0.453333	uncharacterized protein A4U43_C03F7870 [Asparagus officinalis]	GO:0003674(molecular_function);GO:0005634(nucleus);GO:0008150(biological_process)	smo00350(Tyrosine metabolism);smo00360(Phenylalanine metabolism);smo00130(Ubiquinone and other terpenoid-quinone biosynthesis)
TRINITY_DN35958_c1_g1	TPR3	3.84667	1.25333	0.39	5.26	2.27	0.626667	hypothetical protein M569_05666, partial [Genlisea aurea]	GO:0005515(protein binding);GO:0005634(nucleus);GO:0005829(cytosol);GO:0006351(transcription, DNA-templated);GO:0009733(response to auxin);GO:0009867(jasmonic acid mediated signaling pathway);GO:0010051(xylem and phloem pattern formation);GO:0010072(primary shoot apical meristem specification);GO:0042802(identical protein binding);GO:0042803(protein homodimerization activity);GO:0045892(negative …	NA(NA)
TRINITY_DN44252_c4_g1	-	3.55	0.233333	0.276667	2.42667	0.17	0.406667	PREDICTED: uncharacterized protein LOC108836303 [Raphanus sativus]	-	NA(NA)
TRINITY_DN57102_c2_g1	-	2.8	0.286667	0.42	8.12333	0.626667	0.486667	Retrovirus-related Pol polyprotein from transposon TNT 1-94 [Vitis vinifera]	GO:0003723(RNA binding);GO:0004525(ribonuclease III activity);GO:0005634(nucleus);GO:0005737(cytoplasm);GO:0016442(RISC complex);GO:0030422(production of siRNA involved in RNA interference)	pxb03040(Spliceosome);pxb03013(RNA transport);pxb03015(mRNA surveillance pathway)
TRINITY_DN48709_c1_g9	-	0.983333	0.56	0.35	4.5	0.39	0.596667	-	-	-
TRINITY_DN53431_c0_g3	PIP5K1	2.31667	0.106667	0.146667	5.2	0.493333	0.376667	PREDICTED: phosphatidylinositol 4-phosphate 5-kinase 2-like [Elaeis guineensis]	GO:0003785(actin monomer binding);GO:0005524(ATP binding);GO:0005634(nucleus);GO:0005886(plasma membrane);GO:0016307(phosphatidylinositol phosphate kinase activity);GO:0016308(1-phosphatidylinositol-4-phosphate 5-kinase activity);GO:0046854(phosphatidylinositol phosphorylation);GO:0051015(actin filament binding)	egu00562(Inositol phosphate metabolism);egu04070(Phosphatidylinositol signaling system);egu04144(Endocytosis)
TRINITY_DN47240_c1_g7	-	3.76667	0.41	0.523333	3.24333	0.953333	0.806667	-	-	-
TRINITY_DN37851_c0_g1	UBP22	1.77333	0.256667	0.126667	1.02333	0.246667	0.31	ubiquitin carboxyl-terminal hydrolase 22 [Phoenix dactylifera]	GO:0004843(thiol-dependent ubiquitin-specific protease activity);GO:0005634(nucleus);GO:0006511(ubiquitin-dependent protein catabolic process);GO:0008270(zinc ion binding);GO:0016579(protein deubiquitination);GO:0036459(thiol-dependent ubiquitinyl hydrolase activity)	NA(NA)
TRINITY_DN52063_c3_g4	-	1.90667	0.333333	0.21	0.93	0.17	0.226667	ribonuclease H, partial [Trifolium pratense]	-	-
TRINITY_DN50819_c1_g1	-	4.34667	0.416667	0.286667	4.46	0.3	0.286667	-	-	-
TRINITY_DN32233_c0_g2	-	3.2	0.27	0.0966667	2.44667	0.783333	0.386667	-	-	-
TRINITY_DN51044_c1_g2	JAL19	10.18	1.02333	0.233333	5.19333	1.15	0.39	PREDICTED: jacalin-related lectin 19 [Musa acuminata subsp. malaccensis]	GO:0005576(extracellular region);GO:0030246(carbohydrate binding)	NA(NA)
TRINITY_DN47270_c1_g6	HEXO3	5.52333	4.42333	1.39333	36.9367	18.73	0.526667	PREDICTED: beta-hexosaminidase 3 [Elaeis guineensis]	GO:0004563(beta-N-acetylhexosaminidase activity);GO:0005618(cell wall);GO:0005886(plasma membrane);GO:0005975(carbohydrate metabolic process);GO:0009505(plant-type cell wall);GO:0015929(hexosaminidase activity);GO:0102148(N-acetyl-beta-D-galactosaminidase activity)	egu00520(Amino sugar and nucleotide sugar metabolism);egu00531(Glycosaminoglycan degradation);egu00603(Glycosphingolipid biosynthesis - globo and isoglobo series);egu00604(Glycosphingolipid biosynthesis - ganglio series);egu00511(Other glycan degradation)
TRINITY_DN53296_c0_g5	At1g80870	2.98	0.27	0.33	3.26	1.13333	0.206667	putative receptor-like protein kinase [Cinnamomum micranthum f. kanehirae]	GO:0004674(protein serine/threonine kinase activity);GO:0005886(plasma membrane)	NA(NA)
TRINITY_DN54680_c1_g9	STP7	16.9233	3.41	2.31667	6.48667	2.45333	0.573333	Sugar/inositol transporter [Cinnamomum micranthum f. kanehirae]	GO:0005351(carbohydrate:proton symporter activity);GO:0005355(glucose transmembrane transporter activity);GO:0005886(plasma membrane);GO:0015144(carbohydrate transmembrane transporter activity);GO:0016020(membrane);GO:0016021(integral component of membrane);GO:0046323(glucose import)	-
TRINITY_DN44569_c0_g1	CALS5	0.436667	0.1	0.0466667	1.64667	0.6	0.49	hypothetical protein AMTR_s00150p00030620 [Amborella trichopoda]	GO:0000148(1,3-beta-D-glucan synthase complex);GO:0003843(1,3-beta-D-glucan synthase activity);GO:0005886(plasma membrane)	NA(NA)
TRINITY_DN39633_c0_g4	-	6.77667	0.3	0.156667	7.92	1.42	0.306667	myosin-J heavy chain isoform X1 [Phoenix dactylifera]	GO:0003674(molecular_function);GO:0008150(biological_process)	NA(NA)
TRINITY_DN52320_c1_g2	-	2.47333	0.133333	0.156667	4.37333	1.16667	0.386667	-	-	-
TRINITY_DN38633_c1_g5	-	1.13667	0.286667	0.0766667	3.81333	0.25	0.17	vacuolar protein 8-like [Phoenix dactylifera]	GO:0005634(nucleus);GO:0005737(cytoplasm)	-
TRINITY_DN36952_c0_g3	ACR4	4.26	0	0	7.38333	1.15333	0.103333	PREDICTED: ACT domain-containing protein ACR6 [Elaeis guineensis]	GO:0005829(cytosol);GO:0006521(regulation of cellular amino acid metabolic process);GO:0009506(plasmodesma);GO:0009507(chloroplast);GO:0009735(response to cytokinin)	-
TRINITY_DN55981_c0_g3	-	3.65667	0.343333	0.65	3.81667	0.453333	0.226667	-	-	-
TRINITY_DN57107_c0_g1	XTH22	82.31	3.20333	0.806667	166.397	7.20333	0.416667	PREDICTED: xyloglucan endotransglucosylase/hydrolase protein 22 [Elaeis guineensis]	GO:0004553(hydrolase activity, hydrolyzing O-glycosyl compounds);GO:0005618(cell wall);GO:0005794(Golgi apparatus);GO:0009408(response to heat);GO:0009409(response to cold);GO:0009507(chloroplast);GO:0009612(response to mechanical stimulus);GO:0009664(plant-type cell wall organization);GO:0009733(response to auxin);GO:0009741(response to brassinosteroid);GO:0010411(xyloglucan metabolic process);G…	egu04075(Plant hormone signal transduction)
TRINITY_DN50063_c1_g2	-	1.47667	0.12	0.253333	2.32	0.336667	0.25	PREDICTED: uncharacterized protein LOC104588158 isoform X2 [Nelumbo nucifera]	GO:0003729(mRNA binding);GO:0009507(chloroplast);GO:0009737(response to abscisic acid);GO:0051607(defense response to virus)	NA(NA)
TRINITY_DN54923_c0_g3	QRT3	7.40667	0.916667	0.503333	2.13667	1.04333	0.283333	PREDICTED: uncharacterized protein LOC105042815 [Elaeis guineensis]	GO:0003674(molecular_function);GO:0005576(extracellular region);GO:0005886(plasma membrane);GO:0008150(biological_process);GO:0009506(plasmodesma);GO:0016021(integral component of membrane)	-
TRINITY_DN52701_c1_g3	PHYB1	3.86667	0.35	0.623333	3.20333	0.836667	0.173333	phytochrome, partial [Pistia stratiotes]	GO:0005634(nucleus)	nnu04712(Circadian rhythm - plant)
TRINITY_DN34993_c1_g2	PCMP-E76	1.30333	0.146667	0.823333	1.48667	0.773333	0.293333	Pentatricopeptide repeat [Macleaya cordata]	GO:0003723(RNA binding);GO:0004519(endonuclease activity);GO:0005739(mitochondrion);GO:0010182(sugar mediated signaling pathway);GO:0080156(mitochondrial mRNA modification)	NA(NA)
TRINITY_DN49150_c0_g2	-	0.143333	4.69333	3.06	0.0366667	0.373333	0.726667	PREDICTED: uncharacterized protein LOC105056300 [Elaeis guineensis]	GO:0003674(molecular_function);GO:0005575(cellular_component);GO:0008150(biological_process)	-
TRINITY_DN50905_c0_g3	-	4.95667	0.61	0.256667	3.14667	0.69	0.126667	uncharacterized protein LOC103719132 isoform X1 [Phoenix dactylifera]	GO:0008097(5S rRNA binding)	pda03010(Ribosome)
TRINITY_DN56685_c0_g4	-	8.57333	0	0.0933333	9.16667	1.16	0.236667	hypothetical protein PRUPE_1G266000, partial [Prunus persica]	-	-
TRINITY_DN40214_c0_g2	GATA17	7.57333	2.34667	3.27	5.06333	1.09	1.36333	GATA transcription factor 15-like [Phoenix dactylifera]	GO:0000977(RNA polymerase II regulatory region sequence-specific DNA binding);GO:0001085(RNA polymerase II transcription factor binding);GO:0001228(transcriptional activator activity, RNA polymerase II transcription regulatory region sequence-specific DNA binding);GO:0003682(chromatin binding);GO:0005634(nucleus);GO:0005667(transcription factor complex);GO:0030154(cell differentiation)	NA(NA)
TRINITY_DN49469_c2_g1	-	2.08	0.59	0.216667	1.52333	0.206667	0.26	-	-	-
TRINITY_DN35836_c3_g4	-	3.01333	0.436667	0.586667	1.96667	0.0266667	0.146667	-	-	-
TRINITY_DN48642_c0_g2	CYP86A1	99.9833	47.2067	14.2533	221.603	34.7833	0.396667	PREDICTED: alkane hydroxylase MAH1-like [Elaeis guineensis]	GO:0005576(extracellular region);GO:0019825(oxygen binding)	thj00073(Cutin, suberine and wax biosynthesis)
TRINITY_DN46526_c0_g2	GLOX	118.503	2.06333	0.43	71.3833	13.11	0.233333	PREDICTED: aldehyde oxidase GLOX [Nelumbo nucifera]	GO:0003674(molecular_function);GO:0005576(extracellular region);GO:0008150(biological_process);GO:0016021(integral component of membrane)	NA(NA)
TRINITY_DN51179_c1_g4	-	0.21	6.68	4.83	0.0166667	0.45	0.596667	-	-	-
TRINITY_DN38403_c0_g2	TBL3	10.6833	0.303333	2.14667	3.04667	1.79333	0.126667	PREDICTED: protein trichome birefringence-like 3 isoform X1 [Musa acuminata subsp. malaccensis]	GO:0005794(Golgi apparatus);GO:0016413(O-acetyltransferase activity);GO:0071554(cell wall organization or biogenesis)	NA(NA)
TRINITY_DN48825_c0_g4	-	4.56	0.283333	0.266667	2.99	0.0633333	0.236667	-	-	-
TRINITY_DN48674_c2_g5	-	28.79	1.32333	1.91333	8.78	0.603333	0.49	-	-	-
TRINITY_DN39528_c0_g7	-	0.06	1.25333	0.88	0	0.733333	0.336667	-	-	-
TRINITY_DN45420_c0_g4	-	1.56667	0.353333	0.14	1.59	0.41	0.106667	-	-	-
TRINITY_DN31551_c0_g1	-	2.00667	0.306667	0.683333	2.70667	0.97	0.286667	vascular-related unknown protein 1-like isoform X1 [Phoenix dactylifera]	GO:0003674(molecular_function);GO:0005634(nucleus);GO:0005829(cytosol);GO:0010089(xylem development)	-
TRINITY_DN53999_c1_g3	-	4.00667	0.796667	1.60333	6.25333	1.54	0.106667	-	-	-
TRINITY_DN42872_c1_g1	-	0	0.436667	1.23333	0	1.80667	0.34	-	-	-
TRINITY_DN42062_c0_g3	-	5.43333	0.706667	1.12333	6.46667	0.723333	0.823333	-	-	-
TRINITY_DN44807_c0_g1	ACR4	6.89	0.18	0.193333	10.6733	1.03	0.17	ACT domain-containing protein [Cinnamomum micranthum f. kanehirae]	GO:0005829(cytosol);GO:0006521(regulation of cellular amino acid metabolic process);GO:0009506(plasmodesma);GO:0009507(chloroplast);GO:0009735(response to cytokinin)	-
TRINITY_DN35549_c0_g2	rplR	14.21	1.57667	1.95667	6.89667	2.86333	0.973333	PREDICTED: 50S ribosomal protein L18 [Theobroma cacao]	GO:0008097(5S rRNA binding)	cmo03010(Ribosome)
TRINITY_DN50196_c1_g1	FLA13	170.013	3.83667	1.43	187.267	8.59667	0.18	PREDICTED: fasciclin-like arabinogalactan protein 13 [Musa acuminata subsp. malaccensis]	GO:0003674(molecular_function);GO:0005794(Golgi apparatus);GO:0005886(plasma membrane);GO:0009505(plant-type cell wall);GO:0009506(plasmodesma);GO:0031225(anchored component of membrane);GO:0046658(anchored component of plasma membrane)	NA(NA)
TRINITY_DN50251_c0_g1	TBL10	3.67333	0.426667	1.34333	2.71667	0.713333	0.633333	PREDICTED: protein trichome birefringence-like 10 [Musa acuminata subsp. malaccensis]	GO:0005794(Golgi apparatus);GO:0016413(O-acetyltransferase activity);GO:0071554(cell wall organization or biogenesis)	NA(NA)
TRINITY_DN49283_c1_g3	GL3	3.92333	1.54333	1.08667	3.03667	3.25333	0.376667	PREDICTED: transcription factor GLABRA 3 [Elaeis guineensis]	GO:0001708(cell fate specification);GO:0003677(DNA binding);GO:0003700(DNA binding transcription factor activity);GO:0005515(protein binding);GO:0005634(nucleus);GO:0006351(transcription, DNA-templated);GO:0006355(regulation of transcription, DNA-templated);GO:0007275(multicellular organism development);GO:0009867(jasmonic acid mediated signaling pathway);GO:0009957(epidermal cell fate specificat…	ini04016(MAPK signaling pathway - plant);ini04075(Plant hormone signal transduction)
TRINITY_DN51088_c0_g2	-	23.7567	9.40333	3.99333	76.04	16.51	0.496667	shikimate O-hydroxycinnamoyltransferase [Cinnamomum micranthum f. kanehirae]	GO:0005737(cytoplasm);GO:0016740(transferase activity)	rcu00073(Cutin, suberine and wax biosynthesis)
TRINITY_DN35780_c0_g1	-	7.48667	0.03	0.03	7.23333	1.98667	0.433333	-	-	-
TRINITY_DN35567_c1_g1	HSFA2B	0.276667	0.873333	2.95333	104.26	14.3433	0.343333	PREDICTED: heat shock factor protein HSF30-like [Elaeis guineensis]	GO:0042802(identical protein binding)	NA(NA)
TRINITY_DN57405_c1_g5	-	5.72667	1.28667	0.46	5.55333	0.743333	0.386667	-	-	-
TRINITY_DN39175_c1_g4	GONST4	24.91	0.06	0.123333	4.17	0.203333	0.106667	GDP-fucose transporter 1 [Ziziphus jujuba]	GO:0000139(Golgi membrane);GO:0005457(GDP-fucose transmembrane transporter activity);GO:0005794(Golgi apparatus);GO:0005886(plasma membrane);GO:0008643(carbohydrate transport);GO:0015297(antiporter activity);GO:0015780(nucleotide-sugar transmembrane transport);GO:0016020(membrane);GO:0016021(integral component of membrane);GO:0055085(transmembrane transport)	NA(NA)
TRINITY_DN49082_c0_g1	-	6.25333	1.78333	2.45667	4.53	0.843333	0.4	-	-	-
TRINITY_DN40122_c4_g1	-	3.59333	0.586667	0.1	4.8	0.456667	0.316667	Retrovirus-related Pol polyprotein LINE-1 [Zea mays]	-	-
TRINITY_DN57145_c3_g3	-	0.00666667	0.566667	0.676667	0.0233333	7.67	1.70667	uncharacterized protein LOC113735752 [Coffea arabica]	-	-
TRINITY_DN46790_c3_g3	-	0.816667	0.726667	0.27	5.18667	1.06667	0.466667	-	-	-
TRINITY_DN38787_c4_g4	-	0.0433333	2.65333	1.79333	0.0133333	1.60667	0.513333	-	-	-
TRINITY_DN36208_c1_g1	-	4.93667	1.17333	0.523333	1.62333	0.706667	0.283333	-	-	-
TRINITY_DN32680_c0_g3	-	14.17	0.243333	0.263333	7.33667	0.823333	0.396667	Thioredoxin [Handroanthus impetiginosus]	GO:0000103(sulfate assimilation);GO:0005829(cytosol);GO:0005886(plasma membrane);GO:0006457(protein folding);GO:0015035(protein disulfide oxidoreductase activity);GO:0016671(oxidoreductase activity, acting on a sulfur group of donors, disulfide as acceptor);GO:0034599(cellular response to oxidative stress);GO:0045454(cell redox homeostasis);GO:0055114(oxidation-reduction process)	NA(NA)
TRINITY_DN42573_c1_g5	-	2.14333	0.17	0.183333	3.99333	0.216667	0.19	-	-	-
TRINITY_DN37352_c1_g4	-	2.15333	0.536667	0.0833333	1.57667	0.35	0.166667	-	-	-
TRINITY_DN55497_c0_g2	-	2.05	0.316667	0.383333	1.22333	0.12	0.11	-	-	-
TRINITY_DN40018_c2_g4	-	1.39667	0	0	9.04667	0.283333	0.216667	-	-	-
TRINITY_DN33342_c1_g1	-	2.06	0.276667	0.216667	2.93333	0.44	0.58	-	-	-
TRINITY_DN43345_c1_g4	-	2.60667	0.613333	0.473333	1.56	0.31	0.306667	-	-	-
TRINITY_DN41672_c2_g1	-	1.73667	0.393333	0.443333	1.28333	0.24	0.376667	-	-	-
TRINITY_DN47670_c0_g1	-	2.46333	0.0166667	0.0466667	3.92667	0.43	0.243333	-	-	-
TRINITY_DN37536_c3_g8	-	2.52667	0.293333	0.0933333	3.06	0.396667	0.503333	-	-	-
TRINITY_DN37331_c0_g2	Y-2	3.91333	1.04667	0.356667	3.8	1.24333	0.233333	PREDICTED: uncharacterized protein At3g27210 isoform X2 [Elaeis guineensis]	GO:0003674(molecular_function);GO:0005634(nucleus);GO:0008150(biological_process);GO:0016021(integral component of membrane)	-
TRINITY_DN43347_c1_g1	-	3.84	0.09	0.186667	6.22	0.706667	0.816667	-	-	-
TRINITY_DN38119_c1_g3	-	4.18	0.0733333	0.426667	2.49333	0.476667	0.403333	-	-	-
TRINITY_DN56436_c0_g2	CYP96A15	90.75	36.04	14.1367	161.963	37.8567	0.203333	noroxomaritidine synthase-like [Phoenix dactylifera]	GO:0004497(monooxygenase activity);GO:0005506(iron ion binding);GO:0005576(extracellular region);GO:0016021(integral component of membrane);GO:0016705(oxidoreductase activity, acting on paired donors, with incorporation or reduction of molecular oxygen);GO:0019825(oxygen binding);GO:0020037(heme binding);GO:0055114(oxidation-reduction process)	bna00073(Cutin, suberine and wax biosynthesis)
TRINITY_DN49559_c0_g1	TBL20	156.793	2.41333	1.12333	353.05	11.6567	0.336667	PREDICTED: protein trichome birefringence-like 19 [Elaeis guineensis]	GO:0005794(Golgi apparatus);GO:0016413(O-acetyltransferase activity);GO:0071554(cell wall organization or biogenesis)	-
TRINITY_DN37696_c1_g1	-	1.61667	0.946667	0.323333	2.33333	0.296667	0.193333	-	-	-
TRINITY_DN31340_c0_g1	-	28.68	0	0.243333	11.0333	0	0.253333	-	-	-
TRINITY_DN42624_c1_g1	CRS1	3.46667	0.196667	2.32	2.41	0.84	1.06	PREDICTED: chloroplastic group IIA intron splicing facilitator CRS1, chloroplastic [Elaeis guineensis]	GO:0000373(Group II intron splicing);GO:0003723(RNA binding);GO:0006397(mRNA processing);GO:0006417(regulation of translation);GO:0009507(chloroplast);GO:0009570(chloroplast stroma)	lang03018(RNA degradation)
TRINITY_DN32544_c2_g4	-	0.776667	0.523333	0.286667	17.4433	3.25	0.183333	PREDICTED: uncharacterized protein LOC105050504 isoform X1 [Elaeis guineensis]	GO:0005576(extracellular region);GO:0005773(vacuole);GO:0009505(plant-type cell wall);GO:0016874(ligase activity)	NA(NA)
TRINITY_DN40556_c0_g1	-	3.64333	1.72333	0.906667	4.69667	2.13667	0.236667	inactive protein kinase-like protein [Cinnamomum micranthum f. kanehirae]	GO:0004674(protein serine/threonine kinase activity);GO:0005524(ATP binding);GO:0005886(plasma membrane);GO:0016301(kinase activity);GO:0016787(hydrolase activity);GO:0046777(protein autophosphorylation)	NA(NA)
TRINITY_DN40695_c0_g7	At3g28850	3.25667	0.136667	0.283333	3.72333	0.793333	0.29	uncharacterized protein At3g28850-like [Cucurbita pepo subsp. pepo]	GO:0005634(nucleus);GO:0009055(electron transfer activity);GO:0015035(protein disulfide oxidoreductase activity);GO:0045454(cell redox homeostasis)	NA(NA)
TRINITY_DN43427_c0_g5	Os05g0576300	2.09333	0.45	1.6	5.31	2.82667	0.136667	PREDICTED: zinc finger CCCH domain-containing protein 9-like [Elaeis guineensis]	GO:0003676(nucleic acid binding);GO:0003700(DNA binding transcription factor activity);GO:0003730(mRNA 3'-UTR binding);GO:0005634(nucleus);GO:0005829(cytosol);GO:0006355(regulation of transcription, DNA-templated);GO:0044212(transcription regulatory region DNA binding);GO:0046872(metal ion binding);GO:0061158(3'-UTR-mediated mRNA destabilization)	NA(NA)
TRINITY_DN53285_c0_g1	-	15.55	0.523333	0.376667	36.0533	2.36667	0.803333	hypothetical protein CRG98_031305, partial [Punica granatum]	-	-
TRINITY_DN42056_c1_g1	TINY	66.55	0.533333	0.4	33.8233	2.31667	0.593333	Ethylene-responsive transcription factor [Actinidia chinensis var. chinensis]	GO:0003677(DNA binding);GO:0003700(DNA binding transcription factor activity);GO:0005634(nucleus);GO:0006351(transcription, DNA-templated);GO:0006355(regulation of transcription, DNA-templated);GO:0009825(multidimensional cell growth)	NA(NA)
TRINITY_DN57006_c4_g4	FH1	2.84667	0.393333	0.0733333	8.91667	1.15667	0.253333	PREDICTED: formin-like protein 1 [Elaeis guineensis]	GO:0003779(actin binding);GO:0005515(protein binding);GO:0005618(cell wall);GO:0005634(nucleus);GO:0005886(plasma membrane);GO:0016020(membrane);GO:0016021(integral component of membrane);GO:0030036(actin cytoskeleton organization);GO:0045010(actin nucleation);GO:0051015(actin filament binding);GO:0051016(barbed-end actin filament capping)	NA(NA)
TRINITY_DN49271_c1_g2	-	18.52	1.30667	1.13667	14.46	1.81333	0.59	uncharacterized protein LOC103710857 [Phoenix dactylifera]	-	-
TRINITY_DN49408_c3_g1	-	2.99667	0.313333	0.306667	3.05	0.323333	0.5	-	-	-
TRINITY_DN56131_c1_g2	-	3.05	0	0	5.28	0.356667	0.186667	-	-	-
TRINITY_DN38812_c0_g1	-	7.68333	0.366667	1.50667	19.07	1.79	0.746667	PREDICTED: uncharacterized protein LOC105037294 [Elaeis guineensis]	GO:0003674(molecular_function);GO:0008150(biological_process);GO:0009507(chloroplast);GO:0009536(plastid)	-
TRINITY_DN56148_c0_g4	-	29.5367	0.906667	1.72667	12.0467	2.19	0.26	PREDICTED: putative disease resistance RPP13-like protein 1 [Nicotiana tabacum]	-	-
TRINITY_DN33624_c3_g8	FLA11	14.8933	1.12667	1.57667	4.07333	1.90333	0.506667	Fasciclin-like arabinogalactan protein 11 [Dendrobium catenatum]	GO:0005886(plasma membrane);GO:0009834(plant-type secondary cell wall biogenesis);GO:0031225(anchored component of membrane)	NA(NA)
TRINITY_DN51227_c0_g6	TAR2	1.29333	0.05	0.0533333	15.7733	0.59	0.343333	PREDICTED: L-tryptophan--pyruvate aminotransferase 1-like [Musa acuminata subsp. malaccensis]	GO:0005789(endoplasmic reticulum membrane);GO:0009684(indoleacetic acid biosynthetic process);GO:0009723(response to ethylene);GO:0009793(embryo development ending in seed dormancy);GO:0009851(auxin biosynthetic process);GO:0009908(flower development);GO:0009958(positive gravitropism);GO:0010078(maintenance of root meristem identity);GO:0010087(phloem or xylem histogenesis);GO:0010588(cotyledon v…	mus00380(Tryptophan metabolism)
TRINITY_DN45730_c0_g1	ROPGAP1	2.33667	0.323333	0.276667	3.32	0.26	0.413333	PREDICTED: rho GTPase-activating protein 5-like [Nelumbo nucifera]	GO:0005096(GTPase activator activity);GO:0007165(signal transduction);GO:0009507(chloroplast)	NA(NA)
TRINITY_DN43840_c0_g1	GT-2	2.91333	0.57	0.643333	5.59667	1.82333	0.873333	PREDICTED: trihelix transcription factor GTL1 isoform X1 [Musa acuminata subsp. malaccensis]	GO:0003677(DNA binding);GO:0003700(DNA binding transcription factor activity);GO:0005634(nucleus);GO:0006351(transcription, DNA-templated);GO:0006355(regulation of transcription, DNA-templated)	-
TRINITY_DN44147_c0_g1	-	5.46	0.426667	0.406667	3.35333	0.76	0.656667	-	-	-
TRINITY_DN46782_c0_g2	-	0.14	8.10667	11.04	0.0533333	2.29667	0.446667	-	-	-
TRINITY_DN43507_c1_g1	-	2.15	0.183333	0.206667	2.34	0.29	0.443333	heavy metal-associated isoprenylated plant protein 5-like [Phoenix dactylifera]	GO:0005737(cytoplasm);GO:0030001(metal ion transport);GO:0046914(transition metal ion binding);GO:0046916(cellular transition metal ion homeostasis)	-
TRINITY_DN43464_c0_g3	-	10.43	0.813333	0.736667	3.87333	1.61667	0.383333	-	-	-
TRINITY_DN36628_c0_g4	TAF11	3.16	0.923333	0.943333	5.21	0.89	0.27	PREDICTED: transcription initiation factor TFIID subunit 11-like, partial [Eucalyptus grandis]	GO:0003713(transcription coactivator activity);GO:0005669(transcription factor TFIID complex);GO:0008134(transcription factor binding);GO:0051123(RNA polymerase II transcriptional preinitiation complex assembly)	egr03022(Basal transcription factors)
TRINITY_DN36590_c2_g3	PER21	200.883	5.59	2.98667	507.477	3.59667	0.226667	peroxidase 21 [Phoenix dactylifera]	GO:0004601(peroxidase activity);GO:0009505(plant-type cell wall);GO:0009664(plant-type cell wall organization)	pda00940(Phenylpropanoid biosynthesis)
TRINITY_DN50495_c0_g1	-	0.0433333	1.65333	3.08667	0.0433333	1.28667	0.35	hypothetical protein CR513_14072, partial [Mucuna pruriens]	-	-
TRINITY_DN35155_c1_g2	-	4.12667	0.37	0.213333	6.19333	1.42333	0.533333	-	-	-
TRINITY_DN50896_c1_g6	-	8.92667	1.66	1.55667	7.16667	0.906667	0.513333	PREDICTED: uncharacterized protein LOC108194853 [Daucus carota subsp. sativus]	-	NA(NA)
TRINITY_DN57308_c2_g1	-	2.13667	0.21	0.346667	6.57667	0.38	0.7	-	-	-
TRINITY_DN33878_c1_g4	-	0.08	1.37	1.68333	0.0333333	0.613333	0.87	-	-	-
TRINITY_DN54917_c0_g1	-	2.7	0.626667	0.25	1.53	0.14	0.34	uncharacterized protein LOC108510662 [Phoenix dactylifera]	GO:0019748(secondary metabolic process);GO:0051213(dioxygenase activity)	-
TRINITY_DN36661_c2_g4	NCS1	7.45333	0.523333	0.486667	21.17	3.60667	0.443333	PREDICTED: purine-uracil permease NCS1-like [Elaeis guineensis]	GO:0005886(plasma membrane);GO:0015205(nucleobase transmembrane transporter activity);GO:0015851(nucleobase transport)	NA(NA)
TRINITY_DN37372_c1_g9	HIPP47	0.87	4.83667	1.60667	0.17	12.3233	0.24	heavy metal-associated isoprenylated plant protein 47 [Populus trichocarpa]	GO:0005737(cytoplasm);GO:0030001(metal ion transport);GO:0046914(transition metal ion binding);GO:0046916(cellular transition metal ion homeostasis)	NA(NA)
TRINITY_DN41313_c0_g2	TIR1	19.8767	0.77	0.72	8.16667	1.5	0.613333	protein TRANSPORT INHIBITOR RESPONSE 1-like [Phoenix dactylifera]	GO:0000822(inositol hexakisphosphate binding);GO:0009734(auxin-activated signaling pathway)	pda04075(Plant hormone signal transduction)
TRINITY_DN45849_c2_g4	GIP	4.77	0	0.236667	4.58333	0.536667	0.563333	Copia-like retrotransposon [Helianthus annuus]	GO:0004832(valine-tRNA ligase activity);GO:0005829(cytosol);GO:0006438(valyl-tRNA aminoacylation)	adu00230(Purine metabolism);adu00240(Pyrimidine metabolism);adu03020(RNA polymerase)
TRINITY_DN51432_c0_g2	-	1.79667	1.22333	0.323333	3.51	0.323333	0.713333	-	-	-
TRINITY_DN44602_c1_g3	-	16.33	0.346667	0.703333	9.47667	2.64667	0.186667	-	-	-
TRINITY_DN35759_c0_g1	SCPL35	7.23	0.453333	0.406667	15.8	6.79667	0.55	PREDICTED: serine carboxypeptidase-like 35 [Elaeis guineensis]	GO:0004185(serine-type carboxypeptidase activity);GO:0051603(proteolysis involved in cellular protein catabolic process)	NA(NA)
TRINITY_DN48537_c0_g4	At3g25440	3.8	0.98	1.45	2.93	0.716667	0.486667	PREDICTED: uncharacterized CRM domain-containing protein At3g25440, chloroplastic isoform X1 [Elaeis guineensis]	GO:0003723(RNA binding);GO:0009507(chloroplast)	egu03018(RNA degradation)
TRINITY_DN48631_c0_g2	-	2.45333	0.693333	0.493333	2.11333	0.486667	0.396667	-	-	-
TRINITY_DN38886_c1_g2	-	3.29667	0.103333	1.31	6.09667	0.21	0.296667	-	-	-
TRINITY_DN46009_c1_g3	KAN2	8.54333	2.23667	0.7	4.64667	2.68667	0.82	hypothetical protein B296_00024932, partial [Ensete ventricosum]	GO:0005634(nucleus);GO:0006355(regulation of transcription, DNA-templated);GO:0044212(transcription regulatory region DNA binding)	-
TRINITY_DN43186_c0_g5	At5g64970	47.3533	2.26333	1.15	76.55	6.25	1.09	probable mitochondrial adenine nucleotide transporter BTL3 [Phoenix dactylifera]	GO:0003735(structural constituent of ribosome);GO:0006412(translation)	NA(NA)
TRINITY_DN41017_c3_g4	MYB306	8.00667	0.943333	1.01333	5.29	4.49333	0.463333	myb-related protein 306-like [Quercus suber]	GO:0000981(RNA polymerase II transcription factor activity, sequence-specific DNA binding);GO:0001135(transcription factor activity, RNA polymerase II transcription factor recruiting);GO:0003677(DNA binding);GO:0003700(DNA binding transcription factor activity);GO:0005634(nucleus);GO:0006355(regulation of transcription, DNA-templated);GO:0006357(regulation of transcription by RNA polymerase II);G…	NA(NA)
TRINITY_DN39189_c1_g1	POL	2.91333	0.603333	0.623333	3.51667	1.22667	0.733333	protein phosphatase 2C 32 [Phoenix dactylifera]	GO:0004722(protein serine/threonine phosphatase activity);GO:0005543(phospholipid binding);GO:0005634(nucleus);GO:0005886(plasma membrane);GO:0006355(regulation of transcription, DNA-templated);GO:0006470(protein dephosphorylation);GO:0007275(multicellular organism development);GO:0009934(regulation of meristem structural organization);GO:0010074(maintenance of meristem identity);GO:0046872(metal…	NA(NA)
TRINITY_DN33313_c0_g4	-	7.04	0.976667	0.676667	12.48	0.55	0.546667	-	-	-
TRINITY_DN41319_c1_g7	OsI_025867	5.78667	0.726667	0.436667	1.93667	1.42333	0.263333	probable 6-phosphogluconolactonase 1 isoform X2 [Manihot esculenta]	GO:0003824(catalytic activity);GO:0005829(cytosol);GO:0005975(carbohydrate metabolic process);GO:0009051(pentose-phosphate shunt, oxidative branch);GO:0009507(chloroplast);GO:0017057(6-phosphogluconolactonase activity)	ccaj00030(Pentose phosphate pathway)
TRINITY_DN48595_c0_g5	OPT4	2.15667	0	0.246667	4.15333	0.72	0.773333	oligopeptide transporter 4-like [Phalaenopsis equestris]	GO:0005887(integral component of plasma membrane);GO:0006857(oligopeptide transport);GO:0015031(protein transport);GO:0016020(membrane);GO:0035673(oligopeptide transmembrane transporter activity);GO:0080167(response to karrikin)	-
TRINITY_DN37545_c0_g2	Tgs1	2.66333	0.276667	0.36	2.47333	1.2	0.236667	trimethylguanosine synthase-like [Ananas comosus]	GO:0001510(RNA methylation);GO:0005515(protein binding);GO:0005634(nucleus);GO:0005737(cytoplasm);GO:0005829(cytosol);GO:0006351(transcription, DNA-templated);GO:0006355(regulation of transcription, DNA-templated);GO:0008168(methyltransferase activity);GO:0009452(7-methylguanosine RNA capping);GO:0016740(transferase activity);GO:0032259(methylation);GO:0036261(7-methylguanosine cap hypermethylati…	egr03013(RNA transport)
TRINITY_DN53848_c4_g3	-	3.30333	0.61	0.5	4.42	0.473333	0.486667	PREDICTED: protein ROOT PRIMORDIUM DEFECTIVE 1 [Elaeis guineensis]	GO:0005739(mitochondrion);GO:0016787(hydrolase activity)	-
TRINITY_DN49467_c2_g1	SDE3	1.95667	0.196667	0.326667	2.35667	0.413333	0.28	probable RNA helicase SDE3 [Ananas comosus]	GO:0003724(RNA helicase activity);GO:0005515(protein binding);GO:0005524(ATP binding);GO:0005737(cytoplasm);GO:0009616(virus induced gene silencing);GO:0016787(hydrolase activity);GO:0035194(posttranscriptional gene silencing by RNA)	NA(NA)
TRINITY_DN34883_c2_g5	-	2.52333	0.173333	0.4	2.25333	0.2	0.3	-	-	-
TRINITY_DN44449_c1_g1	-	0	2.55333	2.43333	0	1.02333	0.34	uncharacterized protein LOC110692850 [Chenopodium quinoa]	-	-
TRINITY_DN43321_c0_g1	At1g51890	31.33	0.0833333	0.25	108.08	7.29667	1.94667	PREDICTED: probable LRR receptor-like serine/threonine-protein kinase At1g51820 isoform X1 [Tarenaya hassleriana]	GO:0004672(protein kinase activity);GO:0004674(protein serine/threonine kinase activity);GO:0005524(ATP binding);GO:0005886(plasma membrane);GO:0006468(protein phosphorylation);GO:0007169(transmembrane receptor protein tyrosine kinase signaling pathway);GO:0016021(integral component of membrane);GO:0016301(kinase activity);GO:0016310(phosphorylation)	NA(NA)
TRINITY_DN38958_c1_g6	At4g28100	14.4533	1.75	1.79333	26.9767	2.05333	0.39	putative GPI-anchored protein [Vitis vinifera]	GO:0003674(molecular_function);GO:0005886(plasma membrane);GO:0008150(biological_process);GO:0031225(anchored component of membrane)	NA(NA)
TRINITY_DN50556_c0_g2	NPF2.7	0.956667	0.196667	0.06	3.85	0.793333	0.386667	protein NRT1/ PTR FAMILY 2.7-like [Ananas comosus]	GO:0005215(transporter activity);GO:0005886(plasma membrane);GO:0006857(oligopeptide transport);GO:0010447(response to acidic pH);GO:0010542(nitrate efflux transmembrane transporter activity);GO:0015706(nitrate transport);GO:0016020(membrane);GO:0016021(integral component of membrane);GO:0022857(transmembrane transporter activity);GO:0042128(nitrate assimilation);GO:0055085(transmembrane transpor…	NA(NA)
TRINITY_DN37079_c1_g3	-	0.08	4.42333	6.57	2.54667	0.46	0.193333	putative nucleotidyltransferase, Ribonuclease H [Rosa chinensis]	-	-
TRINITY_DN40717_c0_g1	-	3.26	0.203333	0.626667	2.76333	0.596667	0.793333	-	-	-
TRINITY_DN39396_c1_g1	-	0.00666667	2.23667	2.90667	0	0.13	0.32	-	-	-
TRINITY_DN43716_c0_g4	-	5.7	4.31667	2.13333	4.25333	4.21	1.63	-	-	-
TRINITY_DN47225_c1_g2	MIP	1.55	0.63	0.31	1.73333	0.713333	0.586667	Peptidase M3A/M3B [Macleaya cordata]	GO:0004222(metalloendopeptidase activity);GO:0005739(mitochondrion);GO:0006518(peptide metabolic process);GO:0009535(chloroplast thylakoid membrane)	NA(NA)
TRINITY_DN42900_c0_g1	-	5.78667	0.203333	0.183333	4.55333	0.346667	0.143333	-	-	-
TRINITY_DN53992_c0_g1	-	3.84667	1.23	1.04667	3.39	0.673333	0.37	-	-	-
TRINITY_DN51871_c2_g3	pol	0.0266667	1.68	1.64333	0.00333333	0.29	0.37	PREDICTED: uncharacterized protein LOC105955856 [Erythranthe guttata]	GO:0003676(nucleic acid binding);GO:0004190(aspartic-type endopeptidase activity);GO:0006508(proteolysis);GO:0015074(DNA integration)	NA(NA)
TRINITY_DN38706_c0_g3	At3g07010	1.08333	0.223333	0.23	2.33	0.52	0.15	PREDICTED: probable pectate lyase 8 isoform X1 [Elaeis guineensis]	GO:0005576(extracellular region);GO:0016829(lyase activity);GO:0030570(pectate lyase activity);GO:0045490(pectin catabolic process);GO:0046872(metal ion binding)	egu00040(Pentose and glucuronate interconversions)
TRINITY_DN35319_c2_g1	-	4.12	1.25	1.62333	0.973333	14.7033	1.01667	uncharacterized protein LOC18094378 isoform X3 [Populus trichocarpa]	GO:0009507(chloroplast);GO:0009570(chloroplast stroma);GO:0009941(chloroplast envelope);GO:0016491(oxidoreductase activity);GO:0048046(apoplast);GO:0055114(oxidation-reduction process)	-
TRINITY_DN53114_c0_g3	-	41.2067	9.08	4.76667	23.93	11.2967	1.19333	-	-	cmo00592(alpha-Linolenic acid metabolism)
TRINITY_DN41440_c0_g5	-	3.23667	0.78	0.943333	1.65667	0.336667	0.493333	-	-	-
TRINITY_DN33312_c2_g5	PIP2-7	69.4067	5.28667	4.75333	64.69	14.84	0.16	PREDICTED: probable aquaporin PIP2-6 [Elaeis guineensis]	GO:0005773(vacuole);GO:0005887(integral component of plasma membrane);GO:0009506(plasmodesma);GO:0009992(cellular water homeostasis);GO:0015250(water channel activity);GO:0015254(glycerol channel activity);GO:0034220(ion transmembrane transport)	NA(NA)
TRINITY_DN55357_c0_g3	-	2.67333	0.1	0.936667	36.4933	3.21333	1.00667	PREDICTED: transcription factor UNE10-like isoform X2 [Nicotiana tabacum]	-	-
TRINITY_DN53834_c0_g1	-	0.936667	0.173333	0.166667	2.26	0.11	0.263333	-	-	-
TRINITY_DN31958_c0_g1	-	7.27333	2.61667	2.01667	7.82667	1.29333	0.433333	PREDICTED: uncharacterized protein LOC105034677 isoform X9 [Elaeis guineensis]	GO:0003674(molecular_function);GO:0008150(biological_process);GO:0009507(chloroplast)	NA(NA)
TRINITY_DN39452_c0_g6	PCMP-E48	1.31667	0.596667	0.3	2.79333	1.8	0.523333	Pentatricopeptide repeat-containing protein [Zostera marina]	GO:0003674(molecular_function);GO:0003723(RNA binding);GO:0005575(cellular_component);GO:0008150(biological_process)	fve00240(Pyrimidine metabolism)
TRINITY_DN34772_c0_g1	At5g46100	3.09333	1.63333	1.24	2.87667	1.19333	1.48	pentatricopeptide repeat-containing protein At5g46100 [Prunus avium]	GO:0003674(molecular_function);GO:0005739(mitochondrion);GO:0008150(biological_process)	-
TRINITY_DN46062_c2_g2	FAM214B	2.75333	0.86	0.736667	3.14667	1.11667	0.433333	PREDICTED: uncharacterized protein LOC105035235 [Elaeis guineensis]	GO:0003674(molecular_function);GO:0008150(biological_process);GO:0009507(chloroplast)	-
TRINITY_DN54843_c1_g8	-	5.58	0.376667	0.703333	3.62667	0.246667	0.286667	-	-	-
TRINITY_DN46153_c0_g2	WNK2	3.07333	1.12	0.516667	2.97667	1.48	0.296667	putative serine/threonine-protein kinase WNK3 isoform X1 [Cinnamomum micranthum f. kanehirae]	GO:0004674(protein serine/threonine kinase activity);GO:0005829(cytosol);GO:0006468(protein phosphorylation);GO:0035556(intracellular signal transduction)	NA(NA)
TRINITY_DN55004_c1_g7	-	5.40667	0.336667	0.383333	2.36667	0.183333	0.34	-	-	-
TRINITY_DN41733_c0_g1	-	3.72	0.193333	0.156667	2.12	0.193333	0.596667	-	-	-
TRINITY_DN50255_c1_g3	-	5.09667	0.24	0.08	3.2	0.143333	0.536667	-	-	-
TRINITY_DN50725_c1_g4	At5g10020	1.88667	0.283333	0.38	2.63	0.556667	0.27	probable inactive receptor kinase At5g10020 isoform X2 [Phoenix dactylifera]	GO:0004674(protein serine/threonine kinase activity);GO:0005524(ATP binding);GO:0005886(plasma membrane);GO:0006468(protein phosphorylation);GO:0007169(transmembrane receptor protein tyrosine kinase signaling pathway)	NA(NA)
TRINITY_DN39926_c0_g5	AAP6	2.86667	5.00667	0.553333	12.1067	10.2467	0.43	PREDICTED: amino acid permease 6-like isoform X1 [Elaeis guineensis]	GO:0003333(amino acid transmembrane transport);GO:0005886(plasma membrane);GO:0015171(amino acid transmembrane transporter activity)	NA(NA)
TRINITY_DN48928_c2_g2	-	4.37	0.02	0.0833333	1.67667	0.193333	0.356667	-	-	-
TRINITY_DN45564_c3_g1	-	0.04	3.83	4.18333	0	1.04333	0.29	Transposon TX1 uncharacterized 149 kDa protein [Vitis vinifera]	-	-
TRINITY_DN32996_c0_g1	-	9.10333	0.976667	1.02	8.35667	0.873333	0.283333	-	-	-
TRINITY_DN41661_c1_g2	-	0.0133333	2.53	1.10333	0.00666667	0.323333	0.566667	-	-	-
TRINITY_DN46508_c1_g2	PKM	0.156667	0	1.54333	0.36	0	0.123333	PREDICTED: pyruvate kinase, cytosolic isozyme [Pyrus x bretschneideri]	GO:0000287(magnesium ion binding);GO:0001666(response to hypoxia);GO:0001889(liver development);GO:0004743(pyruvate kinase activity);GO:0005515(protein binding);GO:0005524(ATP binding);GO:0005576(extracellular region);GO:0005634(nucleus);GO:0005737(cytoplasm);GO:0005739(mitochondrion);GO:0005829(cytosol);GO:0005886(plasma membrane);GO:0005929(cilium);GO:0006754(ATP biosynthetic process);GO:000758…	gsl00010(Glycolysis / Gluconeogenesis);gsl00620(Pyruvate metabolism);gsl00230(Purine metabolism)
TRINITY_DN37659_c0_g3	-	2.55	0.686667	0.933333	1.27667	0.583333	0.316667	-	-	-
TRINITY_DN31684_c0_g1	-	9.71667	0.323333	0.116667	1.92667	0.323333	0.146667	hypothetical protein CKAN_02120700 [Cinnamomum micranthum f. kanehirae]	-	-
TRINITY_DN42428_c2_g1	-	2.10667	0.683333	0.283333	1.70667	0.316667	0.383333	-	-	-
TRINITY_DN40290_c0_g4	NHL12	30.5	0.396667	2.60667	11.7233	3.01333	0.383333	PREDICTED: NDR1/HIN1-like protein 12 [Elaeis guineensis]	GO:0006952(defense response);GO:0009506(plasmodesma);GO:0046658(anchored component of plasma membrane)	-
TRINITY_DN40061_c1_g2	pomgnt2	12.4533	1.37	0.276667	15.2567	1.94	0.236667	PREDICTED: protein O-linked-mannose beta-1,4-N-acetylglucosaminyltransferase 2-like [Elaeis guineensis]	GO:0005576(extracellular region);GO:0016021(integral component of membrane);GO:0016757(transferase activity, transferring glycosyl groups)	egu00515(Mannose type O-glycan biosyntheis)
TRINITY_DN51261_c0_g1	-	6.00333	0.286667	0.08	3.3	0.173333	0.123333	-	-	-
TRINITY_DN32824_c2_g6	PCMP-E69	1.75333	0.32	0.206667	1.31333	0.3	0.433333	pentatricopeptide repeat-containing protein At1g74600, chloroplastic [Phoenix dactylifera]	GO:0003723(RNA binding);GO:0004519(endonuclease activity);GO:0005739(mitochondrion);GO:0009507(chloroplast);GO:0080156(mitochondrial mRNA modification)	nnu00500(Starch and sucrose metabolism)
TRINITY_DN39709_c0_g2	XYL1	17.6833	0.503333	0.31	1.83667	1.40333	0.293333	PREDICTED: alpha-xylosidase 1 [Elaeis guineensis]	GO:0004553(hydrolase activity, hydrolyzing O-glycosyl compounds);GO:0005576(extracellular region);GO:0005618(cell wall);GO:0005829(cytosol);GO:0009044(xylan 1,4-beta-xylosidase activity);GO:0009505(plant-type cell wall);GO:0009506(plasmodesma);GO:0009507(chloroplast);GO:0010411(xyloglucan metabolic process);GO:0030246(carbohydrate binding);GO:0045493(xylan catabolic process);GO:0046556(alpha-L-ar…	NA(NA)
TRINITY_DN31317_c0_g1	LOG1	1.99	1.29	0.343333	4.29667	2.70333	0.203333	cytokinin riboside 5'-monophosphate phosphoribohydrolase LOG3 [Phoenix dactylifera]	GO:0005634(nucleus);GO:0005829(cytosol);GO:0009691(cytokinin biosynthetic process);GO:0016799(hydrolase activity, hydrolyzing N-glycosyl compounds)	NA(NA)
TRINITY_DN46426_c0_g1	-	340.443	27.0433	4.96667	6.21	2.41667	0.143333	RecName: Full=Trypsin/chymotrypsin inhibitor	-	-
TRINITY_DN50465_c0_g3	-	1.78333	0.71	0.356667	1.61	0.236667	0.363333	-	-	-
TRINITY_DN48022_c0_g1	-	4.37	0.963333	1.23667	4.52	0.21	0.646667	-	-	-
TRINITY_DN51534_c0_g2	-	4.46	1.96667	1.20333	4.09333	2.46667	1.31	zinc finger protein [Cinnamomum micranthum f. kanehirae]	-	-
TRINITY_DN32606_c0_g1	-	2.04667	0.403333	0.313333	1.99	0.22	0.323333	-	-	-
TRINITY_DN53813_c1_g1	-	7.69667	0	0.0366667	7.49	0.476667	0.346667	-	-	-
TRINITY_DN45490_c0_g3	-	0.0133333	2.68333	0.88	0	0.78	0.513333	-	-	-
TRINITY_DN36767_c0_g1	-	6.08333	1.59667	0.613333	5.91	0.95	0.126667	-	-	-
TRINITY_DN41070_c0_g1	-	13.7967	0.95	0.31	19.5233	4.53	0.863333	unnamed protein product, partial [Vitis vinifera]	GO:0005739(mitochondrion)	-
TRINITY_DN34211_c1_g2	-	0.993333	13.42	11.2233	0.0166667	2.11667	3.62333	uncharacterized protein LOC113461697, partial [Phoenix dactylifera]	-	-
TRINITY_DN36297_c0_g4	RAD	6.31333	0.43	0.273333	8.52667	0.666667	0.143333	protein RADIALIS-like 3 [Phoenix dactylifera]	GO:0009908(flower development);GO:0048262(determination of dorsal/ventral asymmetry)	-
TRINITY_DN51739_c0_g4	-	34.48	1.04333	1.15667	30.46	3.01333	0.126667	-	-	-
TRINITY_DN28193_c0_g1	-	7.11333	0.116667	0.166667	2.35667	1.08333	0.15	hypothetical protein B296_00006959 [Ensete ventricosum]	-	-
TRINITY_DN47679_c1_g3	-	2.08	0.496667	0.486667	1.47	0.42	0.25	-	-	-
TRINITY_DN55646_c2_g1	GATL2	30.68	2.97	3.85333	3.52667	3.45667	0.75	PREDICTED: probable galacturonosyltransferase-like 1 [Elaeis guineensis]	GO:0000271(polysaccharide biosynthetic process);GO:0005794(Golgi apparatus);GO:0016757(transferase activity, transferring glycosyl groups)	NA(NA)
TRINITY_DN39800_c0_g1	CYCD1-2	5.1	0.11	0.313333	0.96	0.23	0.25	cyclin-D2-1-like [Ananas comosus]	GO:0005515(protein binding);GO:0005634(nucleus);GO:0007049(cell cycle);GO:0016538(cyclin-dependent protein serine/threonine kinase regulator activity);GO:0051301(cell division);GO:0051726(regulation of cell cycle)	NA(NA)
TRINITY_DN41786_c0_g1	JAL19	3.46	1.46667	0.58	3.30333	3.92333	0.323333	PREDICTED: jacalin-related lectin 19 isoform X1 [Elaeis guineensis]	GO:0005576(extracellular region);GO:0030246(carbohydrate binding)	-
TRINITY_DN39703_c2_g2	-	22.6267	1.49667	0.426667	10.67	0.15	0.46	-	-	-
TRINITY_DN54845_c0_g2	At3g47200	0.66	3.81	0.473333	0.99	1.07333	0.296667	hypothetical protein B296_00016637 [Ensete ventricosum]	GO:0003674(molecular_function);GO:0005886(plasma membrane);GO:0008150(biological_process);GO:0016021(integral component of membrane)	ats00052(Galactose metabolism);ats00500(Starch and sucrose metabolism)
TRINITY_DN44094_c0_g6	-	12.95	2.01667	1.24667	7.27667	3.95333	0.426667	PREDICTED: golgin subfamily A member 6-like protein 22 [Elaeis guineensis]	GO:0005737(cytoplasm)	-
TRINITY_DN50794_c0_g1	-	3.14	0.186667	0.53	1.07	0.5	0.27	-	-	-
TRINITY_DN43598_c1_g3	-	9.84	0.55	0.83	4.34667	1.72333	0.28	-	-	-
TRINITY_DN45653_c1_g2	ALE2	1.77667	0.37	0.163333	3.43	0.81	0.236667	PREDICTED: receptor-like serine/threonine-protein kinase ALE2 isoform X1 [Elaeis guineensis]	GO:0004674(protein serine/threonine kinase activity);GO:0004675(transmembrane receptor protein serine/threonine kinase activity);GO:0005524(ATP binding);GO:0005886(plasma membrane);GO:0007166(cell surface receptor signaling pathway);GO:0010068(protoderm histogenesis);GO:0016021(integral component of membrane);GO:0016301(kinase activity);GO:0030154(cell differentiation);GO:0042335(cuticle developm…	-
TRINITY_DN36364_c0_g2	At5g64700	19.17	0.733333	1.13333	3.69667	1.13	0.656667	WAT1-related protein At5g64700-like [Asparagus officinalis]	GO:0005886(plasma membrane);GO:0006810(transport);GO:0022857(transmembrane transporter activity)	NA(NA)
TRINITY_DN49840_c1_g10	CYP89A9	27.2933	1.41333	2.80333	11.53	6.80667	0.683333	cytochrome P450 89A2-like [Phoenix dactylifera]	GO:0016020(membrane);GO:0016709(oxidoreductase activity, acting on paired donors, with incorporation or reduction of molecular oxygen, NAD(P)H as one donor, and incorporation of one atom of oxygen);GO:0044550(secondary metabolite biosynthetic process)	sly00591(Linoleic acid metabolism);sly00380(Tryptophan metabolism);sly00232(Caffeine metabolism)
TRINITY_DN35556_c2_g6	-	0.0933333	7.43667	2.20667	0.0566667	1.01	0.603333	-	-	-
TRINITY_DN38771_c1_g2	ROD1	6.24667	1.17	0.326667	3.35	6.89	0.15	PREDICTED: phosphatidylcholine:diacylglycerol cholinephosphotransferase 1-like [Nelumbo nucifera]	GO:0004142(diacylglycerol cholinephosphotransferase activity);GO:0016021(integral component of membrane);GO:0046470(phosphatidylcholine metabolic process)	-
TRINITY_DN37315_c3_g4	-	7.42667	1.35667	0.76	5.15	0.366667	0.13	-	-	-
TRINITY_DN42216_c1_g1	-	0.74	0.05	0.243333	2.62667	0.0166667	0.433333	-	-	-
TRINITY_DN53496_c0_g2	-	5.97667	0.5	0.333333	6.69333	1.38	0.176667	protein transport protein SEC23 [Phoenix dactylifera]	GO:0005829(cytosol);GO:0006886(intracellular protein transport);GO:0006888(ER to Golgi vesicle-mediated transport);GO:0008270(zinc ion binding);GO:0030127(COPII vesicle coat)	mis04141(Protein processing in endoplasmic reticulum)
TRINITY_DN43369_c0_g5	DOF3.1	9.76667	3.60333	2.53	6.44333	15.37	0.39	dof zinc finger protein DOF3.1-like protein [Cinnamomum micranthum f. kanehirae]	GO:0003677(DNA binding);GO:0003700(DNA binding transcription factor activity);GO:0005634(nucleus);GO:0006351(transcription, DNA-templated);GO:0006355(regulation of transcription, DNA-templated);GO:0044212(transcription regulatory region DNA binding);GO:0046872(metal ion binding)	NA(NA)
TRINITY_DN38951_c0_g1	-	0	1.97333	1.8	0	0.266667	0.6	-	-	-
TRINITY_DN53114_c0_g2	-	3.35667	1.4	0.653333	4.59333	0.653333	0.783333	-	-	-
TRINITY_DN38644_c1_g4	GAUT12	5.98	0.0333333	0.503333	3.75667	0.633333	0.346667	PREDICTED: probable galacturonosyltransferase 12 [Elaeis guineensis]	GO:0000139(Golgi membrane);GO:0005794(Golgi apparatus);GO:0010413(glucuronoxylan metabolic process);GO:0010417(glucuronoxylan biosynthetic process);GO:0016021(integral component of membrane);GO:0016051(carbohydrate biosynthetic process);GO:0016757(transferase activity, transferring glycosyl groups);GO:0016758(transferase activity, transferring hexosyl groups);GO:0045489(pectin biosynthetic proces…	NA(NA)
TRINITY_DN35023_c2_g2	-	1.65333	0.69	0.473333	1.53667	0.513333	0.42	-	-	-
TRINITY_DN45178_c1_g1	GIP	2.77	0.273333	0.49	2.60667	0.0933333	0.266667	PREDICTED: uncharacterized mitochondrial protein AtMg00810-like [Malus domestica]	GO:0005739(mitochondrion)	pxb03040(Spliceosome);pxb03013(RNA transport);pxb03015(mRNA surveillance pathway)
TRINITY_DN42303_c1_g4	-	5.53	0.933333	0.153333	9.92	3.03667	0.79	-	-	-
TRINITY_DN40199_c1_g1	-	3.06333	0.646667	0.736667	4.02667	1.92	1.18667	PREDICTED: uncharacterized protein LOC104592942 isoform X1 [Nelumbo nucifera]	GO:0005634(nucleus)	-
TRINITY_DN52523_c1_g2	pol	0.166667	1.95333	1.11	0.05	0.783333	0.376667	DNA/RNA polymerases superfamily protein [Theobroma cacao]	-	pda00511(Other glycan degradation)
TRINITY_DN37534_c2_g3	-	1.23	0.246667	0.18	2.80667	0.196667	0.363333	-	-	-
TRINITY_DN45234_c0_g4	-	0.353333	5.45333	8.09	0.0866667	12.3867	0.13	-	-	-
TRINITY_DN47362_c1_g2	HT1	4.5	1	1.89667	13.64	1.22	0.826667	PREDICTED: serine/threonine-protein kinase HT1 [Musa acuminata subsp. malaccensis]	GO:0004712(protein serine/threonine/tyrosine kinase activity);GO:0004713(protein tyrosine kinase activity);GO:0005524(ATP binding);GO:0005829(cytosol);GO:0005886(plasma membrane);GO:0016301(kinase activity)	NA(NA)
TRINITY_DN48852_c1_g3	BZR1	8.48	1.10667	0.616667	4.44667	1.03667	0.84	PREDICTED: protein BZR1 homolog 1 [Musa acuminata subsp. malaccensis]	GO:0003700(DNA binding transcription factor activity);GO:0005515(protein binding);GO:0005634(nucleus);GO:0005737(cytoplasm);GO:0009741(response to brassinosteroid)	mus04075(Plant hormone signal transduction)
TRINITY_DN43877_c0_g4	EXPA10	1.08333	0.156667	0.12	11.96	0.91	0.13	PREDICTED: expansin-A1 isoform X1 [Nelumbo nucifera]	GO:0005199(structural constituent of cell wall);GO:0005576(extracellular region);GO:0005618(cell wall);GO:0006949(syncytium formation);GO:0009505(plant-type cell wall);GO:0009664(plant-type cell wall organization);GO:0009826(unidimensional cell growth);GO:0009828(plant-type cell wall loosening);GO:0009831(plant-type cell wall modification involved in multidimensional cell growth);GO:0016020(membr…	NA(NA)
TRINITY_DN34064_c0_g5	-	1.72	0.06	0.1	3.12	1.97333	1.58667	-	-	-
TRINITY_DN55054_c0_g3	PHYB	6.77333	0.85	0.933333	6.10667	1.46667	0.403333	phytochrome B isoform X2 [Phoenix dactylifera]	GO:0005634(nucleus)	pda04712(Circadian rhythm - plant)
TRINITY_DN52633_c0_g2	P85	2.39	0.503333	0.393333	6.22333	1.37333	0.493333	senescence/dehydration-associated protein At4g35985, chloroplastic-like [Phoenix dactylifera]	GO:0003674(molecular_function);GO:0005634(nucleus);GO:0008150(biological_process)	ghi04144(Endocytosis)
TRINITY_DN39428_c2_g4	rps11	0.75	1.01667	1.88	1.47	1.28333	1.47333	hypothetical protein (mitochondrion) [Vicia faba]	GO:0000028(ribosomal small subunit assembly);GO:0000462(maturation of SSU-rRNA from tricistronic rRNA transcript (SSU-rRNA, 5.8S rRNA, LSU-rRNA));GO:0003735(structural constituent of ribosome);GO:0005763(mitochondrial small ribosomal subunit);GO:0006412(translation);GO:0048027(mRNA 5'-UTR binding);GO:0070181(small ribosomal subunit rRNA binding)	sly03010(Ribosome)
TRINITY_DN34159_c2_g4	At5g27460	2.13333	0.473333	0.24	1.91	0.836667	0.483333	Pentatricopeptide repeat [Cinnamomum micranthum f. kanehirae]	GO:0003674(molecular_function);GO:0005739(mitochondrion);GO:0008150(biological_process);GO:0009451(RNA modification)	-
TRINITY_DN42529_c0_g2	-	3.92333	0.183333	0.613333	2.91	0.73	0.46	uncharacterized protein At5g41620-like isoform X1 [Phoenix dactylifera]	GO:0000902(cell morphogenesis)	-
TRINITY_DN57343_c0_g3	-	3.21667	1.33	0.62	3.50333	0.263333	0.176667	-	-	-
TRINITY_DN44821_c0_g6	-	0.00666667	1.36	1.53667	0	0.236667	0.403333	-	-	-
TRINITY_DN36464_c1_g1	-	3.18667	0.326667	0.4	6.44	0.336667	0.506667	hypothetical protein SORBI_3010G009200 [Sorghum bicolor]	-	NA(NA)
TRINITY_DN51689_c0_g3	-	4.61667	0.0466667	0.176667	7.72333	0.3	0.46	-	-	-
TRINITY_DN50578_c1_g1	MAP70.2	53.6033	1.27333	0.946667	16.2667	1.68	0.633333	PREDICTED: microtubule-associated protein 70-1 [Elaeis guineensis]	GO:0005737(cytoplasm);GO:0005874(microtubule);GO:0005886(plasma membrane);GO:0007010(cytoskeleton organization);GO:0008017(microtubule binding)	-
TRINITY_DN47310_c2_g3	NPF8.3	3.55667	0.183333	0.0933333	2.76	0.46	0.41	PREDICTED: protein NRT1/ PTR FAMILY 8.3-like isoform X2 [Elaeis guineensis]	GO:0000325(plant-type vacuole);GO:0005215(transporter activity);GO:0005773(vacuole);GO:0005774(vacuolar membrane);GO:0005794(Golgi apparatus);GO:0005886(plasma membrane);GO:0009705(plant-type vacuole membrane);GO:0015031(protein transport);GO:0015112(nitrate transmembrane transporter activity);GO:0015334(high-affinity oligopeptide transmembrane transporter activity);GO:0015833(peptide transport);…	NA(NA)
TRINITY_DN51072_c0_g4	IPT9	2.4	2.03	0.606667	2.99	0.78	0.19	PREDICTED: tRNA dimethylallyltransferase 9 isoform X1 [Nelumbo nucifera]	GO:0006400(tRNA modification);GO:0052381(tRNA dimethylallyltransferase activity)	nnu00908(Zeatin biosynthesis)
TRINITY_DN42715_c1_g4	DBP	5.47333	2.86333	1.49	12.87	4.89333	0.273333	PREDICTED: remorin-like [Musa acuminata subsp. malaccensis]	GO:0003677(DNA binding);GO:0005515(protein binding);GO:0005886(plasma membrane);GO:0008150(biological_process)	-
TRINITY_DN33446_c3_g5	TMKL1	2.77333	0.183333	0.47	2.78	0.18	0.503333	putative kinase-like protein TMKL1 [Phoenix dactylifera]	GO:0004672(protein kinase activity);GO:0005524(ATP binding);GO:0005886(plasma membrane);GO:0006468(protein phosphorylation);GO:0016021(integral component of membrane);GO:0016301(kinase activity);GO:0016310(phosphorylation)	NA(NA)
TRINITY_DN38705_c0_g3	CIPK25	12.9767	1.93	1.83333	11.6667	2.78667	0.55	CBL-interacting serine/threonine-protein kinase 5 [Phoenix dactylifera]	GO:0004674(protein serine/threonine kinase activity);GO:0005524(ATP binding);GO:0005622(intracellular);GO:0005886(plasma membrane);GO:0016301(kinase activity);GO:0018105(peptidyl-serine phosphorylation);GO:0018107(peptidyl-threonine phosphorylation);GO:0035556(intracellular signal transduction);GO:0050832(defense response to fungus)	NA(NA)
TRINITY_DN34123_c0_g1	-	16.84	0.723333	1.16667	18.7033	3.26333	1.10667	uncharacterized protein LOC103720580 [Phoenix dactylifera]	GO:0008150(biological_process);GO:0009507(chloroplast);GO:0016851(magnesium chelatase activity)	-
TRINITY_DN51989_c1_g1	-	8.59667	0.703333	0.533333	4.98	0.283333	0.483333	uncharacterized protein LOC113349954 [Papaver somniferum]	-	sot04016(MAPK signaling pathway - plant);sot04626(Plant-pathogen interaction)
TRINITY_DN55260_c1_g2	-	2.82	0.113333	0.2	7.77	0.666667	0.773333	-	-	-
TRINITY_DN46178_c0_g3	ROS1	3.66	0.74	0.34	4.68667	0.5	0.503333	transcriptional activator DEMETER-like protein [Cinnamomum micranthum f. kanehirae]	GO:0051747(cytosine C-5 DNA demethylase activity)	-
TRINITY_DN43942_c1_g3	-	1.42	0.27	0.0533333	1.93667	0.16	0.203333	Retinoblastoma-related protein 1 [Triticum urartu]	-	-
TRINITY_DN36009_c0_g3	At3g07620	13.52	0.466667	0.183333	34.7233	2.97333	0.136667	probable glycosyltransferase At3g07620 [Phoenix dactylifera]	GO:0003824(catalytic activity);GO:0005794(Golgi apparatus);GO:0016020(membrane)	NA(NA)
TRINITY_DN36916_c2_g2	-	18.1633	5.93	4.42	6.62	29.56	0.406667	GDSL esterase/lipase At1g09390 [Populus trichocarpa]	-	-
TRINITY_DN33073_c5_g1	-	2.96333	0.453333	0.72	2.64	0.366667	0.313333	-	-	-
TRINITY_DN43722_c0_g1	-	5.09	0.776667	0.676667	2.29	0.343333	0.336667	-	-	-
TRINITY_DN48593_c0_g2	-	105.517	0.616667	1.56	37.84	8.07	0.636667	-	-	-
TRINITY_DN49838_c0_g4	FLA4	4.55	0.28	0.493333	2.05	0.836667	0.603333	PREDICTED: fasciclin-like arabinogalactan protein 4 isoform X2 [Musa acuminata subsp. malaccensis]	GO:0005886(plasma membrane);GO:0007155(cell adhesion);GO:0009651(response to salt stress);GO:0009738(abscisic acid-activated signaling pathway);GO:0009825(multidimensional cell growth);GO:0009897(external side of plasma membrane);GO:0010192(mucilage biosynthetic process);GO:0030247(polysaccharide binding);GO:0031225(anchored component of membrane);GO:0046658(anchored component of plasma membrane)…	NA(NA)
TRINITY_DN41989_c1_g3	-	1.13	0.41	0.216667	1.87333	0.223333	0.83	Forkhead-associated FHA domain-containing protein [Cinnamomum micranthum f. kanehirae]	GO:0003676(nucleic acid binding);GO:0005634(nucleus);GO:0006281(DNA repair);GO:0008081(phosphoric diester hydrolase activity);GO:0008270(zinc ion binding);GO:0016818(hydrolase activity, acting on acid anhydrides, in phosphorus-containing anhydrides)	-
TRINITY_DN41405_c0_g1	-	66.0467	1.39667	0.6	93.9567	14.5433	0.276667	-	-	-
TRINITY_DN37757_c2_g1	SELMODRAFT_444075	9.25	2.18	1.77333	2.83	3.63333	0.403333	PREDICTED: proline-rich receptor-like protein kinase PERK13 isoform X1 [Musa acuminata subsp. malaccensis]	GO:0004674(protein serine/threonine kinase activity);GO:0005524(ATP binding);GO:0005886(plasma membrane);GO:0016301(kinase activity);GO:0016787(hydrolase activity);GO:0046777(protein autophosphorylation)	NA(NA)
TRINITY_DN48112_c1_g2	TET6	9.94	1.39333	2.54667	4.91667	2.08667	0.42	tetraspanin-6 [Populus trichocarpa]	GO:0003674(molecular_function);GO:0005886(plasma membrane);GO:0007568(aging);GO:0016021(integral component of membrane);GO:0035265(organ growth)	NA(NA)
TRINITY_DN40570_c1_g2	-	3.23333	0.156667	0.21	1.47667	0.293333	0.48	-	-	-
TRINITY_DN41983_c1_g1	-	0.0666667	0.896667	2.27	0.02	1.53333	0.226667	-	-	-
TRINITY_DN43486_c1_g8	NLP3	9.73	0.313333	0.27	2.38667	0.24	0.7	hypothetical protein GOBAR_DD12848 [Gossypium barbadense]	GO:0005829(cytosol);GO:0006107(oxaloacetate metabolic process);GO:0006108(malate metabolic process);GO:0006807(nitrogen compound metabolic process);GO:0008270(zinc ion binding);GO:0009507(chloroplast);GO:0009570(chloroplast stroma);GO:0016810(hydrolase activity, acting on carbon-nitrogen (but not peptide) bonds);GO:0050152(omega-amidase activity)	gra00250(Alanine, aspartate and glutamate metabolism)
TRINITY_DN49706_c1_g1	-	5.56667	0.583333	0.273333	8.10667	1.98	0.623333	PREDICTED: uncharacterized protein LOC105054151 [Elaeis guineensis]	-	-
TRINITY_DN36186_c0_g3	TIP4-3	0.643333	11.5933	7.94	6.19333	6.97	0.47	PREDICTED: probable aquaporin TIP4-3 [Elaeis guineensis]	GO:0005887(integral component of plasma membrane);GO:0009705(plant-type vacuole membrane);GO:0009992(cellular water homeostasis);GO:0015250(water channel activity);GO:0015254(glycerol channel activity);GO:0034220(ion transmembrane transport);GO:0042807(central vacuole)	NA(NA)
TRINITY_DN40537_c0_g5	-	21.9567	1.04	1.07667	16.89	3.93667	0.203333	PREDICTED: uncharacterized protein LOC105040955 [Elaeis guineensis]	GO:0005634(nucleus);GO:0009507(chloroplast);GO:0010207(photosystem II assembly);GO:0016301(kinase activity);GO:0016310(phosphorylation)	-
TRINITY_DN50784_c0_g3	SBT5.6	3.2	0.45	0.4	7.66	2.01667	0.683333	PREDICTED: subtilisin-like protease SBT5.6 [Elaeis guineensis]	GO:0004252(serine-type endopeptidase activity);GO:0005618(cell wall)	NA(NA)
TRINITY_DN48098_c0_g1	-	4.12333	0.343333	0.7	4.94333	0.96	0.586667	-	-	-
TRINITY_DN57406_c1_g2	-	23.1333	3.22667	1.36333	23.53	3.86	1.25667	putative disease resistance RPP13-like protein 1 [Ananas comosus]	-	-
TRINITY_DN33400_c0_g7	SAUR71	42.6833	0.0266667	0.103333	24.94	1.23333	0.343333	hypothetical protein CK203_003365 [Vitis vinifera]	GO:0003674(molecular_function);GO:0005737(cytoplasm);GO:0007275(multicellular organism development);GO:0009733(response to auxin);GO:0009734(auxin-activated signaling pathway);GO:0040008(regulation of growth)	vvi04075(Plant hormone signal transduction)
TRINITY_DN50612_c0_g3	-	2.47333	0.27	0.256667	1.08667	0.0333333	0.27	-	-	-
TRINITY_DN48848_c1_g6	-	1.36333	0.15	0.27	4.26333	0.53	0.136667	-	-	-
TRINITY_DN32167_c0_g1	QUA2	16.2867	1.12667	0.546667	11.6533	2.11	0.626667	PREDICTED: probable pectin methyltransferase QUA2 [Musa acuminata subsp. malaccensis]	GO:0005768(endosome);GO:0005774(vacuolar membrane);GO:0005802(trans-Golgi network);GO:0008757(S-adenosylmethionine-dependent methyltransferase activity);GO:0032259(methylation)	NA(NA)
TRINITY_DN50554_c0_g3	-	2.51667	0.03	0.24	3.51	0.5	0.653333	-	-	-
TRINITY_DN41367_c1_g8	-	0.203333	129.09	7.12	0.04	2.60667	1.88	-	-	-
TRINITY_DN49859_c1_g3	-	1.73333	0.293333	0.18	2.17667	0.226667	0.446667	putative pectate lyase 4 [Vitis vinifera]	GO:0005886(plasma membrane);GO:0016829(lyase activity);GO:0030570(pectate lyase activity)	vvi00040(Pentose and glucuronate interconversions)
TRINITY_DN50371_c0_g2	-	0.966667	0.203333	0.12	1.73	0.296667	0.34	-	-	-
TRINITY_DN38880_c2_g4	XTH15	164.977	4.22	1.45333	432.077	24.74	0.543333	hypothetical protein CUMW_026640, partial [Citrus unshiu]	GO:0005576(extracellular region);GO:0005618(cell wall);GO:0010411(xyloglucan metabolic process);GO:0016762(xyloglucan:xyloglucosyl transferase activity);GO:0016798(hydrolase activity, acting on glycosyl bonds);GO:0033946(xyloglucan-specific endo-beta-1,4-glucanase activity);GO:0042546(cell wall biogenesis);GO:0048046(apoplast);GO:0071555(cell wall organization)	mus04075(Plant hormone signal transduction)
TRINITY_DN47183_c5_g1	-	0.0166667	5.76667	3.27333	0.0366667	2.53333	0.33	-	-	-
TRINITY_DN57072_c1_g2	-	0.776667	3.25667	4.17667	1.34	16.1733	0.746667	-	-	-
TRINITY_DN31814_c0_g1	-	7.61667	0.74	1.58333	10.9133	1.36667	0.286667	-	-	-
TRINITY_DN48052_c0_g9	-	12.2933	0.466667	1.06333	7.29667	0.263333	0.386667	PREDICTED: uncharacterized protein LOC108947826 [Nicotiana tomentosiformis]	-	-
TRINITY_DN38389_c0_g2	-	0.0533333	0.7	1.68667	0.0133333	0.693333	0.266667	-	-	-
TRINITY_DN55320_c2_g4	-	1.30667	0.133333	0.143333	2.02333	0.146667	0.216667	-	-	-
TRINITY_DN51057_c0_g2	PUP1	6.83	1.77667	0.58	2.49333	2.16	0.206667	purine permease 3-like [Papaver somniferum]	GO:0005345(purine nucleobase transmembrane transporter activity);GO:0005515(protein binding);GO:0005887(integral component of plasma membrane);GO:0006863(purine nucleobase transport);GO:0009507(chloroplast);GO:0010184(cytokinin transport);GO:0015211(purine nucleoside transmembrane transporter activity);GO:0016021(integral component of membrane)	cpap00010(Glycolysis / Gluconeogenesis);cpap00030(Pentose phosphate pathway);cpap00051(Fructose and mannose metabolism);cpap00052(Galactose metabolism);cpap03018(RNA degradation)
TRINITY_DN49790_c1_g2	-	0.0366667	1.00333	2.75	0.02	2.02	0.703333	-	-	-
TRINITY_DN44366_c0_g5	ABCC9	13.4967	1.65	0.726667	15.8533	1.56667	0.423333	putative ABC transporter C family member 15 [Phoenix dactylifera]	GO:0000325(plant-type vacuole);GO:0005524(ATP binding);GO:0005773(vacuole);GO:0005774(vacuolar membrane);GO:0005886(plasma membrane);GO:0008281(sulfonylurea receptor activity);GO:0008559(xenobiotic transmembrane transporting ATPase activity);GO:0009651(response to salt stress);GO:0016021(integral component of membrane);GO:0030007(cellular potassium ion homeostasis);GO:0042626(ATPase activity, cou…	tcc02010(ABC transporters)
TRINITY_DN48035_c0_g5	At1g51880	4.18667	1.77667	0.97	4.04667	1.20667	0.416667	receptor-like protein 4 [Phoenix dactylifera]	GO:0005768(endosome);GO:0005773(vacuole);GO:0005794(Golgi apparatus);GO:0005802(trans-Golgi network);GO:0005886(plasma membrane)	NA(NA)
TRINITY_DN49935_c0_g1	-	2.00333	0.29	0.196667	2.47	0.383333	0.14	PREDICTED: uncharacterized protein LOC105039220 isoform X1 [Elaeis guineensis]	GO:0004596(peptide alpha-N-acetyltransferase activity);GO:0006474(N-terminal protein amino acid acetylation);GO:0031248(protein acetyltransferase complex)	-
TRINITY_DN40216_c1_g2	BHLH30	5.12	0.576667	0.27	8.93333	1.64	0.69	transcription factor bHLH30-like [Phoenix dactylifera]	GO:0003677(DNA binding);GO:0003700(DNA binding transcription factor activity);GO:0005634(nucleus);GO:0006351(transcription, DNA-templated);GO:0006355(regulation of transcription, DNA-templated);GO:0046983(protein dimerization activity)	hbr04016(MAPK signaling pathway - plant);hbr04075(Plant hormone signal transduction)
TRINITY_DN44647_c0_g8	-	0	1.97333	0.626667	0.0233333	0.483333	0.63	-	-	-
TRINITY_DN40544_c1_g1	-	2.45	0.68	0.68	2.00667	0.196667	0.736667	-	-	-
TRINITY_DN45839_c1_g1	-	1.88	0.02	0.0566667	2.85333	0.693333	0.353333	-	-	-
TRINITY_DN52691_c1_g4	-	0.0766667	3.11667	2.73667	0.0233333	0.22	0.503333	-	-	-
TRINITY_DN51847_c0_g3	-	0.06	0.85	0.543333	0.0666667	0.82	1.78333	-	-	-
TRINITY_DN38424_c0_g2	-	1.05	0.206667	0.37	2.78333	0.47	0.233333	DUF4219 domain-containing protein/UBN2 domain-containing protein [Cephalotus follicularis]	-	-
TRINITY_DN45334_c1_g4	-	0.106667	1.55	2.02333	0.01	2.45333	0.2	uncharacterized protein A4U43_C03F9060 [Asparagus officinalis]	-	-
TRINITY_DN42240_c0_g6	-	2.61	0.89	0.486667	2.58333	0.793333	0.463333	-	-	-
TRINITY_DN56318_c0_g1	-	0.01	3.47333	3.71667	0.02	1.36333	0.45	-	-	-
TRINITY_DN33846_c0_g1	CYP707A3	2.67333	0.52	1.11	1.61	0.493333	0.943333	PREDICTED: abscisic acid 8'-hydroxylase 3-like [Elaeis guineensis]	GO:0004497(monooxygenase activity);GO:0007275(multicellular organism development);GO:0010268(brassinosteroid homeostasis);GO:0016125(sterol metabolic process);GO:0016132(brassinosteroid biosynthetic process)	csat00906(Carotenoid biosynthesis)
TRINITY_DN46675_c1_g1	-	3.59	0.273333	0.356667	4.38667	0.463333	0.49	-	-	-
TRINITY_DN46366_c0_g8	-	2.64333	0.296667	0.0666667	2.56	0.536667	0.35	-	-	-
TRINITY_DN40459_c0_g8	-	0.00333333	1.3	2.60667	0	0.133333	0.326667	-	-	-
TRINITY_DN33535_c0_g8	-	0.58	0.103333	0.576667	2.22333	0.403333	0.546667	-	-	-
TRINITY_DN33798_c2_g8	-	1.23333	0.0933333	0	1.60333	0.176667	0.273333	uncharacterized protein LOC110818165 [Carica papaya]	-	-
TRINITY_DN35874_c0_g1	PUP2	7.22667	2.63333	1.11333	3.73333	3.22333	0.48	PREDICTED: purine permease 3 [Theobroma cacao]	GO:0005345(purine nucleobase transmembrane transporter activity);GO:0006863(purine nucleobase transport);GO:0016020(membrane);GO:0016021(integral component of membrane)	cpap00010(Glycolysis / Gluconeogenesis);cpap00030(Pentose phosphate pathway);cpap00051(Fructose and mannose metabolism);cpap00052(Galactose metabolism);cpap03018(RNA degradation)
TRINITY_DN57006_c4_g7	FH1	11.9233	1.57	1.37667	8.70333	3.66333	0.5	formin-like protein 1 [Phoenix dactylifera]	GO:0003779(actin binding);GO:0005515(protein binding);GO:0005618(cell wall);GO:0005634(nucleus);GO:0005886(plasma membrane);GO:0016020(membrane);GO:0016021(integral component of membrane);GO:0030036(actin cytoskeleton organization);GO:0045010(actin nucleation);GO:0051015(actin filament binding);GO:0051016(barbed-end actin filament capping)	ini04933(AGE-RAGE signaling pathway in diabetic complications)
TRINITY_DN35108_c0_g4	-	0.01	1.37333	2.23667	0	0.173333	0.746667	-	-	-
TRINITY_DN33056_c0_g2	-	1.68333	0.43	0.373333	2.64333	0.193333	0.246667	-	-	-
TRINITY_DN35581_c1_g2	-	0.103333	4.45	1.88667	0.0233333	0.89	0.483333	-	-	-
TRINITY_DN52015_c0_g2	PMAT2	11.25	0.933333	1.27	17.54	0.77	0.856667	PREDICTED: anthocyanin 5-aromatic acyltransferase-like [Elaeis guineensis]	GO:0005737(cytoplasm);GO:0009636(response to toxic substance);GO:0016740(transferase activity);GO:0050736(O-malonyltransferase activity)	sind00942(Anthocyanin biosynthesis)
TRINITY_DN41191_c0_g1	-	1.32667	0.69	0.373333	1.6	0.203333	0.343333	-	-	-
TRINITY_DN54311_c3_g5	-	1.23333	0.34	0.306667	3.23	0.22	0.27	-	-	-
TRINITY_DN56118_c0_g3	-	4.47	0.01	0.16	5.53333	0.413333	0.236667	-	-	-
TRINITY_DN52379_c0_g2	BURP3	229.3	21.1133	4.17333	0.03	39.0467	0.173333	BURP domain-containing protein 3 [Phoenix dactylifera]	GO:0005576(extracellular region);GO:0005768(endosome);GO:0005794(Golgi apparatus);GO:0005802(trans-Golgi network);GO:0006950(response to stress);GO:0009269(response to desiccation);GO:0009651(response to salt stress);GO:0009737(response to abscisic acid);GO:0045735(nutrient reservoir activity)	-
TRINITY_DN31574_c0_g1	-	30.2633	0.816667	0.643333	38.4033	5.89333	0.213333	hypothetical protein GW17_00030999 [Ensete ventricosum]	GO:0003674(molecular_function);GO:0005634(nucleus);GO:0008150(biological_process)	-
TRINITY_DN56056_c2_g1	-	1.71333	0.426667	0.163333	1.66667	0.31	0.43	-	-	-
TRINITY_DN35171_c1_g3	murC	0.156667	1.79667	0.356667	2.34667	2.21	0.493333	UDP-N-acetylmuramate--L-alanine ligase-like protein isoform X1 [Cinnamomum micranthum f. kanehirae]	GO:0008763(UDP-N-acetylmuramate-L-alanine ligase activity);GO:0009252(peptidoglycan biosynthetic process);GO:0040007(growth)	-
TRINITY_DN45648_c1_g2	SBT3.11	144.14	3.47667	0.923333	14.0167	4.35	0.173333	subtilisin-like protease SBT3.10 [Phoenix dactylifera]	GO:0004252(serine-type endopeptidase activity);GO:0005618(cell wall)	NA(NA)
TRINITY_DN53411_c1_g2	APXT	2.03333	0.27	0.626667	10.0533	2.25333	0.723333	thylakoid-bound ascorbate peroxidase, partial [Arabidopsis thaliana]	GO:0000302(response to reactive oxygen species);GO:0004130(cytochrome-c peroxidase activity);GO:0004601(peroxidase activity);GO:0006979(response to oxidative stress);GO:0009507(chloroplast);GO:0009534(chloroplast thylakoid);GO:0009535(chloroplast thylakoid membrane);GO:0009579(thylakoid);GO:0009631(cold acclimation);GO:0010019(chloroplast-nucleus signaling pathway);GO:0016021(integral component o…	ath00053(Ascorbate and aldarate metabolism);ath00480(Glutathione metabolism)
TRINITY_DN40549_c1_g4	GIS	12.4533	0.343333	0.14	8.16667	0.923333	0.22	hypothetical protein B296_00014031 [Ensete ventricosum]	GO:0003676(nucleic acid binding);GO:0003700(DNA binding transcription factor activity);GO:0005515(protein binding);GO:0005634(nucleus);GO:0006351(transcription, DNA-templated);GO:0006355(regulation of transcription, DNA-templated);GO:0007275(multicellular organism development);GO:0008270(zinc ion binding);GO:0009739(response to gibberellin);GO:0009740(gibberellic acid mediated signaling pathway);…	-
TRINITY_DN53773_c0_g1	At1g77060	4.6	1.13667	2.62	1.75	6.09	0.396667	hypothetical protein ARALYDRAFT_476868 [Arabidopsis lyrata subsp. lyrata]	GO:0008152(metabolic process);GO:0008807(carboxyvinyl-carboxyphosphonate phosphorylmutase activity);GO:0009507(chloroplast);GO:0009570(chloroplast stroma)	-
TRINITY_DN44885_c2_g4	At4g14190	3.52333	1.28333	0.74	1.85667	1.47667	0.583333	PREDICTED: pentatricopeptide repeat-containing protein At4g14190, chloroplastic [Elaeis guineensis]	GO:0003674(molecular_function);GO:0008150(biological_process);GO:0009507(chloroplast)	-
TRINITY_DN54983_c0_g1	At3g47200	39.9667	13.78	9.62	62.4433	1.95	1.14	Protein of unknown function DUF247 [Panicum miliaceum]	GO:0005886(plasma membrane);GO:0008150(biological_process);GO:0009507(chloroplast);GO:0016021(integral component of membrane)	-
TRINITY_DN32227_c0_g1	-	2.71	0.39	0.19	4.15333	0.806667	0.713333	uncharacterized protein LOC103713273 [Phoenix dactylifera]	GO:0003729(mRNA binding);GO:0005634(nucleus);GO:0005829(cytosol);GO:0008150(biological_process)	NA(NA)
TRINITY_DN36421_c0_g4	-	1.18	0.106667	0.0833333	1.78	0.356667	0.496667	-	-	-
TRINITY_DN49799_c0_g1	-	2.73	0.536667	0.596667	3.62667	0.58	0.216667	hypothetical protein CKAN_01457600 [Cinnamomum micranthum f. kanehirae]	-	-
TRINITY_DN45424_c2_g4	-	16.3767	2.19333	0.89	6.11667	2.64333	0.58	hypothetical protein B296_00016044 [Ensete ventricosum]	-	-
TRINITY_DN38176_c3_g1	-	5.77667	0.243333	0.67	3.69667	0.54	0.356667	PREDICTED: zinc finger protein ZAT9-like [Musa acuminata subsp. malaccensis]	GO:0003700(DNA binding transcription factor activity);GO:0005634(nucleus);GO:0043565(sequence-specific DNA binding);GO:0044212(transcription regulatory region DNA binding)	-
TRINITY_DN44782_c1_g4	-	3.31667	1.38333	0.963333	2.62667	0.86	0.686667	transcription termination factor MTERF2, chloroplastic-like [Phoenix dactylifera]	GO:0003690(double-stranded DNA binding);GO:0006355(regulation of transcription, DNA-templated);GO:0009507(chloroplast);GO:0016020(membrane)	NA(NA)
TRINITY_DN31326_c0_g1	At3g48250	3.17333	0.67	0.71	2.41333	0.916667	0.343333	pentatricopeptide repeat-containing protein At3g48250, chloroplastic [Phoenix dactylifera]	GO:0003723(RNA binding);GO:0004519(endonuclease activity);GO:0005739(mitochondrion);GO:0008380(RNA splicing);GO:0009451(RNA modification);GO:0009507(chloroplast)	NA(NA)
TRINITY_DN41358_c1_g2	-	2.62667	0	0	4.67	0.15	0.253333	-	-	-
TRINITY_DN40858_c0_g6	-	0.14	17.0767	7.76	0.0633333	6.47333	0.31	-	-	-
TRINITY_DN38342_c0_g6	-	2.7	0.183333	0.07	9.64333	0.46	0.24	-	-	-
TRINITY_DN47767_c1_g1	-	7.09667	1.88	0.523333	7.47667	4.56667	0.196667	endo-1,3;1,4-beta-D-glucanase-like [Rosa chinensis]	GO:0005737(cytoplasm);GO:0005829(cytosol);GO:0016787(hydrolase activity)	NA(NA)
TRINITY_DN56197_c1_g3	GATL3	20.85	0.24	0.256667	9.32	1.17667	0.223333	PREDICTED: probable galacturonosyltransferase-like 3 [Musa acuminata subsp. malaccensis]	GO:0000271(polysaccharide biosynthetic process);GO:0005794(Golgi apparatus);GO:0016757(transferase activity, transferring glycosyl groups)	NA(NA)
TRINITY_DN56037_c0_g3	PCMP-E89	1.4	0.37	0.406667	2.51667	0.466667	0.736667	pentatricopeptide repeat-containing protein At3g13880 [Phoenix dactylifera]	GO:0003723(RNA binding);GO:0004519(endonuclease activity);GO:0005739(mitochondrion);GO:0043231(intracellular membrane-bounded organelle);GO:1900864(mitochondrial RNA modification);GO:1900865(chloroplast RNA modification)	NA(NA)
TRINITY_DN56516_c0_g1	DOF5.4	9.08667	2.57667	0.81	13.6433	1.18	0.293333	PREDICTED: dof zinc finger protein DOF5.4-like [Oryza brachyantha]	GO:0003677(DNA binding);GO:0003700(DNA binding transcription factor activity);GO:0005634(nucleus);GO:0006351(transcription, DNA-templated);GO:0006355(regulation of transcription, DNA-templated);GO:0044212(transcription regulatory region DNA binding);GO:0046872(metal ion binding)	NA(NA)
TRINITY_DN37256_c0_g2	-	3.34333	0.393333	0.176667	2.72	1.44	0.303333	-	-	-
TRINITY_DN49845_c1_g4	petN	2.07333	0.383333	0.5	1.76333	0.733333	0.656667	cytochrome b6/f complex subunit VIII (chloroplast) [Scopolia parviflora]	GO:0009536(plastid)	egr00195(Photosynthesis)
TRINITY_DN37142_c1_g4	-	105.73	3.46667	0.7	30.8733	1.12	0.246667	Diamine N-acetyltransferase [Handroanthus impetiginosus]	GO:0006474(N-terminal protein amino acid acetylation);GO:0008080(N-acetyltransferase activity)	-
TRINITY_DN44474_c0_g5	-	2.39333	0.356667	0.52	5.15667	0.78	0.636667	-	-	-
TRINITY_DN49733_c0_g1	PCMP-H92	2.47667	0.936667	1.46667	1.98667	1.29667	0.843333	PREDICTED: pentatricopeptide repeat-containing protein At5g16860-like [Elaeis guineensis]	GO:0005739(mitochondrion);GO:0008150(biological_process);GO:0008270(zinc ion binding);GO:0009451(RNA modification)	NA(NA)
TRINITY_DN45782_c1_g4	-	45.6167	0.186667	0.0666667	72.4533	2.21667	1.69667	-	-	-
TRINITY_DN42644_c0_g4	-	15.0133	2.86333	1.29333	10.57	5.31667	0.533333	-	-	-
TRINITY_DN36472_c1_g1	-	7.31	1.58333	3.84333	8.12333	1.62667	1.59333	-	-	-
TRINITY_DN42960_c0_g3	Os01g0905400	1.98	0.95	0.316667	1.48	0.97	0.52	PREDICTED: B3 domain-containing protein Os02g0598200-like isoform X2 [Elaeis guineensis]	-	-
TRINITY_DN46945_c0_g3	-	4.46	0.446667	0.473333	4.70667	0.606667	0.536667	-	-	-
TRINITY_DN48537_c0_g3	-	2.41667	0.576667	1.01667	1.43333	0.4	0.313333	hypothetical protein CUMW_002390 [Citrus unshiu]	-	ini03010(Ribosome)
TRINITY_DN51285_c3_g2	-	11.5333	0.533333	0.306667	6.92333	0.97	0.506667	-	-	-
TRINITY_DN53057_c4_g2	-	0.14	2.12333	0.52	0.0133333	0.603333	0.303333	-	-	-
TRINITY_DN49660_c0_g1	NAT11	16.2167	1.59	1.41667	9.33333	2.00667	0.513333	PREDICTED: nucleobase-ascorbate transporter 11 [Elaeis guineensis]	GO:0005886(plasma membrane);GO:0016020(membrane);GO:0016021(integral component of membrane);GO:0022857(transmembrane transporter activity);GO:0055085(transmembrane transport)	NA(NA)
TRINITY_DN53649_c1_g2	-	4.61333	1.10667	1.60667	6.92667	1.6	0.916667	PREDICTED: uncharacterized protein LOC105048139 [Elaeis guineensis]	GO:0005737(cytoplasm)	-
TRINITY_DN45920_c0_g2	-	5.72	0.81	1.19	6.24333	1.40667	0.55	histone-lysine N-methyltransferase setd3 [Phoenix dactylifera]	GO:0016279(protein-lysine N-methyltransferase activity);GO:0018026(peptidyl-lysine monomethylation)	vcn00310(Lysine degradation)
TRINITY_DN55032_c1_g2	LIG6	1.99333	0.446667	0.58	2.04333	0.626667	0.506667	PREDICTED: DNA ligase 6 isoform X4 [Elaeis guineensis]	GO:0000784(nuclear chromosome, telomeric region);GO:0003684(damaged DNA binding);GO:0006303(double-strand break repair via nonhomologous end joining);GO:0031848(protection from non-homologous end joining at telomere);GO:0035312(5'-3' exodeoxyribonuclease activity);GO:0036297(interstrand cross-link repair)	egu03030(DNA replication);egu03410(Base excision repair);egu03420(Nucleotide excision repair);egu03430(Mismatch repair)
TRINITY_DN39217_c3_g1	-	2.06	0.486667	0.48	2.75333	0.786667	0.736667	-	-	-
TRINITY_DN47854_c0_g1	-	17.7033	0.763333	1.25	29.87	3.76667	1.31	PREDICTED: uncharacterized protein LOC105046322 isoform X1 [Elaeis guineensis]	GO:0003674(molecular_function);GO:0005739(mitochondrion);GO:0008150(biological_process)	-
TRINITY_DN56210_c2_g1	-	4.67333	1.15667	0.88	2.51	0.4	0.526667	-	-	-
TRINITY_DN56317_c0_g1	PCMP-H24	2.55667	0.61	0.31	1.59667	0.186667	0.46	pentatricopeptide repeat-containing protein At4g02750 [Aegilops tauschii subsp. tauschii]	GO:0005739(mitochondrion);GO:0008270(zinc ion binding)	NA(NA)
TRINITY_DN47250_c0_g1	At1g30570	4.99	0.16	0.593333	2.72333	0.87	0.59	probable receptor-like protein kinase At1g30570 [Phoenix dactylifera]	GO:0004672(protein kinase activity);GO:0004674(protein serine/threonine kinase activity);GO:0005524(ATP binding);GO:0005886(plasma membrane);GO:0006468(protein phosphorylation);GO:0009741(response to brassinosteroid);GO:0009826(unidimensional cell growth);GO:0016021(integral component of membrane);GO:0016301(kinase activity)	NA(NA)
TRINITY_DN44803_c1_g1	BHLH49	32.98	2.47333	1.18667	52.09	7.57333	0.523333	PREDICTED: transcription factor bHLH49 isoform X1 [Elaeis guineensis]	GO:0005634(nucleus)	NA(NA)
TRINITY_DN55529_c0_g1	-	2.98333	0.303333	1.16333	4.24667	3.43667	0.28	-	-	-
TRINITY_DN49498_c1_g2	-	1.92667	0.453333	0.236667	1.6	0.386667	0.473333	ribonuclease H, partial [Trifolium pratense]	-	-
TRINITY_DN50948_c0_g4	-	0.236667	2.04	2.66	0.04	0.156667	0.5	-	-	-
TRINITY_DN36954_c1_g7	-	0.18	0.68	2.01333	2.04333	0.253333	0.483333	-	-	-
TRINITY_DN53747_c0_g3	CSLD2	25.0833	4.03667	3.95	9.57	3.96667	0.703333	PREDICTED: cellulose synthase-like protein D3 [Cucumis sativus]	GO:0000271(polysaccharide biosynthetic process);GO:0000977(RNA polymerase II regulatory region sequence-specific DNA binding);GO:0005768(endosome);GO:0005794(Golgi apparatus);GO:0005802(trans-Golgi network);GO:0005886(plasma membrane);GO:0009409(response to cold);GO:0009832(plant-type cell wall biogenesis);GO:0016757(transferase activity, transferring glycosyl groups);GO:0016759(cellulose synthas…	NA(NA)
TRINITY_DN37286_c0_g4	At4g22030	0.03	0.353333	5.45333	0.00666667	0.863333	0.273333	probable F-box protein At4g22030 [Phoenix dactylifera]	GO:0003674(molecular_function);GO:0008150(biological_process)	-
TRINITY_DN54454_c1_g6	-	21.47	0.893333	1.38333	4.89	1.4	0.723333	uncharacterized protein LOC103701404 [Phoenix dactylifera]	GO:0003674(molecular_function);GO:0005634(nucleus);GO:0008150(biological_process)	-
TRINITY_DN42312_c3_g2	Ccdc53	8.59667	1.05	1.36333	4.59	3.62333	1.85667	PREDICTED: WASH complex subunit CCDC53-like [Musa acuminata subsp. malaccensis]	GO:0003674(molecular_function);GO:0005768(endosome);GO:0008150(biological_process);GO:0015031(protein transport);GO:0071203(WASH complex)	mus04144(Endocytosis)
TRINITY_DN48868_c1_g1	At3g48460	12.8733	0.57	0.266667	22.9833	2.75667	0.51	hypothetical protein BHE74_00027669 [Ensete ventricosum]	GO:0005576(extracellular region);GO:0006631(fatty acid metabolic process);GO:0008126(acetylesterase activity);GO:0016042(lipid catabolic process);GO:0052689(carboxylic ester hydrolase activity)	ini00901(Indole alkaloid biosynthesis)
TRINITY_DN50678_c0_g2	-	1.80667	0.203333	0.536667	2.04333	1.68667	0.423333	-	-	-
TRINITY_DN40072_c0_g1	-	5.30667	1.31667	0.383333	2.33333	0.256667	0.656667	-	-	-
TRINITY_DN37844_c0_g1	IRK	2.58667	1.19333	0.49	3.26333	1.60667	0.18	PREDICTED: probable LRR receptor-like serine/threonine-protein kinase IRK isoform X1 [Elaeis guineensis]	GO:0004672(protein kinase activity);GO:0004674(protein serine/threonine kinase activity);GO:0005515(protein binding);GO:0005524(ATP binding);GO:0005886(plasma membrane);GO:0006468(protein phosphorylation);GO:0007169(transmembrane receptor protein tyrosine kinase signaling pathway);GO:0009506(plasmodesma);GO:0016021(integral component of membrane);GO:0016301(kinase activity);GO:0046777(protein aut…	NA(NA)
TRINITY_DN44594_c1_g2	MAP65-6	52.9933	5.28333	1.51333	22.68	6.72333	0.333333	PREDICTED: 65-kDa microtubule-associated protein 6 [Elaeis guineensis]	GO:0000910(cytokinesis);GO:0005634(nucleus);GO:0005739(mitochondrion);GO:0005874(microtubule);GO:0007020(microtubule nucleation);GO:0008017(microtubule binding);GO:0009524(phragmoplast);GO:0009536(plastid);GO:0009574(preprophase band);GO:0031116(positive regulation of microtubule polymerization)	NA(NA)
TRINITY_DN50830_c1_g1	CDC20-5	5.81	0.616667	0.893333	4.04333	0.626667	0.32	cell division cycle 20.2, cofactor of APC complex [Sorghum bicolor]	GO:0005515(protein binding);GO:0005634(nucleus);GO:0005737(cytoplasm);GO:0005834(heterotrimeric G-protein complex);GO:0007049(cell cycle);GO:0007165(signal transduction);GO:0010997(anaphase-promoting complex binding);GO:0016567(protein ubiquitination);GO:0019900(kinase binding);GO:0051301(cell division);GO:0080008(Cul4-RING E3 ubiquitin ligase complex);GO:0097027(ubiquitin-protein transferase act…	sbi04120(Ubiquitin mediated proteolysis)
TRINITY_DN51010_c0_g3	At5g10020	3.73333	1.87	3.89	2.81667	0.976667	0.726667	PREDICTED: probable inactive receptor kinase At5g10020 [Elaeis guineensis]	GO:0004672(protein kinase activity);GO:0004674(protein serine/threonine kinase activity);GO:0005524(ATP binding);GO:0005829(cytosol);GO:0005886(plasma membrane);GO:0006468(protein phosphorylation);GO:0007169(transmembrane receptor protein tyrosine kinase signaling pathway);GO:0016021(integral component of membrane)	NA(NA)
TRINITY_DN35559_c1_g2	-	3.52	1.13	0.326667	1.81333	0.693333	0.35	-	-	-
TRINITY_DN54036_c4_g1	-	0.0266667	3.75667	1.46333	0	0.723333	0.84	-	-	-
TRINITY_DN34052_c1_g2	-	1.9	0.36	0.05	3.44	4.17	0.436667	PREDICTED: uncharacterized protein LOC105033195 [Elaeis guineensis]	GO:0005576(extracellular region);GO:0016787(hydrolase activity)	-
TRINITY_DN36617_c0_g1	-	36.2633	1.42333	0.683333	33.4367	5.15	0.633333	PREDICTED: uncharacterized protein LOC104611142 [Nelumbo nucifera]	GO:0005576(extracellular region);GO:0008150(biological_process);GO:0016874(ligase activity)	-
TRINITY_DN50337_c0_g2	SCR	0.03	2.10333	2.51667	0	1.98667	0.156667	hypothetical protein AQUCO_00400566v1 [Aquilegia coerulea]	GO:0003700(DNA binding transcription factor activity);GO:0005634(nucleus);GO:0006355(regulation of transcription, DNA-templated);GO:0008356(asymmetric cell division);GO:0009630(gravitropism);GO:0009956(radial pattern formation);GO:0043565(sequence-specific DNA binding);GO:0048366(leaf development);GO:0051457(maintenance of protein location in nucleus);GO:0090610(bundle sheath cell fate specificat…	-
TRINITY_DN32553_c1_g1	RPP8L3	5.48667	1.38333	0.62	23.27	1.88667	1.05333	PREDICTED: LOW QUALITY PROTEIN: putative disease resistance RPP13-like protein 3 [Elaeis guineensis]	GO:0005524(ATP binding);GO:0005886(plasma membrane);GO:0006952(defense response);GO:0043531(ADP binding)	tcc04626(Plant-pathogen interaction)
TRINITY_DN50003_c4_g5	-	1.17333	0	0.0866667	1.89667	0.0266667	0.313333	-	-	-
TRINITY_DN51063_c0_g1	-	3.41667	0.156667	0.226667	7.28	0.606667	0.536667	hypothetical protein CKAN_01263500 [Cinnamomum micranthum f. kanehirae]	GO:0003674(molecular_function);GO:0005575(cellular_component);GO:0008150(biological_process)	mtr00350(Tyrosine metabolism);mtr00360(Phenylalanine metabolism);mtr00380(Tryptophan metabolism);mtr00901(Indole alkaloid biosynthesis);mtr00950(Isoquinoline alkaloid biosynthesis);mtr00965(Betalain biosynthesis)
TRINITY_DN31371_c0_g1	-	2.92	0.646667	0.583333	7.62333	4.23	0.36	-	-	-
TRINITY_DN39821_c0_g1	LRX3	11.3133	0.903333	1.32	35.7433	3.76667	1.34667	Leucine-rich repeat extensin-like protein 4 [Ananas comosus]	GO:0005199(structural constituent of cell wall);GO:0005515(protein binding);GO:0005576(extracellular region);GO:0005618(cell wall);GO:0009505(plant-type cell wall);GO:0009506(plasmodesma);GO:0071555(cell wall organization)	-
TRINITY_DN44861_c1_g2	-	0.09	2.19667	1.26667	0.0466667	0.296667	0.94	-	-	-
TRINITY_DN42014_c1_g2	-	0	3.45	5.74	0	4.30333	1.55333	-	-	-
TRINITY_DN42847_c0_g3	-	2.55333	0.686667	0.34	4.48667	0.853333	0.18	PREDICTED: uncharacterized protein LOC105057695 isoform X2 [Elaeis guineensis]	GO:0004842(ubiquitin-protein transferase activity);GO:0005737(cytoplasm);GO:0005794(Golgi apparatus);GO:0008270(zinc ion binding);GO:0016021(integral component of membrane);GO:0016567(protein ubiquitination)	NA(NA)
TRINITY_DN32762_c0_g1	At1g60420	0.126667	0.996667	0.716667	0.0666667	5.14	0.373333	hypothetical protein GW17_00032336 [Ensete ventricosum]	GO:0005576(extracellular region)	NA(NA)
TRINITY_DN34497_c1_g3	MARD1	48.59	2.56667	1.76	38.15	4.33333	0.313333	PREDICTED: protein MARD1-like [Elaeis guineensis]	GO:0003674(molecular_function);GO:0005634(nucleus)	-
TRINITY_DN52731_c1_g2	-	0.326667	2.16333	1.74	0.0966667	2.41667	1.06667	-	-	-
TRINITY_DN48445_c1_g3	DAAT	24.37	3.56	2.09333	5.71667	3.27667	0.44	D-amino-acid transaminase, chloroplastic-like isoform X1 [Asparagus officinalis]	GO:0003824(catalytic activity);GO:0004084(branched-chain-amino-acid transaminase activity);GO:0008152(metabolic process);GO:0008153(para-aminobenzoic acid biosynthetic process);GO:0008483(transaminase activity);GO:0008696(4-amino-4-deoxychorismate lyase activity);GO:0009507(chloroplast);GO:0009570(chloroplast stroma);GO:0046654(tetrahydrofolate biosynthetic process);GO:0047810(D-alanine:2-oxoglut…	sind00790(Folate biosynthesis)
TRINITY_DN42984_c2_g1	-	0.0733333	3.11	1.82333	0.0366667	0.39	0.456667	-	-	-
TRINITY_DN40333_c1_g1	-	0	0.85	2.34333	0.01	8.58333	0.993333	-	-	-
TRINITY_DN48790_c1_g2	Zmynd15	7.10333	0.82	0.673333	4.16333	1.1	0.573333	PREDICTED: zinc finger MYND domain-containing protein 15 [Elaeis guineensis]	GO:0003674(molecular_function);GO:0005634(nucleus);GO:0008150(biological_process)	-
TRINITY_DN50560_c1_g1	-	2.59	0.903333	0.543333	12.4433	1.23333	1.14	-	-	-
TRINITY_DN38825_c0_g1	-	0	8.09333	2.33667	0	11.0867	1.83	-	-	-
TRINITY_DN46902_c1_g1	-	12.7067	3.57	11.3533	6.13	0.946667	0.906667	uncharacterized protein LOC110110455 [Dendrobium catenatum]	-	-
TRINITY_DN34268_c1_g1	-	10.3733	5.93	3.03333	12.98	8.92	0.373333	-	-	-
TRINITY_DN39746_c4_g3	BAM1	6.96	0.913333	0.43	6.4	1.33333	0.483333	PREDICTED: leucine-rich repeat receptor-like serine/threonine-protein kinase BAM1 [Nelumbo nucifera]	GO:0004672(protein kinase activity);GO:0004674(protein serine/threonine kinase activity);GO:0005515(protein binding);GO:0005524(ATP binding);GO:0005886(plasma membrane);GO:0006468(protein phosphorylation);GO:0007169(transmembrane receptor protein tyrosine kinase signaling pathway);GO:0009934(regulation of meristem structural organization);GO:0010075(regulation of meristem growth);GO:0010480(micro…	NA(NA)
TRINITY_DN32103_c0_g1	STI	1.02333	0.203333	0.173333	2.18	0.403333	0.46	protein STICHEL-like [Phoenix dactylifera]	GO:0003689(DNA clamp loader activity);GO:0005663(DNA replication factor C complex);GO:0006261(DNA-dependent DNA replication)	-
TRINITY_DN51944_c1_g2	SCPL34	50.29	3.65333	2.26333	25.1967	12.52	1.59667	PREDICTED: serine carboxypeptidase-like 34 isoform X1 [Musa acuminata subsp. malaccensis]	GO:0004185(serine-type carboxypeptidase activity);GO:0005773(vacuole);GO:0051603(proteolysis involved in cellular protein catabolic process)	NA(NA)
TRINITY_DN47064_c1_g4	SCL3	1.16667	0.0233333	0.106667	2.47667	0.95	0.633333	scarecrow-like protein 3 [Phoenix dactylifera]	GO:0003700(DNA binding transcription factor activity);GO:0005634(nucleus);GO:0006355(regulation of transcription, DNA-templated);GO:0009739(response to gibberellin);GO:0043565(sequence-specific DNA binding)	han04075(Plant hormone signal transduction)
TRINITY_DN46022_c1_g1	-	5.49	0.393333	0.723333	12.44	1.06	0.27	-	-	-
TRINITY_DN33932_c0_g4	-	2.40333	0.0433333	0.0633333	13.7167	1.18333	0.676667	hypothetical protein B296_00021624 [Ensete ventricosum]	GO:0003674(molecular_function);GO:0008150(biological_process)	-
TRINITY_DN48196_c2_g2	At5g13110	3.08	0.223333	0.123333	7.91667	0.85	0.496667	PREDICTED: glucose-6-phosphate 1-dehydrogenase, chloroplastic isoform X1 [Elaeis guineensis]	GO:0004345(glucose-6-phosphate dehydrogenase activity);GO:0006006(glucose metabolic process);GO:0009051(pentose-phosphate shunt, oxidative branch);GO:0009507(chloroplast);GO:0009570(chloroplast stroma);GO:0050661(NADP binding);GO:0055114(oxidation-reduction process)	egu00030(Pentose phosphate pathway);egu00480(Glutathione metabolism)
TRINITY_DN56438_c1_g1	-	0.0266667	2.07667	1.66	3.21667	1.06667	1.21667	-	-	-
TRINITY_DN56427_c2_g1	-	11.5767	2.42667	3.08667	5.03667	3.14	0.533333	probable LRR receptor-like serine/threonine-protein kinase At1g34110 [Abrus precatorius]	GO:0005886(plasma membrane);GO:0007165(signal transduction)	-
TRINITY_DN43814_c0_g1	-	6.61333	1.09	1.97	12.72	1.90333	0.616667	-	-	-
TRINITY_DN44435_c0_g1	-	5.57667	1.10667	2.26	4.59667	0.273333	0.813333	polyprotein-like, related [Asparagus officinalis]	-	NA(NA)
TRINITY_DN37385_c0_g1	-	0.00666667	0.813333	2.69333	0.03	0.486667	0.396667	uncharacterized protein LOC109830826 [Asparagus officinalis]	-	nto03018(RNA degradation)
TRINITY_DN40494_c0_g4	D6PKL2	3.86333	0.653333	0.56	5.09	1.81	1.12667	PREDICTED: serine/threonine-protein kinase D6PKL1-like [Nelumbo nucifera]	GO:0004674(protein serine/threonine kinase activity);GO:0005634(nucleus);GO:0005737(cytoplasm);GO:0005886(plasma membrane);GO:0035556(intracellular signal transduction)	NA(NA)
TRINITY_DN37276_c1_g8	-	1.68	0.403333	0.4	1.67667	0.206667	0.41	-	-	-
TRINITY_DN47236_c0_g1	LGALDH	3.94667	1.61333	0.826667	4.94	2.39667	0.676667	L-galactose dehydrogenase [Ananas comosus]	GO:0004033(aldo-keto reductase (NADP) activity);GO:0005737(cytoplasm);GO:0005829(cytosol);GO:0006012(galactose metabolic process);GO:0010349(L-galactose dehydrogenase activity);GO:0019853(L-ascorbic acid biosynthetic process);GO:0055114(oxidation-reduction process)	sbi00053(Ascorbate and aldarate metabolism)
TRINITY_DN49974_c0_g1	BAK1	6.96667	0.446667	0.21	9.08667	1.12	0.37	hypothetical protein BHE74_00046845 [Ensete ventricosum]	GO:0004674(protein serine/threonine kinase activity);GO:0005886(plasma membrane)	hbr04016(MAPK signaling pathway - plant);hbr04075(Plant hormone signal transduction);hbr04626(Plant-pathogen interaction)
TRINITY_DN51698_c0_g1	-	0.376667	1.67	3.66333	6.88667	0	0.19	-	-	-
TRINITY_DN35443_c0_g1	-	0.0666667	1.66	1.05	0	1.14	0.66	-	-	-
TRINITY_DN50073_c0_g1	-	0	1.63333	0.963333	0	0.346667	0.456667	-	-	-
TRINITY_DN49589_c1_g1	AAO	5.77	0.82	1.84667	3.09333	2.28667	0.74	PREDICTED: L-ascorbate oxidase [Elaeis guineensis]	GO:0005507(copper ion binding);GO:0016722(oxidoreductase activity, oxidizing metal ions)	egu00053(Ascorbate and aldarate metabolism)
TRINITY_DN38596_c0_g2	TCX5	2.74667	0.55	0.433333	2.37333	0.966667	0.61	protein tesmin/TSO1-like CXC 5 [Phoenix dactylifera]	GO:0003700(DNA binding transcription factor activity);GO:0005634(nucleus);GO:0006355(regulation of transcription, DNA-templated);GO:0007275(multicellular organism development);GO:0046872(metal ion binding)	-
TRINITY_DN49225_c0_g1	-	2.86	0.203333	0.0666667	5.01333	0.653333	0.816667	-	-	-
TRINITY_DN46293_c2_g5	-	21.3733	6.08667	3.29333	8.47667	3.79	1.91667	-	-	-
TRINITY_DN56953_c1_g2	-	2.14	0.926667	0.416667	2.53	0.606667	0.333333	-	-	-
TRINITY_DN53887_c1_g1	-	3.73333	0.01	0.02	1.83333	0.336667	0.236667	-	-	-
TRINITY_DN33632_c1_g2	-	2.79333	0.743333	0.826667	3.82667	1.19667	0.553333	-	-	-
TRINITY_DN43628_c1_g4	-	0.24	1.64333	2.23667	0	0.173333	0.69	-	-	-
TRINITY_DN52924_c0_g5	-	8.78333	2.54667	1.59667	7.44667	1.13333	2.48667	-	-	-
TRINITY_DN38547_c0_g2	-	1.62333	0.363333	0.36	1.57667	0.276667	0.166667	-	-	-
TRINITY_DN37787_c1_g3	-	1.88	0.876667	0.3	1.25	0.13	0.3	-	-	-
TRINITY_DN34651_c1_g10	-	3.37333	0.246667	0.296667	1.4	0.0233333	0.216667	-	-	-
TRINITY_DN44193_c0_g1	-	2.32	0.983333	1.21667	9.53333	2.86667	0.906667	-	-	-
TRINITY_DN47160_c1_g3	-	80.8167	1.29333	3.88333	21.52	0.6	3.60667	hypothetical protein EUGRSUZ_B02646 [Eucalyptus grandis]	-	NA(NA)
TRINITY_DN38581_c0_g3	At5g03795	17.59	0.156667	0.356667	38.4233	5.06667	0.44	putative glycosyltransferase [Cinnamomum micranthum f. kanehirae]	GO:0003824(catalytic activity);GO:0005794(Golgi apparatus);GO:0006486(protein glycosylation);GO:0016020(membrane);GO:0016021(integral component of membrane);GO:0016757(transferase activity, transferring glycosyl groups)	NA(NA)
TRINITY_DN42137_c0_g2	-	1.67333	0.15	0	3.63	0.803333	0.266667	-	-	-
TRINITY_DN43880_c1_g1	-	0.4	1.16667	1.15	0.0166667	0.156667	0.916667	-	-	-
TRINITY_DN41886_c0_g3	-	6.88667	0.636667	0.71	9.09	4.44333	0.853333	hypothetical protein AQUCO_04200059v1 [Aquilegia coerulea]	GO:0005739(mitochondrion);GO:0005886(plasma membrane);GO:0008150(biological_process);GO:0016740(transferase activity)	NA(NA)
TRINITY_DN46520_c1_g4	-	0.38	2.13333	2.47333	0.14	21.37	0.74	uncharacterized protein LOC8283236 [Ricinus communis]	-	-
TRINITY_DN44244_c2_g3	PCMP-H12	2.45333	0.416667	0.59	2.39667	0.68	0.693333	PREDICTED: pentatricopeptide repeat-containing protein At2g29760, chloroplastic [Elaeis guineensis]	GO:0003723(RNA binding);GO:0004519(endonuclease activity);GO:0005515(protein binding);GO:0006397(mRNA processing);GO:0008270(zinc ion binding);GO:0009507(chloroplast);GO:0031425(chloroplast RNA processing);GO:1900865(chloroplast RNA modification)	NA(NA)
TRINITY_DN40776_c1_g2	-	6.40333	5.10333	0.406667	9.31667	0.713333	0.376667	PREDICTED: uncharacterized protein LOC104587823 [Nelumbo nucifera]	-	-
TRINITY_DN50756_c0_g1	-	22.62	2.33333	0.863333	12.9633	4.14667	1.15	uncharacterized protein LOC110110857 [Dendrobium catenatum]	GO:0004674(protein serine/threonine kinase activity);GO:0005634(nucleus);GO:0046777(protein autophosphorylation)	NA(NA)
TRINITY_DN56148_c0_g2	At3g14460	40.5633	1.61333	2.85	33.5733	2.24333	0.946667	Putative disease resistance protein RGA3 [Triticum urartu]	GO:0005524(ATP binding);GO:0005634(nucleus);GO:0006952(defense response);GO:0043531(ADP binding)	NA(NA)
TRINITY_DN51614_c2_g5	MSH5	0.366667	0.0833333	0.196667	5.06667	1.63667	0.806667	DNA mismatch repair protein MSH5 isoform X1 [Asparagus officinalis]	GO:0000710(meiotic mismatch repair);GO:0000795(synaptonemal complex);GO:0003684(damaged DNA binding);GO:0006298(mismatch repair);GO:0030983(mismatched DNA binding);GO:0032300(mismatch repair complex);GO:0051026(chiasma assembly)	NA(NA)
TRINITY_DN39337_c0_g5	At4g26450	2.59667	0.4	0.17	2.50667	0.406667	0.436667	PREDICTED: uncharacterized protein At4g26450 [Elaeis guineensis]	GO:0005634(nucleus)	-
TRINITY_DN49641_c0_g2	RER1	4.85333	1.38667	1.96333	3.80667	2.21667	0.913333	PREDICTED: protein RETICULATA-RELATED 1, chloroplastic-like [Elaeis guineensis]	GO:0003674(molecular_function);GO:0005739(mitochondrion);GO:0007275(multicellular organism development);GO:0009536(plastid);GO:0009706(chloroplast inner membrane);GO:0009941(chloroplast envelope);GO:0016021(integral component of membrane)	NA(NA)
TRINITY_DN42178_c0_g6	-	2.22	0.03	0.18	1.43	0	0.236667	-	-	-
TRINITY_DN43615_c2_g5	-	5.56	0.07	0.263333	7	3.38	0.39	-	-	-
TRINITY_DN34362_c3_g1	-	3.42	0.386667	0.13	4.54333	0.796667	0.353333	-	-	-
TRINITY_DN39752_c0_g1	CXE18	7.47333	1.13667	0.976667	6.11	4.33333	2.00333	hypothetical protein GW17_00041514 [Ensete ventricosum]	GO:0005634(nucleus);GO:0009056(catabolic process);GO:0009860(pollen tube growth);GO:0052689(carboxylic ester hydrolase activity)	NA(NA)
TRINITY_DN46268_c1_g1	-	0.156667	11.02	3.68333	0	1.86	1.03333	-	-	-
TRINITY_DN34318_c0_g6	-	9.38667	0.4	1.50333	3.43	0.183333	0.366667	hypothetical protein AXF42_Ash011002 [Apostasia shenzhenica]	-	-
TRINITY_DN44437_c0_g2	TGD4	5.91667	2.51	2.10333	6.31667	2.00667	0.536667	protein TRIGALACTOSYLDIACYLGLYCEROL 4, chloroplastic [Asparagus officinalis]	GO:0005634(nucleus);GO:0005783(endoplasmic reticulum);GO:0009507(chloroplast);GO:0009536(plastid);GO:0009707(chloroplast outer membrane);GO:0009941(chloroplast envelope);GO:0016020(membrane);GO:0016021(integral component of membrane);GO:0034196(acylglycerol transport);GO:0042803(protein homodimerization activity);GO:0070300(phosphatidic acid binding);GO:1990052(ER to chloroplast lipid transport)	-
TRINITY_DN53502_c3_g2	-	3.33333	3.14	1.41	1.91667	0.396667	1.08667	-	-	-
TRINITY_DN47372_c2_g3	AGO10	3.55667	1.56333	0.553333	7.03333	1.80667	0.483333	protein argonaute 10-like isoform X1 [Durio zibethinus]	GO:0003743(translation initiation factor activity);GO:0005515(protein binding);GO:0005737(cytoplasm);GO:0006351(transcription, DNA-templated);GO:0006355(regulation of transcription, DNA-templated);GO:0006417(regulation of translation);GO:0007275(multicellular organism development);GO:0010586(miRNA metabolic process);GO:0031047(gene silencing by RNA);GO:0035019(somatic stem cell population mainten…	NA(NA)
TRINITY_DN49672_c0_g2	At5g22090	15.8967	0.916667	5.22	16.1967	3.02	1.19667	LOW QUALITY PROTEIN: protein FAF-like, chloroplastic [Phoenix dactylifera]	GO:0003674(molecular_function);GO:0008150(biological_process);GO:0009507(chloroplast)	NA(NA)
TRINITY_DN44708_c0_g2	-	26.24	0.926667	1.3	5.01	1.24333	0.29	PREDICTED: uncharacterized protein LOC104610133 [Nelumbo nucifera]	GO:0003674(molecular_function);GO:0005634(nucleus);GO:0008150(biological_process)	NA(NA)
TRINITY_DN35356_c1_g3	-	2.21667	0.08	0.153333	1.99667	0.466667	0.283333	-	-	-
TRINITY_DN32252_c0_g1	-	18.6667	0.0966667	0.0466667	25.4267	1.55333	1.02333	PREDICTED: uncharacterized protein LOC105032181 [Elaeis guineensis]	GO:0003674(molecular_function);GO:0005575(cellular_component);GO:0008150(biological_process)	-
TRINITY_DN39652_c0_g6	At2g30320	2.19667	0.37	0.303333	3.36333	0.986667	0.586667	PREDICTED: putative tRNA pseudouridine synthase [Elaeis guineensis]	GO:0003723(RNA binding);GO:0005634(nucleus);GO:0009982(pseudouridine synthase activity)	NA(NA)
TRINITY_DN44108_c2_g2	-	1.79667	0.913333	0.163333	1.74667	0.603333	0.446667	-	-	-
TRINITY_DN38127_c0_g2	-	6.19333	0	0	14.2167	2.16667	0.173333	-	-	-
TRINITY_DN54899_c0_g3	-	8.58667	0.33	0.263333	6.7	3.47	0.38	-	-	-
TRINITY_DN51173_c0_g1	-	0.69	2.89	4.18667	5.46333	0.873333	0.946667	-	-	-
TRINITY_DN39241_c0_g1	SBT1.8	7.70333	2.21667	1.60333	0.473333	14.11	0.79	hypothetical protein B296_00025367 [Ensete ventricosum]	GO:0004252(serine-type endopeptidase activity);GO:0005618(cell wall)	NA(NA)
TRINITY_DN48472_c1_g2	PAT07	4.87	1.25	0.426667	2.83667	1.47	0.46	PREDICTED: probable protein S-acyltransferase 7 isoform X1 [Elaeis guineensis]	GO:0005794(Golgi apparatus);GO:0005886(plasma membrane);GO:0016021(integral component of membrane);GO:0019706(protein-cysteine S-palmitoyltransferase activity)	NA(NA)
TRINITY_DN48596_c0_g2	-	4.99	1.24	1.35667	2.84333	5.05	0.45	UPF0481 protein At3g47200 isoform X3 [Setaria italica]	-	-
TRINITY_DN46081_c0_g1	-	20.74	1.40667	1.65667	17.63	1.38333	0.33	PREDICTED: uncharacterized protein LOC105056691 isoform X1 [Elaeis guineensis]	GO:0003674(molecular_function);GO:0009507(chloroplast);GO:0010051(xylem and phloem pattern formation)	-
TRINITY_DN55534_c2_g1	-	0.0266667	2.96333	2.60667	0.0733333	0.41	1.02667	hypothetical protein TSUD_389980 [Trifolium subterraneum]	-	-
TRINITY_DN45230_c0_g4	FLCY	4.03	1.16333	1.33	3.87333	3.08	0.573333	Farnesylcysteine lyase [Apostasia shenzhenica]	GO:0001735(prenylcysteine oxidase activity);GO:0005774(vacuolar membrane);GO:0030327(prenylated protein catabolic process);GO:0030328(prenylcysteine catabolic process)	egu00900(Terpenoid backbone biosynthesis)
TRINITY_DN55478_c0_g1	-	0.166667	1.86333	2.59333	0.1	0.73	0.67	-	-	-
TRINITY_DN33156_c1_g1	-	5.38333	0.63	1.03	11.0133	1.17333	1.13333	-	-	-
TRINITY_DN51594_c0_g3	-	36.1567	13.43	1.32667	8.50667	10.2733	0.173333	-	-	-
TRINITY_DN41649_c0_g3	-	1.72	1.74	0.4	2.74	1.97333	0.68	-	-	-
TRINITY_DN55080_c1_g1	-	3.46333	0.573333	0.636667	2.92667	0.766667	0.366667	-	-	-
TRINITY_DN45846_c2_g3	-	0.0466667	2.54667	1.15	0.0366667	1.21	0.606667	-	-	-
TRINITY_DN53130_c1_g3	-	5.58333	0.876667	0.97	9.4	2.00667	0.776667	O-fucosyltransferase 36-like [Phoenix dactylifera]	GO:0046922(peptide-O-fucosyltransferase activity)	pda00514(Other types of O-glycan biosynthesis)
TRINITY_DN52603_c1_g5	-	9.07333	0.55	0.786667	21.8433	1.06	0.173333	-	-	-
TRINITY_DN56405_c0_g1	Fanci	5.40333	0.966667	0.38	7.64	1.15333	0.393333	Fanconi anemia group I protein [Macleaya cordata]	GO:0007095(mitotic G2 DNA damage checkpoint);GO:0070182(DNA polymerase binding)	NA(NA)
TRINITY_DN37415_c2_g5	BHLH49	14.0467	0.8	0.8	11.1833	1.86667	0.856667	hypothetical protein AQUCO_00200983v1 [Aquilegia coerulea]	GO:0005634(nucleus)	han03010(Ribosome)
TRINITY_DN49770_c0_g3	ZFP4	2.44	0.186667	1.20333	7.29667	2.50667	0.68	zinc finger protein 4-like [Phoenix dactylifera]	GO:0003676(nucleic acid binding);GO:0003700(DNA binding transcription factor activity);GO:0005634(nucleus);GO:0006355(regulation of transcription, DNA-templated);GO:0008270(zinc ion binding);GO:0009738(abscisic acid-activated signaling pathway);GO:0009788(negative regulation of abscisic acid-activated signaling pathway);GO:0019760(glucosinolate metabolic process);GO:0043565(sequence-specific DNA …	-
TRINITY_DN36549_c0_g1	TUBB1	3.19667	0.15	0.286667	3.92	1.44	0.43	unnamed protein product, partial [Vitis vinifera]	GO:0003924(GTPase activity);GO:0005200(structural constituent of cytoskeleton);GO:0005515(protein binding);GO:0005525(GTP binding);GO:0005618(cell wall);GO:0005737(cytoplasm);GO:0005774(vacuolar membrane);GO:0005874(microtubule);GO:0005886(plasma membrane);GO:0007017(microtubule-based process);GO:0009507(chloroplast);GO:0009570(chloroplast stroma);GO:0016020(membrane);GO:0045298(tubulin complex)	ath04145(Phagosome)
TRINITY_DN34421_c0_g5	-	0.1	2.06333	1.10333	0	0.606667	0.44	-	-	-
TRINITY_DN37134_c0_g1	FPP3	17.3333	0.816667	0.966667	14.5333	0.84	0.47	hypothetical protein AQUCO_01400222v1 [Aquilegia coerulea]	GO:0005515(protein binding);GO:0030674(protein binding, bridging);GO:0031410(cytoplasmic vesicle);GO:0060178(regulation of exocyst localization)	-
TRINITY_DN39332_c2_g4	-	3.63333	0.42	1.22667	3.1	0.83	0.266667	-	-	-
TRINITY_DN38461_c0_g1	PEX11-4	16.6967	1.07333	0.876667	27.6667	1.41	0.513333	PREDICTED: peroxisomal membrane protein 11-4 [Elaeis guineensis]	GO:0005778(peroxisomal membrane);GO:0016559(peroxisome fission);GO:0044375(regulation of peroxisome size)	rcu04146(Peroxisome)
TRINITY_DN50986_c1_g9	-	3.71	1.08667	0.603333	22.9467	3.41667	0.566667	Pectinesterase inhibitor domain containing protein [Parasponia andersonii]	GO:0004857(enzyme inhibitor activity)	osa00040(Pentose and glucuronate interconversions)
TRINITY_DN50955_c0_g4	-	0	1.44333	1.84667	0.196667	2.75	0.313333	PREDICTED: uncharacterized protein LOC108990317 [Juglans regia]	GO:0005739(mitochondrion)	mdm00260(Glycine, serine and threonine metabolism);mdm00350(Tyrosine metabolism);mdm00360(Phenylalanine metabolism);mdm00410(beta-Alanine metabolism);mdm00950(Isoquinoline alkaloid biosynthesis);mdm00960(Tropane, piperidine and pyridine alkaloid biosynthesis)
TRINITY_DN56772_c0_g1	SAT5	31.82	2.25333	1.93667	28.1533	2.73	1.06667	hypothetical protein GW17_00009587 [Ensete ventricosum]	GO:0005737(cytoplasm);GO:0005829(cytosol);GO:0006535(cysteine biosynthetic process from serine);GO:0009001(serine O-acetyltransferase activity);GO:0019344(cysteine biosynthetic process)	mus00920(Sulfur metabolism);mus00270(Cysteine and methionine metabolism)
TRINITY_DN37288_c1_g6	-	1.79333	0.36	0.143333	1.47333	0.236667	0.34	uncharacterized protein LOC113305846 [Papaver somniferum]	-	-
TRINITY_DN44821_c0_g2	-	8.44333	1.50333	0.9	3.33333	1.21	0.543333	-	-	-
TRINITY_DN56059_c0_g3	-	1.46333	0.143333	0.11	4.13333	0.816667	1.31667	-	-	-
TRINITY_DN42808_c1_g3	EPFL2	11.4033	0.526667	0.43	3.68333	1.15	0.433333	hypothetical protein GW17_00001556 [Ensete ventricosum]	GO:0010052(guard cell differentiation)	-
TRINITY_DN53103_c0_g1	DRM3	6.19333	2.77333	1.06667	6.56333	1.13333	0.87	probable inactive DNA (cytosine-5)-methyltransferase DRM3 [Phoenix dactylifera]	GO:0003677(DNA binding);GO:0005634(nucleus);GO:0006306(DNA methylation);GO:0008168(methyltransferase activity)	-
TRINITY_DN47414_c3_g7	-	0.02	3.71667	4.61333	0.02	2.78333	0.926667	PREDICTED: serine/threonine-protein phosphatase 7 long form homolog [Erythranthe guttata]	-	-
TRINITY_DN38677_c2_g11	-	0	3.18667	4.73667	0	4.93	0.826667	-	-	-
TRINITY_DN53054_c0_g6	-	2.62333	0.313333	0.276667	2.50333	1.30667	0.613333	uncharacterized protein LOC103706446 [Phoenix dactylifera]	GO:0003674(molecular_function);GO:0005634(nucleus);GO:0008150(biological_process)	-
TRINITY_DN56204_c1_g3	-	2.13667	0.496667	0.776667	2.12667	0.196667	1.26667	-	-	-
TRINITY_DN40519_c1_g2	-	1.71667	0.39	0.09	2.20333	0.166667	0.223333	-	-	-
TRINITY_DN56935_c0_g1	-	3.89667	0.76	0.31	5.40667	0.476667	0.613333	-	-	-
TRINITY_DN47648_c5_g3	-	0.34	1.96667	1.89667	0.15	0.32	1.3	-	-	-
TRINITY_DN40290_c0_g1	NHL12	14.53	2.47333	2.60333	17.8233	4.96	0.656667	NDR1/HIN1-like protein 12 [Ananas comosus]	GO:0006952(defense response);GO:0009506(plasmodesma);GO:0046658(anchored component of plasma membrane)	-
TRINITY_DN50799_c1_g4	-	0.113333	1.95333	1.45333	0.00666667	0.376667	0.486667	uncharacterized protein LOC109827233 isoform X1 [Asparagus officinalis]	-	-
TRINITY_DN49274_c4_g3	-	14.0267	0.47	0.173333	16.13	0.61	0.543333	-	-	-
TRINITY_DN52015_c0_g3	-	6.17	0.806667	1.16333	4.38667	1.62667	0.936667	PREDICTED: pentatricopeptide repeat-containing protein At4g38150-like [Musa acuminata subsp. malaccensis]	GO:0009507(chloroplast);GO:0015391(nucleobase:cation symporter activity)	NA(NA)
TRINITY_DN47560_c0_g2	-	1.94	0.34	0.383333	1.68333	0.903333	0.18	-	-	-
TRINITY_DN32770_c0_g1	-	1.72	0.146667	0.196667	1.91333	0.446667	0.593333	-	-	-
TRINITY_DN46348_c0_g2	TIF3C1	1.75333	1.24333	1.28333	3.61	0.576667	0.626667	Proteasome component (PCI) domain [Macleaya cordata]	GO:0003743(translation initiation factor activity);GO:0005852(eukaryotic translation initiation factor 3 complex);GO:0006413(translational initiation);GO:0031369(translation initiation factor binding)	pda03013(RNA transport)
TRINITY_DN25942_c0_g1	At1g80870	2.85667	0.0733333	0.323333	2.74667	1.62	0.18	PREDICTED: putative receptor-like protein kinase At1g80870 [Nelumbo nucifera]	GO:0004674(protein serine/threonine kinase activity);GO:0005886(plasma membrane)	NA(NA)
TRINITY_DN55285_c1_g1	-	0	3.38667	0.8	0	0.523333	0.296667	-	-	-
TRINITY_DN43017_c0_g1	-	7.35333	0.483333	0.75	5.4	0.906667	0.436667	-	-	-
TRINITY_DN41732_c3_g9	-	0.02	4.12667	1.52	0.0166667	0.883333	0.433333	-	-	-
TRINITY_DN46385_c0_g1	-	5.36	0.82	0.806667	4.61333	1.47	2.66333	-	-	-
TRINITY_DN32900_c3_g1	GATA4	5.01	3.80667	1.04333	15.63	2.60667	0.716667	PREDICTED: GATA transcription factor 2-like [Elaeis guineensis]	GO:0000977(RNA polymerase II regulatory region sequence-specific DNA binding);GO:0001085(RNA polymerase II transcription factor binding);GO:0001228(transcriptional activator activity, RNA polymerase II transcription regulatory region sequence-specific DNA binding);GO:0003682(chromatin binding);GO:0005634(nucleus);GO:0005667(transcription factor complex);GO:0030154(cell differentiation)	NA(NA)
TRINITY_DN36064_c0_g3	-	3.59333	0.23	0.396667	2.37667	0.75	0.666667	PREDICTED: uncharacterized protein LOC105057661 [Elaeis guineensis]	GO:0003674(molecular_function);GO:0008150(biological_process);GO:0009507(chloroplast)	-
TRINITY_DN52867_c0_g2	-	0.01	2.57	5.10333	0.43	2.22333	1.17667	-	-	-
TRINITY_DN46715_c1_g2	-	30.0767	1.23	1.79	26.26	2.05	0.74	PREDICTED: putative disease resistance protein RGA3 [Elaeis guineensis]	-	-
TRINITY_DN56265_c0_g3	-	0.456667	2.49	1.3	0.72	8.62	1.05	-	-	-
TRINITY_DN38071_c1_g10	-	2.85	0.343333	0.356667	1.68667	0.106667	0.36	-	-	-
TRINITY_DN47051_c1_g1	ADIPOR2	7.18	1.56333	0.5	3.23667	1.23667	0.54	heptahelical transmembrane protein ADIPOR2-like [Phoenix dactylifera]	GO:0009725(response to hormone)	NA(NA)
TRINITY_DN54121_c0_g1	CRR4	2.70333	1.31667	0.853333	3.39333	0.9	0.713333	pentatricopeptide repeat-containing protein At2g45350, chloroplastic [Phoenix dactylifera]	GO:0003723(RNA binding);GO:0004519(endonuclease activity);GO:0005739(mitochondrion);GO:0009451(RNA modification);GO:0009507(chloroplast)	NA(NA)
TRINITY_DN57457_c0_g2	-	4.65667	1.63	0.976667	7.57	0.443333	0.66	-	-	-
TRINITY_DN48601_c3_g2	-	2.03	0.18	0.15	1.36333	0.186667	0.273333	-	-	-
TRINITY_DN39889_c0_g5	-	2.71	0.403333	0.176667	1.55333	0.166667	0.246667	-	-	-
TRINITY_DN56580_c1_g4	-	0.03	2.43	2.65667	0.0266667	0.383333	0.82	PREDICTED: uncharacterized protein LOC108203391 [Daucus carota subsp. sativus]	-	-
TRINITY_DN57325_c3_g1	-	5.70667	0.52	0.986667	5.11	0.283333	0.34	-	-	-
TRINITY_DN38528_c0_g1	-	11.3733	1.57667	2.45	1.81333	0.91	0.296667	Transducin/WD40 repeat-like superfamily protein [Theobroma cacao]	-	-
TRINITY_DN49063_c2_g2	CCB2	6.16333	1.50667	1.12	3.69	1.72	0.78	protein COFACTOR ASSEMBLY OF COMPLEX C SUBUNIT B CCB2, chloroplastic isoform X1 [Phoenix dactylifera]	GO:0003674(molecular_function);GO:0009507(chloroplast);GO:0009535(chloroplast thylakoid membrane);GO:0010190(cytochrome b6f complex assembly);GO:0016021(integral component of membrane)	-
TRINITY_DN55456_c1_g5	-	10.9667	0.46	1.35	16.4267	1.39333	0.786667	-	-	-
TRINITY_DN37239_c0_g5	-	23.5067	1.16	2.49	47.9	8.12	0.4	PREDICTED: uncharacterized protein LOC104000846 [Musa acuminata subsp. malaccensis]	-	-
TRINITY_DN37204_c1_g5	-	1.80667	0.2	0.09	3.32333	0.883333	0.356667	-	-	-
TRINITY_DN44402_c3_g1	-	3.08667	0.756667	0.486667	2.36	2.41333	0.42	PREDICTED: myb family transcription factor PHL8 isoform X1 [Elaeis guineensis]	-	-
TRINITY_DN47746_c0_g5	-	3.50333	0.906667	1.10667	1.67333	0.563333	0.463333	-	-	-
TRINITY_DN53057_c4_g1	-	10.4467	1.18667	0.23	21.85	0.743333	0.63	-	-	-
TRINITY_DN35389_c1_g3	-	0.15	1.58667	0.396667	0.0466667	0.33	0.55	uncharacterized protein LOC112096381 [Citrus clementina]	-	pda00511(Other glycan degradation)
TRINITY_DN45928_c1_g2	-	4.97667	0.22	0.29	5.8	0.443333	0.583333	-	-	-
TRINITY_DN33821_c0_g5	-	7.67333	0.563333	0.853333	2.11667	0.326667	0.353333	-	-	-
TRINITY_DN46576_c0_g3	-	7.99333	4.77333	1.14	12.64	4.22333	0.833333	PREDICTED: LOW QUALITY PROTEIN: uncharacterized protein LOC105034422 [Elaeis guineensis]	GO:0003674(molecular_function);GO:0005634(nucleus);GO:0008150(biological_process)	-
TRINITY_DN38509_c1_g1	OFP1	4.94667	0.786667	0.21	3.64333	2.36667	0.233333	transcription repressor OFP1 [Cinnamomum micranthum f. kanehirae]	GO:0003677(DNA binding);GO:0005515(protein binding);GO:0005634(nucleus);GO:0005730(nucleolus);GO:0005856(cytoskeleton);GO:0006281(DNA repair);GO:0006351(transcription, DNA-templated);GO:0045892(negative regulation of transcription, DNA-templated);GO:0051510(regulation of unidimensional cell growth)	-
TRINITY_DN43338_c5_g4	-	2.38333	0.08	0.136667	4.21667	1.37333	0.376667	-	-	-
TRINITY_DN35666_c0_g2	-	0.113333	1.76	1.13	0.04	0.343333	0.523333	-	-	-
TRINITY_DN33920_c1_g3	FAAH	1.21667	2.65	11.0767	7.84	6.62333	0.766667	fatty acid amide hydrolase-like [Ananas comosus]	GO:0004040(amidase activity);GO:0005773(vacuole);GO:0005774(vacuolar membrane);GO:0005783(endoplasmic reticulum);GO:0005789(endoplasmic reticulum membrane);GO:0005794(Golgi apparatus);GO:0005886(plasma membrane);GO:0016021(integral component of membrane);GO:0042742(defense response to bacterium);GO:0047412(N-(long-chain-acyl)ethanolamine deacylase activity);GO:0070291(N-acylethanolamine metabolic…	thj00970(Aminoacyl-tRNA biosynthesis)
TRINITY_DN54635_c0_g3	-	15.32	2.82333	0.85	5.74	2.55	0.653333	-	-	-
TRINITY_DN33875_c2_g1	NPF2.14	9.54	3.33	4.27333	34.3767	10.04	1.2	PREDICTED: protein NRT1/ PTR FAMILY 2.13 [Elaeis guineensis]	GO:0005215(transporter activity);GO:0005886(plasma membrane);GO:0006857(oligopeptide transport);GO:0016020(membrane);GO:0016021(integral component of membrane);GO:0022857(transmembrane transporter activity);GO:0055085(transmembrane transport)	NA(NA)
TRINITY_DN47217_c1_g2	-	0.17	1.73667	2.09	0.106667	0.486667	1.71667	-	-	-
TRINITY_DN33726_c0_g2	ROS1	1.89333	0.483333	0.3	2.96	0.503333	0.393333	LOW QUALITY PROTEIN: uncharacterized protein LOC103710135 [Phoenix dactylifera]	GO:0051747(cytosine C-5 DNA demethylase activity)	-
TRINITY_DN32374_c0_g1	-	104.26	9.28667	12.32	40.9433	14.18	1.32667	PREDICTED: LRR receptor-like serine/threonine-protein kinase FLS2 [Malus domestica]	-	-
TRINITY_DN37586_c1_g1	-	38.63	1.47	1.14	7.96667	0.723333	0.46	uncharacterized protein LOC103711121 [Phoenix dactylifera]	GO:0008839(4-hydroxy-tetrahydrodipicolinate reductase);GO:0009570(chloroplast stroma);GO:0019684(photosynthesis, light reaction);GO:0019877(diaminopimelate biosynthetic process)	mtr04120(Ubiquitin mediated proteolysis)
TRINITY_DN48393_c1_g6	-	1.88	0.383333	0.413333	3.73	0.836667	0.43	-	-	-
TRINITY_DN52243_c0_g3	PDCB5	3.31667	0.866667	0.65	3.17	1.7	0.533333	hypothetical protein B296_00039591 [Ensete ventricosum]	GO:0004553(hydrolase activity, hydrolyzing O-glycosyl compounds);GO:0030247(polysaccharide binding);GO:0046658(anchored component of plasma membrane)	smo00500(Starch and sucrose metabolism)
TRINITY_DN54886_c1_g3	-	0.213333	1.36333	1.85667	1.44	0.79	0.51	-	-	-
TRINITY_DN56630_c4_g12	-	12.8833	0.39	0.36	8.45333	0.496667	0.473333	-	-	-
TRINITY_DN53400_c0_g1	HRQ1	3.27667	0.703333	0.466667	2.09667	1.02667	0.743333	uncharacterized protein LOC103707563 isoform X2 [Phoenix dactylifera]	GO:0004004(ATP-dependent RNA helicase activity);GO:0010501(RNA secondary structure unwinding)	NA(NA)
TRINITY_DN52391_c0_g4	ARF9	0.223333	1.37667	1.41667	0.0533333	0.573333	1.29	hypothetical protein CUMW_186810 [Citrus unshiu]	GO:0003677(DNA binding);GO:0003700(DNA binding transcription factor activity);GO:0005515(protein binding);GO:0005634(nucleus);GO:0006351(transcription, DNA-templated);GO:0006355(regulation of transcription, DNA-templated);GO:0009733(response to auxin);GO:0009734(auxin-activated signaling pathway);GO:0010150(leaf senescence);GO:0042802(identical protein binding);GO:0045892(negative regulation of t…	cit04075(Plant hormone signal transduction)
TRINITY_DN50340_c1_g2	-	36.5	1.33	0.413333	100.76	36.7067	0.71	PREDICTED: basic blue protein-like [Musa acuminata subsp. malaccensis]	GO:0046658(anchored component of plasma membrane)	-
TRINITY_DN50173_c0_g1	-	0.15	4.51667	3.36667	0.1	0.806667	0.6	-	-	-
TRINITY_DN52777_c1_g3	-	6.67	0.94	1.59333	7.68	0.543333	0.6	-	-	-
TRINITY_DN40784_c0_g1	MAP70.2	40.7667	0.916667	0.57	12.4967	3.33667	0.483333	PREDICTED: microtubule-associated protein 70-2 [Beta vulgaris subsp. vulgaris]	GO:0005634(nucleus);GO:0005737(cytoplasm);GO:0005874(microtubule);GO:0007010(cytoskeleton organization);GO:0008017(microtubule binding);GO:0016021(integral component of membrane)	-
TRINITY_DN36133_c0_g1	At1g43650	8.44333	0.0933333	0.246667	5.77667	2.06667	0.356667	PREDICTED: WAT1-related protein At1g43650 [Nelumbo nucifera]	GO:0005886(plasma membrane);GO:0006810(transport);GO:0022857(transmembrane transporter activity)	NA(NA)
TRINITY_DN46120_c6_g2	-	6.20333	1.03333	0.213333	8.3	3.08667	0.786667	PREDICTED: leucine-rich repeat receptor-like kinase protein FLORAL ORGAN NUMBER1 [Eucalyptus grandis]	-	-
TRINITY_DN38224_c1_g1	-	0.01	2.03667	1.41333	0.01	0.873333	1.04333	-	-	-
TRINITY_DN57356_c1_g3	-	10.6033	1.47	1.16333	7.39667	3.64333	0.896667	-	-	-
TRINITY_DN34194_c2_g1	-	4.96	0.59	0.476667	5.38	0	1.92667	-	-	-
TRINITY_DN33568_c0_g1	-	3.65	0.243333	0.493333	5.00333	0.143333	0.266667	-	-	-
TRINITY_DN39329_c1_g1	-	0.413333	1.82667	0.736667	0.0266667	0.373333	0.73	PREDICTED: uncharacterized protein LOC109341399 [Lupinus angustifolius]	-	NA(NA)
TRINITY_DN53777_c1_g2	-	8.81667	0.2	0.283333	6.15	1.1	0.353333	uncharacterized protein LOC103696234 [Phoenix dactylifera]	GO:0003674(molecular_function);GO:0005634(nucleus);GO:0008150(biological_process)	bna00562(Inositol phosphate metabolism);bna04070(Phosphatidylinositol signaling system)
TRINITY_DN39487_c0_g4	JMJ25	2.21667	0.876667	0.346667	3.06333	4.64333	0.82	LOW QUALITY PROTEIN: lysine-specific demethylase JMJ25-like [Phoenix dactylifera]	GO:0003700(DNA binding transcription factor activity);GO:0005634(nucleus);GO:0006355(regulation of transcription, DNA-templated);GO:0043565(sequence-specific DNA binding)	NA(NA)
TRINITY_DN53613_c0_g1	-	105.03	1.16	1.08333	12.4433	0.68	0.84	-	-	-
TRINITY_DN55187_c1_g3	AMC1	2.62667	0.463333	0.333333	1.97	0.12	0.256667	metacaspase-1 [Jatropha curcas]	GO:0004197(cysteine-type endopeptidase activity);GO:0005515(protein binding);GO:0006508(proteolysis);GO:0006952(defense response);GO:0043068(positive regulation of programmed cell death)	-
TRINITY_DN42626_c0_g1	KCS11	8.6	0.483333	0.103333	9.59	1.65	0.416667	3-ketoacyl-CoA synthase 11 [Populus trichocarpa]	GO:0005634(nucleus);GO:0006633(fatty acid biosynthetic process);GO:0009409(response to cold);GO:0009416(response to light stimulus);GO:0016021(integral component of membrane);GO:0102336(3-oxo-arachidoyl-CoA synthase activity);GO:0102337(3-oxo-cerotoyl-CoA synthase activity);GO:0102338(3-oxo-lignoceronyl-CoA synthase activity);GO:0102756(very-long-chain 3-ketoacyl-CoA synthase activity)	csv00062(Fatty acid elongation)
TRINITY_DN56543_c2_g1	-	10.4733	1.31333	2.91667	9.08667	1.42667	0.806667	PREDICTED: thylakoid lumenal 17.4 kDa protein, chloroplastic isoform X2 [Gossypium raimondii]	-	-
TRINITY_DN43511_c0_g1	-	0.82	4.43667	4.32	0	14.75	0.846667	-	-	-
TRINITY_DN48361_c1_g1	-	4.81	0.973333	0.696667	8.86667	1.2	0.5	-	-	-
TRINITY_DN54537_c0_g1	At3g03770	52.2333	5.52	3.23333	12.7033	3.66333	0.583333	probable inactive leucine-rich repeat receptor-like protein kinase At3g03770 [Ananas comosus]	GO:0004672(protein kinase activity);GO:0004674(protein serine/threonine kinase activity);GO:0005524(ATP binding);GO:0005886(plasma membrane);GO:0006468(protein phosphorylation);GO:0007169(transmembrane receptor protein tyrosine kinase signaling pathway);GO:0009506(plasmodesma);GO:0016021(integral component of membrane)	NA(NA)
TRINITY_DN55671_c1_g4	-	1.83667	1.02	0.47	2.34667	0.513333	0.473333	-	-	-
TRINITY_DN42955_c0_g2	-	0.01	0.33	0.806667	0.03	0.903333	0.79	protein ALP1-like [Asparagus officinalis]	-	-
TRINITY_DN39828_c0_g2	-	75.22	0.33	0.166667	68.79	2.38	0.343333	-	-	-
TRINITY_DN33904_c3_g1	-	0.1	1.23	0.923333	0	1.26667	0.276667	-	-	-
TRINITY_DN55306_c1_g4	-	4.53667	1.44333	1.16333	3.46	1.30333	1.31	pentatricopeptide repeat-containing protein At4g11690 [Cicer arietinum]	-	NA(NA)
TRINITY_DN46743_c0_g3	-	0.226667	6.94333	1.42	0.0633333	7.16333	0.963333	-	-	-
TRINITY_DN40855_c0_g3	-	0.126667	0.83	1.14667	0.03	0.233333	1.19	-	-	-
TRINITY_DN46064_c1_g1	DRT100	0.983333	5.14	4.02	12.81	6.81333	0.97	DNA damage-repair/toleration protein DRT100-like [Lactuca sativa]	GO:0005576(extracellular region);GO:0007165(signal transduction)	-
TRINITY_DN46715_c0_g1	DOF3.1	11.9433	2.42333	0.783333	16.4067	1.54	0.503333	dof zinc finger protein DOF5.4-like [Durio zibethinus]	GO:0003677(DNA binding);GO:0003700(DNA binding transcription factor activity);GO:0005634(nucleus);GO:0006351(transcription, DNA-templated);GO:0006355(regulation of transcription, DNA-templated);GO:0044212(transcription regulatory region DNA binding);GO:0046872(metal ion binding)	NA(NA)
TRINITY_DN52249_c1_g6	-	0.11	1.53	0.986667	0.0433333	0.416667	0.503333	-	-	-
TRINITY_DN48496_c1_g2	IQD32	11.13	1.25333	1.07333	2.63333	0.833333	0.343333	PREDICTED: protein IQ-DOMAIN 32 isoform X1 [Musa acuminata subsp. malaccensis]	GO:0005516(calmodulin binding);GO:0005634(nucleus);GO:0005829(cytosol);GO:0005875(microtubule associated complex);GO:0005886(plasma membrane);GO:0009737(response to abscisic acid);GO:0009941(chloroplast envelope)	-
TRINITY_DN52109_c1_g1	-	0	3.38333	3.90333	0	4.62333	0.59	-	-	-
TRINITY_DN46490_c1_g1	-	3.44667	0.913333	1.03	13.08	0.54	0.85	-	-	-
TRINITY_DN42415_c1_g1	HBII	5.90333	37.3733	13.2167	0.483333	16.9267	0.33	PREDICTED: non-symbiotic hemoglobin 2-like [Musa acuminata subsp. malaccensis]	GO:0001666(response to hypoxia);GO:0005344(oxygen carrier activity);GO:0005618(cell wall);GO:0005737(cytoplasm);GO:0005829(cytosol);GO:0005886(plasma membrane);GO:0009506(plasmodesma);GO:0019825(oxygen binding);GO:0020037(heme binding);GO:0046872(metal ion binding)	NA(NA)
TRINITY_DN40151_c0_g5	-	3.33333	1.30667	0.48	2.20333	0.346667	0.343333	-	-	-
TRINITY_DN40400_c0_g1	-	4.22	0.213333	0.353333	2.59	0.63	0.74	-	-	-
TRINITY_DN50126_c0_g1	RPS2	0.00666667	0.303333	0.44	0.01	1.57	0.546667	PREDICTED: disease resistance protein RPS2-like [Oryza brachyantha]	GO:0005515(protein binding);GO:0005524(ATP binding);GO:0005737(cytoplasm);GO:0005886(plasma membrane);GO:0006952(defense response);GO:0007165(signal transduction);GO:0009626(plant-type hypersensitive response);GO:0016045(detection of bacterium);GO:0042742(defense response to bacterium);GO:0043531(ADP binding)	obr04626(Plant-pathogen interaction)
TRINITY_DN57335_c2_g4	YSL12	8.05667	0.433333	0.36	12.15	16.18	2.87	OSJNBb0065J09.17 [Oryza sativa Japonica Group]	GO:0005886(plasma membrane);GO:0006857(oligopeptide transport);GO:0016021(integral component of membrane);GO:0022857(transmembrane transporter activity);GO:0055085(transmembrane transport)	NA(NA)
TRINITY_DN40914_c0_g1	-	7.68	0.466667	0.18	6.09	0.31	0.393333	-	-	-
TRINITY_DN47936_c0_g3	-	0	2.32	1.14333	0.03	0.57	0.74	-	-	-
TRINITY_DN57291_c0_g4	CALS8	4.78333	3.02	1.40667	7.34	1.83	0.636667	putative callose synthase 8 isoform X1 [Ananas comosus]	GO:0000148(1,3-beta-D-glucan synthase complex);GO:0003843(1,3-beta-D-glucan synthase activity);GO:0005886(plasma membrane)	NA(NA)
TRINITY_DN42938_c0_g2	-	1.47	0.283333	0.153333	2.93333	0.493333	0.2	-	-	-
TRINITY_DN42820_c0_g1	-	26.1767	2.01	1.34667	23.4433	5.67	0.643333	PREDICTED: uncharacterized protein LOC105040955 [Elaeis guineensis]	GO:0005634(nucleus);GO:0009507(chloroplast);GO:0010207(photosystem II assembly);GO:0016301(kinase activity);GO:0016310(phosphorylation)	-
TRINITY_DN33986_c3_g5	-	34.4	12.41	5.86	183.977	32.98	0.966667	-	-	-
TRINITY_DN53135_c1_g2	-	1.56	0.176667	0.136667	6.64	0.85	1.05667	uncharacterized protein LOC103715458 [Phoenix dactylifera]	GO:0003674(molecular_function);GO:0008150(biological_process)	bna00562(Inositol phosphate metabolism);bna04070(Phosphatidylinositol signaling system)
TRINITY_DN40266_c1_g4	-	0	1.52333	1.6	0	0.38	1.19333	-	-	-
TRINITY_DN52518_c2_g2	-	6.42667	0.21	0.58	4.81	0.79	0.716667	uncharacterized protein LOC103719104 [Phoenix dactylifera]	GO:0000902(cell morphogenesis)	-
TRINITY_DN37706_c0_g1	PME1	0.676667	11.11	7.74667	5.78	9.70667	0.566667	pectinesterase 3 [Manihot esculenta]	GO:0030599(pectinesterase activity);GO:0046910(pectinesterase inhibitor activity);GO:0071944(cell periphery)	hbr00040(Pentose and glucuronate interconversions)
TRINITY_DN37947_c0_g3	-	0.13	3.37667	1.49333	0	0.273333	0.433333	-	-	-
TRINITY_DN31497_c0_g1	-	2.28667	0.926667	0.0866667	2.85	0.883333	0.616667	-	-	-
TRINITY_DN53601_c0_g2	CLC-B	4.88667	1.72333	0.916667	4.43667	1.90667	0.496667	chloride channel protein CLC-b-like protein isoform X2 [Cinnamomum micranthum f. kanehirae]	GO:0005247(voltage-gated chloride channel activity);GO:0005253(anion channel activity);GO:0005515(protein binding);GO:0005622(intracellular);GO:0005634(nucleus);GO:0006821(chloride transport);GO:0009671(nitrate:proton symporter activity);GO:0009705(plant-type vacuole membrane);GO:0034707(chloride channel complex);GO:0034765(regulation of ion transmembrane transport);GO:1902476(chloride transmembr…	NA(NA)
TRINITY_DN37836_c1_g1	At5g03610	5.86333	1.11	0.926667	10.3533	3.05333	0.53	GDSL esterase/lipase [Zostera marina]	GO:0005576(extracellular region);GO:0016042(lipid catabolic process);GO:0016788(hydrolase activity, acting on ester bonds);GO:0052689(carboxylic ester hydrolase activity)	NA(NA)
TRINITY_DN38226_c1_g3	-	30.1333	0.14	0.0533333	25.45	1.16667	0.203333	Retrovirus-related Pol polyprotein from transposon TNT 1-94, partial [Cajanus cajan]	GO:0005739(mitochondrion)	NA(NA)
TRINITY_DN39511_c0_g1	CDT1A	4.16333	1.34	0.65	3.69667	1.46667	0.636667	PREDICTED: CDT1-like protein a, chloroplastic [Elaeis guineensis]	GO:0000981(RNA polymerase II transcription factor activity, sequence-specific DNA binding);GO:0003677(DNA binding);GO:0005654(nucleoplasm);GO:0005737(cytoplasm)	NA(NA)
TRINITY_DN37999_c0_g1	-	15.25	0.61	0.97	13	1.59	0.533333	hypothetical protein ACMD2_05629 [Ananas comosus]	GO:0005634(nucleus);GO:0008150(biological_process);GO:0008483(transaminase activity)	-
TRINITY_DN46660_c0_g1	SDH	5.45	0.243333	0.313333	3.14667	1.04333	0.24	L-idonate 5-dehydrogenase [Trifolium pratense]	-	sind00040(Pentose and glucuronate interconversions);sind00051(Fructose and mannose metabolism)
TRINITY_DN34840_c1_g5	-	1.83667	0.533333	0.32	2.94667	0.836667	0.456667	PREDICTED: uncharacterized protein LOC105051430 [Elaeis guineensis]	GO:0005634(nucleus);GO:0008150(biological_process)	mdm02010(ABC transporters)
TRINITY_DN50839_c1_g2	-	1.52667	0.476667	0.16	6.27333	1.02333	0.52	uncharacterized protein LOC103711279 [Phoenix dactylifera]	GO:0003674(molecular_function);GO:0005739(mitochondrion);GO:0008150(biological_process)	-
TRINITY_DN46813_c4_g1	-	17.06	0.863333	0.483333	21.93	0.97	0.61	-	-	-
TRINITY_DN48878_c1_g1	At2g23950	8.52	1.40667	1.05667	3.51	1.61333	0.633333	PREDICTED: probable LRR receptor-like serine/threonine-protein kinase At2g23950 [Elaeis guineensis]	GO:0004674(protein serine/threonine kinase activity);GO:0005524(ATP binding);GO:0005886(plasma membrane);GO:0006468(protein phosphorylation);GO:0016021(integral component of membrane);GO:0016301(kinase activity);GO:0016310(phosphorylation)	NA(NA)
TRINITY_DN49622_c0_g12	-	0	0.776667	0.536667	0.00666667	0.883333	0.57	-	-	-
TRINITY_DN42450_c1_g1	IQD1	34.75	1.73333	0.613333	11.5567	2.99	0.383333	PREDICTED: protein IQ-DOMAIN 1-like [Elaeis guineensis]	GO:0005516(calmodulin binding);GO:0005634(nucleus)	csv03015(mRNA surveillance pathway)
TRINITY_DN39994_c3_g4	-	5.73667	0.2	0.0633333	8.39667	1.32667	0.893333	uncharacterized protein LOC103720148 [Phoenix dactylifera]	GO:0003674(molecular_function);GO:0005634(nucleus);GO:0008150(biological_process)	pxb00511(Other glycan degradation)
TRINITY_DN38270_c1_g3	PRORP3	13.1333	4.25	4.83667	10.4567	3.10667	1.19	proteinaceous RNase P 1, chloroplastic/mitochondrial-like protein isoform X1 [Cinnamomum micranthum f. kanehirae]	GO:0001682(tRNA 5'-leader removal);GO:0004526(ribonuclease P activity);GO:0005215(transporter activity);GO:0005634(nucleus);GO:0005739(mitochondrion);GO:0006397(mRNA processing);GO:0016020(membrane);GO:0043144(snoRNA processing)	pda03013(RNA transport)
TRINITY_DN55177_c2_g2	-	1.71667	0.383333	0.44	3.36667	0.376667	0.266667	-	-	-
TRINITY_DN52870_c0_g1	-	0.136667	2.39667	1.38667	0.283333	0.283333	3.43667	-	-	-
TRINITY_DN51352_c1_g5	-	7.82	1.48	0.853333	4.89	1.21333	1.16	-	-	-
TRINITY_DN38674_c1_g2	RDM1	4.02	0.426667	0.29	4.01333	1.85333	0.323333	protein RDM1 isoform X3 [Phoenix dactylifera]	GO:0000419(DNA-directed RNA polymerase V complex);GO:0003677(DNA binding);GO:0005515(protein binding);GO:0005634(nucleus);GO:0005654(nucleoplasm);GO:0006306(DNA methylation);GO:0043621(protein self-association);GO:0044030(regulation of DNA methylation);GO:0070918(production of small RNA involved in gene silencing by RNA)	-
TRINITY_DN32558_c0_g1	-	0.893333	0.223333	0.13	1.83	0.24	0.716667	-	-	-
TRINITY_DN52537_c1_g1	At3g47200	1.99333	0.0966667	0.16	2.22333	0.86	0.62	UPF0481 protein At3g47200-like [Ananas comosus]	GO:0003674(molecular_function);GO:0005886(plasma membrane);GO:0008150(biological_process);GO:0016021(integral component of membrane)	-
TRINITY_DN55007_c1_g4	TULP3	4.15667	1.36	0.763333	8.35	2.43333	0.753333	tubby-like F-box protein 3 [Cinnamomum micranthum f. kanehirae]	GO:0005929(cilium);GO:0035091(phosphatidylinositol binding);GO:0061512(protein localization to cilium)	NA(NA)
TRINITY_DN56013_c0_g2	-	3.94667	1.37667	0.623333	6.72667	1.98667	0.583333	nucleoporin nup211 [Asparagus officinalis]	GO:0005737(cytoplasm);GO:0005773(vacuole)	NA(NA)
TRINITY_DN57359_c5_g1	-	27.9367	2.12333	2.04333	53.45	2.39667	0.653333	uncharacterized protein LOC110115884 [Dendrobium catenatum]	-	NA(NA)
TRINITY_DN48281_c0_g3	-	7.85333	2.54333	1.11	7.65	5.07333	1.11	unknown [Picea sitchensis]	GO:0003674(molecular_function);GO:0005575(cellular_component);GO:0008150(biological_process)	-
TRINITY_DN43337_c1_g2	CYP71A25	9.93667	0.0733333	0.403333	13.26	6.30333	1.68667	cytochrome P450 71A1-like protein [Cinnamomum micranthum f. kanehirae]	GO:0016020(membrane);GO:0016709(oxidoreductase activity, acting on paired donors, with incorporation or reduction of molecular oxygen, NAD(P)H as one donor, and incorporation of one atom of oxygen);GO:0044550(secondary metabolite biosynthetic process)	NA(NA)
TRINITY_DN45679_c0_g1	-	5.71	0.126667	0.343333	6.05667	0.546667	0.59	-	-	-
TRINITY_DN48299_c0_g5	-	1.38667	0.273333	0.193333	1.92	0.58	0.366667	-	-	-
TRINITY_DN40497_c0_g9	-	0.516667	0.24	0.113333	1.74333	0.113333	0.656667	PREDICTED: uncharacterized protein LOC107765613 [Nicotiana tabacum]	-	-
TRINITY_DN39046_c0_g3	-	17.2733	0.496667	1.04	6.33	1.54	0.826667	E3 ubiquitin-protein ligase SIRP1-like [Abrus precatorius]	GO:0000209(protein polyubiquitination);GO:0043161(proteasome-mediated ubiquitin-dependent protein catabolic process);GO:0061630(ubiquitin protein ligase activity)	NA(NA)
TRINITY_DN41436_c2_g2	-	15.7333	0.373333	0.3	5.06	2.93	0.74	-	-	-
TRINITY_DN46989_c0_g1	-	4.02333	0.633333	0.713333	5.08333	3.39	0.783333	uncharacterized protein LOC103707268 [Phoenix dactylifera]	GO:0003674(molecular_function);GO:0005575(cellular_component);GO:0008150(biological_process)	-
TRINITY_DN44617_c3_g3	PRFB3	10.6933	2.2	9.05	16.64	3.63	2.51667	peptide chain release factor PrfB3, chloroplastic [Phoenix dactylifera]	GO:0016149(translation release factor activity, codon specific);GO:0043022(ribosome binding)	NA(NA)
TRINITY_DN39803_c1_g2	-	6.84667	1.19667	2.74667	6.93667	3.42	1.72667	hypothetical protein B296_00008578 [Ensete ventricosum]	GO:0003743(translation initiation factor activity);GO:0005634(nucleus);GO:0005673(transcription factor TFIIE complex);GO:0006413(translational initiation)	pda03022(Basal transcription factors)
TRINITY_DN52993_c0_g2	-	0.01	0.54	0.876667	0	0.116667	1.22667	-	-	-
TRINITY_DN44862_c1_g1	IDM1	1.86333	0.77	0.473333	1.51333	0.526667	0.313333	increased DNA methylation 1-like [Phoenix dactylifera]	GO:0003677(DNA binding);GO:0004402(histone acetyltransferase activity);GO:0005634(nucleus);GO:0006355(regulation of transcription, DNA-templated);GO:0009506(plasmodesma);GO:0010385(double-stranded methylated DNA binding);GO:0042393(histone binding);GO:0043971(histone H3-K18 acetylation);GO:0043972(histone H3-K23 acetylation);GO:0044030(regulation of DNA methylation);GO:0044154(histone H3-K14 acet…	ghi00071(Fatty acid degradation);ghi00592(alpha-Linolenic acid metabolism);ghi01040(Biosynthesis of unsaturated fatty acids);ghi04146(Peroxisome)
TRINITY_DN47085_c1_g1	SBT1.6	13.2567	3.85667	2.74	0.813333	22.13	0.843333	hypothetical protein B296_00025367 [Ensete ventricosum]	GO:0004252(serine-type endopeptidase activity);GO:0005618(cell wall)	NA(NA)
TRINITY_DN35134_c0_g4	-	0.0466667	0.413333	0.723333	0	0.513333	1.30333	-	-	-
TRINITY_DN36673_c0_g1	NRPD2	4.06333	0.596667	0.53	3.94333	0.873333	0.603333	DNA-directed RNA polymerases IV and V subunit 2 [Phoenix dactylifera]	GO:0001054(RNA polymerase I activity);GO:0005736(DNA-directed RNA polymerase I complex)	NA(NA)
TRINITY_DN51165_c0_g1	PRORP1	12.5567	2.82	4.70333	10.68	2.40667	1.16333	proteinaceous RNase P 1, chloroplastic/mitochondrial-like isoform X2 [Phoenix dactylifera]	GO:0001682(tRNA 5'-leader removal);GO:0004526(ribonuclease P activity);GO:0005739(mitochondrion);GO:0008033(tRNA processing);GO:0009507(chloroplast);GO:0046872(metal ion binding)	pda03013(RNA transport)
TRINITY_DN52040_c1_g1	DCL3B	4.77333	0.666667	0.996667	4.17333	2.84667	1.18	PREDICTED: endoribonuclease Dicer homolog 3b-like isoform X2 [Elaeis guineensis]	GO:0003723(RNA binding);GO:0004525(ribonuclease III activity);GO:0005634(nucleus);GO:0005737(cytoplasm);GO:0016442(RISC complex);GO:0030422(production of siRNA involved in RNA interference)	NA(NA)
TRINITY_DN33958_c1_g1	ATL13	6.24667	2.43	0.783333	14.8167	2.68667	0.506667	PREDICTED: RING-H2 finger protein ATL13 [Elaeis guineensis]	GO:0043161(proteasome-mediated ubiquitin-dependent protein catabolic process);GO:0061630(ubiquitin protein ligase activity)	NA(NA)
TRINITY_DN42162_c0_g1	At1g06890	16.69	1.10333	2.91667	17.6267	3.91667	0.886667	PREDICTED: uncharacterized membrane protein At1g06890 isoform X1 [Elaeis guineensis]	GO:0005464(UDP-xylose transmembrane transporter activity);GO:0005783(endoplasmic reticulum);GO:0005794(Golgi apparatus);GO:0005886(plasma membrane);GO:0015790(UDP-xylose transmembrane transport);GO:0016020(membrane)	NA(NA)
TRINITY_DN37743_c0_g3	-	6.62	1.85	1.42333	10.2667	2.69	2.25667	-	-	-
TRINITY_DN48297_c0_g4	HOX21	8.2	0.363333	0.676667	12.9733	1.86667	0.483333	Homeobox-leucine zipper protein like [Actinidia chinensis var. chinensis]	GO:0003677(DNA binding);GO:0003700(DNA binding transcription factor activity);GO:0005634(nucleus);GO:0006351(transcription, DNA-templated);GO:0006355(regulation of transcription, DNA-templated);GO:0009744(response to sucrose);GO:0009965(leaf morphogenesis);GO:0043565(sequence-specific DNA binding);GO:0048826(cotyledon morphogenesis);GO:0080022(primary root development)	NA(NA)
TRINITY_DN41266_c1_g6	-	24.1233	0.64	1.82667	11.4167	2.59	0.466667	-	-	-
TRINITY_DN43206_c0_g2	PCO2	7.71	2.57667	1.09	8.37667	3.81333	0.983333	PREDICTED: plant cysteine oxidase 2-like isoform X2 [Musa acuminata subsp. malaccensis]	GO:0009061(anaerobic respiration);GO:0018171(peptidyl-cysteine oxidation);GO:0070483(detection of hypoxia)	mus00430(Taurine and hypotaurine metabolism)
TRINITY_DN45414_c0_g3	-	1.47667	0.443333	0.726667	2.06	0.35	0.706667	-	-	-
TRINITY_DN38277_c0_g2	-	9.53	3.45333	2.29667	3.58	3.22333	0.46	-	-	-
TRINITY_DN43532_c0_g2	-	1.23333	0.07	0.336667	3.92333	2.12	0.69	hypothetical protein AQUCO_00900274v1 [Aquilegia coerulea]	GO:0070042(rRNA (uridine-N3-)-methyltransferase activity);GO:0070475(rRNA base methylation)	NA(NA)
TRINITY_DN47546_c0_g4	-	3.47	1.17	0.713333	4.11	1.41333	0.696667	-	-	-
TRINITY_DN30998_c1_g1	-	3.04333	2.76667	0.556667	3.66333	1.58	0.97	-	-	-
TRINITY_DN35668_c0_g1	-	3.46	0.843333	1.07667	2.18667	0.646667	0.57	putative reverse transcriptase domain-containing protein [Helianthus annuus]	-	NA(NA)
TRINITY_DN32077_c0_g1	-	7.22	2.18667	0.926667	16.4733	5.29	0.606667	PREDICTED: uncharacterized protein LOC105038064 [Elaeis guineensis]	GO:0003674(molecular_function);GO:0005634(nucleus);GO:0008150(biological_process)	-
TRINITY_DN48394_c3_g3	-	3.40333	0.3	0.5	1.65667	0.393333	0.29	-	-	-
TRINITY_DN47920_c0_g1	-	14.6633	0.0733333	0.28	12.18	0.61	0.386667	PREDICTED: uncharacterized protein LOC104606398 [Nelumbo nucifera]	GO:0003674(molecular_function);GO:0005634(nucleus);GO:0008150(biological_process)	-
TRINITY_DN35102_c1_g3	-	0.68	0.156667	0.25	1.81	1.36	0.583333	-	-	-
TRINITY_DN39500_c1_g2	Rv2859c	2.07333	17.7567	12.32	0.156667	10.0667	0.503333	PREDICTED: putative glutamine amidotransferase PB2B2.05 [Nelumbo nucifera]	GO:0005829(cytosol);GO:0016787(hydrolase activity)	-
TRINITY_DN40131_c0_g2	IQD1	8.02	1.72333	0.763333	10.6	2.25333	0.983333	protein IQ-DOMAIN 1-like [Asparagus officinalis]	GO:0005516(calmodulin binding);GO:0005634(nucleus);GO:0005635(nuclear envelope);GO:0005886(plasma membrane);GO:0008150(biological_process);GO:0016020(membrane)	-
TRINITY_DN54985_c0_g2	-	2.37667	1.53	0.503333	2.93667	0.326667	0.256667	-	-	-
TRINITY_DN41053_c0_g1	-	59.6133	0.686667	10.3533	34.4433	27.21	1.02333	PREDICTED: protein TPX2 isoform X1 [Elaeis guineensis]	GO:0005634(nucleus);GO:0005819(spindle);GO:0005874(microtubule);GO:0032147(activation of protein kinase activity);GO:0060236(regulation of mitotic spindle organization)	-
TRINITY_DN34838_c0_g5	EXL2	0.0866667	11.0367	16.3033	0.0533333	25.3733	0.483333	Phosphate-induced protein 1 [Macleaya cordata]	GO:0003674(molecular_function);GO:0005615(extracellular space);GO:0005618(cell wall);GO:0005794(Golgi apparatus);GO:0005829(cytosol);GO:0008150(biological_process);GO:0009505(plant-type cell wall);GO:0009506(plasmodesma);GO:0009507(chloroplast);GO:0048046(apoplast)	-
TRINITY_DN47402_c1_g1	BURP3	7.24667	0.756667	4.91	240.887	48.62	0.996667	BURP domain-containing protein 3 [Phoenix dactylifera]	GO:0005576(extracellular region);GO:0005768(endosome);GO:0005794(Golgi apparatus);GO:0005802(trans-Golgi network);GO:0006950(response to stress);GO:0009269(response to desiccation);GO:0009651(response to salt stress);GO:0009737(response to abscisic acid);GO:0045735(nutrient reservoir activity)	-
TRINITY_DN33126_c0_g1	UREF	4.51	1.56667	0.52	4.13333	1.64667	1.07	Urease accessory protein UreF [Macleaya cordata]	GO:0006807(nitrogen compound metabolic process);GO:0043085(positive regulation of catalytic activity)	NA(NA)
TRINITY_DN44381_c1_g1	-	0.0233333	4.20667	1.44	0.356667	3.81	0.663333	PREDICTED: uncharacterized protein LOC103985019 [Musa acuminata subsp. malaccensis]	GO:0005575(cellular_component)	-
TRINITY_DN46163_c0_g2	-	2.54667	0.0766667	0.383333	4.99	0.246667	0.406667	-	-	-
TRINITY_DN49821_c1_g1	NAT2	9.25667	0.863333	0.916667	4.31667	2.26333	0.536667	nucleobase-ascorbate transporter 2-like [Ananas comosus]	GO:0016020(membrane);GO:0016021(integral component of membrane);GO:0022857(transmembrane transporter activity);GO:0055085(transmembrane transport)	NA(NA)
TRINITY_DN33881_c0_g3	-	42.07	2.62	2.24333	36.44	4.62333	1.20667	-	-	-
TRINITY_DN49090_c2_g1	-	3.48	2.01667	0.39	4.32	2.61	0.26	-	-	-
TRINITY_DN40980_c0_g2	-	4.49333	0.663333	0.243333	2.41333	0.526667	0.6	hypothetical protein CKAN_02333600 [Cinnamomum micranthum f. kanehirae]	GO:0003674(molecular_function);GO:0005576(extracellular region);GO:0008150(biological_process)	-
TRINITY_DN56013_c0_g1	At1g78180	27.2267	1.5	0.546667	45.2133	6.13	1.21667	probable mitochondrial adenine nucleotide transporter BTL3 [Phoenix dactylifera]	GO:0003735(structural constituent of ribosome);GO:0006412(translation)	NA(NA)
TRINITY_DN50707_c0_g3	-	0.0266667	3.98667	4.63	0.0133333	1.4	0.78	-	-	-
TRINITY_DN39899_c0_g7	-	0.15	1.13333	0.87	0.07	1.79	0.446667	-	-	-
TRINITY_DN51252_c2_g4	-	0.0166667	1.52333	1.11333	0.0133333	2.13667	3.4	-	-	-
TRINITY_DN49961_c1_g1	At1g17230	2.66667	1.08667	0.746667	4.64667	1.01	0.986667	PREDICTED: leucine-rich repeat receptor-like serine/threonine-protein kinase At1g17230 [Musa acuminata subsp. malaccensis]	GO:0004672(protein kinase activity);GO:0004674(protein serine/threonine kinase activity);GO:0005524(ATP binding);GO:0005576(extracellular region);GO:0005886(plasma membrane);GO:0006468(protein phosphorylation);GO:0016021(integral component of membrane)	NA(NA)
TRINITY_DN46732_c0_g2	-	6.57333	0.69	0.326667	16.0233	3.16667	0.593333	PREDICTED: probably inactive leucine-rich repeat receptor-like protein kinase At2g25790 [Elaeis guineensis]	GO:0005515(protein binding);GO:0005886(plasma membrane);GO:0007165(signal transduction)	-
TRINITY_DN39790_c0_g2	PTL	3.93667	0.46	0.06	4.09333	2.33667	0.71	PREDICTED: trihelix transcription factor PTL-like [Musa acuminata subsp. malaccensis]	GO:0003677(DNA binding);GO:0003700(DNA binding transcription factor activity);GO:0005634(nucleus);GO:0006351(transcription, DNA-templated);GO:0006355(regulation of transcription, DNA-templated);GO:0009909(regulation of flower development);GO:0010200(response to chitin);GO:0042803(protein homodimerization activity);GO:0046621(negative regulation of organ growth);GO:0048441(petal development);GO:00…	-
TRINITY_DN49494_c0_g1	SCRM	13.8333	3.45667	2.81667	14.1867	5.18333	0.99	transcription factor ICE1 [Amborella trichopoda]	GO:0005634(nucleus)	-
TRINITY_DN45116_c0_g1	KPNB1	2.29667	0.543333	0.52	2.38	1.35667	1.39667	PREDICTED: importin subunit beta-1-like [Elaeis guineensis]	GO:0005737(cytoplasm);GO:0006607(NLS-bearing protein import into nucleus);GO:0006610(ribosomal protein import into nucleus);GO:0008139(nuclear localization sequence binding);GO:0031965(nuclear membrane);GO:0034399(nuclear periphery)	egu03013(RNA transport)
TRINITY_DN39619_c1_g6	PIN4	2.37667	0.29	0.16	8.83333	1.12333	0.546667	auxin efflux carrier component 4-like [Vigna unguiculata]	GO:0005783(endoplasmic reticulum);GO:0005886(plasma membrane);GO:0009926(auxin polar transport);GO:0010252(auxin homeostasis);GO:0010329(auxin efflux transmembrane transporter activity)	NA(NA)
TRINITY_DN57463_c2_g2	-	44.4767	2.12	1.75	39.08	2.97	3.38	PREDICTED: putative disease resistance protein RGA1 isoform X1 [Musa acuminata subsp. malaccensis]	-	-
TRINITY_DN36823_c1_g1	-	15.8133	0.443333	0.946667	41.3	2.36	0.46	-	-	-
TRINITY_DN44512_c1_g10	ZHD1	10.2267	0.236667	0.31	3.1	0.286667	0.97	zinc-finger homeodomain protein 8-like [Phoenix dactylifera]	GO:0003677(DNA binding);GO:0003700(DNA binding transcription factor activity);GO:0005515(protein binding);GO:0005634(nucleus);GO:0006351(transcription, DNA-templated);GO:0006355(regulation of transcription, DNA-templated);GO:0042803(protein homodimerization activity);GO:0046872(metal ion binding);GO:0048574(long-day photoperiodism, flowering)	NA(NA)
TRINITY_DN35278_c0_g1	-	8.95333	0.716667	1.67667	5.52667	1.15333	0.586667	-	-	-
TRINITY_DN53485_c0_g2	-	0.12	1.05	3.74333	3.25	3.39333	0.493333	-	-	-
TRINITY_DN33961_c1_g1	-	3.26	0.23	0.49	2.27	0.313333	0.55	-	-	-
TRINITY_DN34986_c2_g3	-	0	1.00333	1.54667	0.00666667	0.67	0.486667	-	-	-
TRINITY_DN52617_c2_g1	-	7.74667	0.863333	2.13667	8.85333	3.49333	0.72	-	-	-
TRINITY_DN51641_c0_g3	-	1.92	0.226667	0.25	4.54333	0.6	0.84	-	-	-
TRINITY_DN35911_c0_g1	-	1.01	0.17	0.166667	2.24333	0.263333	0.513333	uncharacterized protein LOC113463597 [Phoenix dactylifera]	-	NA(NA)
TRINITY_DN35104_c3_g2	-	5.38	0.06	0.76	14.4767	1.82	2.3	-	-	-
TRINITY_DN47250_c0_g2	At1g30570	3.66667	0.493333	0.796667	5.76333	1.48	1.00667	putative receptor-like protein kinase [Ananas comosus]	GO:0004672(protein kinase activity);GO:0004674(protein serine/threonine kinase activity);GO:0005524(ATP binding);GO:0005886(plasma membrane);GO:0006468(protein phosphorylation);GO:0009741(response to brassinosteroid);GO:0009826(unidimensional cell growth);GO:0016021(integral component of membrane);GO:0016301(kinase activity)	NA(NA)
TRINITY_DN47779_c0_g1	-	3.20333	3.17667	0.593333	4.19333	1.43	0.27	-	-	-
TRINITY_DN40949_c0_g6	-	12.9467	2.77667	5.45	11.0167	0.163333	0.22	-	-	-
TRINITY_DN52060_c1_g2	-	26.6567	2.68333	1.57667	19.8167	6.24333	0.723333	epoxide hydrolase 3-like [Aegilops tauschii subsp. tauschii]	GO:0016787(hydrolase activity)	-
TRINITY_DN47541_c0_g2	RAD51D	7.37	1.31667	1.34667	4.08667	4.69667	2.04	DNA repair protein RAD51-like 4 [Vitis vinifera]	GO:0000150(recombinase activity);GO:0000400(four-way junction DNA binding);GO:0000707(meiotic DNA recombinase assembly);GO:0003690(double-stranded DNA binding);GO:0003697(single-stranded DNA binding);GO:0004520(endodeoxyribonuclease activity);GO:0005657(replication fork);GO:0006312(mitotic recombination);GO:0007131(reciprocal meiotic recombination);GO:0008094(DNA-dependent ATPase activity);GO:001…	vvi03440(Homologous recombination)
TRINITY_DN48499_c0_g1	-	0.0566667	2.86333	3.23333	0.0333333	0.363333	0.57	PREDICTED: uncharacterized protein LOC109006434 [Juglans regia]	-	-
TRINITY_DN43684_c1_g2	-	25.64	1.09667	0.603333	12.93	1.05333	0.58	hypothetical protein CKAN_00700900 [Cinnamomum micranthum f. kanehirae]	GO:0003674(molecular_function);GO:0005768(endosome);GO:0005794(Golgi apparatus);GO:0005802(trans-Golgi network);GO:0008150(biological_process);GO:0016021(integral component of membrane)	-
TRINITY_DN46896_c1_g2	-	0	1.25	1.14333	0	0.6	0.593333	-	-	-
TRINITY_DN42153_c2_g1	-	3.19	0.523333	1.20667	2.86333	0.44	0.5	-	-	-
TRINITY_DN39931_c0_g1	-	14.2867	0.713333	1.10667	3.05	0.646667	0.603333	-	-	-
TRINITY_DN56845_c1_g1	-	7.77333	1.06667	0.07	3.19	1.77333	0.223333	hypothetical protein GW17_00040178 [Ensete ventricosum]	-	-
TRINITY_DN44863_c0_g4	-	0.423333	7.87333	2.18667	0.21	7.99	0.513333	-	-	-
TRINITY_DN36679_c1_g3	-	0.0966667	4.45333	3.31333	0	4.81667	0.31	-	-	-
TRINITY_DN40653_c0_g2	BAP2	0	3.59	7.08667	0.01	60.4867	1.49	PREDICTED: BON1-associated protein 2-like [Pyrus x bretschneideri]	GO:0003674(molecular_function);GO:0006952(defense response);GO:0016020(membrane)	-
TRINITY_DN39565_c3_g3	At2g24580	19.66	0.33	0.133333	5.10333	0.466667	0.72	PREDICTED: probable sarcosine oxidase [Elaeis guineensis]	GO:0005737(cytoplasm);GO:0008115(sarcosine oxidase activity);GO:0046653(tetrahydrofolate metabolic process);GO:0055114(oxidation-reduction process)	pda00260(Glycine, serine and threonine metabolism);pda00310(Lysine degradation);pda04146(Peroxisome)
TRINITY_DN55125_c1_g2	-	0.0333333	2.68667	1.30667	0.01	0.423333	0.543333	hypothetical protein GOBAR_AA36262 [Gossypium barbadense]	GO:0016021(integral component of membrane);GO:0042626(ATPase activity, coupled to transmembrane movement of substances);GO:0055085(transmembrane transport)	thj00040(Pentose and glucuronate interconversions);thj00052(Galactose metabolism);thj00053(Ascorbate and aldarate metabolism);thj00520(Amino sugar and nucleotide sugar metabolism)
TRINITY_DN57407_c1_g1	At3g47200	28.3967	4.41667	0.95	21.0467	5.43333	1.62333	hypothetical protein AQUCO_02200189v1 [Aquilegia coerulea]	GO:0003674(molecular_function);GO:0005886(plasma membrane);GO:0008150(biological_process);GO:0016021(integral component of membrane)	-
TRINITY_DN39614_c2_g1	-	4.19	0.606667	0.19	7.65333	0.443333	0.36	-	-	-
TRINITY_DN52464_c0_g3	-	0.00666667	1.76333	2.70667	0.00666667	0.483333	0.733333	-	-	-
TRINITY_DN34713_c0_g1	-	3.59333	0.356667	0.903333	8.36333	0.896667	1.04333	PREDICTED: dynein light chain 1, cytoplasmic isoform X2 [Cucumis sativus]	GO:0003777(microtubule motor activity);GO:0005737(cytoplasm);GO:0005875(microtubule associated complex);GO:0007017(microtubule-based process);GO:0030286(dynein complex);GO:0060271(cilium assembly)	NA(NA)
TRINITY_DN55972_c1_g1	At5g15810	2.57	0.753333	1	2.83	1.39333	1.02667	hypothetical protein DVH24_028453 [Malus domestica]	GO:0002940(tRNA N2-guanine methylation);GO:0004809(tRNA (guanine-N2-)-methyltransferase activity);GO:0005634(nucleus);GO:0005739(mitochondrion)	NA(NA)
TRINITY_DN52379_c0_g1	BURP3	137.133	7.69667	0.95	21.2167	38.94	0.433333	BURP domain-containing protein 3 [Brachypodium distachyon]	GO:0000326(protein storage vacuole);GO:0048316(seed development)	-
TRINITY_DN49450_c1_g1	-	0.07	1.14333	1.86	0.04	1.30333	1.49333	-	-	-
TRINITY_DN56642_c1_g1	-	24.3833	10.1967	8.44	11.5933	6.48	1.54667	PREDICTED: probable leucine-rich repeat receptor-like protein kinase At2g33170 [Elaeis guineensis]	-	sly04626(Plant-pathogen interaction)
TRINITY_DN48872_c3_g1	-	0.146667	1.1	0.74	0.1	1.01	1.56667	-	-	-
TRINITY_DN49484_c0_g1	-	7.21667	0.34	1.17333	18.1767	2.56	0.623333	-	-	-
TRINITY_DN47838_c3_g2	-	0	1.46	1.67667	0.01	0.356667	1.16	-	-	-
TRINITY_DN46496_c0_g1	PIRL4	1.2	0.38	0.14	2.42	0.176667	0.32	plant intracellular Ras-group-related LRR protein 4 isoform X1 [Phoenix dactylifera]	GO:0005634(nucleus);GO:0005886(plasma membrane);GO:0007165(signal transduction)	-
TRINITY_DN42140_c1_g5	PTP1	0.14	1.04667	1.49333	0.1	0.656667	1.16333	uncharacterized protein A4U43_C09F7020 [Asparagus officinalis]	GO:0004725(protein tyrosine phosphatase activity);GO:0005515(protein binding);GO:0005622(intracellular);GO:0005634(nucleus);GO:0005737(cytoplasm);GO:0005829(cytosol);GO:0005886(plasma membrane);GO:0006952(defense response);GO:0031348(negative regulation of defense response);GO:0033550(MAP kinase tyrosine phosphatase activity);GO:0035556(intracellular signal transduction)	NA(NA)
TRINITY_DN53567_c0_g4	-	3.05333	0.356667	0.5	6.09333	1.19667	0.446667	-	-	-
TRINITY_DN45744_c0_g2	-	0.0633333	2.42333	1.60333	0.04	0.216667	0.936667	-	-	-
TRINITY_DN54987_c2_g1	-	0.00666667	9.07333	12.9567	0.0933333	3.80333	1.25333	-	-	-
TRINITY_DN53180_c1_g4	-	5.8	0.636667	0.07	5.94667	0.213333	0.73	-	-	-
TRINITY_DN54326_c0_g2	-	0.0866667	2.18333	1.52333	0.00666667	0.803333	0.89	-	-	-
TRINITY_DN41612_c0_g3	-	0.06	0.843333	1.5	0	0.663333	1.20333	-	-	-
TRINITY_DN48332_c0_g3	CYP71A1	16.43	3.16	2.79333	6.33	0.806667	0.553333	cytochrome P450 71A1-like [Phoenix dactylifera]	GO:0016020(membrane);GO:0016709(oxidoreductase activity, acting on paired donors, with incorporation or reduction of molecular oxygen, NAD(P)H as one donor, and incorporation of one atom of oxygen);GO:0044550(secondary metabolite biosynthetic process)	NA(NA)
TRINITY_DN54082_c0_g1	ISA2	5.96333	0.46	0.493333	9.04	1.34667	2.86667	PREDICTED: isoamylase 2, chloroplastic [Elaeis guineensis]	GO:0004556(alpha-amylase activity);GO:0005975(carbohydrate metabolic process);GO:0005977(glycogen metabolic process);GO:0009507(chloroplast);GO:0010021(amylopectin biosynthetic process);GO:0019156(isoamylase activity);GO:0019252(starch biosynthetic process)	egu00500(Starch and sucrose metabolism)
TRINITY_DN44474_c0_g3	BHLH155	1.21667	0.473333	0.36	2.2	1.15	0.603333	PREDICTED: uncharacterized protein LOC105043446 isoform X2 [Elaeis guineensis]	GO:0004674(protein serine/threonine kinase activity);GO:0005829(cytosol);GO:0006468(protein phosphorylation);GO:0035556(intracellular signal transduction)	NA(NA)
TRINITY_DN57342_c1_g4	-	13.34	0.58	0.183333	13.0767	0.556667	0.226667	-	-	-
TRINITY_DN42341_c0_g1	BHLH62	42.3467	0.676667	0.69	99.85	6.03	0.813333	PREDICTED: transcription factor bHLH78-like [Elaeis guineensis]	GO:0005634(nucleus)	NA(NA)
TRINITY_DN49482_c1_g3	SAT1	32.1367	1.70333	1.54667	28.7967	3.22333	0.433333	unnamed protein product, partial [Vitis vinifera]	GO:0005737(cytoplasm);GO:0005829(cytosol);GO:0006535(cysteine biosynthetic process from serine);GO:0009001(serine O-acetyltransferase activity);GO:0019344(cysteine biosynthetic process)	pmum00920(Sulfur metabolism);pmum00270(Cysteine and methionine metabolism)
TRINITY_DN32789_c2_g1	At4g06744	4.87667	0.446667	0.0733333	2.94333	0.88	0.626667	PREDICTED: uncharacterized protein At4g06744-like [Musa acuminata subsp. malaccensis]	GO:0005576(extracellular region)	-
TRINITY_DN36859_c2_g2	ALDH3A1	5.68667	0.64	0.263333	3.34	2.74	0.68	PREDICTED: aldehyde dehydrogenase family 3 member F1-like [Nicotiana attenuata]	GO:0004028(3-chloroallyl aldehyde dehydrogenase activity);GO:0004029(aldehyde dehydrogenase (NAD) activity)	nsy00010(Glycolysis / Gluconeogenesis);nsy00053(Ascorbate and aldarate metabolism);nsy00620(Pyruvate metabolism);nsy00071(Fatty acid degradation);nsy00561(Glycerolipid metabolism);nsy00280(Valine, leucine and isoleucine degradation);nsy00310(Lysine degradation);nsy00330(Arginine and proline metabolism);nsy00340(Histidine metabolism);nsy00380(Tryptophan metabolism);nsy00410(beta-Alanine metabolism…
TRINITY_DN50867_c2_g4	-	61.6	0.25	0.436667	22.89	0.196667	0.23	-	-	-
TRINITY_DN40654_c1_g1	-	2.50667	0.16	0.233333	1.77333	1.21667	0.516667	-	-	-
TRINITY_DN42943_c0_g9	-	0.05	1.28333	2.55	0.07	0.65	0.893333	-	-	-
TRINITY_DN45698_c0_g6	-	3.46333	1.21333	0.206667	2.68	0.86	0.79	hypothetical protein JCGZ_02627 [Jatropha curcas]	GO:0008176(tRNA (guanine-N7-)-methyltransferase activity);GO:0036265(RNA (guanine-N7)-methylation);GO:0043527(tRNA methyltransferase complex)	NA(NA)
TRINITY_DN52218_c0_g2	-	7.63333	0.803333	0.813333	3.46	0.6	1.51333	hypothetical protein TRIUR3_12600 [Triticum urartu]	GO:0005737(cytoplasm);GO:0030001(metal ion transport);GO:0046914(transition metal ion binding);GO:0046916(cellular transition metal ion homeostasis)	-
TRINITY_DN52178_c0_g4	-	23.9933	2.76667	1.85	12.5867	5.46667	0.873333	uncharacterized protein LOC110766159 [Prunus avium]	GO:0003674(molecular_function);GO:0005575(cellular_component);GO:0008150(biological_process)	mtr00350(Tyrosine metabolism);mtr00360(Phenylalanine metabolism);mtr00380(Tryptophan metabolism);mtr00901(Indole alkaloid biosynthesis);mtr00950(Isoquinoline alkaloid biosynthesis);mtr00965(Betalain biosynthesis)
TRINITY_DN47681_c0_g2	TOR1L2	5.91667	1.52667	0.97	7.61667	0.766667	0.47	PREDICTED: microtubule-associated protein TORTIFOLIA1 [Nelumbo nucifera]	GO:0005737(cytoplasm);GO:0008017(microtubule binding)	zma04146(Peroxisome)
TRINITY_DN34319_c3_g3	-	4.00333	0.966667	0.953333	4.29667	1.04	0.583333	nitrate regulatory gene2 protein-like [Phoenix dactylifera]	GO:0005634(nucleus)	-
TRINITY_DN43346_c3_g1	-	0.02	2.46333	2.57333	0	1.36333	2.24	-	-	-
TRINITY_DN36848_c1_g2	-	0.0266667	1.95667	0.726667	0.0166667	0.696667	0.643333	-	-	-
TRINITY_DN55093_c0_g2	NET1D	4.71667	1.15333	0.453333	4.36667	1.04	0.56	protein NETWORKED 1D-like isoform X2 [Phoenix dactylifera]	GO:0005886(plasma membrane);GO:0051015(actin filament binding)	NA(NA)
TRINITY_DN33206_c1_g4	ESK1	39.5633	11.23	3.13667	30.39	4.44667	0.85	protein ESKIMO 1 isoform X1 [Jatropha curcas]	GO:0005794(Golgi apparatus);GO:0016413(O-acetyltransferase activity);GO:0071554(cell wall organization or biogenesis)	-
TRINITY_DN54124_c0_g2	CESA8	131.97	11.4967	9.28	81.6033	6.94667	0.45	PREDICTED: probable cellulose synthase A catalytic subunit 8 [UDP-forming] isoform X1 [Musa acuminata subsp. malaccensis]	GO:0000977(RNA polymerase II regulatory region sequence-specific DNA binding);GO:0005515(protein binding);GO:0005768(endosome);GO:0005794(Golgi apparatus);GO:0005802(trans-Golgi network);GO:0005886(plasma membrane);GO:0006952(defense response);GO:0009506(plasmodesma);GO:0009809(lignin biosynthetic process);GO:0009833(plant-type primary cell wall biogenesis);GO:0009834(plant-type secondary cell wa…	NA(NA)
TRINITY_DN37031_c0_g2	PCMP-E5	3.25333	0.6	0.616667	2.40333	0.346667	1.08667	putative pentatricopeptide repeat-containing protein At1g77010, mitochondrial [Phoenix dactylifera]	GO:0005739(mitochondrion);GO:0008150(biological_process)	NA(NA)
TRINITY_DN48816_c1_g1	-	3.23667	0.73	0.836667	4.23333	1.89	1.32667	-	-	-
TRINITY_DN41112_c0_g1	JAL19	17.0867	0.773333	0.683333	13.0533	1.34667	0.816667	jacalin-related lectin 3-like [Phoenix dactylifera]	GO:0009699(phenylpropanoid biosynthetic process);GO:0042349(guiding stereospecific synthesis activity)	bdi04120(Ubiquitin mediated proteolysis)
TRINITY_DN51640_c0_g1	-	0.04	2.1	1.84333	0.06	0.25	0.576667	-	-	-
TRINITY_DN56053_c0_g1	MIP2	3.17	2.05333	0.476667	2.39333	0.866667	1.81	MAG2-interacting protein 2 [Phoenix dactylifera]	GO:0000149(SNARE binding);GO:0000956(nuclear-transcribed mRNA catabolic process);GO:0005783(endoplasmic reticulum);GO:0006890(retrograde vesicle-mediated transport, Golgi to ER);GO:0016020(membrane);GO:0070939(Dsl1/NZR complex);GO:2000623(negative regulation of nuclear-transcribed mRNA catabolic process, nonsense-mediated decay)	NA(NA)
TRINITY_DN44832_c0_g6	-	2.52667	0.146667	0.156667	2.12	0.233333	0.74	Protein MICRORCHIDIA 4 [Vitis vinifera]	GO:0003964(RNA-directed DNA polymerase activity)	NA(NA)
TRINITY_DN40022_c2_g1	-	7.47333	0.403333	0.656667	5.6	1.85667	0.906667	PREDICTED: uncharacterized protein LOC105059159 isoform X1 [Elaeis guineensis]	-	csat03013(RNA transport)
TRINITY_DN36664_c1_g3	GATL3	12.6067	0.0133333	0.19	6.74667	0.646667	0.36	PREDICTED: probable galacturonosyltransferase-like 3 [Elaeis guineensis]	GO:0000271(polysaccharide biosynthetic process);GO:0005794(Golgi apparatus);GO:0016757(transferase activity, transferring glycosyl groups)	NA(NA)
TRINITY_DN32913_c1_g5	-	11.6733	1.66333	0.833333	10.2333	2.35333	0.54	-	-	-
TRINITY_DN50815_c2_g1	PAT22	15.5433	4.15333	2.32667	24.3767	3.91667	0.913333	probable protein S-acyltransferase 22 [Phoenix dactylifera]	GO:0005794(Golgi apparatus);GO:0005886(plasma membrane);GO:0016021(integral component of membrane);GO:0019706(protein-cysteine S-palmitoyltransferase activity);GO:0030659(cytoplasmic vesicle membrane)	NA(NA)
TRINITY_DN47390_c2_g1	At3g22670	1.44	0.34	1	3.73667	1.92333	1.90333	PREDICTED: pentatricopeptide repeat-containing protein At3g22670, mitochondrial isoform X1 [Elaeis guineensis]	GO:0005739(mitochondrion);GO:0008150(biological_process)	-
TRINITY_DN35173_c0_g5	-	2.23667	1.96333	0.583333	4.31333	1.08	0.89	-	-	-
TRINITY_DN47943_c1_g1	-	1.84	0.243333	0.336667	1.77333	0.73	0.386667	-	-	-
TRINITY_DN48925_c0_g1	-	13.96	0.526667	0.22	7.74333	1.99667	0.25	hypothetical protein GW17_00038236 [Ensete ventricosum]	GO:0003674(molecular_function);GO:0005634(nucleus);GO:0008150(biological_process)	-
TRINITY_DN42843_c0_g1	-	8.99	0.183333	0.5	6.87333	1.55	0.37	uncharacterized protein LOC109750797 [Aegilops tauschii subsp. tauschii]	-	-
TRINITY_DN44911_c0_g1	-	20.6567	0.15	0.546667	7.02333	0.51	0.446667	-	-	-
TRINITY_DN37779_c1_g1	-	0.15	1.28	1.76667	0.0266667	1.25667	1.24667	-	-	-
TRINITY_DN43678_c2_g3	AtMg00810	33.8333	0.123333	0.483333	75.0967	0.56	0.673333	Retrovirus-related Pol polyprotein from transposon TNT 1-94 [Apostasia shenzhenica]	GO:0003676(nucleic acid binding);GO:0005634(nucleus);GO:0008150(biological_process)	NA(NA)
TRINITY_DN52799_c1_g4	-	0.0633333	0.873333	0.763333	0.0433333	0.63	1.61333	-	-	-
TRINITY_DN50084_c1_g6	-	1.30333	0.0266667	0.0233333	1.75667	0.07	0.236667	-	-	-
TRINITY_DN32273_c0_g4	PBL8	10.8967	1.59667	1.52	16.9133	2.29	0.983333	serine-threonine kinase STK11 [Cocos nucifera]	GO:0004675(transmembrane receptor protein serine/threonine kinase activity);GO:0005524(ATP binding);GO:0005886(plasma membrane);GO:0006952(defense response);GO:0016301(kinase activity)	NA(NA)
TRINITY_DN38717_c2_g2	TTL1	0.553333	7.52333	1.15	0.226667	11.0033	0.453333	PREDICTED: inactive TPR repeat-containing thioredoxin TTL3-like [Elaeis guineensis]	GO:0008150(biological_process)	NA(NA)
TRINITY_DN55301_c3_g1	Os01g0928800	70.6433	14.3233	8.11	118.963	13.3067	2.8	hypothetical protein CUMW_288960 [Citrus unshiu]	GO:0004758(serine C-palmitoyltransferase activity);GO:0005515(protein binding);GO:0005773(vacuole);GO:0005783(endoplasmic reticulum);GO:0005789(endoplasmic reticulum membrane);GO:0009507(chloroplast);GO:0009555(pollen development);GO:0009640(photomorphogenesis);GO:0016020(membrane);GO:0016021(integral component of membrane);GO:0030148(sphingolipid biosynthetic process);GO:0030170(pyridoxal phosph…	dct00600(Sphingolipid metabolism)
TRINITY_DN54018_c1_g4	-	0	2.92333	3.78667	0	1.20333	1.41333	-	-	-
TRINITY_DN55938_c1_g1	-	1.71	0.1	0.323333	3.97667	0.403333	0.41	-	-	-
TRINITY_DN39641_c0_g1	FUT1	5.60333	1.39333	1.04667	4.8	0.966667	0.746667	PREDICTED: galactoside 2-alpha-L-fucosyltransferase [Raphanus sativus]	GO:0005515(protein binding);GO:0005794(Golgi apparatus);GO:0008107(galactoside 2-alpha-L-fucosyltransferase activity);GO:0008417(fucosyltransferase activity);GO:0009832(plant-type cell wall biogenesis);GO:0009969(xyloglucan biosynthetic process);GO:0016021(integral component of membrane);GO:0016757(transferase activity, transferring glycosyl groups);GO:0032580(Golgi cisterna membrane);GO:0042546(…	NA(NA)
TRINITY_DN46684_c0_g4	GXM1	7.24667	0.766667	2.78	6.07667	1.68667	0.66	PREDICTED: glucuronoxylan 4-O-methyltransferase 3-like [Ipomoea nil]	GO:0005576(extracellular region);GO:0008168(methyltransferase activity);GO:0016021(integral component of membrane);GO:0032259(methylation);GO:0045492(xylan biosynthetic process)	NA(NA)
TRINITY_DN44768_c0_g3	-	20.8533	5.98	2.83667	10.2667	12.6033	2.26667	hypothetical protein BAE44_0007119, partial [Dichanthelium oligosanthes]	-	-
TRINITY_DN52376_c0_g2	At4g19070	25.0967	3.49667	3.36	44.27	4.99333	1.45667	cadmium-induced protein AS8 [Phoenix dactylifera]	GO:0003674(molecular_function);GO:0005739(mitochondrion);GO:0008150(biological_process);GO:0016021(integral component of membrane)	-
TRINITY_DN42240_c0_g1	-	0	1.36	0.693333	0	1.22333	0.626667	-	-	-
TRINITY_DN36006_c3_g2	-	3.52	0.37	0.313333	3.43667	0.466667	1.06333	-	-	-
TRINITY_DN43742_c0_g3	-	28.4967	4.50667	2.01667	5.87667	9.42	1.01333	glycosyl hydrolases family 31 protein [Cocos nucifera]	-	pda00052(Galactose metabolism);pda00500(Starch and sucrose metabolism)
TRINITY_DN41919_c2_g4	-	0.19	1.60667	4.88	0.03	4.18667	1.95333	-	-	-
TRINITY_DN52095_c2_g3	-	14.85	1.42667	1.19333	4.41	0.563333	0.836667	-	-	-
TRINITY_DN37021_c1_g3	-	0.0233333	1.55667	1.51333	0.04	1.20333	1.21333	-	-	-
TRINITY_DN42357_c1_g1	-	3.30667	0.306667	0.5	4.79667	0.72	0.816667	protein of unknown function DUF632 protein [Actinidia chinensis var. chinensis]	GO:0005634(nucleus)	-
TRINITY_DN52946_c0_g3	-	0.953333	0	0.113333	1.62	0.286667	0.313333	-	-	-
TRINITY_DN45060_c0_g2	SNRNP48	4.99	1.01333	0.666667	6.67	1.54333	0.613333	U11/U12 small nuclear ribonucleoprotein 48 kDa protein [Dendrobium catenatum]	-	NA(NA)
TRINITY_DN46236_c0_g3	-	10.27	0.873333	0.88	25.09	3.16667	0.666667	-	-	-
TRINITY_DN50659_c1_g5	-	9.09333	1.05667	0.556667	4.33333	4.68333	1.13333	PREDICTED: putative disease resistance protein RGA3 [Nelumbo nucifera]	-	mtr03040(Spliceosome)
TRINITY_DN37070_c0_g1	At3g28580	0	2.44	0	0	1.88	1.23667	PREDICTED: AAA-ATPase ASD, mitochondrial-like [Elaeis guineensis]	GO:0000304(response to singlet oxygen);GO:0005524(ATP binding);GO:0005783(endoplasmic reticulum);GO:0005886(plasma membrane);GO:0009737(response to abscisic acid);GO:0016021(integral component of membrane);GO:0016787(hydrolase activity);GO:0016887(ATPase activity)	NA(NA)
TRINITY_DN47292_c0_g3	-	3.69	1.08667	0.663333	4.54	1.76667	1.15667	hypothetical protein GW17_00036314 [Ensete ventricosum]	GO:0005634(nucleus);GO:0005737(cytoplasm);GO:0008408(3'-5' exonuclease activity)	NA(NA)
TRINITY_DN48465_c1_g2	-	4.87667	0.55	0.22	2.91333	2.33667	0.45	Serine/threonine-protein phosphatase 7 long form-like [Vitis vinifera]	-	-
TRINITY_DN54499_c0_g2	-	20.3333	1.24667	2.25333	54.98	3.78667	1.04667	-	-	-
TRINITY_DN46938_c0_g3	-	0.02	0.886667	1.50333	0.04	1.94333	0.7	-	-	-
TRINITY_DN57406_c0_g3	-	23.74	2.04667	1.51333	10.2233	1.72	0.243333	-	-	-
TRINITY_DN48712_c0_g4	GAM1	3.76	0.673333	0.81	2.93333	1.09	0.706667	PREDICTED: transcription factor GAMYB isoform X1 [Nelumbo nucifera]	GO:0000981(RNA polymerase II transcription factor activity, sequence-specific DNA binding);GO:0001135(transcription factor activity, RNA polymerase II transcription factor recruiting);GO:0003677(DNA binding);GO:0003700(DNA binding transcription factor activity);GO:0005634(nucleus);GO:0006351(transcription, DNA-templated);GO:0006355(regulation of transcription, DNA-templated);GO:0006357(regulation…	NA(NA)
TRINITY_DN54313_c0_g2	FAR1	3.52333	0.77	0.746667	4.04333	1.13333	0.883333	protein FAR1-RELATED SEQUENCE 5-like protein [Cinnamomum micranthum f. kanehirae]	GO:0005515(protein binding);GO:0005634(nucleus);GO:0006355(regulation of transcription, DNA-templated);GO:0008270(zinc ion binding);GO:0009506(plasmodesma);GO:0009585(red, far-red light phototransduction);GO:0009639(response to red or far red light)	NA(NA)
TRINITY_DN43472_c0_g2	MAG2L	7.43667	1.25667	0.993333	5.77	1.57667	1.06	RINT1-like protein MAG2L [Phoenix dactylifera]	GO:0003674(molecular_function);GO:0005783(endoplasmic reticulum);GO:0005789(endoplasmic reticulum membrane);GO:0009507(chloroplast);GO:0015031(protein transport);GO:0030134(COPII-coated ER to Golgi transport vesicle);GO:0030142(COPI-coated Golgi to ER transport vesicle);GO:0048193(Golgi vesicle transport)	NA(NA)
TRINITY_DN47856_c1_g2	MTP8	9.33667	0.78	0.42	4.69	0.996667	0.973333	PREDICTED: uncharacterized protein LOC105039137 [Elaeis guineensis]	GO:0005385(zinc ion transmembrane transporter activity);GO:0005794(Golgi apparatus);GO:0010043(response to zinc ion);GO:0016020(membrane);GO:0061088(regulation of sequestering of zinc ion)	NA(NA)
TRINITY_DN47493_c0_g1	RAD51C	5.43667	1.86667	1.67667	4.43333	1.39667	0.88	PREDICTED: DNA repair protein RAD51 homolog 3 isoform X1 [Elaeis guineensis]	GO:0000150(recombinase activity);GO:0000400(four-way junction DNA binding);GO:0000730(DNA recombinase assembly);GO:0000794(condensed nuclear chromosome);GO:0003690(double-stranded DNA binding);GO:0003697(single-stranded DNA binding);GO:0004520(endodeoxyribonuclease activity);GO:0005654(nucleoplasm);GO:0006312(mitotic recombination);GO:0007131(reciprocal meiotic recombination);GO:0008094(DNA-depen…	egu03440(Homologous recombination)
[truncated: 7,146 more rows]
