# Supplementary material for: Comparative Physiological and Transcriptome Analyses of Tolerant and Susceptible Cultivars Reveal the Molecular Mechanism of Cold Tolerance in Anthurium andraeanum
Source: Int J Mol Sci. 2023 Dec 23;25(1):250. doi: 10.3390/ijms25010250 (PMC10779044; doi:10.3390/ijms25010250)
Supplement: Supplementary file 1 [file ijms-25-00250-s001.zip › Table S6 The enriched GO terms for the four key modules.xlsx]

## Sheet: turquoise
GO_ID	GO_Term	GO_Category	IDs	S	TS	B	TB	Rich.Factor	P.value	Sig.Sign.P	Q.value	Sig.Sign.Q
GO:0005634	nucleus	Cellular Component	TRINITY_DN41323_c0_g2|SRO3, TRINITY_DN39752_c0_g2|GID1C, TRINITY_DN54605_c1_g1|FBL3, TRINITY_DN48320_c0_g1|MYB3R-1, TRINITY_DN55391_c1_g3|KRP5, TRINITY_DN44431_c0_g3|ZAT5, TRINITY_DN57350_c2_g1|CIGR1, TRINITY_DN44560_c2_g2|CPK4, TRINITY_DN50376_c0_g1|EFM, TRINITY_DN49914_c0_g1|MYB3R-1, TRINITY_DN56071_c0_g2|RPP13L4, TRINITY_DN44595_c1_g1|SF3B4, TRINITY_DN55031_c0_g1|AFP3, TRINITY_DN55568_c0_g1|CX…	437	1511	2337	24695	0.187	3.09497e-111	****	4.41961e-108	****
GO:0005886	plasma membrane	Cellular Component	TRINITY_DN34541_c0_g1|At1g61370, TRINITY_DN38931_c0_g2|1MMP, TRINITY_DN51796_c0_g1|Os02g0224100, TRINITY_DN46435_c1_g2|-, TRINITY_DN52915_c1_g3|CRK12, TRINITY_DN54349_c1_g1|ALA1, TRINITY_DN57049_c1_g1|At1g11330, TRINITY_DN52172_c0_g4|ALA1, TRINITY_DN48933_c1_g3|IKU2, TRINITY_DN42090_c2_g6|ccmE, TRINITY_DN57009_c0_g1|B120, TRINITY_DN44560_c2_g2|CPK4, TRINITY_DN56071_c0_g2|RPP13L4, TRINITY_DN35677_…	271	1511	1463	24695	0.1852	1.00045e-64	****	7.14325e-62	****
GO:0005737	cytoplasm	Cellular Component	TRINITY_DN39752_c0_g2|GID1C, TRINITY_DN34432_c3_g1|SMAX1, TRINITY_DN55391_c1_g3|KRP5, TRINITY_DN54565_c0_g1|-, TRINITY_DN47654_c0_g2|-, TRINITY_DN56980_c2_g1|MAP2B, TRINITY_DN47596_c0_g2|RNF144A, TRINITY_DN44560_c2_g2|CPK4, TRINITY_DN51509_c0_g1|TPPG, TRINITY_DN35142_c2_g2|CPK20, TRINITY_DN57374_c1_g1|AGO2, TRINITY_DN57040_c3_g3|TPS9, TRINITY_DN54565_c0_g4|-, TRINITY_DN36345_c0_g2|CXE12, TRINITY_…	233	1511	1315	24695	0.1772	1.30552e-51	****	6.21427e-49	****
GO:0016021	integral component of membrane	Cellular Component	TRINITY_DN55801_c0_g1|CLT2, TRINITY_DN55125_c1_g2|-, TRINITY_DN42090_c2_g6|ccmE, TRINITY_DN56918_c0_g3|CLT2, TRINITY_DN33719_c0_g3|FAD7, TRINITY_DN56783_c1_g1|ABCC3, TRINITY_DN49539_c1_g2|-, TRINITY_DN46571_c1_g2|CLT3, TRINITY_DN49516_c1_g2|LECRK71, TRINITY_DN44561_c1_g3|-, TRINITY_DN50367_c0_g3|MYOB2, TRINITY_DN52904_c0_g1|-, TRINITY_DN57032_c0_g1|ABCB21, TRINITY_DN40192_c0_g3|ABCB11, TRINITY_DN…	221	1511	1301	24695	0.1699	1.03303e-45	****	3.68793e-43	****
GO:0003674	molecular_function	Molecular Function	TRINITY_DN46435_c1_g2|-, TRINITY_DN41205_c1_g1|-, TRINITY_DN44646_c1_g3|SAUR50, TRINITY_DN49539_c1_g2|-, TRINITY_DN40233_c3_g2|-, TRINITY_DN47077_c1_g4|yuxL, TRINITY_DN56796_c1_g1|UBICEP52-7, TRINITY_DN51770_c1_g2|-, TRINITY_DN51757_c0_g1|-, TRINITY_DN52236_c0_g3|CYPRO4, TRINITY_DN42646_c0_g4|CRRSP38, TRINITY_DN43310_c0_g2|-, TRINITY_DN44120_c0_g2|At5g65660, TRINITY_DN53443_c1_g3|At2g02240, TRINI…	163	1511	898	24695	0.1815	4.01055e-37	****	1.14541e-34	****
GO:0006351	transcription, DNA-templated	Biological Process	TRINITY_DN48320_c0_g1|MYB3R-1, TRINITY_DN34432_c3_g1|SMAX1, TRINITY_DN50376_c0_g1|EFM, TRINITY_DN49914_c0_g1|MYB3R-1, TRINITY_DN57374_c1_g1|AGO2, TRINITY_DN49302_c0_g2|SPL6, TRINITY_DN39063_c0_g1|MYB44, TRINITY_DN40703_c0_g1|DOF4.6, TRINITY_DN44815_c1_g1|CPRF2, TRINITY_DN35796_c1_g1|HAT22, TRINITY_DN57327_c0_g1|CPRF2, TRINITY_DN37138_c2_g6|MYC2, TRINITY_DN49335_c3_g1|HSP70, TRINITY_DN33949_c0_g1|…	115	1511	512	24695	0.2246	4.51797e-35	****	9.23723e-33	****
GO:0006355	regulation of transcription, DNA-templated	Biological Process	TRINITY_DN48320_c0_g1|MYB3R-1, TRINITY_DN34432_c3_g1|SMAX1, TRINITY_DN57350_c2_g1|CIGR1, TRINITY_DN50376_c0_g1|EFM, TRINITY_DN49914_c0_g1|MYB3R-1, TRINITY_DN44156_c1_g1|-, TRINITY_DN57374_c1_g1|AGO2, TRINITY_DN49302_c0_g2|SPL6, TRINITY_DN39063_c0_g1|MYB44, TRINITY_DN40703_c0_g1|DOF4.6, TRINITY_DN53654_c2_g1|ASIL2, TRINITY_DN44815_c1_g1|CPRF2, TRINITY_DN42228_c0_g2|MYB3R-1, TRINITY_DN35796_c1_g1|H…	126	1511	602	24695	0.2093	4.52805e-35	****	9.23723e-33	****
GO:0003677	DNA binding	Molecular Function	TRINITY_DN48320_c0_g1|MYB3R-1, TRINITY_DN50376_c0_g1|EFM, TRINITY_DN49914_c0_g1|MYB3R-1, TRINITY_DN40471_c0_g1|RAD16, TRINITY_DN49302_c0_g2|SPL6, TRINITY_DN39063_c0_g1|MYB44, TRINITY_DN40703_c0_g1|DOF4.6, TRINITY_DN57212_c1_g1|RAD16, TRINITY_DN44815_c1_g1|CPRF2, TRINITY_DN42228_c0_g2|MYB3R-1, TRINITY_DN57327_c0_g1|CPRF2, TRINITY_DN37138_c2_g6|MYC2, TRINITY_DN33949_c0_g1|ERF110, TRINITY_DN52989_c0…	119	1511	555	24695	0.2144	3.31568e-34	****	5.71753e-32	****
GO:0003700	DNA-binding transcription factor activity	Molecular Function	TRINITY_DN48320_c0_g1|MYB3R-1, TRINITY_DN44431_c0_g3|ZAT5, TRINITY_DN57350_c2_g1|CIGR1, TRINITY_DN50376_c0_g1|EFM, TRINITY_DN49914_c0_g1|MYB3R-1, TRINITY_DN44156_c1_g1|-, TRINITY_DN49302_c0_g2|SPL6, TRINITY_DN39063_c0_g1|MYB44, TRINITY_DN52390_c3_g5|AZF1, TRINITY_DN40703_c0_g1|DOF4.6, TRINITY_DN53654_c2_g1|ASIL2, TRINITY_DN44815_c1_g1|CPRF2, TRINITY_DN42228_c0_g2|MYB3R-1, TRINITY_DN35796_c1_g1|HA…	121	1511	572	24695	0.2115	3.60349e-34	****	5.71753e-32	****
GO:0008150	biological_process	Biological Process	TRINITY_DN44663_c0_g5|At2g17670, TRINITY_DN50367_c0_g3|MYOB2, TRINITY_DN40233_c3_g2|-, TRINITY_DN53909_c0_g4|-, TRINITY_DN56796_c1_g1|UBICEP52-7, TRINITY_DN51770_c1_g2|-, TRINITY_DN51757_c0_g1|-, TRINITY_DN35395_c0_g3|-, TRINITY_DN55267_c1_g2|PP2B8, TRINITY_DN43310_c0_g2|-, TRINITY_DN53547_c0_g3|tmem53-a, TRINITY_DN44120_c0_g2|At5g65660, TRINITY_DN39506_c3_g5|Pol, TRINITY_DN38707_c0_g2|PCMP-E66, …	159	1511	967	24695	0.1644	5.19618e-31	****	7.42014e-29	****
GO:0004674	protein serine/threonine kinase activity	Molecular Function	TRINITY_DN34541_c0_g1|At1g61370, TRINITY_DN52915_c1_g3|CRK12, TRINITY_DN57049_c1_g1|At1g11330, TRINITY_DN48933_c1_g3|IKU2, TRINITY_DN57009_c0_g1|B120, TRINITY_DN49516_c1_g2|LECRK71, TRINITY_DN46510_c2_g2|At4g27290, TRINITY_DN48600_c1_g5|LECRK71, TRINITY_DN42145_c0_g2|IKU2, TRINITY_DN45553_c0_g6|At2g24230, TRINITY_DN56179_c0_g1|SRK, TRINITY_DN52973_c0_g3|LECRK59, TRINITY_DN56179_c0_g2|RKS1, TRINIT…	96	1511	429	24695	0.2238	2.83199e-29	****	3.67644e-27	****
GO:0005829	cytosol	Cellular Component	TRINITY_DN53445_c0_g1|ACR4, TRINITY_DN52803_c2_g1|SAMDC, TRINITY_DN47654_c0_g2|-, TRINITY_DN56702_c0_g4|At1g60420, TRINITY_DN44145_c1_g3|Os03g0405900, TRINITY_DN44920_c0_g5|AtMg00810, TRINITY_DN55763_c2_g2|-, TRINITY_DN57374_c1_g1|AGO2, TRINITY_DN36345_c0_g2|CXE12, TRINITY_DN36905_c0_g2|PDC1, TRINITY_DN48735_c0_g6|At5g53970, TRINITY_DN51080_c2_g2|AMY2, TRINITY_DN44103_c0_g3|CTPS2, TRINITY_DN42850…	118	1511	629	24695	0.1876	2.68072e-28	****	3.19005e-26	****
GO:0005524	ATP binding	Molecular Function	TRINITY_DN34432_c3_g1|SMAX1, TRINITY_DN48933_c1_g3|IKU2, TRINITY_DN56071_c0_g2|RPP13L4, TRINITY_DN35677_c1_g5|RIPK, TRINITY_DN56783_c1_g1|ABCC3, TRINITY_DN49516_c1_g2|LECRK71, TRINITY_DN40471_c0_g1|RAD16, TRINITY_DN57441_c1_g1|At3g14460, TRINITY_DN48600_c1_g5|LECRK71, TRINITY_DN42145_c0_g2|IKU2, TRINITY_DN45553_c0_g6|At2g24230, TRINITY_DN56182_c0_g1|CLPD2, TRINITY_DN52973_c0_g3|LECRK59, TRINITY_D…	121	1511	683	24695	0.1772	1.18384e-26	****	1.3004e-24	****
GO:0005739	mitochondrion	Cellular Component	TRINITY_DN46435_c1_g2|-, TRINITY_DN44646_c1_g3|SAUR50, TRINITY_DN42908_c0_g3|-, TRINITY_DN42090_c2_g6|ccmE, TRINITY_DN54113_c0_g1|Elac2, TRINITY_DN44663_c0_g5|At2g17670, TRINITY_DN51030_c1_g2|GIP, TRINITY_DN55568_c0_g1|CXE4, TRINITY_DN35254_c1_g1|-, TRINITY_DN55514_c0_g1|-, TRINITY_DN38929_c0_g2|PGSIP8, TRINITY_DN38312_c0_g6|Os12g0560500, TRINITY_DN42768_c0_g1|-, TRINITY_DN32677_c1_g3|SOX, TRINIT…	110	1511	637	24695	0.1727	2.25338e-23	****	2.29845e-21	****
GO:0003964	RNA-directed DNA polymerase activity	Molecular Function	TRINITY_DN55507_c1_g6|TY3B-I, TRINITY_DN36824_c2_g1|pol, TRINITY_DN54198_c2_g2|TY3B-G, TRINITY_DN43351_c0_g5|TY3B-G, TRINITY_DN57295_c2_g1|TY3B-G, TRINITY_DN32452_c2_g4|-, TRINITY_DN50880_c0_g4|TY3B-G, TRINITY_DN51879_c4_g2|Tf2-12, TRINITY_DN55654_c2_g4|TY3B-G, TRINITY_DN36154_c3_g4|pol, TRINITY_DN39864_c0_g1|Tf2-12, TRINITY_DN49814_c0_g8|Tf2-11, TRINITY_DN54341_c0_g2|-, TRINITY_DN49155_c1_g5|TY3…	42	1511	117	24695	0.359	8.09073e-22	****	7.70237e-20	****
GO:0006468	protein phosphorylation	Biological Process	TRINITY_DN34541_c0_g1|At1g61370, TRINITY_DN52915_c1_g3|CRK12, TRINITY_DN57049_c1_g1|At1g11330, TRINITY_DN48933_c1_g3|IKU2, TRINITY_DN57009_c0_g1|B120, TRINITY_DN35677_c1_g5|RIPK, TRINITY_DN49516_c1_g2|LECRK71, TRINITY_DN46510_c2_g2|At4g27290, TRINITY_DN48600_c1_g5|LECRK71, TRINITY_DN42145_c0_g2|IKU2, TRINITY_DN45553_c0_g6|At2g24230, TRINITY_DN56179_c0_g1|SRK, TRINITY_DN52973_c0_g3|LECRK59, TRINIT…	81	1511	402	24695	0.2015	9.2737e-22	****	8.27677e-20	****
GO:0015074	DNA integration	Biological Process	TRINITY_DN51871_c2_g3|pol, TRINITY_DN55507_c1_g6|TY3B-I, TRINITY_DN43351_c0_g5|TY3B-G, TRINITY_DN57295_c2_g1|TY3B-G, TRINITY_DN43468_c1_g1|-, TRINITY_DN50880_c0_g4|TY3B-G, TRINITY_DN51879_c4_g2|Tf2-12, TRINITY_DN55654_c2_g4|TY3B-G, TRINITY_DN36154_c3_g4|pol, TRINITY_DN49814_c0_g8|Tf2-11, TRINITY_DN54341_c0_g2|-, TRINITY_DN49155_c1_g5|TY3B-G, TRINITY_DN36182_c0_g2|-, TRINITY_DN57303_c2_g1|TY3B-G, …	40	1511	116	24695	0.3448	4.14847e-20	****	3.48471e-18	****
GO:0003723	RNA binding	Molecular Function	TRINITY_DN44595_c1_g1|SF3B4, TRINITY_DN55507_c1_g6|TY3B-I, TRINITY_DN44650_c3_g1|-, TRINITY_DN36824_c2_g1|pol, TRINITY_DN54198_c2_g2|TY3B-G, TRINITY_DN43351_c0_g5|TY3B-G, TRINITY_DN57295_c2_g1|TY3B-G, TRINITY_DN32452_c2_g4|-, TRINITY_DN50880_c0_g4|TY3B-G, TRINITY_DN55654_c2_g4|TY3B-G, TRINITY_DN36154_c3_g4|pol, TRINITY_DN39864_c0_g1|Tf2-12, TRINITY_DN49814_c0_g8|Tf2-11, TRINITY_DN53696_c0_g1|APUM…	67	1511	317	24695	0.2114	2.29841e-19	****	1.8234e-17	****
GO:0043565	sequence-specific DNA binding	Molecular Function	TRINITY_DN48320_c0_g1|MYB3R-1, TRINITY_DN44431_c0_g3|ZAT5, TRINITY_DN57350_c2_g1|CIGR1, TRINITY_DN49914_c0_g1|MYB3R-1, TRINITY_DN44156_c1_g1|-, TRINITY_DN39063_c0_g1|MYB44, TRINITY_DN52390_c3_g5|AZF1, TRINITY_DN35796_c1_g1|HAT22, TRINITY_DN37138_c2_g6|MYC2, TRINITY_DN32216_c1_g8|AZF2, TRINITY_DN39322_c0_g4|At5g28040, TRINITY_DN45953_c0_g3|HAT22, TRINITY_DN48122_c1_g1|ZAT5, TRINITY_DN40909_c2_g1|-…	60	1511	266	24695	0.2256	6.3599e-19	****	4.77997e-17	****
GO:0016301	kinase activity	Molecular Function	TRINITY_DN48933_c1_g3|IKU2, TRINITY_DN47654_c0_g2|-, TRINITY_DN35677_c1_g5|RIPK, TRINITY_DN49516_c1_g2|LECRK71, TRINITY_DN48600_c1_g5|LECRK71, TRINITY_DN42145_c0_g2|IKU2, TRINITY_DN52973_c0_g3|LECRK59, TRINITY_DN54052_c1_g4|LECRK71, TRINITY_DN55682_c0_g3|CDG1, TRINITY_DN39019_c1_g1|PBL11, TRINITY_DN32222_c1_g2|OsI_35105, TRINITY_DN35441_c0_g2|OsI_35105, TRINITY_DN44591_c1_g3|-, TRINITY_DN39416_c2…	69	1511	341	24695	0.2023	8.01826e-19	****	5.72504e-17	****
GO:0006278	RNA-dependent DNA biosynthetic process	Biological Process	TRINITY_DN55507_c1_g6|TY3B-I, TRINITY_DN36824_c2_g1|pol, TRINITY_DN54198_c2_g2|TY3B-G, TRINITY_DN43351_c0_g5|TY3B-G, TRINITY_DN57295_c2_g1|TY3B-G, TRINITY_DN32452_c2_g4|-, TRINITY_DN50880_c0_g4|TY3B-G, TRINITY_DN55654_c2_g4|TY3B-G, TRINITY_DN36154_c3_g4|pol, TRINITY_DN39864_c0_g1|Tf2-12, TRINITY_DN49814_c0_g8|Tf2-11, TRINITY_DN54341_c0_g2|-, TRINITY_DN49155_c1_g5|TY3B-G, TRINITY_DN36182_c0_g2|-, …	33	1511	87	24695	0.3793	2.711e-18	****	1.84348e-16	****
GO:0010200	response to chitin	Biological Process	TRINITY_DN44431_c0_g3|ZAT5, TRINITY_DN37138_c2_g6|MYC2, TRINITY_DN42469_c0_g2|PUB21, TRINITY_DN55780_c2_g1|SAP12, TRINITY_DN47613_c2_g2|PUB23, TRINITY_DN40708_c0_g1|ERF2, TRINITY_DN54788_c0_g1|WRKY33, TRINITY_DN46003_c1_g2|WRKY24, TRINITY_DN33664_c1_g4|WRKY15, TRINITY_DN50427_c0_g2|-, TRINITY_DN44431_c0_g4|ZAT11, TRINITY_DN54839_c0_g1|ERF5, TRINITY_DN46294_c1_g5|Os05g0128200, TRINITY_DN50866_c1_g…	29	1511	68	24695	0.4265	6.73366e-18	****	4.37076e-16	****
GO:0005515	protein binding	Molecular Function	TRINITY_DN39752_c0_g2|GID1C, TRINITY_DN40688_c0_g2|MPT3, TRINITY_DN48320_c0_g1|MYB3R-1, TRINITY_DN55391_c1_g3|KRP5, TRINITY_DN56071_c0_g2|RPP13L4, TRINITY_DN55031_c0_g1|AFP3, TRINITY_DN57374_c1_g1|AGO2, TRINITY_DN46004_c0_g1|EBF1, TRINITY_DN49302_c0_g2|SPL6, TRINITY_DN39063_c0_g1|MYB44, TRINITY_DN45553_c0_g6|At2g24230, TRINITY_DN53654_c2_g1|ASIL2, TRINITY_DN44815_c1_g1|CPRF2, TRINITY_DN35796_c1_g…	129	1511	951	24695	0.1356	7.87408e-18	****	4.88878e-16	****
GO:0005575	cellular_component	Cellular Component	TRINITY_DN41205_c1_g1|-, TRINITY_DN39941_c1_g4|PDC2, TRINITY_DN36824_c2_g1|pol, TRINITY_DN54198_c2_g2|TY3B-G, TRINITY_DN56796_c1_g1|UBICEP52-7, TRINITY_DN55547_c2_g5|PDC1, TRINITY_DN49150_c0_g2|-, TRINITY_DN32452_c2_g4|-, TRINITY_DN43468_c1_g1|-, TRINITY_DN50082_c0_g1|-, TRINITY_DN52629_c0_g2|-, TRINITY_DN42746_c1_g3|-, TRINITY_DN36154_c3_g4|pol, TRINITY_DN39864_c0_g1|Tf2-12, TRINITY_DN54341_c0_g…	44	1511	165	24695	0.2667	4.02784e-17	****	2.39657e-15	****
GO:0046872	metal ion binding	Molecular Function	TRINITY_DN51796_c0_g1|Os02g0224100, TRINITY_DN56980_c2_g1|MAP2B, TRINITY_DN49302_c0_g2|SPL6, TRINITY_DN40703_c0_g1|DOF4.6, TRINITY_DN42168_c3_g4|GOLS2, TRINITY_DN38929_c0_g2|PGSIP8, TRINITY_DN36403_c0_g3|At3g03305, TRINITY_DN41198_c1_g2|MAP2B, TRINITY_DN54736_c1_g1|At5g04500, TRINITY_DN57295_c2_g1|TY3B-G, TRINITY_DN54353_c0_g1|NIP1, TRINITY_DN56930_c1_g6|RGLG2, TRINITY_DN52169_c0_g1|ATL5, TRINITY…	78	1511	465	24695	0.1677	3.64893e-16	****	2.08427e-14	****
GO:0046686	response to cadmium ion	Biological Process	TRINITY_DN55801_c0_g1|CLT2, TRINITY_DN56702_c0_g4|At1g60420, TRINITY_DN56918_c0_g3|CLT2, TRINITY_DN44145_c1_g3|Os03g0405900, TRINITY_DN46571_c1_g2|CLT3, TRINITY_DN44103_c0_g3|CTPS2, TRINITY_DN49335_c3_g1|HSP70, TRINITY_DN35080_c1_g3|MED37C, TRINITY_DN42109_c0_g3|CDC48, TRINITY_DN44103_c0_g2|Ctps2, TRINITY_DN32222_c1_g2|OsI_35105, TRINITY_DN36582_c0_g1|CDC48, TRINITY_DN56745_c1_g2|ENO1, TRINITY_DN…	33	1511	111	24695	0.2973	1.09928e-14	****	6.03758e-13	****
GO:1903507	negative regulation of nucleic acid-templated transcription	Biological Process	TRINITY_DN44654_c0_g2|TIFY10B, TRINITY_DN40934_c0_g1|-, TRINITY_DN50080_c0_g1|TIFY6B, TRINITY_DN52060_c1_g8|TIFY10B, TRINITY_DN52060_c1_g4|-, TRINITY_DN52060_c0_g2|TIFY10B, TRINITY_DN46759_c0_g1|TIFY10A, TRINITY_DN51358_c0_g1|-, TRINITY_DN32898_c0_g4|TIFY9, TRINITY_DN44165_c0_g10|EFM, TRINITY_DN39060_c0_g1|EFM, TRINITY_DN52060_c1_g3|TIFY10A, TRINITY_DN56746_c0_g1|TIFY10A, TRINITY_DN32082_c0_g1|TI…	14	1511	18	24695	0.7778	2.36083e-14	****	1.24862e-12	****
GO:0009506	plasmodesma	Cellular Component	TRINITY_DN34541_c0_g1|At1g61370, TRINITY_DN52915_c1_g3|CRK12, TRINITY_DN53445_c0_g1|ACR4, TRINITY_DN57049_c1_g1|At1g11330, TRINITY_DN48933_c1_g3|IKU2, TRINITY_DN57009_c0_g1|B120, TRINITY_DN56783_c1_g1|ABCC3, TRINITY_DN53415_c0_g2|SKU5, TRINITY_DN46510_c2_g2|At4g27290, TRINITY_DN42145_c0_g2|IKU2, TRINITY_DN56179_c0_g1|SRK, TRINITY_DN56179_c0_g2|RKS1, TRINITY_DN57009_c1_g2|B120, TRINITY_DN56186_c0_…	63	1511	366	24695	0.1721	7.84565e-14	****	4.00128e-12	****
GO:0009611	response to wounding	Biological Process	TRINITY_DN37675_c0_g4|CBSX5, TRINITY_DN37138_c2_g6|MYC2, TRINITY_DN44654_c0_g2|TIFY10B, TRINITY_DN40934_c0_g1|-, TRINITY_DN50080_c0_g1|TIFY6B, TRINITY_DN52060_c1_g8|TIFY10B, TRINITY_DN52060_c1_g4|-, TRINITY_DN52060_c0_g2|TIFY10B, TRINITY_DN46759_c0_g1|TIFY10A, TRINITY_DN52010_c1_g3|NAC48, TRINITY_DN51358_c0_g1|-, TRINITY_DN45018_c0_g2|4CLL5, TRINITY_DN52471_c0_g1|EP3, TRINITY_DN41499_c0_g2|ACS2, …	29	1511	92	24695	0.3152	8.2878e-14	****	4.08103e-12	****
GO:0006952	defense response	Biological Process	TRINITY_DN52915_c1_g3|CRK12, TRINITY_DN57049_c1_g1|At1g11330, TRINITY_DN57009_c0_g1|B120, TRINITY_DN56071_c0_g2|RPP13L4, TRINITY_DN57441_c1_g1|At3g14460, TRINITY_DN46510_c2_g2|At4g27290, TRINITY_DN56179_c0_g1|SRK, TRINITY_DN56179_c0_g2|RKS1, TRINITY_DN57009_c1_g2|B120, TRINITY_DN42850_c1_g8|At1g61300, TRINITY_DN42646_c0_g3|CRK25, TRINITY_DN39019_c1_g1|PBL11, TRINITY_DN53274_c0_g2|AOS1, TRINITY_DN…	60	1511	343	24695	0.1749	1.49065e-13	****	7.09548e-12	****
GO:0009507	chloroplast	Cellular Component	TRINITY_DN55801_c0_g1|CLT2, TRINITY_DN53445_c0_g1|ACR4, TRINITY_DN53152_c1_g1|ACA7, TRINITY_DN56918_c0_g3|CLT2, TRINITY_DN33719_c0_g3|FAD7, TRINITY_DN46571_c1_g2|CLT3, TRINITY_DN38584_c0_g5|SGR, TRINITY_DN36905_c0_g2|PDC1, TRINITY_DN54818_c0_g1|TSC10B, TRINITY_DN56182_c0_g1|CLPD2, TRINITY_DN56516_c1_g3|-, TRINITY_DN51757_c0_g1|-, TRINITY_DN53387_c0_g1|CFM3, TRINITY_DN37202_c0_g1|TSC10A, TRINITY_D…	121	1511	988	24695	0.1225	1.64379e-13	****	7.57205e-12	****
GO:0016787	hydrolase activity	Molecular Function	TRINITY_DN39752_c0_g2|GID1C, TRINITY_DN34432_c3_g1|SMAX1, TRINITY_DN56249_c0_g1|-, TRINITY_DN36403_c0_g3|At3g03305, TRINITY_DN53547_c0_g3|tmem53-a, TRINITY_DN57295_c2_g1|TY3B-G, TRINITY_DN42109_c0_g3|CDC48, TRINITY_DN56495_c1_g1|SMAX1, TRINITY_DN56086_c0_g4|CXE15, TRINITY_DN50880_c0_g4|TY3B-G, TRINITY_DN40938_c1_g2|-, TRINITY_DN38740_c0_g1|PLP6, TRINITY_DN55654_c2_g4|TY3B-G, TRINITY_DN49155_c1_g5…	39	1511	165	24695	0.2364	1.76457e-13	****	7.8744e-12	****
GO:0030170	pyridoxal phosphate binding	Molecular Function	TRINITY_DN48735_c0_g6|At5g53970, TRINITY_DN54416_c0_g2|BIOF, TRINITY_DN48807_c0_g3|BIOF, TRINITY_DN51980_c1_g1|PCAS-1, TRINITY_DN41499_c0_g2|ACS2, TRINITY_DN50547_c3_g1|BIOF, TRINITY_DN46306_c0_g3|SDC, TRINITY_DN56761_c1_g4|MGL, TRINITY_DN35458_c1_g2|BIOF, TRINITY_DN50547_c3_g4|BIOF, TRINITY_DN56205_c0_g2|Os02g0806900, TRINITY_DN41499_c0_g3|ACS1, TRINITY_DN52204_c2_g2|RCS3, TRINITY_DN39029_c1_g4|…	21	1511	51	24695	0.4118	5.6108e-13	****	2.42795e-11	****
GO:0044212	transcription cis-regulatory region binding	Molecular Function	TRINITY_DN48320_c0_g1|MYB3R-1, TRINITY_DN44431_c0_g3|ZAT5, TRINITY_DN49914_c0_g1|MYB3R-1, TRINITY_DN44156_c1_g1|-, TRINITY_DN39063_c0_g1|MYB44, TRINITY_DN52390_c3_g5|AZF1, TRINITY_DN32216_c1_g8|AZF2, TRINITY_DN48122_c1_g1|ZAT5, TRINITY_DN54788_c0_g1|WRKY33, TRINITY_DN52009_c1_g7|DOF3.4, TRINITY_DN46003_c1_g2|WRKY24, TRINITY_DN33664_c1_g4|WRKY15, TRINITY_DN43719_c2_g1|MYB108, TRINITY_DN47346_c2_g2…	34	1511	137	24695	0.2482	1.40933e-12	****	5.8924e-11	****
GO:0042626	ATPase-coupled transmembrane transporter activity	Molecular Function	TRINITY_DN55125_c1_g2|-, TRINITY_DN56783_c1_g1|ABCC3, TRINITY_DN44561_c1_g3|-, TRINITY_DN57032_c0_g1|ABCB21, TRINITY_DN40192_c0_g3|ABCB11, TRINITY_DN57222_c0_g4|-, TRINITY_DN56186_c0_g2|ABCC3, TRINITY_DN47342_c1_g4|ABCB11, TRINITY_DN54131_c0_g1|ABCB21, TRINITY_DN34364_c0_g4|-, TRINITY_DN55371_c0_g6|ABCC6, TRINITY_DN34364_c0_g1|-, TRINITY_DN56783_c0_g1|ABCC3, TRINITY_DN52703_c0_g3|-, TRINITY_DN541…	25	1511	76	24695	0.3289	1.44422e-12	****	5.8924e-11	****
GO:0031347	regulation of defense response	Biological Process	TRINITY_DN44654_c0_g2|TIFY10B, TRINITY_DN40934_c0_g1|-, TRINITY_DN50080_c0_g1|TIFY6B, TRINITY_DN52060_c1_g8|TIFY10B, TRINITY_DN52060_c1_g4|-, TRINITY_DN52060_c0_g2|TIFY10B, TRINITY_DN46759_c0_g1|TIFY10A, TRINITY_DN51358_c0_g1|-, TRINITY_DN50866_c1_g4|WRKY76, TRINITY_DN32898_c0_g4|TIFY9, TRINITY_DN54182_c0_g1|PSY1R, TRINITY_DN57069_c0_g1|WRKY18, TRINITY_DN53283_c0_g2|PSKR1, TRINITY_DN52060_c1_g3|T…	16	1511	30	24695	0.5333	2.29147e-12	****	9.08951e-11	****
GO:0009414	response to water deprivation	Biological Process	TRINITY_DN42168_c3_g4|GOLS2, TRINITY_DN35796_c1_g1|HAT22, TRINITY_DN45953_c0_g3|HAT22, TRINITY_DN47613_c2_g2|PUB23, TRINITY_DN43530_c0_g2|ERD7, TRINITY_DN54788_c0_g1|WRKY33, TRINITY_DN46003_c1_g2|WRKY24, TRINITY_DN53204_c0_g2|HOX19, TRINITY_DN38414_c0_g1|AKR4C9, TRINITY_DN49665_c2_g2|BAM1, TRINITY_DN54346_c1_g2|TIC, TRINITY_DN50002_c0_g2|GOLS1, TRINITY_DN39592_c2_g7|AATP1, TRINITY_DN45496_c1_g1|N…	28	1511	97	24695	0.2887	2.51181e-12	****	9.69424e-11	****
GO:0003824	catalytic activity	Molecular Function	TRINITY_DN57040_c3_g5|TPS8, TRINITY_DN57295_c2_g1|TY3B-G, TRINITY_DN50880_c0_g4|TY3B-G, TRINITY_DN55654_c2_g4|TY3B-G, TRINITY_DN54416_c0_g2|BIOF, TRINITY_DN40759_c0_g2|TKPR2, TRINITY_DN49155_c1_g5|TY3B-G, TRINITY_DN36271_c2_g1|At5g03795, TRINITY_DN48807_c0_g3|BIOF, TRINITY_DN33534_c3_g1|HCS1, TRINITY_DN50547_c3_g1|BIOF, TRINITY_DN56761_c1_g4|MGL, TRINITY_DN36794_c0_g5|TY3B-G, TRINITY_DN35458_c1_g…	33	1511	135	24695	0.2444	4.70461e-12	****	1.76794e-10	****
GO:0048046	apoplast	Cellular Component	TRINITY_DN56783_c1_g1|ABCC3, TRINITY_DN35617_c1_g2|INV1, TRINITY_DN56186_c0_g2|ABCC3, TRINITY_DN49335_c3_g1|HSP70, TRINITY_DN57395_c0_g1|PPCB, TRINITY_DN57395_c0_g4|-, TRINITY_DN35080_c1_g3|MED37C, TRINITY_DN42109_c0_g3|CDC48, TRINITY_DN36582_c0_g1|CDC48, TRINITY_DN56783_c0_g1|ABCC3, TRINITY_DN56745_c1_g2|ENO1, TRINITY_DN38999_c0_g2|HSC-I, TRINITY_DN57395_c1_g5|-, TRINITY_DN42930_c0_g1|EXO, TRINI…	32	1511	128	24695	0.25	5.16383e-12	****	1.89076e-10	****
GO:0003714	transcription corepressor activity	Molecular Function	TRINITY_DN44654_c0_g2|TIFY10B, TRINITY_DN40934_c0_g1|-, TRINITY_DN50080_c0_g1|TIFY6B, TRINITY_DN52060_c1_g8|TIFY10B, TRINITY_DN52060_c1_g4|-, TRINITY_DN52060_c0_g2|TIFY10B, TRINITY_DN46759_c0_g1|TIFY10A, TRINITY_DN51358_c0_g1|-, TRINITY_DN32898_c0_g4|TIFY9, TRINITY_DN52060_c1_g3|TIFY10A, TRINITY_DN56746_c0_g1|TIFY10A, TRINITY_DN32082_c0_g1|TIFY9	12	1511	17	24695	0.7059	1.22565e-11	****	4.37556e-10	****
GO:0006310	DNA recombination	Biological Process	TRINITY_DN57295_c2_g1|TY3B-G, TRINITY_DN50880_c0_g4|TY3B-G, TRINITY_DN51879_c4_g2|Tf2-12, TRINITY_DN55654_c2_g4|TY3B-G, TRINITY_DN49155_c1_g5|TY3B-G, TRINITY_DN47808_c0_g8|-, TRINITY_DN37981_c1_g1|Tf2-11, TRINITY_DN36794_c0_g5|TY3B-G, TRINITY_DN49741_c2_g2|At4g35733, TRINITY_DN57268_c5_g4|-, TRINITY_DN32753_c2_g1|Tf2-11, TRINITY_DN37846_c1_g6|NSE4A, TRINITY_DN55945_c3_g3|TY3B-I, TRINITY_DN53337_c…	19	1511	48	24695	0.3958	1.65445e-11	****	5.76232e-10	****
GO:0016791	phosphatase activity	Molecular Function	TRINITY_DN57040_c3_g3|TPS9, TRINITY_DN36284_c0_g2|TPS9, TRINITY_DN57040_c3_g5|TPS8, TRINITY_DN57040_c3_g7|TPS9, TRINITY_DN31630_c0_g1|TPS11, TRINITY_DN57040_c2_g1|TPS5, TRINITY_DN52582_c0_g5|TPS9, TRINITY_DN43152_c0_g4|TPS9, TRINITY_DN43152_c0_g3|TPS11, TRINITY_DN40797_c0_g1|TPS7, TRINITY_DN57040_c3_g1|TPS5, TRINITY_DN51099_c0_g2|At1g17710, TRINITY_DN51099_c0_g1|At1g17710, TRINITY_DN38519_c0_g1|P…	18	1511	43	24695	0.4186	1.8312e-11	****	6.22607e-10	****
GO:0004805	trehalose-phosphatase activity	Molecular Function	TRINITY_DN51509_c0_g1|TPPG, TRINITY_DN57040_c3_g3|TPS9, TRINITY_DN36284_c0_g2|TPS9, TRINITY_DN57040_c3_g5|TPS8, TRINITY_DN57040_c3_g7|TPS9, TRINITY_DN31630_c0_g1|TPS11, TRINITY_DN57040_c2_g1|TPS5, TRINITY_DN52582_c0_g5|TPS9, TRINITY_DN43152_c0_g4|TPS9, TRINITY_DN43152_c0_g3|TPS11, TRINITY_DN40797_c0_g1|TPS7, TRINITY_DN57040_c3_g1|TPS5, TRINITY_DN57040_c3_g4|TPS10, TRINITY_DN44799_c1_g5|TPS5	14	1511	25	24695	0.56	2.28857e-11	****	7.42746e-10	****
GO:0005992	trehalose biosynthetic process	Biological Process	TRINITY_DN51509_c0_g1|TPPG, TRINITY_DN57040_c3_g3|TPS9, TRINITY_DN36284_c0_g2|TPS9, TRINITY_DN57040_c3_g5|TPS8, TRINITY_DN57040_c3_g7|TPS9, TRINITY_DN31630_c0_g1|TPS11, TRINITY_DN57040_c2_g1|TPS5, TRINITY_DN52582_c0_g5|TPS9, TRINITY_DN43152_c0_g4|TPS9, TRINITY_DN43152_c0_g3|TPS11, TRINITY_DN40797_c0_g1|TPS7, TRINITY_DN57040_c3_g1|TPS5, TRINITY_DN57040_c3_g4|TPS10, TRINITY_DN44799_c1_g5|TPS5	14	1511	25	24695	0.56	2.28857e-11	****	7.42746e-10	****
GO:0004190	aspartic-type endopeptidase activity	Molecular Function	TRINITY_DN51871_c2_g3|pol, TRINITY_DN57295_c2_g1|TY3B-G, TRINITY_DN50880_c0_g4|TY3B-G, TRINITY_DN51879_c4_g2|Tf2-12, TRINITY_DN55654_c2_g4|TY3B-G, TRINITY_DN49155_c1_g5|TY3B-G, TRINITY_DN40910_c0_g4|BG, TRINITY_DN33261_c1_g1|pol, TRINITY_DN37981_c1_g1|Tf2-11, TRINITY_DN36794_c0_g5|TY3B-G, TRINITY_DN55496_c2_g3|-, TRINITY_DN33838_c0_g2|APF2, TRINITY_DN51566_c3_g2|BG, TRINITY_DN32753_c2_g1|Tf2-11, …	25	1511	86	24695	0.2907	3.1296e-11	****	9.93125e-10	****
GO:0003825	alpha,alpha-trehalose-phosphate synthase (UDP-forming) activity	Molecular Function	TRINITY_DN57040_c3_g3|TPS9, TRINITY_DN36284_c0_g2|TPS9, TRINITY_DN57040_c3_g5|TPS8, TRINITY_DN57040_c3_g7|TPS9, TRINITY_DN31630_c0_g1|TPS11, TRINITY_DN57040_c2_g1|TPS5, TRINITY_DN52582_c0_g5|TPS9, TRINITY_DN43152_c0_g4|TPS9, TRINITY_DN43152_c0_g3|TPS11, TRINITY_DN40797_c0_g1|TPS7, TRINITY_DN57040_c3_g1|TPS5, TRINITY_DN57040_c3_g4|TPS10, TRINITY_DN44799_c1_g5|TPS5	13	1511	22	24695	0.5909	4.73871e-11	****	1.43976e-09	****
GO:0070413	trehalose metabolism in response to stress	Biological Process	TRINITY_DN57040_c3_g3|TPS9, TRINITY_DN36284_c0_g2|TPS9, TRINITY_DN57040_c3_g5|TPS8, TRINITY_DN57040_c3_g7|TPS9, TRINITY_DN31630_c0_g1|TPS11, TRINITY_DN57040_c2_g1|TPS5, TRINITY_DN52582_c0_g5|TPS9, TRINITY_DN43152_c0_g4|TPS9, TRINITY_DN43152_c0_g3|TPS11, TRINITY_DN40797_c0_g1|TPS7, TRINITY_DN57040_c3_g1|TPS5, TRINITY_DN57040_c3_g4|TPS10, TRINITY_DN44799_c1_g5|TPS5	13	1511	22	24695	0.5909	4.73871e-11	****	1.43976e-09	****
GO:2000022	regulation of jasmonic acid mediated signaling pathway	Biological Process	TRINITY_DN44654_c0_g2|TIFY10B, TRINITY_DN40934_c0_g1|-, TRINITY_DN50080_c0_g1|TIFY6B, TRINITY_DN52060_c1_g8|TIFY10B, TRINITY_DN52060_c1_g4|-, TRINITY_DN52060_c0_g2|TIFY10B, TRINITY_DN46759_c0_g1|TIFY10A, TRINITY_DN51358_c0_g1|-, TRINITY_DN32898_c0_g4|TIFY9, TRINITY_DN52060_c1_g3|TIFY10A, TRINITY_DN56746_c0_g1|TIFY10A, TRINITY_DN32082_c0_g1|TIFY9	12	1511	19	24695	0.6316	8.89455e-11	****	2.64613e-09	****
GO:0009873	ethylene-activated signaling pathway	Biological Process	TRINITY_DN46004_c0_g1|EBF1, TRINITY_DN33949_c0_g1|ERF110, TRINITY_DN40708_c0_g1|ERF2, TRINITY_DN32549_c1_g2|ERF071, TRINITY_DN51456_c0_g7|FER, TRINITY_DN55934_c5_g4|FER, TRINITY_DN54525_c1_g1|FER, TRINITY_DN33536_c0_g5|EBF2, TRINITY_DN54839_c0_g1|ERF5, TRINITY_DN34699_c0_g2|ERF1B, TRINITY_DN54700_c2_g2|EBF1, TRINITY_DN39331_c0_g2|WRKY6, TRINITY_DN45938_c0_g2|ERF095, TRINITY_DN43111_c0_g2|ERF3, TR…	21	1511	64	24695	0.3281	9.34027e-11	****	2.72202e-09	****
GO:0009723	response to ethylene	Biological Process	TRINITY_DN46004_c0_g1|EBF1, TRINITY_DN43281_c0_g2|HEL, TRINITY_DN43719_c2_g1|MYB108, TRINITY_DN51456_c0_g7|FER, TRINITY_DN55934_c5_g4|FER, TRINITY_DN54525_c1_g1|FER, TRINITY_DN48320_c0_g2|MYB3R-1, TRINITY_DN50427_c0_g2|-, TRINITY_DN33536_c0_g5|EBF2, TRINITY_DN54700_c2_g2|EBF1, TRINITY_DN41499_c0_g2|ACS2, TRINITY_DN37685_c0_g4|LHY, TRINITY_DN43719_c2_g3|MYB108, TRINITY_DN56118_c0_g1|MYB4, TRINITY_…	18	1511	48	24695	0.375	1.63992e-10	****	4.68361e-09	****
GO:0005576	extracellular region	Cellular Component	TRINITY_DN38931_c0_g2|1MMP, TRINITY_DN51080_c2_g2|AMY2, TRINITY_DN35617_c1_g2|INV1, TRINITY_DN42646_c0_g4|CRRSP38, TRINITY_DN41549_c1_g1|TL1, TRINITY_DN33555_c2_g2|At1g80170, TRINITY_DN43281_c0_g2|HEL, TRINITY_DN52791_c2_g1|At4g24290, TRINITY_DN56278_c4_g1|At4g24290, TRINITY_DN50772_c0_g5|At4g24290, TRINITY_DN51456_c0_g7|FER, TRINITY_DN35827_c2_g1|CXE16, TRINITY_DN38365_c1_g2|At4g29180, TRINITY_D…	68	1511	491	24695	0.1385	2.35588e-10	****	6.59645e-09	****
GO:0003676	nucleic acid binding	Molecular Function	TRINITY_DN51871_c2_g3|pol, TRINITY_DN55507_c1_g6|TY3B-I, TRINITY_DN43351_c0_g5|TY3B-G, TRINITY_DN43468_c1_g1|-, TRINITY_DN36154_c3_g4|pol, TRINITY_DN54341_c0_g2|-, TRINITY_DN37146_c1_g6|SAP16, TRINITY_DN36182_c0_g2|-, TRINITY_DN57303_c2_g1|TY3B-G, TRINITY_DN44433_c1_g2|TY3B-G, TRINITY_DN35159_c0_g10|pol, TRINITY_DN33261_c1_g1|pol, TRINITY_DN55496_c2_g3|-, TRINITY_DN57346_c0_g2|-, TRINITY_DN51737_…	31	1511	142	24695	0.2183	4.43826e-10	****	1.21882e-08	****
GO:0055114	obsolete oxidation-reduction process	Biological Process	TRINITY_DN56702_c0_g4|At1g60420, TRINITY_DN44145_c1_g3|Os03g0405900, TRINITY_DN33719_c0_g3|FAD7, TRINITY_DN54818_c0_g1|TSC10B, TRINITY_DN43477_c1_g4|Os02g0639600, TRINITY_DN53763_c0_g1|OPR5, TRINITY_DN37202_c0_g1|TSC10A, TRINITY_DN32677_c1_g3|SOX, TRINITY_DN55467_c0_g2|CYP94B3, TRINITY_DN50776_c0_g2|Os02g0134400, TRINITY_DN41735_c1_g4|CYTB5-D, TRINITY_DN52316_c0_g1|Os04g0179200, TRINITY_DN50891_c…	52	1511	333	24695	0.1562	4.60072e-10	****	1.23959e-08	****
GO:0016757	glycosyltransferase activity	Molecular Function	TRINITY_DN57040_c3_g3|TPS9, TRINITY_DN36284_c0_g2|TPS9, TRINITY_DN38929_c0_g2|PGSIP8, TRINITY_DN54736_c1_g1|At5g04500, TRINITY_DN57040_c3_g5|TPS8, TRINITY_DN57040_c3_g7|TPS9, TRINITY_DN31630_c0_g1|TPS11, TRINITY_DN57040_c2_g1|TPS5, TRINITY_DN41859_c1_g2|B3GALT7, TRINITY_DN52582_c0_g5|TPS9, TRINITY_DN36271_c2_g1|At5g03795, TRINITY_DN43152_c0_g4|TPS9, TRINITY_DN45093_c0_g7|-, TRINITY_DN35723_c2_g2|…	36	1511	185	24695	0.1946	5.44683e-10	****	1.44038e-08	****
GO:0008710	8-amino-7-oxononanoate synthase activity	Molecular Function	TRINITY_DN54416_c0_g2|BIOF, TRINITY_DN48807_c0_g3|BIOF, TRINITY_DN50547_c3_g1|BIOF, TRINITY_DN35458_c1_g2|BIOF, TRINITY_DN50547_c3_g4|BIOF, TRINITY_DN48807_c0_g1|BIOF, TRINITY_DN52160_c0_g4|BIOF, TRINITY_DN32034_c0_g1|BIOF, TRINITY_DN50547_c3_g2|BIOF	9	1511	11	24695	0.8182	5.77599e-10	****	1.47288e-08	****
GO:0009102	biotin biosynthetic process	Biological Process	TRINITY_DN54416_c0_g2|BIOF, TRINITY_DN48807_c0_g3|BIOF, TRINITY_DN50547_c3_g1|BIOF, TRINITY_DN35458_c1_g2|BIOF, TRINITY_DN50547_c3_g4|BIOF, TRINITY_DN48807_c0_g1|BIOF, TRINITY_DN52160_c0_g4|BIOF, TRINITY_DN32034_c0_g1|BIOF, TRINITY_DN50547_c3_g2|BIOF	9	1511	11	24695	0.8182	5.77599e-10	****	1.47288e-08	****
GO:0030246	carbohydrate binding	Molecular Function	TRINITY_DN49516_c1_g2|LECRK71, TRINITY_DN48600_c1_g5|LECRK71, TRINITY_DN52973_c0_g3|LECRK59, TRINITY_DN55267_c1_g2|PP2B8, TRINITY_DN54052_c1_g4|LECRK71, TRINITY_DN55618_c0_g1|PP2B2, TRINITY_DN39275_c1_g4|PP2B11, TRINITY_DN39416_c2_g7|LECRK52, TRINITY_DN35628_c1_g7|LECRK41, TRINITY_DN45264_c0_g2|LECRKS7, TRINITY_DN54052_c1_g2|LECRK59, TRINITY_DN47165_c1_g1|LECRK81, TRINITY_DN47165_c1_g4|LECRKS7, T…	21	1511	71	24695	0.2958	8.22388e-10	****	2.0603e-08	****
GO:0005794	Golgi apparatus	Cellular Component	TRINITY_DN38521_c4_g5|-, TRINITY_DN43910_c0_g1|At4g32390, TRINITY_DN49335_c3_g1|HSP70, TRINITY_DN35080_c1_g3|MED37C, TRINITY_DN42109_c0_g3|CDC48, TRINITY_DN47373_c1_g5|RABH1B, TRINITY_DN36786_c0_g1|AP2M, TRINITY_DN36582_c0_g1|CDC48, TRINITY_DN43026_c1_g3|RGP1, TRINITY_DN41859_c1_g2|B3GALT7, TRINITY_DN45907_c0_g1|-, TRINITY_DN38567_c2_g7|UPTG2, TRINITY_DN44868_c2_g3|GONST1, TRINITY_DN38999_c0_g2|H…	57	1511	394	24695	0.1447	1.31937e-09	****	3.24838e-08	****
GO:0004672	protein kinase activity	Molecular Function	TRINITY_DN48933_c1_g3|IKU2, TRINITY_DN49516_c1_g2|LECRK71, TRINITY_DN48600_c1_g5|LECRK71, TRINITY_DN42145_c0_g2|IKU2, TRINITY_DN45553_c0_g6|At2g24230, TRINITY_DN52973_c0_g3|LECRK59, TRINITY_DN54052_c1_g4|LECRK71, TRINITY_DN53817_c0_g1|BAM2, TRINITY_DN52725_c0_g2|At1g14390, TRINITY_DN51456_c0_g7|FER, TRINITY_DN55934_c5_g4|FER, TRINITY_DN54525_c1_g1|FER, TRINITY_DN52805_c0_g3|At4g35230, TRINITY_DN5…	29	1511	133	24695	0.218	1.65563e-09	****	4.00719e-08	****
GO:0009738	abscisic acid-activated signaling pathway	Biological Process	TRINITY_DN44560_c2_g2|CPK4, TRINITY_DN35142_c2_g2|CPK20, TRINITY_DN38215_c2_g3|CPK6, TRINITY_DN35796_c1_g1|HAT22, TRINITY_DN37138_c2_g6|MYC2, TRINITY_DN45953_c0_g3|HAT22, TRINITY_DN32491_c1_g9|PYL4, TRINITY_DN56930_c1_g6|RGLG2, TRINITY_DN53641_c1_g1|CPK20, TRINITY_DN51367_c1_g3|CPK20, TRINITY_DN53204_c0_g2|HOX19, TRINITY_DN51456_c0_g7|FER, TRINITY_DN55934_c5_g4|FER, TRINITY_DN54525_c1_g1|FER, TRI…	24	1511	100	24695	0.24	5.55752e-09	****	1.32269e-07	****
GO:0009753	response to jasmonic acid	Biological Process	TRINITY_DN37138_c2_g6|MYC2, TRINITY_DN43719_c2_g1|MYB108, TRINITY_DN50427_c0_g2|-, TRINITY_DN41499_c0_g2|ACS2, TRINITY_DN45901_c0_g1|MC410, TRINITY_DN52251_c1_g1|LOX3, TRINITY_DN38167_c0_g2|2MMP, TRINITY_DN37685_c0_g4|LHY, TRINITY_DN52010_c1_g2|NAC68, TRINITY_DN43719_c2_g3|MYB108, TRINITY_DN56118_c0_g1|MYB4, TRINITY_DN47133_c1_g2|NPF6.2, TRINITY_DN45466_c0_g1|MYB4, TRINITY_DN47980_c1_g7|MYB4, TRI…	16	1511	47	24695	0.3404	8.7686e-09	****	2.01615e-07	****
GO:0003887	DNA-directed DNA polymerase activity	Molecular Function	TRINITY_DN57295_c2_g1|TY3B-G, TRINITY_DN50880_c0_g4|TY3B-G, TRINITY_DN51879_c4_g2|Tf2-12, TRINITY_DN55654_c2_g4|TY3B-G, TRINITY_DN49155_c1_g5|TY3B-G, TRINITY_DN37981_c1_g1|Tf2-11, TRINITY_DN36794_c0_g5|TY3B-G, TRINITY_DN45248_c0_g1|HI_1400, TRINITY_DN32753_c2_g1|Tf2-11, TRINITY_DN55945_c3_g3|TY3B-I, TRINITY_DN53337_c0_g3|TY3B-G, TRINITY_DN36492_c1_g7|Tf2-11, TRINITY_DN56858_c3_g3|Tf2-11, TRINITY_…	16	1511	47	24695	0.3404	8.7686e-09	****	2.01615e-07	****
GO:0007275	multicellular organism development	Biological Process	TRINITY_DN41323_c0_g2|SRO3, TRINITY_DN39063_c0_g1|MYB44, TRINITY_DN40333_c1_g4|SAUR32, TRINITY_DN52010_c1_g3|NAC48, TRINITY_DN46900_c3_g1|SOG1, TRINITY_DN53738_c1_g1|SRO3, TRINITY_DN43697_c1_g3|CYP72A1, TRINITY_DN43452_c2_g1|SAUR32, TRINITY_DN35487_c0_g2|YAB2, TRINITY_DN45496_c1_g1|NAC019, TRINITY_DN36787_c1_g4|NAC025, TRINITY_DN38167_c0_g2|2MMP, TRINITY_DN52010_c1_g1|NAC047, TRINITY_DN52010_c1_g…	25	1511	110	24695	0.2273	8.89479e-09	****	2.01615e-07	****
GO:0009737	response to abscisic acid	Biological Process	TRINITY_DN42168_c3_g4|GOLS2, TRINITY_DN35796_c1_g1|HAT22, TRINITY_DN42646_c0_g4|CRRSP38, TRINITY_DN37138_c2_g6|MYC2, TRINITY_DN53387_c0_g1|CFM3, TRINITY_DN45953_c0_g3|HAT22, TRINITY_DN55780_c2_g1|SAP12, TRINITY_DN43530_c0_g2|ERD7, TRINITY_DN54721_c1_g1|EFM, TRINITY_DN53204_c0_g2|HOX19, TRINITY_DN43719_c2_g1|MYB108, TRINITY_DN56745_c1_g2|ENO1, TRINITY_DN50427_c0_g2|-, TRINITY_DN52805_c0_g3|At4g352…	28	1511	136	24695	0.2059	1.21094e-08	****	2.70191e-07	****
GO:0006508	proteolysis	Biological Process	TRINITY_DN38931_c0_g2|1MMP, TRINITY_DN51871_c2_g3|pol, TRINITY_DN57295_c2_g1|TY3B-G, TRINITY_DN56681_c1_g1|PREP, TRINITY_DN50880_c0_g4|TY3B-G, TRINITY_DN55654_c2_g4|TY3B-G, TRINITY_DN49155_c1_g5|TY3B-G, TRINITY_DN40910_c0_g4|BG, TRINITY_DN33261_c1_g1|pol, TRINITY_DN36794_c0_g5|TY3B-G, TRINITY_DN55496_c2_g3|-, TRINITY_DN33838_c0_g2|APF2, TRINITY_DN51566_c3_g2|BG, TRINITY_DN57239_c0_g3|-, TRINITY_D…	27	1511	128	24695	0.2109	1.27331e-08	****	2.79735e-07	****
GO:0005516	calmodulin binding	Molecular Function	TRINITY_DN44560_c2_g2|CPK4, TRINITY_DN35142_c2_g2|CPK20, TRINITY_DN38215_c2_g3|CPK6, TRINITY_DN45553_c0_g6|At2g24230, TRINITY_DN44332_c0_g3|-, TRINITY_DN53641_c1_g1|CPK20, TRINITY_DN51367_c1_g3|CPK20, TRINITY_DN33664_c1_g4|WRKY15, TRINITY_DN44813_c0_g2|-, TRINITY_DN50432_c2_g1|CPK6, TRINITY_DN53638_c0_g1|IQM2, TRINITY_DN53561_c0_g5|CPK8, TRINITY_DN40783_c0_g1|CBP60B, TRINITY_DN47304_c1_g2|-, TRIN…	23	1511	97	24695	0.2371	1.47248e-08	****	3.1859e-07	****
GO:0009058	biosynthetic process	Biological Process	TRINITY_DN48735_c0_g6|At5g53970, TRINITY_DN38929_c0_g2|PGSIP8, TRINITY_DN54416_c0_g2|BIOF, TRINITY_DN48807_c0_g3|BIOF, TRINITY_DN44354_c0_g1|-, TRINITY_DN50547_c3_g1|BIOF, TRINITY_DN35458_c1_g2|BIOF, TRINITY_DN50547_c3_g4|BIOF, TRINITY_DN56205_c0_g2|Os02g0806900, TRINITY_DN48807_c0_g1|BIOF, TRINITY_DN46643_c0_g2|-, TRINITY_DN52160_c0_g4|BIOF, TRINITY_DN32034_c0_g1|BIOF, TRINITY_DN50547_c3_g2|BIOF	14	1511	38	24695	0.3684	2.33502e-08	****	4.97673e-07	****
GO:0055085	transmembrane transport	Biological Process	TRINITY_DN55125_c1_g2|-, TRINITY_DN56783_c1_g1|ABCC3, TRINITY_DN57032_c0_g1|ABCB21, TRINITY_DN40192_c0_g3|ABCB11, TRINITY_DN56186_c0_g2|ABCC3, TRINITY_DN47342_c1_g4|ABCB11, TRINITY_DN54131_c0_g1|ABCB21, TRINITY_DN34364_c0_g4|-, TRINITY_DN55371_c0_g6|ABCC6, TRINITY_DN34364_c0_g1|-, TRINITY_DN56783_c0_g1|ABCC3, TRINITY_DN41152_c0_g1|At3g47420, TRINITY_DN49437_c0_g1|At3g47420, TRINITY_DN54131_c0_g2|…	29	1511	151	24695	0.1921	3.43208e-08	****	7.20736e-07	****
GO:0045893	positive regulation of transcription, DNA-templated	Biological Process	TRINITY_DN48320_c0_g1|MYB3R-1, TRINITY_DN49914_c0_g1|MYB3R-1, TRINITY_DN37138_c2_g6|MYC2, TRINITY_DN33949_c0_g1|ERF110, TRINITY_DN40708_c0_g1|ERF2, TRINITY_DN48714_c1_g1|BZIP53, TRINITY_DN52009_c1_g7|DOF3.4, TRINITY_DN54839_c0_g1|ERF5, TRINITY_DN52042_c1_g1|SPL15, TRINITY_DN54098_c2_g1|WRKY48, TRINITY_DN46951_c1_g2|PTI5, TRINITY_DN39870_c0_g3|WRKY71, TRINITY_DN46218_c1_g3|ERF110, TRINITY_DN52010_…	21	1511	90	24695	0.2333	8.32669e-08	****	1.72326e-06	****
GO:0042742	defense response to bacterium	Biological Process	TRINITY_DN57374_c1_g1|AGO2, TRINITY_DN49302_c0_g2|SPL6, TRINITY_DN49335_c3_g1|HSP70, TRINITY_DN30984_c0_g1|AGO2, TRINITY_DN43281_c0_g2|HEL, TRINITY_DN41735_c1_g4|CYTB5-D, TRINITY_DN54788_c0_g1|WRKY33, TRINITY_DN46003_c1_g2|WRKY24, TRINITY_DN42887_c1_g3|AGO2, TRINITY_DN52805_c0_g3|At4g35230, TRINITY_DN50866_c1_g4|WRKY76, TRINITY_DN52042_c1_g1|SPL15, TRINITY_DN57069_c0_g1|WRKY18, TRINITY_DN32271_c0…	27	1511	140	24695	0.1929	9.21097e-08	****	1.87904e-06	****
GO:0046777	protein autophosphorylation	Biological Process	TRINITY_DN48933_c1_g3|IKU2, TRINITY_DN44560_c2_g2|CPK4, TRINITY_DN35142_c2_g2|CPK20, TRINITY_DN38215_c2_g3|CPK6, TRINITY_DN42145_c0_g2|IKU2, TRINITY_DN45553_c0_g6|At2g24230, TRINITY_DN46912_c0_g2|PDK, TRINITY_DN53641_c1_g1|CPK20, TRINITY_DN51367_c1_g3|CPK20, TRINITY_DN51456_c0_g7|FER, TRINITY_DN55934_c5_g4|FER, TRINITY_DN54525_c1_g1|FER, TRINITY_DN50432_c2_g1|CPK6, TRINITY_DN53561_c0_g5|CPK8, TRI…	21	1511	91	24695	0.2308	1.02056e-07	****	2.05262e-06	****
GO:0000719	photoreactive repair	Biological Process	TRINITY_DN43007_c4_g1|pol, TRINITY_DN38079_c0_g4|Tf2-11, TRINITY_DN44791_c0_g6|pol, TRINITY_DN57346_c1_g3|-, TRINITY_DN50953_c3_g2|AtMg00860, TRINITY_DN57014_c4_g1|Tf2-11, TRINITY_DN51591_c2_g1|TY3B-I, TRINITY_DN34160_c1_g3|-, TRINITY_DN54648_c0_g3|TY3B-G, TRINITY_DN34031_c3_g3|-, TRINITY_DN32373_c1_g2|pol, TRINITY_DN57320_c1_g1|Tf2-12, TRINITY_DN32583_c0_g4|-, TRINITY_DN41823_c2_g2|pol, TRINITY_…	19	1511	77	24695	0.2468	1.32258e-07	****	2.58718e-06	****
GO:0003904	deoxyribodipyrimidine photo-lyase activity	Molecular Function	TRINITY_DN43007_c4_g1|pol, TRINITY_DN38079_c0_g4|Tf2-11, TRINITY_DN44791_c0_g6|pol, TRINITY_DN57346_c1_g3|-, TRINITY_DN50953_c3_g2|AtMg00860, TRINITY_DN57014_c4_g1|Tf2-11, TRINITY_DN51591_c2_g1|TY3B-I, TRINITY_DN34160_c1_g3|-, TRINITY_DN54648_c0_g3|TY3B-G, TRINITY_DN34031_c3_g3|-, TRINITY_DN32373_c1_g2|pol, TRINITY_DN57320_c1_g1|Tf2-12, TRINITY_DN32583_c0_g4|-, TRINITY_DN41823_c2_g2|pol, TRINITY_…	19	1511	77	24695	0.2468	1.32258e-07	****	2.58718e-06	****
GO:0008483	transaminase activity	Molecular Function	TRINITY_DN48735_c0_g6|At5g53970, TRINITY_DN54416_c0_g2|BIOF, TRINITY_DN48807_c0_g3|BIOF, TRINITY_DN50547_c3_g1|BIOF, TRINITY_DN35458_c1_g2|BIOF, TRINITY_DN50547_c3_g4|BIOF, TRINITY_DN56768_c1_g1|-, TRINITY_DN48807_c0_g1|BIOF, TRINITY_DN52160_c0_g4|BIOF, TRINITY_DN32034_c0_g1|BIOF, TRINITY_DN50547_c3_g2|BIOF	11	1511	26	24695	0.4231	1.42549e-07	****	2.75082e-06	****
GO:0016442	RISC complex	Cellular Component	TRINITY_DN44650_c3_g1|-, TRINITY_DN57416_c1_g1|-, TRINITY_DN57222_c0_g1|GIP, TRINITY_DN41682_c3_g1|-, TRINITY_DN52864_c0_g1|DCL4, TRINITY_DN47370_c1_g1|-, TRINITY_DN32704_c1_g2|-, TRINITY_DN51239_c0_g5|GIP, TRINITY_DN39017_c1_g2|DCL4, TRINITY_DN34504_c1_g2|-, TRINITY_DN43390_c1_g2|-, TRINITY_DN52086_c0_g2|-, TRINITY_DN52086_c0_g6|-, TRINITY_DN56773_c0_g3|-, TRINITY_DN38069_c1_g1|-	15	1511	50	24695	0.3	1.72902e-07	****	3.29206e-06	****
GO:0009695	jasmonic acid biosynthetic process	Biological Process	TRINITY_DN42961_c0_g2|OPR7, TRINITY_DN53274_c0_g2|AOS1, TRINITY_DN34149_c0_g2|AOS1, TRINITY_DN42758_c0_g6|CYP74A1, TRINITY_DN45018_c0_g2|4CLL5, TRINITY_DN53114_c0_g1|AOC, TRINITY_DN53763_c0_g2|OPR1, TRINITY_DN52251_c1_g1|LOX3, TRINITY_DN53114_c0_g4|AOC	9	1511	17	24695	0.5294	1.82256e-07	****	3.42449e-06	****
GO:0016020	membrane	Cellular Component	TRINITY_DN49693_c0_g1|-, TRINITY_DN36905_c0_g2|PDC1, TRINITY_DN49335_c3_g1|HSP70, TRINITY_DN38844_c0_g1|HAK13, TRINITY_DN52169_c0_g1|ATL5, TRINITY_DN32222_c1_g2|OsI_35105, TRINITY_DN39416_c2_g8|MIK1, TRINITY_DN51456_c0_g7|FER, TRINITY_DN56617_c1_g3|RLK5, TRINITY_DN49707_c1_g4|-, TRINITY_DN55934_c5_g4|FER, TRINITY_DN56673_c1_g1|-, TRINITY_DN54525_c1_g1|FER, TRINITY_DN56745_c1_g2|ENO1, TRINITY_DN44…	62	1511	512	24695	0.1211	2.27605e-07	****	4.22103e-06	****
GO:0000287	magnesium ion binding	Molecular Function	TRINITY_DN47654_c0_g2|-, TRINITY_DN39941_c1_g4|PDC2, TRINITY_DN36905_c0_g2|PDC1, TRINITY_DN55547_c2_g5|PDC1, TRINITY_DN32222_c1_g2|OsI_35105, TRINITY_DN35441_c0_g2|OsI_35105, TRINITY_DN56745_c1_g2|ENO1, TRINITY_DN40102_c2_g3|HACL, TRINITY_DN42029_c0_g1|PDC1, TRINITY_DN46877_c2_g2|PGAAIR, TRINITY_DN37065_c0_g1|ENO1, TRINITY_DN47137_c0_g4|-, TRINITY_DN44525_c0_g1|Os01g0723600	13	1511	39	24695	0.3333	2.9008e-07	****	5.31069e-06	****
GO:0005789	endoplasmic reticulum membrane	Cellular Component	TRINITY_DN54818_c0_g1|TSC10B, TRINITY_DN43477_c1_g4|Os02g0639600, TRINITY_DN37202_c0_g1|TSC10A, TRINITY_DN41735_c1_g4|CYTB5-D, TRINITY_DN56956_c1_g5|PVA43, TRINITY_DN44478_c0_g1|FAD2, TRINITY_DN36943_c0_g3|-, TRINITY_DN57319_c1_g1|TSC10B, TRINITY_DN44503_c0_g4|PAT17, TRINITY_DN36943_c0_g2|-, TRINITY_DN46523_c1_g3|At3g07680, TRINITY_DN35414_c0_g2|TSC10A, TRINITY_DN49783_c0_g2|SBH2, TRINITY_DN56205…	23	1511	113	24695	0.2035	2.95502e-07	****	5.34148e-06	****
GO:0005777	peroxisome	Cellular Component	TRINITY_DN42961_c0_g2|OPR7, TRINITY_DN32677_c1_g3|SOX, TRINITY_DN54390_c0_g3|DRP3A, TRINITY_DN50233_c1_g1|NDA1, TRINITY_DN54416_c0_g2|BIOF, TRINITY_DN40102_c2_g3|HACL, TRINITY_DN48807_c0_g3|BIOF, TRINITY_DN45018_c0_g2|4CLL5, TRINITY_DN50547_c3_g1|BIOF, TRINITY_DN35458_c1_g2|BIOF, TRINITY_DN50547_c3_g4|BIOF, TRINITY_DN56541_c2_g4|GLO1, TRINITY_DN46327_c0_g2|-, TRINITY_DN48807_c0_g1|BIOF, TRINITY_D…	18	1511	74	24695	0.2432	3.55004e-07	****	6.33682e-06	****
GO:0002229	defense response to oomycetes	Biological Process	TRINITY_DN55801_c0_g1|CLT2, TRINITY_DN56918_c0_g3|CLT2, TRINITY_DN46571_c1_g2|CLT3, TRINITY_DN45264_c0_g2|LECRKS7, TRINITY_DN47165_c1_g4|LECRKS7, TRINITY_DN54334_c3_g9|LECRK55, TRINITY_DN38849_c0_g6|LECRK91, TRINITY_DN45442_c1_g3|LECRKS1, TRINITY_DN38849_c0_g4|LECRK92, TRINITY_DN39416_c2_g2|LECRK91	10	1511	23	24695	0.4348	3.9148e-07	****	6.90164e-06	****
GO:0004525	ribonuclease III activity	Molecular Function	TRINITY_DN44650_c3_g1|-, TRINITY_DN57416_c1_g1|-, TRINITY_DN57222_c0_g1|GIP, TRINITY_DN41682_c3_g1|-, TRINITY_DN52864_c0_g1|DCL4, TRINITY_DN47370_c1_g1|-, TRINITY_DN32704_c1_g2|-, TRINITY_DN51239_c0_g5|GIP, TRINITY_DN39017_c1_g2|DCL4, TRINITY_DN34504_c1_g2|-, TRINITY_DN43390_c1_g2|-, TRINITY_DN52086_c0_g2|-, TRINITY_DN52086_c0_g6|-, TRINITY_DN56773_c0_g3|-, TRINITY_DN38069_c1_g1|-	15	1511	53	24695	0.283	4.0344e-07	****	7.02577e-06	****
GO:0090502	RNA phosphodiester bond hydrolysis, endonucleolytic	Biological Process	TRINITY_DN57295_c2_g1|TY3B-G, TRINITY_DN50880_c0_g4|TY3B-G, TRINITY_DN55654_c2_g4|TY3B-G, TRINITY_DN49155_c1_g5|TY3B-G, TRINITY_DN53441_c1_g1|SGS3, TRINITY_DN36794_c0_g5|TY3B-G, TRINITY_DN51710_c0_g1|SGS3, TRINITY_DN55945_c3_g3|TY3B-I, TRINITY_DN53337_c0_g3|TY3B-G, TRINITY_DN53441_c0_g2|SGS3, TRINITY_DN41138_c1_g2|ORF, TRINITY_DN33223_c0_g7|-	12	1511	34	24695	0.3529	4.09122e-07	****	7.03886e-06	****
GO:0008964	phosphoenolpyruvate carboxylase activity	Molecular Function	TRINITY_DN57395_c0_g1|PPCB, TRINITY_DN57395_c0_g4|-, TRINITY_DN57395_c1_g5|-, TRINITY_DN43752_c0_g3|PPCA1, TRINITY_DN43752_c0_g2|-, TRINITY_DN57395_c1_g4|-, TRINITY_DN57395_c0_g2|PEPC, TRINITY_DN57395_c1_g3|PPC	8	1511	14	24695	0.5714	4.15441e-07	****	7.0625e-06	****
GO:0090305	nucleic acid phosphodiester bond hydrolysis	Biological Process	TRINITY_DN57295_c2_g1|TY3B-G, TRINITY_DN50880_c0_g4|TY3B-G, TRINITY_DN55654_c2_g4|TY3B-G, TRINITY_DN49155_c1_g5|TY3B-G, TRINITY_DN47808_c0_g8|-, TRINITY_DN36794_c0_g5|TY3B-G, TRINITY_DN57268_c5_g4|-, TRINITY_DN55945_c3_g3|TY3B-I, TRINITY_DN53337_c0_g3|TY3B-G, TRINITY_DN41138_c1_g2|ORF, TRINITY_DN33223_c0_g7|-, TRINITY_DN43123_c1_g3|ENDO2	12	1511	35	24695	0.3429	5.87941e-07	****	9.8774e-06	****
GO:0032197	transposition, RNA-mediated	Biological Process	TRINITY_DN57295_c2_g1|TY3B-G, TRINITY_DN50880_c0_g4|TY3B-G, TRINITY_DN55654_c2_g4|TY3B-G, TRINITY_DN49155_c1_g5|TY3B-G, TRINITY_DN47808_c0_g8|-, TRINITY_DN36794_c0_g5|TY3B-G, TRINITY_DN57268_c5_g4|-, TRINITY_DN55945_c3_g3|TY3B-I, TRINITY_DN53337_c0_g3|TY3B-G, TRINITY_DN41138_c1_g2|ORF, TRINITY_DN33223_c0_g7|-	11	1511	30	24695	0.3667	8.02644e-07	****	1.33276e-05	****
GO:0030422	production of siRNA involved in RNA interference	Biological Process	TRINITY_DN44650_c3_g1|-, TRINITY_DN57416_c1_g1|-, TRINITY_DN57222_c0_g1|GIP, TRINITY_DN41682_c3_g1|-, TRINITY_DN52864_c0_g1|DCL4, TRINITY_DN47370_c1_g1|-, TRINITY_DN32704_c1_g2|-, TRINITY_DN51239_c0_g5|GIP, TRINITY_DN39017_c1_g2|DCL4, TRINITY_DN34504_c1_g2|-, TRINITY_DN43390_c1_g2|-, TRINITY_DN52086_c0_g2|-, TRINITY_DN52086_c0_g6|-, TRINITY_DN56773_c0_g3|-, TRINITY_DN38069_c1_g1|-	15	1511	56	24695	0.2679	8.81646e-07	****	1.44711e-05	****
GO:0009651	response to salt stress	Biological Process	TRINITY_DN42168_c3_g4|GOLS2, TRINITY_DN43281_c0_g2|HEL, TRINITY_DN43530_c0_g2|ERD7, TRINITY_DN54788_c0_g1|WRKY33, TRINITY_DN46003_c1_g2|WRKY24, TRINITY_DN43719_c2_g1|MYB108, TRINITY_DN38414_c0_g1|AKR4C9, TRINITY_DN56745_c1_g2|ENO1, TRINITY_DN49213_c0_g1|-, TRINITY_DN50002_c0_g2|GOLS1, TRINITY_DN53114_c0_g1|AOC, TRINITY_DN39592_c2_g7|AATP1, TRINITY_DN52329_c1_g3|GOLS1, TRINITY_DN34511_c1_g6|EDL3, …	25	1511	138	24695	0.1812	9.32309e-07	****	1.51288e-05	****
GO:0050832	defense response to fungus	Biological Process	TRINITY_DN49335_c3_g1|HSP70, TRINITY_DN54788_c0_g1|WRKY33, TRINITY_DN46003_c1_g2|WRKY24, TRINITY_DN51456_c0_g7|FER, TRINITY_DN55934_c5_g4|FER, TRINITY_DN54525_c1_g1|FER, TRINITY_DN52805_c0_g3|At4g35230, TRINITY_DN46294_c1_g5|Os05g0128200, TRINITY_DN50866_c1_g4|WRKY76, TRINITY_DN57069_c0_g1|WRKY18, TRINITY_DN52051_c0_g1|CHN48, TRINITY_DN54348_c0_g7|-, TRINITY_DN41298_c0_g1|CHTB1, TRINITY_DN49864_c…	17	1511	72	24695	0.2361	1.17197e-06	****	1.88042e-05	****
GO:0009408	response to heat	Biological Process	TRINITY_DN42168_c3_g4|GOLS2, TRINITY_DN49335_c3_g1|HSP70, TRINITY_DN35080_c1_g3|MED37C, TRINITY_DN54788_c0_g1|WRKY33, TRINITY_DN46003_c1_g2|WRKY24, TRINITY_DN38999_c0_g2|HSC-I, TRINITY_DN46798_c1_g4|HSP23.6, TRINITY_DN50002_c0_g2|GOLS1, TRINITY_DN56739_c2_g2|HSC-I, TRINITY_DN51918_c0_g12|HSP18, TRINITY_DN52329_c1_g3|GOLS1, TRINITY_DN32902_c0_g1|HSP17.5-M, TRINITY_DN54590_c1_g2|HSFA3, TRINITY_DN46…	19	1511	89	24695	0.2135	1.46079e-06	****	2.31779e-05	****
GO:0009793	embryo development ending in seed dormancy	Biological Process	TRINITY_DN44595_c1_g1|SF3B4, TRINITY_DN45553_c0_g6|At2g24230, TRINITY_DN44103_c0_g3|CTPS2, TRINITY_DN53387_c0_g1|CFM3, TRINITY_DN53443_c1_g3|At2g02240, TRINITY_DN44103_c0_g2|Ctps2, TRINITY_DN46380_c0_g1|GEX1, TRINITY_DN44517_c0_g1|ASIL2, TRINITY_DN34810_c0_g1|MEE23, TRINITY_DN46306_c0_g3|SDC, TRINITY_DN56205_c0_g2|Os02g0806900, TRINITY_DN42846_c0_g2|WRKY69, TRINITY_DN36787_c1_g4|NAC025, TRINITY_D…	21	1511	106	24695	0.1981	1.5226e-06	****	2.3893e-05	****
GO:0009733	response to auxin	Biological Process	TRINITY_DN44646_c1_g3|SAUR50, TRINITY_DN45553_c0_g6|At2g24230, TRINITY_DN40333_c1_g4|SAUR32, TRINITY_DN52009_c1_g7|DOF3.4, TRINITY_DN44813_c0_g2|-, TRINITY_DN41499_c0_g2|ACS2, TRINITY_DN43452_c2_g1|SAUR32, TRINITY_DN36983_c2_g2|SAUR36, TRINITY_DN45317_c0_g2|ATHB-40, TRINITY_DN34790_c2_g3|PILS4, TRINITY_DN37685_c0_g4|LHY, TRINITY_DN56118_c0_g1|MYB4, TRINITY_DN40458_c0_g5|IAA1, TRINITY_DN47375_c0_g…	18	1511	82	24695	0.2195	1.79116e-06	****	2.78019e-05	****
GO:0008270	zinc ion binding	Molecular Function	TRINITY_DN38931_c0_g2|1MMP, TRINITY_DN53152_c1_g1|ACA7, TRINITY_DN52904_c0_g1|-, TRINITY_DN55780_c2_g1|SAP12, TRINITY_DN57295_c2_g1|TY3B-G, TRINITY_DN52169_c0_g1|ATL5, TRINITY_DN50880_c0_g4|TY3B-G, TRINITY_DN55654_c2_g4|TY3B-G, TRINITY_DN37146_c1_g6|SAP16, TRINITY_DN49155_c1_g5|TY3B-G, TRINITY_DN53633_c1_g1|HOX11, TRINITY_DN39944_c1_g2|At1g32780, TRINITY_DN36794_c0_g5|TY3B-G, TRINITY_DN51062_c2_g…	35	1511	245	24695	0.1429	2.60144e-06	****	3.99446e-05	****
GO:0016310	phosphorylation	Biological Process	TRINITY_DN35677_c1_g5|RIPK, TRINITY_DN55682_c0_g3|CDG1, TRINITY_DN40979_c0_g6|AK1, TRINITY_DN52787_c2_g1|AK1, TRINITY_DN38365_c1_g2|At4g29180, TRINITY_DN34720_c0_g4|-, TRINITY_DN51109_c0_g3|At5g57670, TRINITY_DN50213_c0_g3|ATG1C, TRINITY_DN47754_c2_g1|RBK2, TRINITY_DN38191_c0_g3|-, TRINITY_DN44461_c1_g3|-, TRINITY_DN38273_c3_g10|sll1770, TRINITY_DN42477_c1_g2|ATG1C, TRINITY_DN42752_c0_g1|GK-2, TR…	22	1511	119	24695	0.1849	2.90718e-06	****	4.41644e-05	****
GO:0035556	intracellular signal transduction	Biological Process	TRINITY_DN44560_c2_g2|CPK4, TRINITY_DN35142_c2_g2|CPK20, TRINITY_DN38215_c2_g3|CPK6, TRINITY_DN48595_c0_g2|-, TRINITY_DN53641_c1_g1|CPK20, TRINITY_DN51367_c1_g3|CPK20, TRINITY_DN50432_c2_g1|CPK6, TRINITY_DN46027_c2_g4|WNK9, TRINITY_DN53561_c0_g5|CPK8, TRINITY_DN54136_c0_g2|CIPK1, TRINITY_DN55075_c0_g5|WNK4, TRINITY_DN33433_c0_g1|CIPK1, TRINITY_DN51456_c0_g1|CIPK14, TRINITY_DN55495_c0_g2|PPCK2, TR…	19	1511	94	24695	0.2021	3.46762e-06	****	5.21238e-05	****
GO:0016831	carboxy-lyase activity	Molecular Function	TRINITY_DN39941_c1_g4|PDC2, TRINITY_DN36905_c0_g2|PDC1, TRINITY_DN55547_c2_g5|PDC1, TRINITY_DN40102_c2_g3|HACL, TRINITY_DN42029_c0_g1|PDC1, TRINITY_DN46306_c0_g3|SDC	6	1511	9	24695	0.6667	3.7181e-06	****	5.53067e-05	****
GO:0009061	anaerobic respiration	Biological Process	TRINITY_DN41205_c1_g1|-, TRINITY_DN55750_c1_g1|PCO2, TRINITY_DN47526_c0_g1|-, TRINITY_DN54979_c0_g1|-, TRINITY_DN49135_c1_g2|-, TRINITY_DN37100_c1_g5|-, TRINITY_DN54649_c3_g1|-	7	1511	13	24695	0.5385	3.9175e-06	****	5.70836e-05	****
GO:0004568	chitinase activity	Molecular Function	TRINITY_DN43281_c0_g2|HEL, TRINITY_DN47400_c1_g1|cht-1, TRINITY_DN52471_c0_g1|EP3, TRINITY_DN54675_c0_g1|Cht4, TRINITY_DN38112_c1_g1|-, TRINITY_DN52051_c0_g1|CHN48, TRINITY_DN41298_c0_g1|CHTB1	7	1511	13	24695	0.5385	3.9175e-06	****	5.70836e-05	****
GO:0046658	anchored component of plasma membrane	Cellular Component	TRINITY_DN53415_c0_g2|SKU5, TRINITY_DN35512_c2_g2|-, TRINITY_DN44599_c1_g1|-, TRINITY_DN33597_c3_g1|ENODL1, TRINITY_DN52131_c0_g2|At1g32860, TRINITY_DN45458_c2_g1|At2g27500, TRINITY_DN53924_c0_g1|GLC1, TRINITY_DN34861_c0_g1|SKU5, TRINITY_DN39857_c0_g1|-, TRINITY_DN39762_c0_g1|COBL7, TRINITY_DN34477_c4_g1|-, TRINITY_DN51322_c0_g1|At3g13560, TRINITY_DN36685_c1_g2|-, TRINITY_DN52710_c0_g1|YLS9, TRIN…	19	1511	96	24695	0.1979	4.80779e-06	****	6.93487e-05	****
GO:0016740	transferase activity	Molecular Function	TRINITY_DN38929_c0_g2|PGSIP8, TRINITY_DN57295_c2_g1|TY3B-G, TRINITY_DN50880_c0_g4|TY3B-G, TRINITY_DN55654_c2_g4|TY3B-G, TRINITY_DN37371_c1_g7|At3g50280, TRINITY_DN49155_c1_g5|TY3B-G, TRINITY_DN51082_c0_g4|RCOM_0530710, TRINITY_DN48345_c1_g2|QS, TRINITY_DN36794_c0_g5|TY3B-G, TRINITY_DN31940_c0_g1|-, TRINITY_DN36104_c0_g1|3AT1, TRINITY_DN38491_c1_g2|BRG3, TRINITY_DN55945_c3_g3|TY3B-I, TRINITY_DN346…	20	1511	105	24695	0.1905	5.05116e-06	****	7.21306e-05	****
GO:0000943	retrotransposon nucleocapsid	Cellular Component	TRINITY_DN57295_c2_g1|TY3B-G, TRINITY_DN50880_c0_g4|TY3B-G, TRINITY_DN55654_c2_g4|TY3B-G, TRINITY_DN49155_c1_g5|TY3B-G, TRINITY_DN36794_c0_g5|TY3B-G, TRINITY_DN55945_c3_g3|TY3B-I, TRINITY_DN53337_c0_g3|TY3B-G, TRINITY_DN41138_c1_g2|ORF, TRINITY_DN33223_c0_g7|-	9	1511	24	24695	0.375	6.62599e-06	****	9.18632e-05	****
GO:0071897	DNA biosynthetic process	Biological Process	TRINITY_DN57295_c2_g1|TY3B-G, TRINITY_DN50880_c0_g4|TY3B-G, TRINITY_DN55654_c2_g4|TY3B-G, TRINITY_DN49155_c1_g5|TY3B-G, TRINITY_DN36794_c0_g5|TY3B-G, TRINITY_DN55945_c3_g3|TY3B-I, TRINITY_DN53337_c0_g3|TY3B-G, TRINITY_DN41138_c1_g2|ORF, TRINITY_DN33223_c0_g7|-	9	1511	24	24695	0.375	6.62599e-06	****	9.18632e-05	****
GO:0090501	RNA phosphodiester bond hydrolysis	Biological Process	TRINITY_DN57295_c2_g1|TY3B-G, TRINITY_DN50880_c0_g4|TY3B-G, TRINITY_DN55654_c2_g4|TY3B-G, TRINITY_DN49155_c1_g5|TY3B-G, TRINITY_DN36794_c0_g5|TY3B-G, TRINITY_DN55945_c3_g3|TY3B-I, TRINITY_DN53337_c0_g3|TY3B-G, TRINITY_DN41138_c1_g2|ORF, TRINITY_DN33223_c0_g7|-	9	1511	24	24695	0.375	6.62599e-06	****	9.18632e-05	****
GO:0018105	peptidyl-serine phosphorylation	Biological Process	TRINITY_DN44560_c2_g2|CPK4, TRINITY_DN35142_c2_g2|CPK20, TRINITY_DN38215_c2_g3|CPK6, TRINITY_DN53641_c1_g1|CPK20, TRINITY_DN51367_c1_g3|CPK20, TRINITY_DN50432_c2_g1|CPK6, TRINITY_DN53561_c0_g5|CPK8, TRINITY_DN45290_c0_g3|CKL3, TRINITY_DN51456_c0_g1|CIPK14, TRINITY_DN55495_c0_g2|PPCK2, TRINITY_DN39033_c1_g2|CPK17, TRINITY_DN54810_c1_g2|ndrB, TRINITY_DN42980_c2_g4|CPK28	13	1511	50	24695	0.26	6.73702e-06	****	9.25044e-05	****
GO:0004540	ribonuclease activity	Molecular Function	TRINITY_DN57295_c2_g1|TY3B-G, TRINITY_DN43281_c0_g2|HEL, TRINITY_DN50880_c0_g4|TY3B-G, TRINITY_DN55654_c2_g4|TY3B-G, TRINITY_DN49155_c1_g5|TY3B-G, TRINITY_DN36794_c0_g5|TY3B-G, TRINITY_DN55945_c3_g3|TY3B-I, TRINITY_DN53337_c0_g3|TY3B-G, TRINITY_DN41138_c1_g2|ORF, TRINITY_DN33223_c0_g7|-	10	1511	30	24695	0.3333	6.92679e-06	****	9.33156e-05	****
GO:0016779	nucleotidyltransferase activity	Molecular Function	TRINITY_DN57295_c2_g1|TY3B-G, TRINITY_DN50880_c0_g4|TY3B-G, TRINITY_DN55654_c2_g4|TY3B-G, TRINITY_DN51808_c0_g2|HESO1, TRINITY_DN49155_c1_g5|TY3B-G, TRINITY_DN36794_c0_g5|TY3B-G, TRINITY_DN55945_c3_g3|TY3B-I, TRINITY_DN53337_c0_g3|TY3B-G, TRINITY_DN41138_c1_g2|ORF, TRINITY_DN33223_c0_g7|-	10	1511	30	24695	0.3333	6.92679e-06	****	9.33156e-05	****
GO:0009620	response to fungus	Biological Process	TRINITY_DN48320_c0_g1|MYB3R-1, TRINITY_DN43719_c2_g1|MYB108, TRINITY_DN53114_c0_g1|AOC, TRINITY_DN44669_c0_g3|ERF073, TRINITY_DN52251_c1_g1|LOX3, TRINITY_DN44669_c0_g5|EREBP1, TRINITY_DN52010_c1_g2|NAC68, TRINITY_DN43719_c2_g3|MYB108	8	1511	19	24695	0.4211	7.92971e-06	****	0.000105828	***
GO:0047134	protein-disulfide reductase (NAD(P)) activity	Molecular Function	TRINITY_DN56702_c0_g4|At1g60420, TRINITY_DN44145_c1_g3|Os03g0405900, TRINITY_DN56702_c0_g3|At1g60420, TRINITY_DN51533_c1_g1|Os03g0405900, TRINITY_DN38767_c0_g1|Os03g0405500, TRINITY_DN46088_c0_g2|-	6	1511	10	24695	0.6	8.81121e-06	****	0.000115435	***
GO:0009266	response to temperature stimulus	Biological Process	TRINITY_DN33719_c0_g3|FAD7, TRINITY_DN35080_c1_g3|MED37C, TRINITY_DN38999_c0_g2|HSC-I, TRINITY_DN44165_c0_g10|EFM, TRINITY_DN39060_c0_g1|EFM, TRINITY_DN57008_c1_g1|FAD7	6	1511	10	24695	0.6	8.81121e-06	****	0.000115435	***
GO:0009751	response to salicylic acid	Biological Process	TRINITY_DN48320_c0_g1|MYB3R-1, TRINITY_DN52009_c1_g7|DOF3.4, TRINITY_DN48320_c0_g2|MYB3R-1, TRINITY_DN50427_c0_g2|-, TRINITY_DN50120_c1_g1|GRXC9, TRINITY_DN41474_c1_g1|HSPRO2, TRINITY_DN50866_c1_g4|WRKY76, TRINITY_DN35628_c1_g7|LECRK41, TRINITY_DN57069_c0_g1|WRKY18, TRINITY_DN46430_c0_g1|LECRK41, TRINITY_DN37685_c0_g4|LHY, TRINITY_DN52010_c1_g2|NAC68, TRINITY_DN47980_c1_g7|MYB4, TRINITY_DN40050_c…	14	1511	59	24695	0.2373	9.55239e-06	****	0.000124007	***
GO:0008792	arginine decarboxylase activity	Molecular Function	TRINITY_DN50349_c0_g3|SPE2, TRINITY_DN54180_c0_g3|ADC1, TRINITY_DN50349_c0_g1|ADC1, TRINITY_DN54180_c0_g1|ADC1	4	1511	4	24695	1	1.39637e-05	****	0.000179641	***
GO:0016125	sterol metabolic process	Biological Process	TRINITY_DN53274_c0_g2|AOS1, TRINITY_DN34149_c0_g2|AOS1, TRINITY_DN42758_c0_g6|CYP74A1, TRINITY_DN43697_c1_g3|CYP72A1, TRINITY_DN52750_c3_g1|CYP707A7, TRINITY_DN53179_c1_g1|CYP90B1, TRINITY_DN43481_c1_g2|CYP90B1, TRINITY_DN56038_c0_g2|ROT3, TRINITY_DN34149_c0_g1|AOS2	9	1511	26	24695	0.3462	1.41624e-05	****	0.000180571	***
GO:0009409	response to cold	Biological Process	TRINITY_DN42168_c3_g4|GOLS2, TRINITY_DN42626_c0_g3|KCS11, TRINITY_DN49335_c3_g1|HSP70, TRINITY_DN41426_c2_g8|KCS11, TRINITY_DN54180_c0_g3|ADC1, TRINITY_DN43530_c0_g2|ERD7, TRINITY_DN54788_c0_g1|WRKY33, TRINITY_DN46003_c1_g2|WRKY24, TRINITY_DN38414_c0_g1|AKR4C9, TRINITY_DN56745_c1_g2|ENO1, TRINITY_DN54839_c0_g1|ERF5, TRINITY_DN46294_c1_g5|Os05g0128200, TRINITY_DN50002_c0_g2|GOLS1, TRINITY_DN39592_…	22	1511	131	24695	0.1679	1.45443e-05	****	0.000183798	***
GO:0004523	RNA-DNA hybrid ribonuclease activity	Molecular Function	TRINITY_DN57295_c2_g1|TY3B-G, TRINITY_DN50880_c0_g4|TY3B-G, TRINITY_DN55654_c2_g4|TY3B-G, TRINITY_DN49155_c1_g5|TY3B-G, TRINITY_DN36794_c0_g5|TY3B-G, TRINITY_DN55945_c3_g3|TY3B-I, TRINITY_DN53337_c0_g3|TY3B-G, TRINITY_DN41138_c1_g2|ORF, TRINITY_DN33223_c0_g7|-	9	1511	27	24695	0.3333	2.0092e-05	****	0.000251679	***
GO:0080092	regulation of pollen tube growth	Biological Process	TRINITY_DN56702_c0_g4|At1g60420, TRINITY_DN44145_c1_g3|Os03g0405900, TRINITY_DN56702_c0_g3|At1g60420, TRINITY_DN44408_c1_g7|EXO70B1, TRINITY_DN51533_c1_g1|Os03g0405900, TRINITY_DN38767_c0_g1|Os03g0405500, TRINITY_DN44408_c1_g6|EXO70B1	7	1511	16	24695	0.4375	2.21821e-05	****	0.000275443	***
GO:0006486	protein glycosylation	Biological Process	TRINITY_DN38929_c0_g2|PGSIP8, TRINITY_DN54736_c1_g1|At5g04500, TRINITY_DN41859_c1_g2|B3GALT7, TRINITY_DN55202_c0_g1|UGGT, TRINITY_DN36271_c2_g1|At5g03795, TRINITY_DN35723_c2_g2|At5g04500, TRINITY_DN42431_c0_g5|-, TRINITY_DN49279_c0_g1|B3GALT7, TRINITY_DN40227_c0_g4|NFP, TRINITY_DN52024_c0_g2|At5g03795, TRINITY_DN43619_c1_g5|-	11	1511	41	24695	0.2683	2.4873e-05	****	0.000306195	***
GO:0004683	calmodulin-dependent protein kinase activity	Molecular Function	TRINITY_DN44560_c2_g2|CPK4, TRINITY_DN35142_c2_g2|CPK20, TRINITY_DN38215_c2_g3|CPK6, TRINITY_DN53641_c1_g1|CPK20, TRINITY_DN51367_c1_g3|CPK20, TRINITY_DN50432_c2_g1|CPK6, TRINITY_DN53561_c0_g5|CPK8, TRINITY_DN55495_c0_g2|PPCK2, TRINITY_DN39033_c1_g2|CPK17, TRINITY_DN42980_c2_g4|CPK28	10	1511	35	24695	0.2857	3.19513e-05	****	0.000386665	***
GO:0009931	calcium-dependent protein serine/threonine kinase activity	Molecular Function	TRINITY_DN44560_c2_g2|CPK4, TRINITY_DN35142_c2_g2|CPK20, TRINITY_DN38215_c2_g3|CPK6, TRINITY_DN53641_c1_g1|CPK20, TRINITY_DN51367_c1_g3|CPK20, TRINITY_DN50432_c2_g1|CPK6, TRINITY_DN53561_c0_g5|CPK8, TRINITY_DN55495_c0_g2|PPCK2, TRINITY_DN39033_c1_g2|CPK17, TRINITY_DN42980_c2_g4|CPK28	10	1511	35	24695	0.2857	3.19513e-05	****	0.000386665	***
GO:0009407	toxin catabolic process	Biological Process	TRINITY_DN54565_c0_g1|-, TRINITY_DN54565_c0_g4|-, TRINITY_DN56485_c2_g3|GSTU18, TRINITY_DN51445_c0_g1|HSP26-A, TRINITY_DN46627_c1_g1|GSTU7, TRINITY_DN44587_c0_g1|-	6	1511	12	24695	0.5	3.48434e-05	****	0.00041812	***
GO:0009741	response to brassinosteroid	Biological Process	TRINITY_DN51456_c0_g7|FER, TRINITY_DN55934_c5_g4|FER, TRINITY_DN54525_c1_g1|FER, TRINITY_DN42930_c0_g1|EXO, TRINITY_DN36364_c0_g1|HERK1, TRINITY_DN39877_c1_g2|THE1, TRINITY_DN56184_c1_g1|XTH22	7	1511	17	24695	0.4118	3.57156e-05	****	0.000425015	***
GO:0046983	protein dimerization activity	Molecular Function	TRINITY_DN37138_c2_g6|MYC2, TRINITY_DN52989_c0_g2|BHLH34, TRINITY_DN34709_c0_g1|-, TRINITY_DN37128_c0_g4|AGL61, TRINITY_DN39814_c2_g1|BHLH13, TRINITY_DN33652_c0_g3|-, TRINITY_DN54175_c0_g5|ILR3, TRINITY_DN43588_c0_g6|-, TRINITY_DN34434_c1_g2|-, TRINITY_DN36272_c1_g2|-, TRINITY_DN50119_c0_g1|-, TRINITY_DN48958_c3_g3|HEC2, TRINITY_DN51068_c2_g2|UGE-1, TRINITY_DN45876_c0_g1|BHLH25	14	1511	66	24695	0.2121	3.71881e-05	****	0.000438881	***
GO:0009860	pollen tube growth	Biological Process	TRINITY_DN56702_c0_g4|At1g60420, TRINITY_DN44145_c1_g3|Os03g0405900, TRINITY_DN42109_c0_g3|CDC48, TRINITY_DN36582_c0_g1|CDC48, TRINITY_DN44425_c0_g2|-, TRINITY_DN56702_c0_g3|At1g60420, TRINITY_DN51533_c1_g1|Os03g0405900, TRINITY_DN38767_c0_g1|Os03g0405500, TRINITY_DN36555_c0_g2|At1g03010	9	1511	29	24695	0.3103	3.84092e-05	****	0.000445921	***
GO:0009742	brassinosteroid mediated signaling pathway	Biological Process	TRINITY_DN51456_c0_g7|FER, TRINITY_DN55934_c5_g4|FER, TRINITY_DN54525_c1_g1|FER, TRINITY_DN52805_c0_g3|At4g35230, TRINITY_DN51650_c0_g3|-, TRINITY_DN41829_c0_g1|SERK2, TRINITY_DN38617_c1_g1|BEH3, TRINITY_DN36364_c0_g1|HERK1, TRINITY_DN39877_c1_g2|THE1	9	1511	29	24695	0.3103	3.84092e-05	****	0.000445921	***
GO:0008233	peptidase activity	Molecular Function	TRINITY_DN57295_c2_g1|TY3B-G, TRINITY_DN50880_c0_g4|TY3B-G, TRINITY_DN55654_c2_g4|TY3B-G, TRINITY_DN49155_c1_g5|TY3B-G, TRINITY_DN56957_c1_g4|PAD1, TRINITY_DN36794_c0_g5|TY3B-G, TRINITY_DN35439_c0_g7|PBA1, TRINITY_DN55945_c3_g3|TY3B-I, TRINITY_DN53337_c0_g3|TY3B-G, TRINITY_DN41138_c1_g2|ORF, TRINITY_DN33223_c0_g7|-	11	1511	43	24695	0.2558	4.04407e-05	****	0.000455427	***
GO:0004012	ATPase-coupled intramembrane lipid transporter activity	Molecular Function	TRINITY_DN54349_c1_g1|ALA1, TRINITY_DN52172_c0_g4|ALA1, TRINITY_DN42150_c1_g3|ALA9, TRINITY_DN51711_c0_g2|ALA9, TRINITY_DN51711_c0_g9|ALA9	5	1511	8	24695	0.625	4.08226e-05	****	0.000455427	***
GO:0004737	pyruvate decarboxylase activity	Molecular Function	TRINITY_DN39941_c1_g4|PDC2, TRINITY_DN36905_c0_g2|PDC1, TRINITY_DN55547_c2_g5|PDC1, TRINITY_DN40102_c2_g3|HACL, TRINITY_DN42029_c0_g1|PDC1	5	1511	8	24695	0.625	4.08226e-05	****	0.000455427	***
GO:0010105	negative regulation of ethylene-activated signaling pathway	Biological Process	TRINITY_DN46004_c0_g1|EBF1, TRINITY_DN33536_c0_g5|EBF2, TRINITY_DN54700_c2_g2|EBF1, TRINITY_DN43111_c0_g2|ERF3, TRINITY_DN54654_c0_g1|RTE1	5	1511	8	24695	0.625	4.08226e-05	****	0.000455427	***
GO:0009693	ethylene biosynthetic process	Biological Process	TRINITY_DN50246_c0_g1|ACO1, TRINITY_DN41499_c0_g2|ACS2, TRINITY_DN41499_c0_g3|ACS1, TRINITY_DN41080_c0_g3|ACO, TRINITY_DN36384_c1_g1|ACO2	5	1511	8	24695	0.625	4.08226e-05	****	0.000455427	***
GO:0004497	monooxygenase activity	Molecular Function	TRINITY_DN55467_c0_g2|CYP94B3, TRINITY_DN53274_c0_g2|AOS1, TRINITY_DN34149_c0_g2|AOS1, TRINITY_DN42758_c0_g6|CYP74A1, TRINITY_DN43697_c1_g3|CYP72A1, TRINITY_DN43143_c0_g1|At5g54830, TRINITY_DN51750_c1_g1|-, TRINITY_DN55467_c0_g1|CYP94A1, TRINITY_DN49405_c0_g1|CYP72A15, TRINITY_DN45066_c1_g1|-, TRINITY_DN53179_c1_g1|CYP90B1, TRINITY_DN43481_c1_g2|CYP90B1, TRINITY_DN53446_c2_g1|CYP72A154, TRINITY_D…	15	1511	75	24695	0.2	4.126e-05	****	0.000456738	***
GO:0031625	ubiquitin protein ligase binding	Molecular Function	TRINITY_DN34541_c0_g1|At1g61370, TRINITY_DN35080_c1_g3|MED37C, TRINITY_DN49301_c1_g8|At1g15670, TRINITY_DN32376_c1_g7|SD18, TRINITY_DN38999_c0_g2|HSC-I, TRINITY_DN46954_c0_g1|At4g27290, TRINITY_DN38887_c1_g2|At1g15670, TRINITY_DN37922_c2_g3|CUL3A, TRINITY_DN41741_c0_g1|UBB, TRINITY_DN34735_c0_g1|UBC20	10	1511	36	24695	0.2778	4.18255e-05	****	0.000459437	***
GO:0006810	transport	Biological Process	TRINITY_DN53580_c1_g2|-, TRINITY_DN38273_c3_g10|sll1770, TRINITY_DN47235_c0_g1|PDR16, TRINITY_DN47665_c2_g5|ARF1, TRINITY_DN55381_c1_g2|PATL3, TRINITY_DN52908_c1_g1|CER3, TRINITY_DN54140_c1_g5|ABCE2, TRINITY_DN32595_c0_g1|-, TRINITY_DN45674_c0_g2|SMC4, TRINITY_DN4641_c1_g1|AFP, TRINITY_DN58303_c0_g1|AFP	11	1511	44	24695	0.25	5.09586e-05	****	0.000555488	***
GO:0009644	response to high light intensity	Biological Process	TRINITY_DN42168_c3_g4|GOLS2, TRINITY_DN35080_c1_g3|MED37C, TRINITY_DN43530_c0_g2|ERD7, TRINITY_DN38999_c0_g2|HSC-I, TRINITY_DN50002_c0_g2|GOLS1, TRINITY_DN38273_c3_g10|sll1770, TRINITY_DN52329_c1_g3|GOLS1, TRINITY_DN52251_c1_g1|LOX3, TRINITY_DN51650_c0_g3|-	9	1511	30	24695	0.3	5.19016e-05	****	0.000561481	***
GO:0005783	endoplasmic reticulum	Cellular Component	TRINITY_DN51073_c0_g3|Os02g0581300, TRINITY_DN32795_c2_g5|-, TRINITY_DN41735_c1_g4|CYTB5-D, TRINITY_DN56801_c0_g1|-, TRINITY_DN44478_c0_g1|FAD2, TRINITY_DN55202_c0_g1|UGGT, TRINITY_DN36943_c0_g3|-, TRINITY_DN54979_c0_g1|-, TRINITY_DN49135_c1_g2|-, TRINITY_DN37100_c1_g5|-, TRINITY_DN36943_c0_g2|-, TRINITY_DN47102_c1_g1|SPX1, TRINITY_DN46523_c1_g3|At3g07680, TRINITY_DN39592_c2_g7|AATP1, TRINITY_DN5…	28	1511	205	24695	0.1366	5.7047e-05	****	0.000612505	***
GO:0008643	carbohydrate transport	Biological Process	TRINITY_DN43910_c0_g1|At4g32390, TRINITY_DN48493_c0_g1|SWEET2A, TRINITY_DN44868_c2_g3|GONST1, TRINITY_DN50007_c0_g1|SWEET2A, TRINITY_DN53304_c0_g3|At3g11320, TRINITY_DN50041_c2_g2|UDP-GALT2, TRINITY_DN39120_c4_g7|-, TRINITY_DN49757_c1_g1|GONST3	8	1511	24	24695	0.3333	5.85806e-05	****	0.000624277	***
GO:0006730	one-carbon metabolic process	Biological Process	TRINITY_DN53152_c1_g1|ACA7, TRINITY_DN43046_c0_g1|GRP-2, TRINITY_DN43046_c0_g2|GRP-2, TRINITY_DN33641_c2_g1|THY-2, TRINITY_DN54291_c1_g2|-, TRINITY_DN53211_c1_g3|DHFS	6	1511	13	24695	0.4615	6.13513e-05	****	0.000644188	***
GO:0009791	post-embryonic development	Biological Process	TRINITY_DN54390_c0_g3|DRP3A, TRINITY_DN51456_c0_g7|FER, TRINITY_DN55934_c5_g4|FER, TRINITY_DN54525_c1_g1|FER, TRINITY_DN36364_c0_g1|HERK1, TRINITY_DN39877_c1_g2|THE1	6	1511	13	24695	0.4615	6.13513e-05	****	0.000644188	***
GO:0010199	organ boundary specification between lateral organs and the meristem	Biological Process	TRINITY_DN49539_c1_g2|-, TRINITY_DN39063_c0_g1|MYB44, TRINITY_DN34879_c0_g4|-, TRINITY_DN55663_c0_g1|SYD	4	1511	5	24695	0.8	6.64096e-05	****	0.000687195	***
GO:0033388	putrescine biosynthetic process from arginine	Biological Process	TRINITY_DN50349_c0_g3|SPE2, TRINITY_DN54180_c0_g3|ADC1, TRINITY_DN50349_c0_g1|ADC1, TRINITY_DN54180_c0_g1|ADC1	4	1511	5	24695	0.8	6.64096e-05	****	0.000687195	***
GO:0007166	cell surface receptor signaling pathway	Biological Process	TRINITY_DN35677_c1_g5|RIPK, TRINITY_DN41031_c2_g2|At3g51990, TRINITY_DN39019_c1_g1|PBL11, TRINITY_DN52805_c0_g3|At4g35230, TRINITY_DN54761_c1_g2|LRK10L-1.1, TRINITY_DN39019_c1_g2|PBL11, TRINITY_DN49924_c0_g1|LYK4, TRINITY_DN41829_c0_g1|SERK2, TRINITY_DN44280_c0_g2|-, TRINITY_DN46693_c1_g1|-, TRINITY_DN33978_c0_g2|-, TRINITY_DN41309_c1_g1|-, TRINITY_DN49646_c1_g1|WAK3, TRINITY_DN44135_c0_g1|WAK3	14	1511	70	24695	0.2	7.38021e-05	****	0.000758197	***
GO:0005887	integral component of plasma membrane	Cellular Component	TRINITY_DN37961_c0_g5|HMA2, TRINITY_DN48578_c0_g1|AMT2-1, TRINITY_DN33312_c2_g3|PIP2-7, TRINITY_DN56322_c1_g7|BAT1, TRINITY_DN46380_c0_g1|GEX1, TRINITY_DN54824_c2_g1|CAT1, TRINITY_DN34400_c0_g2|pol, TRINITY_DN54901_c0_g7|Os06g0250600, TRINITY_DN48171_c1_g3|STP13, TRINITY_DN50294_c0_g1|AMT3-2, TRINITY_DN40208_c1_g1|LPP3, TRINITY_DN41260_c1_g2|CAT5, TRINITY_DN52898_c2_g1|SULTR3;4, TRINITY_DN49911_c…	24	1511	167	24695	0.1437	8.41461e-05	****	0.000858291	***
GO:0004791	thioredoxin-disulfide reductase activity	Molecular Function	TRINITY_DN56702_c0_g4|At1g60420, TRINITY_DN44145_c1_g3|Os03g0405900, TRINITY_DN56702_c0_g3|At1g60420, TRINITY_DN51533_c1_g1|Os03g0405900, TRINITY_DN38767_c0_g1|Os03g0405500	5	1511	9	24695	0.5556	8.72032e-05	****	0.000876944	***
GO:0030976	thiamine pyrophosphate binding	Molecular Function	TRINITY_DN39941_c1_g4|PDC2, TRINITY_DN36905_c0_g2|PDC1, TRINITY_DN55547_c2_g5|PDC1, TRINITY_DN40102_c2_g3|HACL, TRINITY_DN42029_c0_g1|PDC1	5	1511	9	24695	0.5556	8.72032e-05	****	0.000876944	***
GO:0008061	chitin binding	Molecular Function	TRINITY_DN43281_c0_g2|HEL, TRINITY_DN47400_c1_g1|cht-1, TRINITY_DN52471_c0_g1|EP3, TRINITY_DN38112_c1_g1|-, TRINITY_DN49924_c0_g1|LYK4, TRINITY_DN41298_c0_g1|CHTB1	6	1511	14	24695	0.4286	0.0001018	***	0.00101658	**
GO:0051707	response to other organism	Biological Process	TRINITY_DN41549_c1_g1|TL1, TRINITY_DN32424_c4_g1|PLP3, TRINITY_DN38740_c0_g5|PLP7, TRINITY_DN45408_c0_g1|-, TRINITY_DN41549_c1_g3|-, TRINITY_DN40487_c0_g3|PLP3, TRINITY_DN52710_c0_g1|YLS9, TRINITY_DN53153_c3_g2|RAP2-3	8	1511	26	24695	0.3077	0.000111486	***	0.00110557	**
GO:0004519	endonuclease activity	Molecular Function	TRINITY_DN57295_c2_g1|TY3B-G, TRINITY_DN50880_c0_g4|TY3B-G, TRINITY_DN42746_c1_g3|-, TRINITY_DN55654_c2_g4|TY3B-G, TRINITY_DN49155_c1_g5|TY3B-G, TRINITY_DN53633_c1_g1|HOX11, TRINITY_DN36794_c0_g5|TY3B-G, TRINITY_DN51737_c0_g1|-, TRINITY_DN49987_c1_g1|PCMP-E28, TRINITY_DN47869_c0_g3|At5g11310, TRINITY_DN55945_c3_g3|TY3B-I, TRINITY_DN53337_c0_g3|TY3B-G, TRINITY_DN49524_c1_g3|-, TRINITY_DN47772_c2_g…	17	1511	100	24695	0.17	0.000113085	***	0.00111369	**
GO:0016567	protein ubiquitination	Biological Process	TRINITY_DN46004_c0_g1|EBF1, TRINITY_DN42469_c0_g2|PUB21, TRINITY_DN54475_c0_g1|UBC11, TRINITY_DN35080_c1_g3|MED37C, TRINITY_DN39275_c1_g4|PP2B11, TRINITY_DN52169_c0_g1|ATL5, TRINITY_DN47613_c2_g2|PUB23, TRINITY_DN38999_c0_g2|HSC-I, TRINITY_DN33536_c0_g5|EBF2, TRINITY_DN43753_c1_g1|At2g24240, TRINITY_DN54700_c2_g2|EBF1, TRINITY_DN51837_c0_g1|PUB27, TRINITY_DN42469_c0_g3|PUB25, TRINITY_DN51134_c0_g…	19	1511	120	24695	0.1583	0.000123301	***	0.00120599	**
GO:0006970	response to osmotic stress	Biological Process	TRINITY_DN45553_c0_g6|At2g24230, TRINITY_DN54788_c0_g1|WRKY33, TRINITY_DN46003_c1_g2|WRKY24, TRINITY_DN34511_c1_g6|EDL3, TRINITY_DN35977_c1_g5|POPTRDRAFT_822486, TRINITY_DN51134_c0_g5|SAP5, TRINITY_DN30268_c0_g1|RBG7, TRINITY_DN38179_c0_g1|NCED	8	1511	27	24695	0.2963	0.000149968	***	0.00145683	**
GO:0004518	nuclease activity	Molecular Function	TRINITY_DN57295_c2_g1|TY3B-G, TRINITY_DN50880_c0_g4|TY3B-G, TRINITY_DN55654_c2_g4|TY3B-G, TRINITY_DN49155_c1_g5|TY3B-G, TRINITY_DN36794_c0_g5|TY3B-G, TRINITY_DN55945_c3_g3|TY3B-I, TRINITY_DN53337_c0_g3|TY3B-G, TRINITY_DN41138_c1_g2|ORF, TRINITY_DN33223_c0_g7|-	9	1511	34	24695	0.2647	0.00015238	***	0.00147026	**
GO:0045454	cell redox homeostasis	Biological Process	TRINITY_DN56702_c0_g4|At1g60420, TRINITY_DN44145_c1_g3|Os03g0405900, TRINITY_DN48595_c0_g2|-, TRINITY_DN50120_c1_g1|GRXC9, TRINITY_DN56702_c0_g3|At1g60420, TRINITY_DN49524_c1_g4|At3g28850, TRINITY_DN51533_c1_g1|Os03g0405900, TRINITY_DN38767_c0_g1|Os03g0405500, TRINITY_DN40371_c2_g1|CBSX2, TRINITY_DN55821_c3_g1|At5g39865, TRINITY_DN54781_c0_g2|LPD1	11	1511	50	24695	0.22	0.000176941	***	0.00169578	**
GO:0003883	CTP synthase activity	Molecular Function	TRINITY_DN44103_c0_g3|CTPS2, TRINITY_DN54789_c0_g1|ctps1, TRINITY_DN44103_c0_g2|Ctps2, TRINITY_DN50788_c1_g1|Ctps1	4	1511	6	24695	0.6667	0.000189521	***	0.00179229	**
GO:2000762	regulation of phenylpropanoid metabolic process	Biological Process	TRINITY_DN49301_c1_g8|At1g15670, TRINITY_DN56965_c1_g1|MED33A, TRINITY_DN50471_c1_g3|MED33A, TRINITY_DN38887_c1_g2|At1g15670	4	1511	6	24695	0.6667	0.000189521	***	0.00179229	**
GO:0035197	siRNA binding	Molecular Function	TRINITY_DN57374_c1_g1|AGO2, TRINITY_DN30984_c0_g1|AGO2, TRINITY_DN42887_c1_g3|AGO2	3	1511	3	24695	1	0.000228642	***	0.00210646	**
GO:0034059	response to anoxia	Biological Process	TRINITY_DN36905_c0_g2|PDC1, TRINITY_DN32549_c1_g2|ERF071, TRINITY_DN42029_c0_g1|PDC1	3	1511	3	24695	1	0.000228642	***	0.00210646	**
GO:0004740	pyruvate dehydrogenase (acetyl-transferring) kinase activity	Molecular Function	TRINITY_DN46912_c0_g2|PDK, TRINITY_DN54870_c1_g2|PDK, TRINITY_DN54870_c1_g1|PDK	3	1511	3	24695	1	0.000228642	***	0.00210646	**
GO:0000978	RNA polymerase II cis-regulatory region sequence-specific DNA binding	Molecular Function	TRINITY_DN52983_c0_g3|WRKY75, TRINITY_DN53827_c0_g6|TCP8, TRINITY_DN45992_c2_g5|WRKY13	3	1511	3	24695	1	0.000228642	***	0.00210646	**
GO:0005774	vacuolar membrane	Cellular Component	TRINITY_DN56783_c1_g1|ABCC3, TRINITY_DN56186_c0_g2|ABCC3, TRINITY_DN49335_c3_g1|HSP70, TRINITY_DN44332_c0_g3|-, TRINITY_DN35080_c1_g3|MED37C, TRINITY_DN55371_c0_g6|ABCC6, TRINITY_DN46216_c0_g1|DDB_G0268948, TRINITY_DN56783_c0_g1|ABCC3, TRINITY_DN38999_c0_g2|HSC-I, TRINITY_DN56957_c1_g4|PAD1, TRINITY_DN53114_c0_g1|AOC, TRINITY_DN57319_c0_g3|FLOT1, TRINITY_DN43983_c1_g1|MHX, TRINITY_DN55272_c2_g4|P…	20	1511	137	24695	0.146	0.000256658	***	0.00234941	**
GO:0051213	dioxygenase activity	Molecular Function	TRINITY_DN50246_c0_g1|ACO1, TRINITY_DN41847_c0_g2|GA2OX8, TRINITY_DN41080_c0_g3|ACO, TRINITY_DN36384_c1_g1|ACO2, TRINITY_DN41581_c1_g7|At5g51310, TRINITY_DN56088_c0_g1|-, TRINITY_DN53147_c0_g5|At1g06620, TRINITY_DN41581_c1_g3|At5g51310	8	1511	29	24695	0.2759	0.000259836	***	0.00236335	**
GO:0004553	hydrolase activity, hydrolyzing O-glycosyl compounds	Molecular Function	TRINITY_DN35617_c1_g2|INV1, TRINITY_DN52131_c0_g2|At1g32860, TRINITY_DN45458_c2_g1|At2g27500, TRINITY_DN53924_c0_g1|GLC1, TRINITY_DN44086_c0_g2|GLU3, TRINITY_DN51322_c0_g1|At3g13560, TRINITY_DN45122_c1_g2|At5g56590, TRINITY_DN45702_c0_g4|At4g34480, TRINITY_DN41671_c0_g2|XTH23, TRINITY_DN56184_c1_g1|XTH22, TRINITY_DN46130_c0_g2|At5g56590, TRINITY_DN45299_c0_g3|XTH25, TRINITY_DN56774_c0_g4|At4g16260	13	1511	70	24695	0.1857	0.000287614	***	0.00259945	**
GO:0006511	ubiquitin-dependent protein catabolic process	Biological Process	TRINITY_DN54605_c1_g1|FBL3, TRINITY_DN46004_c0_g1|EBF1, TRINITY_DN49406_c0_g4|UBI11, TRINITY_DN54475_c0_g1|UBC11, TRINITY_DN36609_c0_g4|UBI11, TRINITY_DN33536_c0_g5|EBF2, TRINITY_DN56957_c1_g4|PAD1, TRINITY_DN54700_c2_g2|EBF1, TRINITY_DN35439_c0_g7|PBA1, TRINITY_DN41684_c0_g1|UBP21, TRINITY_DN41741_c0_g1|UBB	11	1511	53	24695	0.2075	0.000304987	***	0.00273913	**
GO:0052696	flavonoid glucuronidation	Biological Process	TRINITY_DN46079_c0_g1|GT7, TRINITY_DN47212_c2_g1|UGT73D1, TRINITY_DN43148_c1_g1|UGT73C3, TRINITY_DN57092_c1_g1|UGT73C6, TRINITY_DN44988_c0_g4|UGT87A2, TRINITY_DN37714_c0_g2|GT4, TRINITY_DN47742_c0_g5|UGT75L6, TRINITY_DN44134_c2_g13|-, TRINITY_DN47746_c0_g8|TOGT1, TRINITY_DN33677_c0_g4|GLT3, TRINITY_DN38339_c1_g4|UGT75B1, TRINITY_DN50538_c0_g2|RT	12	1511	62	24695	0.1935	0.000327499	***	0.00292293	**
GO:0030154	cell differentiation	Biological Process	TRINITY_DN48320_c0_g1|MYB3R-1, TRINITY_DN49914_c0_g1|MYB3R-1, TRINITY_DN39063_c0_g1|MYB44, TRINITY_DN53817_c0_g1|BAM2, TRINITY_DN43719_c2_g1|MYB108, TRINITY_DN48320_c0_g2|MYB3R-1, TRINITY_DN50427_c0_g2|-, TRINITY_DN40083_c1_g1|RAP2-7, TRINITY_DN55498_c1_g2|AP2, TRINITY_DN43719_c2_g3|MYB108, TRINITY_DN56118_c0_g1|MYB4, TRINITY_DN51564_c1_g1|RHM1, TRINITY_DN45466_c0_g1|MYB4, TRINITY_DN47980_c1_g7|M…	15	1511	90	24695	0.1667	0.000350023	***	0.00310455	**
GO:0009055	electron transfer activity	Molecular Function	TRINITY_DN48595_c0_g2|-, TRINITY_DN50120_c1_g1|GRXC9, TRINITY_DN34810_c0_g1|MEE23, TRINITY_DN57270_c0_g10|At4g20820, TRINITY_DN49524_c1_g4|At3g28850, TRINITY_DN45547_c2_g1|At5g44360, TRINITY_DN55121_c0_g1|At4g20820, TRINITY_DN55821_c3_g1|At5g39865, TRINITY_DN54781_c0_g2|LPD1	9	1511	38	24695	0.2368	0.000379498	***	0.00334521	**
GO:0008152	metabolic process	Biological Process	TRINITY_DN57295_c2_g1|TY3B-G, TRINITY_DN56086_c0_g4|CXE15, TRINITY_DN50880_c0_g4|TY3B-G, TRINITY_DN55654_c2_g4|TY3B-G, TRINITY_DN49155_c1_g5|TY3B-G, TRINITY_DN45018_c0_g2|4CLL5, TRINITY_DN36794_c0_g5|TY3B-G, TRINITY_DN55945_c3_g3|TY3B-I, TRINITY_DN53337_c0_g3|TY3B-G, TRINITY_DN51354_c0_g5|QRT3, TRINITY_DN41138_c1_g2|ORF, TRINITY_DN33223_c0_g7|-	12	1511	63	24695	0.1905	0.000382322	***	0.00334942	**
GO:0019538	protein metabolic process	Biological Process	TRINITY_DN34432_c3_g1|SMAX1, TRINITY_DN56182_c0_g1|CLPD2, TRINITY_DN56495_c1_g1|SMAX1, TRINITY_DN55057_c1_g3|SMAX1	4	1511	7	24695	0.5714	0.000420716	***	0.00357608	**
GO:0010290	chlorophyll catabolite transmembrane transporter activity	Molecular Function	TRINITY_DN56783_c1_g1|ABCC3, TRINITY_DN56186_c0_g2|ABCC3, TRINITY_DN56783_c0_g1|ABCC3, TRINITY_DN42735_c0_g1|ABCC3	4	1511	7	24695	0.5714	0.000420716	***	0.00357608	**
GO:0015431	ABC-type glutathione S-conjugate transporter activity	Molecular Function	TRINITY_DN56783_c1_g1|ABCC3, TRINITY_DN56186_c0_g2|ABCC3, TRINITY_DN56783_c0_g1|ABCC3, TRINITY_DN42735_c0_g1|ABCC3	4	1511	7	24695	0.5714	0.000420716	***	0.00357608	**
GO:0071333	cellular response to glucose stimulus	Biological Process	TRINITY_DN44815_c1_g1|CPRF2, TRINITY_DN57327_c0_g1|CPRF2, TRINITY_DN33971_c1_g7|FN1, TRINITY_DN33971_c1_g16|FN1	4	1511	7	24695	0.5714	0.000420716	***	0.00357608	**
GO:0004620	phospholipase activity	Molecular Function	TRINITY_DN32424_c4_g1|PLP3, TRINITY_DN38740_c0_g5|PLP7, TRINITY_DN40487_c0_g3|PLP3, TRINITY_DN44616_c1_g1|PLP2	4	1511	7	24695	0.5714	0.000420716	***	0.00357608	**
GO:0040008	regulation of growth	Biological Process	TRINITY_DN44646_c1_g3|SAUR50, TRINITY_DN32424_c4_g1|PLP3, TRINITY_DN38740_c0_g5|PLP7, TRINITY_DN40333_c1_g4|SAUR32, TRINITY_DN43452_c2_g1|SAUR32, TRINITY_DN49849_c0_g2|At1g16060, TRINITY_DN40487_c0_g3|PLP3, TRINITY_DN47375_c0_g1|SAUR36	8	1511	31	24695	0.2581	0.000428064	***	0.00361701	**
GO:0005509	calcium ion binding	Molecular Function	TRINITY_DN51080_c2_g2|AMY2, TRINITY_DN54650_c1_g2|CML45, TRINITY_DN42644_c0_g1|CML42, TRINITY_DN55613_c1_g2|QKY, TRINITY_DN51123_c0_g3|CML28, TRINITY_DN32479_c1_g2|-, TRINITY_DN52294_c1_g1|NPF4.6, TRINITY_DN41346_c1_g2|CML36, TRINITY_DN50507_c0_g2|-, TRINITY_DN47231_c1_g5|-, TRINITY_DN33986_c3_g3|KIC, TRINITY_DN35328_c0_g3|CML14, TRINITY_DN51023_c0_g8|CML19, TRINITY_DN51273_c0_g3|CML1, TRINITY_DN…	15	1511	92	24695	0.163	0.000446543	***	0.00375096	**
GO:0016709	oxidoreductase activity, acting on paired donors, with incorporation or reduction of molecular oxygen, NAD(P)H as one donor, and incorporation of one atom of oxygen	Molecular Function	TRINITY_DN44737_c0_g1|CYP89A2, TRINITY_DN44160_c0_g5|CYP78A5, TRINITY_DN37323_c1_g6|CYP71A9, TRINITY_DN52961_c0_g2|CYP89A9, TRINITY_DN40617_c1_g5|CYP71E1, TRINITY_DN44910_c0_g1|CYP71A9, TRINITY_DN57323_c2_g2|CYP71A1, TRINITY_DN31784_c0_g1|CYP89A2, TRINITY_DN48977_c0_g3|CYP75B1, TRINITY_DN48977_c0_g2|CYP71D55, TRINITY_DN48977_c0_g1|CYP71D8, TRINITY_DN48977_c0_g4|CYP71D55, TRINITY_DN56038_c0_g2|ROT3	13	1511	74	24695	0.1757	0.000505248	***	0.00421926	**
GO:0042542	response to hydrogen peroxide	Biological Process	TRINITY_DN42168_c3_g4|GOLS2, TRINITY_DN35080_c1_g3|MED37C, TRINITY_DN38999_c0_g2|HSC-I, TRINITY_DN50002_c0_g2|GOLS1, TRINITY_DN38273_c3_g10|sll1770, TRINITY_DN51918_c0_g12|HSP18, TRINITY_DN52329_c1_g3|GOLS1, TRINITY_DN50396_c0_g4|CAT1	8	1511	32	24695	0.25	0.000540402	***	0.00448659	**
GO:0009845	seed germination	Biological Process	TRINITY_DN34432_c3_g1|SMAX1, TRINITY_DN48933_c1_g3|IKU2, TRINITY_DN42145_c0_g2|IKU2, TRINITY_DN56495_c1_g1|SMAX1, TRINITY_DN55057_c1_g3|SMAX1, TRINITY_DN34524_c1_g6|PAP15, TRINITY_DN47869_c0_g3|At5g11310	7	1511	25	24695	0.28	0.000572738	***	0.00472757	**
GO:0048366	leaf development	Biological Process	TRINITY_DN57395_c0_g1|PPCB, TRINITY_DN57395_c0_g4|-, TRINITY_DN57395_c1_g5|-, TRINITY_DN43752_c0_g3|PPCA1, TRINITY_DN43752_c0_g2|-, TRINITY_DN33705_c0_g4|Os03g0120900, TRINITY_DN57395_c1_g4|-, TRINITY_DN57395_c0_g2|PEPC, TRINITY_DN57395_c1_g3|PPC, TRINITY_DN53179_c1_g1|CYP90B1, TRINITY_DN50337_c0_g2|SCR, TRINITY_DN56038_c0_g2|ROT3	12	1511	66	24695	0.1818	0.000595409	***	0.00488646	**
GO:0005618	cell wall	Cellular Component	TRINITY_DN35617_c1_g2|INV1, TRINITY_DN42646_c0_g4|CRRSP38, TRINITY_DN49335_c3_g1|HSP70, TRINITY_DN35080_c1_g3|MED37C, TRINITY_DN42109_c0_g3|CDC48, TRINITY_DN36582_c0_g1|CDC48, TRINITY_DN38999_c0_g2|HSC-I, TRINITY_DN34810_c0_g1|MEE23, TRINITY_DN52471_c0_g1|EP3, TRINITY_DN50308_c0_g1|-, TRINITY_DN56739_c2_g2|HSC-I, TRINITY_DN42930_c0_g1|EXO, TRINITY_DN35283_c0_g2|-, TRINITY_DN33458_c1_g7|LRX2, TRIN…	24	1511	191	24695	0.1257	0.000650331	***	0.0053067	**
GO:0080043	quercetin 3-O-glucosyltransferase activity	Molecular Function	TRINITY_DN46079_c0_g1|GT7, TRINITY_DN47212_c2_g1|UGT73D1, TRINITY_DN43148_c1_g1|UGT73C3, TRINITY_DN57092_c1_g1|UGT73C6, TRINITY_DN44988_c0_g4|UGT87A2, TRINITY_DN37714_c0_g2|GT4, TRINITY_DN47742_c0_g5|UGT75L6, TRINITY_DN44134_c2_g13|-, TRINITY_DN47746_c0_g8|TOGT1, TRINITY_DN38339_c1_g4|UGT75B1, TRINITY_DN50538_c0_g2|RT	11	1511	58	24695	0.1897	0.000688085	***	0.00555133	**
GO:0080044	quercetin 7-O-glucosyltransferase activity	Molecular Function	TRINITY_DN46079_c0_g1|GT7, TRINITY_DN47212_c2_g1|UGT73D1, TRINITY_DN43148_c1_g1|UGT73C3, TRINITY_DN57092_c1_g1|UGT73C6, TRINITY_DN44988_c0_g4|UGT87A2, TRINITY_DN37714_c0_g2|GT4, TRINITY_DN47742_c0_g5|UGT75L6, TRINITY_DN44134_c2_g13|-, TRINITY_DN47746_c0_g8|TOGT1, TRINITY_DN38339_c1_g4|UGT75B1, TRINITY_DN50538_c0_g2|RT	11	1511	58	24695	0.1897	0.000688085	***	0.00555133	**
GO:0006357	regulation of transcription by RNA polymerase II	Biological Process	TRINITY_DN48320_c0_g1|MYB3R-1, TRINITY_DN49914_c0_g1|MYB3R-1, TRINITY_DN39063_c0_g1|MYB44, TRINITY_DN43719_c2_g1|MYB108, TRINITY_DN48320_c0_g2|MYB3R-1, TRINITY_DN52125_c3_g1|-, TRINITY_DN50427_c0_g2|-, TRINITY_DN56680_c1_g1|-, TRINITY_DN43719_c2_g3|MYB108, TRINITY_DN56118_c0_g1|MYB4, TRINITY_DN54099_c2_g2|ELP3, TRINITY_DN40786_c0_g6|Os01g0518400, TRINITY_DN45466_c0_g1|MYB4, TRINITY_DN47980_c1_g7|…	14	1511	86	24695	0.1628	0.000694689	***	0.00557312	**
GO:0000325	plant-type vacuole	Cellular Component	TRINITY_DN56783_c1_g1|ABCC3, TRINITY_DN56186_c0_g2|ABCC3, TRINITY_DN43281_c0_g2|HEL, TRINITY_DN55371_c0_g6|ABCC6, TRINITY_DN56783_c0_g1|ABCC3, TRINITY_DN42735_c0_g1|ABCC3	6	1511	19	24695	0.3158	0.000705574	***	0.00559755	**
GO:0006887	exocytosis	Biological Process	TRINITY_DN57364_c1_g1|VAMP725, TRINITY_DN48464_c1_g3|VAMP725, TRINITY_DN44408_c1_g7|EXO70B1, TRINITY_DN48326_c1_g2|SYP124, TRINITY_DN44408_c1_g6|EXO70B1, TRINITY_DN49790_c1_g1|SYP121	6	1511	19	24695	0.3158	0.000705574	***	0.00559755	**
GO:0008559	ABC-type xenobiotic transporter activity	Molecular Function	TRINITY_DN56783_c1_g1|ABCC3, TRINITY_DN56186_c0_g2|ABCC3, TRINITY_DN55371_c0_g6|ABCC6, TRINITY_DN56783_c0_g1|ABCC3, TRINITY_DN42735_c0_g1|ABCC3	5	1511	13	24695	0.3846	0.000724271	***	0.00568274	**
GO:0034605	cellular response to heat	Biological Process	TRINITY_DN54788_c0_g1|WRKY33, TRINITY_DN46003_c1_g2|WRKY24, TRINITY_DN39087_c0_g2|CMT3, TRINITY_DN47401_c1_g3|CYS5, TRINITY_DN37907_c0_g4|HSFB4	5	1511	13	24695	0.3846	0.000724271	***	0.00568274	**
GO:0004842	ubiquitin-protein transferase activity	Molecular Function	TRINITY_DN54605_c1_g1|FBL3, TRINITY_DN46004_c0_g1|EBF1, TRINITY_DN42469_c0_g2|PUB21, TRINITY_DN54475_c0_g1|UBC11, TRINITY_DN48519_c0_g5|At1g80440, TRINITY_DN56930_c1_g6|RGLG2, TRINITY_DN47613_c2_g2|PUB23, TRINITY_DN56357_c2_g1|-, TRINITY_DN54700_c2_g2|EBF1, TRINITY_DN54158_c2_g1|-, TRINITY_DN51837_c0_g1|PUB27, TRINITY_DN42469_c0_g3|PUB25, TRINITY_DN51134_c0_g5|SAP5, TRINITY_DN50317_c1_g2|MIEL1	14	1511	87	24695	0.1609	0.000782091	***	0.00610287	**
GO:0009056	catabolic process	Biological Process	TRINITY_DN39752_c0_g2|GID1C, TRINITY_DN36345_c0_g2|CXE12, TRINITY_DN35827_c2_g1|CXE16, TRINITY_DN46471_c0_g3|CXE12	4	1511	8	24695	0.5	0.000800609	***	0.00614661	**
GO:0047560	3-dehydrosphinganine reductase activity	Molecular Function	TRINITY_DN54818_c0_g1|TSC10B, TRINITY_DN37202_c0_g1|TSC10A, TRINITY_DN57319_c1_g1|TSC10B, TRINITY_DN35414_c0_g2|TSC10A	4	1511	8	24695	0.5	0.000800609	***	0.00614661	**
GO:0004146	dihydrofolate reductase activity	Molecular Function	TRINITY_DN48257_c0_g4|FUS5, TRINITY_DN33641_c2_g1|THY-2, TRINITY_DN54291_c1_g2|-, TRINITY_DN47778_c0_g1|-	4	1511	8	24695	0.5	0.000800609	***	0.00614661	**
GO:0009416	response to light stimulus	Biological Process	TRINITY_DN42626_c0_g3|KCS11, TRINITY_DN33638_c1_g1|-, TRINITY_DN41426_c2_g8|KCS11, TRINITY_DN56745_c1_g2|ENO1, TRINITY_DN39427_c0_g1|-, TRINITY_DN49727_c0_g1|GLR2.2, TRINITY_DN52665_c1_g2|GLR2.8, TRINITY_DN52010_c1_g2|NAC68, TRINITY_DN55875_c0_g1|GLR2.8, TRINITY_DN36555_c0_g2|At1g03010, TRINITY_DN52204_c2_g6|-, TRINITY_DN42019_c1_g1|GA2OX1, TRINITY_DN57433_c1_g1|COL5, TRINITY_DN54781_c0_g2|LPD1, …	17	1511	119	24695	0.1429	0.000926487	***	0.00707499	**
GO:0009788	negative regulation of abscisic acid-activated signaling pathway	Biological Process	TRINITY_DN50376_c0_g1|EFM, TRINITY_DN52010_c1_g3|NAC48, TRINITY_DN51456_c0_g7|FER, TRINITY_DN55934_c5_g4|FER, TRINITY_DN54525_c1_g1|FER, TRINITY_DN47869_c0_g3|At5g11310	6	1511	20	24695	0.3	0.000956109	***	0.00722394	**
GO:0016051	carbohydrate biosynthetic process	Biological Process	TRINITY_DN42168_c3_g4|GOLS2, TRINITY_DN38929_c0_g2|PGSIP8, TRINITY_DN50002_c0_g2|GOLS1, TRINITY_DN52329_c1_g3|GOLS1, TRINITY_DN54206_c1_g4|GLCAT14A, TRINITY_DN54765_c0_g1|GLCAT14A	6	1511	20	24695	0.3	0.000956109	***	0.00722394	**
GO:0009813	flavonoid biosynthetic process	Biological Process	TRINITY_DN46079_c0_g1|GT7, TRINITY_DN47212_c2_g1|UGT73D1, TRINITY_DN43148_c1_g1|UGT73C3, TRINITY_DN57092_c1_g1|UGT73C6, TRINITY_DN44988_c0_g4|UGT87A2, TRINITY_DN37714_c0_g2|GT4, TRINITY_DN47742_c0_g5|UGT75L6, TRINITY_DN44134_c2_g13|-, TRINITY_DN47746_c0_g8|TOGT1, TRINITY_DN33677_c0_g4|GLT3, TRINITY_DN38339_c1_g4|UGT75B1, TRINITY_DN50538_c0_g2|RT	12	1511	70	24695	0.1714	0.00102699	**	0.00771865	**
GO:0001135	obsolete RNA polymerase II transcription regulator recruiting activity	Molecular Function	TRINITY_DN48320_c0_g1|MYB3R-1, TRINITY_DN49914_c0_g1|MYB3R-1, TRINITY_DN39063_c0_g1|MYB44, TRINITY_DN43719_c2_g1|MYB108, TRINITY_DN48320_c0_g2|MYB3R-1, TRINITY_DN50427_c0_g2|-, TRINITY_DN43719_c2_g3|MYB108, TRINITY_DN56118_c0_g1|MYB4, TRINITY_DN45466_c0_g1|MYB4, TRINITY_DN47980_c1_g7|MYB4	10	1511	52	24695	0.1923	0.00106538	**	0.00792375	**
GO:0005615	extracellular space	Cellular Component	TRINITY_DN42930_c0_g1|EXO, TRINITY_DN40395_c0_g1|-, TRINITY_DN36782_c0_g4|RD19D, TRINITY_DN40395_c1_g3|Os03g0610650, TRINITY_DN36978_c0_g1|PAP, TRINITY_DN33971_c1_g7|FN1, TRINITY_DN33971_c1_g16|FN1, TRINITY_DN53353_c0_g1|EXL1, TRINITY_DN4641_c1_g1|AFP, TRINITY_DN58303_c0_g1|AFP	10	1511	52	24695	0.1923	0.00106538	**	0.00792375	**
GO:0000981	DNA-binding transcription factor activity, RNA polymerase II-specific	Molecular Function	TRINITY_DN48320_c0_g1|MYB3R-1, TRINITY_DN49914_c0_g1|MYB3R-1, TRINITY_DN39063_c0_g1|MYB44, TRINITY_DN43719_c2_g1|MYB108, TRINITY_DN48320_c0_g2|MYB3R-1, TRINITY_DN50427_c0_g2|-, TRINITY_DN43719_c2_g3|MYB108, TRINITY_DN56118_c0_g1|MYB4, TRINITY_DN49849_c0_g2|At1g16060, TRINITY_DN45466_c0_g1|MYB4, TRINITY_DN47980_c1_g7|MYB4	11	1511	62	24695	0.1774	0.0012278	**	0.00908447	**
GO:0004364	glutathione transferase activity	Molecular Function	TRINITY_DN54565_c0_g1|-, TRINITY_DN54565_c0_g4|-, TRINITY_DN56485_c2_g3|GSTU18, TRINITY_DN51445_c0_g1|HSP26-A, TRINITY_DN46627_c1_g1|GSTU7, TRINITY_DN44587_c0_g1|-	6	1511	21	24695	0.2857	0.00126978	**	0.00929871	**
GO:0006749	glutathione metabolic process	Biological Process	TRINITY_DN54565_c0_g1|-, TRINITY_DN54565_c0_g4|-, TRINITY_DN56485_c2_g3|GSTU18, TRINITY_DN51445_c0_g1|HSP26-A, TRINITY_DN46627_c1_g1|GSTU7, TRINITY_DN44587_c0_g1|-	6	1511	21	24695	0.2857	0.00126978	**	0.00929871	**
GO:0005622	intracellular anatomical structure	Cellular Component	TRINITY_DN36905_c0_g2|PDC1, TRINITY_DN49406_c0_g4|UBI11, TRINITY_DN53763_c0_g1|OPR5, TRINITY_DN36609_c0_g4|UBI11, TRINITY_DN54839_c0_g1|ERF5, TRINITY_DN34699_c0_g2|ERF1B, TRINITY_DN42029_c0_g1|PDC1, TRINITY_DN53763_c0_g2|OPR1, TRINITY_DN45938_c0_g2|ERF095, TRINITY_DN34699_c0_g3|ERF1B, TRINITY_DN53154_c4_g1|-, TRINITY_DN54810_c1_g2|ndrB, TRINITY_DN50389_c0_g3|-, TRINITY_DN33617_c1_g1|LOS1, TRINITY…	15	1511	102	24695	0.1471	0.00134247	**	0.00978087	**
GO:0007165	signal transduction	Biological Process	TRINITY_DN56071_c0_g2|RPP13L4, TRINITY_DN55031_c0_g1|AFP3, TRINITY_DN54393_c0_g1|HERC1, TRINITY_DN54176_c0_g1|NPR4, TRINITY_DN54390_c0_g3|DRP3A, TRINITY_DN32768_c0_g6|RPM1, TRINITY_DN50308_c0_g1|-, TRINITY_DN40208_c1_g1|LPP3, TRINITY_DN32271_c0_g1|RPS2, TRINITY_DN38328_c1_g3|RLP2, TRINITY_DN32169_c0_g1|B'IOTA, TRINITY_DN45321_c0_g8|B'IOTA, TRINITY_DN44674_c0_g1|ACD6, TRINITY_DN56134_c0_g2|-, TRIN…	17	1511	125	24695	0.136	0.00160893	**	0.0116038	*
GO:0043231	intracellular membrane-bounded organelle	Cellular Component	TRINITY_DN37961_c0_g5|HMA2, TRINITY_DN46079_c0_g1|GT7, TRINITY_DN47212_c2_g1|UGT73D1, TRINITY_DN43148_c1_g1|UGT73C3, TRINITY_DN57092_c1_g1|UGT73C6, TRINITY_DN44988_c0_g4|UGT87A2, TRINITY_DN37714_c0_g2|GT4, TRINITY_DN47742_c0_g5|UGT75L6, TRINITY_DN44134_c2_g13|-, TRINITY_DN42344_c0_g4|At2g17525, TRINITY_DN47746_c0_g8|TOGT1, TRINITY_DN33677_c0_g4|GLT3, TRINITY_DN38339_c1_g4|UGT75B1, TRINITY_DN49911…	17	1511	125	24695	0.136	0.00160893	**	0.0116038	*
GO:0004722	protein serine/threonine phosphatase activity	Molecular Function	TRINITY_DN51796_c0_g1|Os02g0224100, TRINITY_DN36403_c0_g3|At3g03305, TRINITY_DN49446_c2_g1|Os11g0242200, TRINITY_DN41099_c0_g2|PPC6-7, TRINITY_DN39075_c0_g1|At3g05640, TRINITY_DN34524_c1_g6|PAP15, TRINITY_DN39007_c1_g4|At1g43900, TRINITY_DN54263_c0_g3|Os08g0500300, TRINITY_DN39262_c0_g4|PAP4	9	1511	46	24695	0.1957	0.00165033	**	0.0116517	*
GO:0004832	valine-tRNA ligase activity	Molecular Function	TRINITY_DN44920_c0_g5|AtMg00810, TRINITY_DN55763_c2_g2|-, TRINITY_DN55763_c2_g3|-, TRINITY_DN46568_c1_g4|-, TRINITY_DN44398_c0_g1|-, TRINITY_DN44796_c1_g1|-	6	1511	22	24695	0.2727	0.00165637	**	0.0116517	*
GO:0006438	valyl-tRNA aminoacylation	Biological Process	TRINITY_DN44920_c0_g5|AtMg00810, TRINITY_DN55763_c2_g2|-, TRINITY_DN55763_c2_g3|-, TRINITY_DN46568_c1_g4|-, TRINITY_DN44398_c0_g1|-, TRINITY_DN44796_c1_g1|-	6	1511	22	24695	0.2727	0.00165637	**	0.0116517	*
GO:0030148	sphingolipid biosynthetic process	Biological Process	TRINITY_DN54818_c0_g1|TSC10B, TRINITY_DN43477_c1_g4|Os02g0639600, TRINITY_DN37202_c0_g1|TSC10A, TRINITY_DN57319_c1_g1|TSC10B, TRINITY_DN35414_c0_g2|TSC10A, TRINITY_DN56205_c0_g2|Os02g0806900	6	1511	22	24695	0.2727	0.00165637	**	0.0116517	*
GO:0016758	hexosyltransferase activity	Molecular Function	TRINITY_DN42168_c3_g4|GOLS2, TRINITY_DN38929_c0_g2|PGSIP8, TRINITY_DN41859_c1_g2|B3GALT7, TRINITY_DN49279_c0_g1|B3GALT7, TRINITY_DN50002_c0_g2|GOLS1, TRINITY_DN52329_c1_g3|GOLS1	6	1511	22	24695	0.2727	0.00165637	**	0.0116517	*
GO:0007169	transmembrane receptor protein tyrosine kinase signaling pathway	Biological Process	TRINITY_DN48933_c1_g3|IKU2, TRINITY_DN42145_c0_g2|IKU2, TRINITY_DN45553_c0_g6|At2g24230, TRINITY_DN53817_c0_g1|BAM2, TRINITY_DN52725_c0_g2|At1g14390, TRINITY_DN53552_c0_g2|At1g74360, TRINITY_DN53322_c1_g5|At4g23740, TRINITY_DN42958_c1_g1|TMKL1, TRINITY_DN54182_c0_g1|PSY1R, TRINITY_DN53283_c0_g2|PSKR1, TRINITY_DN52450_c0_g1|At4g23740, TRINITY_DN46095_c1_g5|At5g67200	12	1511	74	24695	0.1622	0.0016915	**	0.0118405	*
GO:0006412	translation	Biological Process	TRINITY_DN43369_c0_g2|PNC1, TRINITY_DN38911_c0_g1|ANT1, TRINITY_DN51307_c0_g1|BAC2, TRINITY_DN48929_c0_g1|ANT1, TRINITY_DN32361_c0_g2|RPL38A, TRINITY_DN49537_c0_g2|-, TRINITY_DN47763_c0_g4|Slc25a16, TRINITY_DN41021_c1_g2|MTM1, TRINITY_DN56216_c0_g2|RPL19A, TRINITY_DN51112_c0_g2|At3g20240, TRINITY_DN54864_c0_g1|-, TRINITY_DN55335_c0_g2|At5g19025, TRINITY_DN50389_c0_g3|-, TRINITY_DN33617_c1_g1|LOS1…	15	1511	105	24695	0.1429	0.00180543	**	0.0125614	*
GO:0004596	peptide alpha-N-acetyltransferase activity	Molecular Function	TRINITY_DN48624_c0_g2|-, TRINITY_DN49619_c0_g1|-, TRINITY_DN49282_c1_g4|AtMg00810, TRINITY_DN47229_c1_g2|-, TRINITY_DN55458_c3_g3|-, TRINITY_DN55855_c0_g1|-, TRINITY_DN43343_c0_g3|-, TRINITY_DN57006_c4_g10|HLS1	8	1511	38	24695	0.2105	0.00181208	**	0.0125614	*
GO:0000139	Golgi membrane	Cellular Component	TRINITY_DN41859_c1_g2|B3GALT7, TRINITY_DN44868_c2_g3|GONST1, TRINITY_DN42431_c0_g5|-, TRINITY_DN49279_c0_g1|B3GALT7, TRINITY_DN54206_c1_g4|GLCAT14A, TRINITY_DN51900_c1_g1|COPZ1, TRINITY_DN55617_c0_g1|At4g14600, TRINITY_DN53783_c1_g1|STL1, TRINITY_DN43619_c1_g5|-, TRINITY_DN56106_c1_g1|CSLE1, TRINITY_DN52161_c1_g4|IRX15, TRINITY_DN45795_c0_g3|CSLC5, TRINITY_DN49757_c1_g1|GONST3	13	1511	85	24695	0.1529	0.00191348	**	0.0132003	*
GO:0042802	identical protein binding	Molecular Function	TRINITY_DN44815_c1_g1|CPRF2, TRINITY_DN57327_c0_g1|CPRF2, TRINITY_DN42109_c0_g3|CDC48, TRINITY_DN46380_c0_g1|GEX1, TRINITY_DN36582_c0_g1|CDC48, TRINITY_DN50866_c1_g4|WRKY76, TRINITY_DN41499_c0_g2|ACS2, TRINITY_DN57069_c0_g1|WRKY18, TRINITY_DN53783_c1_g1|STL1, TRINITY_DN33971_c1_g7|FN1, TRINITY_DN33971_c1_g16|FN1	11	1511	66	24695	0.1667	0.00207514	**	0.0137014	*
GO:0034635	glutathione transport	Biological Process	TRINITY_DN55801_c0_g1|CLT2, TRINITY_DN56918_c0_g3|CLT2, TRINITY_DN46571_c1_g2|CLT3	3	1511	5	24695	0.6	0.00208208	**	0.0137014	*
GO:0047216	inositol 3-alpha-galactosyltransferase activity	Molecular Function	TRINITY_DN42168_c3_g4|GOLS2, TRINITY_DN50002_c0_g2|GOLS1, TRINITY_DN52329_c1_g3|GOLS1	3	1511	5	24695	0.6	0.00208208	**	0.0137014	*
GO:0019374	galactolipid metabolic process	Biological Process	TRINITY_DN32424_c4_g1|PLP3, TRINITY_DN38740_c0_g5|PLP7, TRINITY_DN40487_c0_g3|PLP3	3	1511	5	24695	0.6	0.00208208	**	0.0137014	*
GO:0009927	histidine phosphotransfer kinase activity	Molecular Function	TRINITY_DN46912_c0_g2|PDK, TRINITY_DN54870_c1_g2|PDK, TRINITY_DN54870_c1_g1|PDK	3	1511	5	24695	0.6	0.00208208	**	0.0137014	*
GO:0047036	codeinone reductase (NADPH) activity	Molecular Function	TRINITY_DN54030_c0_g1|COR2, TRINITY_DN54030_c0_g2|COR2, TRINITY_DN56159_c0_g1|Os10g0113000	3	1511	5	24695	0.6	0.00208208	**	0.0137014	*
GO:0010483	pollen tube reception	Biological Process	TRINITY_DN51456_c0_g7|FER, TRINITY_DN55934_c5_g4|FER, TRINITY_DN54525_c1_g1|FER	3	1511	5	24695	0.6	0.00208208	**	0.0137014	*
GO:0043680	filiform apparatus	Cellular Component	TRINITY_DN51456_c0_g7|FER, TRINITY_DN55934_c5_g4|FER, TRINITY_DN54525_c1_g1|FER	3	1511	5	24695	0.6	0.00208208	**	0.0137014	*
GO:0006545	glycine biosynthetic process	Biological Process	TRINITY_DN33641_c2_g1|THY-2, TRINITY_DN54291_c1_g2|-, TRINITY_DN53780_c0_g1|THA1	3	1511	5	24695	0.6	0.00208208	**	0.0137014	*
GO:0010726	positive regulation of hydrogen peroxide metabolic process	Biological Process	TRINITY_DN38849_c0_g6|LECRK91, TRINITY_DN38849_c0_g4|LECRK92, TRINITY_DN39416_c2_g2|LECRK91	3	1511	5	24695	0.6	0.00208208	**	0.0137014	*
GO:0010183	pollen tube guidance	Biological Process	TRINITY_DN56702_c0_g4|At1g60420, TRINITY_DN44145_c1_g3|Os03g0405900, TRINITY_DN56702_c0_g3|At1g60420, TRINITY_DN51533_c1_g1|Os03g0405900, TRINITY_DN38767_c0_g1|Os03g0405500	5	1511	16	24695	0.3125	0.00210677	**	0.0138003	*
GO:0003729	mRNA binding	Molecular Function	TRINITY_DN44595_c1_g1|SF3B4, TRINITY_DN57374_c1_g1|AGO2, TRINITY_DN30984_c0_g1|AGO2, TRINITY_DN47219_c1_g3|-, TRINITY_DN42887_c1_g3|AGO2, TRINITY_DN56534_c0_g4|YTHDF3, TRINITY_DN49537_c0_g2|-, TRINITY_DN48024_c0_g6|-, TRINITY_DN56770_c1_g2|UPF1, TRINITY_DN30268_c0_g1|RBG7, TRINITY_DN42732_c0_g1|PURA1, TRINITY_DN46454_c0_g1|PAB8	12	1511	76	24695	0.1579	0.00213722	**	0.0138725	*
GO:0000166	nucleotide binding	Molecular Function	TRINITY_DN57295_c2_g1|TY3B-G, TRINITY_DN50880_c0_g4|TY3B-G, TRINITY_DN55654_c2_g4|TY3B-G, TRINITY_DN49155_c1_g5|TY3B-G, TRINITY_DN32768_c0_g6|RPM1, TRINITY_DN36794_c0_g5|TY3B-G, TRINITY_DN42466_c1_g3|RBL, TRINITY_DN34941_c0_g4|SMU1, TRINITY_DN55945_c3_g3|TY3B-I, TRINITY_DN53337_c0_g3|TY3B-G, TRINITY_DN41138_c1_g2|ORF, TRINITY_DN33223_c0_g7|-	12	1511	76	24695	0.1579	0.00213722	**	0.0138725	*
GO:0009908	flower development	Biological Process	TRINITY_DN40083_c1_g1|RAP2-7, TRINITY_DN44165_c0_g10|EFM, TRINITY_DN55498_c1_g2|AP2, TRINITY_DN33705_c0_g4|Os03g0120900, TRINITY_DN55663_c0_g1|SYD, TRINITY_DN39060_c0_g1|EFM, TRINITY_DN56538_c0_g3|AMP1, TRINITY_DN37517_c1_g4|AHL22, TRINITY_DN53939_c0_g2|NAC029	9	1511	48	24695	0.1875	0.00225101	**	0.014545	*
GO:0017196	N-terminal peptidyl-methionine acetylation	Biological Process	TRINITY_DN48624_c0_g2|-, TRINITY_DN49619_c0_g1|-, TRINITY_DN49282_c1_g4|AtMg00810, TRINITY_DN47229_c1_g2|-, TRINITY_DN55458_c3_g3|-, TRINITY_DN55855_c0_g1|-, TRINITY_DN43343_c0_g3|-	7	1511	31	24695	0.2258	0.00227029	**	0.0146035	*
GO:0044550	secondary metabolite biosynthetic process	Biological Process	TRINITY_DN44737_c0_g1|CYP89A2, TRINITY_DN44160_c0_g5|CYP78A5, TRINITY_DN37323_c1_g6|CYP71A9, TRINITY_DN52961_c0_g2|CYP89A9, TRINITY_DN40617_c1_g5|CYP71E1, TRINITY_DN44910_c0_g1|CYP71A9, TRINITY_DN57323_c2_g2|CYP71A1, TRINITY_DN31784_c0_g1|CYP89A2, TRINITY_DN48977_c0_g3|CYP75B1, TRINITY_DN45066_c1_g1|-, TRINITY_DN48977_c0_g2|CYP71D55, TRINITY_DN48977_c0_g1|CYP71D8, TRINITY_DN48977_c0_g4|CYP71D55	13	1511	87	24695	0.1494	0.00236741	**	0.0151599	*
GO:0006950	response to stress	Biological Process	TRINITY_DN45841_c0_g2|-, TRINITY_DN40783_c0_g1|CBP60B, TRINITY_DN37410_c0_g1|PUB34, TRINITY_DN46641_c0_g2|-, TRINITY_DN57112_c2_g1|CBP60D, TRINITY_DN39988_c0_g1|HSP90-1	6	1511	24	24695	0.25	0.00268978	**	0.0171473	*
GO:0006886	intracellular protein transport	Biological Process	TRINITY_DN36786_c0_g1|AP2M, TRINITY_DN41225_c2_g1|Tbc1d5, TRINITY_DN52323_c1_g2|TBC1D5, TRINITY_DN46523_c1_g3|At3g07680, TRINITY_DN48326_c1_g2|SYP124, TRINITY_DN51900_c1_g1|COPZ1, TRINITY_DN49790_c1_g1|SYP121	7	1511	32	24695	0.2188	0.00275466	**	0.0174829	*
GO:0045087	innate immune response	Biological Process	TRINITY_DN34541_c0_g1|At1g61370, TRINITY_DN53283_c0_g2|PSKR1, TRINITY_DN49924_c0_g1|LYK4, TRINITY_DN30268_c0_g1|RBG7, TRINITY_DN54006_c1_g1|HSP83A	5	1511	17	24695	0.2941	0.00283553	**	0.0178376	*
GO:0008375	acetylglucosaminyltransferase activity	Molecular Function	TRINITY_DN45093_c0_g7|-, TRINITY_DN49890_c0_g2|-, TRINITY_DN53593_c0_g6|-, TRINITY_DN54206_c1_g4|GLCAT14A, TRINITY_DN54765_c0_g1|GLCAT14A	5	1511	17	24695	0.2941	0.00283553	**	0.0178376	*
GO:0016491	oxidoreductase activity	Molecular Function	TRINITY_DN54818_c0_g1|TSC10B, TRINITY_DN43477_c1_g4|Os02g0639600, TRINITY_DN37202_c0_g1|TSC10A, TRINITY_DN32677_c1_g3|SOX, TRINITY_DN52316_c0_g1|Os04g0179200, TRINITY_DN50891_c1_g1|SDR2a, TRINITY_DN40759_c0_g2|TKPR2, TRINITY_DN38414_c0_g1|AKR4C9, TRINITY_DN57319_c1_g1|TSC10B, TRINITY_DN35414_c0_g2|TSC10A, TRINITY_DN56541_c2_g4|GLO1, TRINITY_DN38763_c0_g1|-, TRINITY_DN55251_c4_g1|ayr1, TRINITY_DN3…	16	1511	121	24695	0.1322	0.00290484	**	0.0181935	*
GO:0048188	Set1C/COMPASS complex	Cellular Component	TRINITY_DN57320_c0_g1|-, TRINITY_DN32527_c0_g2|-, TRINITY_DN42466_c1_g3|RBL, TRINITY_DN44309_c1_g3|-	4	1511	11	24695	0.3636	0.00325338	**	0.0188952	*
GO:0006644	phospholipid metabolic process	Biological Process	TRINITY_DN32424_c4_g1|PLP3, TRINITY_DN38740_c0_g5|PLP7, TRINITY_DN40208_c1_g1|LPP3, TRINITY_DN40487_c0_g3|PLP3	4	1511	11	24695	0.3636	0.00325338	**	0.0188952	*
GO:0015079	potassium ion transmembrane transporter activity	Molecular Function	TRINITY_DN38844_c0_g1|HAK13, TRINITY_DN52897_c4_g1|HAK13, TRINITY_DN41670_c0_g3|HAK5, TRINITY_DN38844_c0_g3|POT1	4	1511	11	24695	0.3636	0.00325338	**	0.0188952	*
GO:0043161	proteasome-mediated ubiquitin-dependent protein catabolic process	Biological Process	TRINITY_DN36781_c2_g5|-, TRINITY_DN49081_c0_g1|RHC2A, TRINITY_DN52169_c0_g1|ATL5, TRINITY_DN49301_c1_g8|At1g15670, TRINITY_DN56957_c1_g4|PAD1, TRINITY_DN54075_c0_g1|ATL60, TRINITY_DN38887_c1_g2|At1g15670, TRINITY_DN45186_c1_g2|RHF1A, TRINITY_DN38491_c1_g2|BRG3, TRINITY_DN43671_c0_g1|CIP8, TRINITY_DN35283_c0_g3|RPN11	11	1511	70	24695	0.1571	0.00334547	**	0.0188952	*
GO:0016887	ATP hydrolysis activity	Molecular Function	TRINITY_DN56182_c0_g1|CLPD2, TRINITY_DN37215_c2_g6|At2g46620, TRINITY_DN42109_c0_g3|CDC48, TRINITY_DN36582_c0_g1|CDC48, TRINITY_DN39592_c2_g7|AATP1, TRINITY_DN55663_c0_g1|SYD, TRINITY_DN54140_c1_g5|ABCE2, TRINITY_DN51284_c3_g7|At3g50940, TRINITY_DN37070_c0_g1|At3g28580	9	1511	51	24695	0.1765	0.00346453	**	0.0188952	*
GO:0003697	single-stranded DNA binding	Molecular Function	TRINITY_DN55776_c0_g1|OsI_27415, TRINITY_DN43629_c1_g2|OsI_27415, TRINITY_DN30268_c0_g1|RBG7, TRINITY_DN49968_c4_g1|mcm10, TRINITY_DN32607_c0_g10|-	5	1511	18	24695	0.2778	0.00373035	**	0.0188952	*
GO:0004970	ionotropic glutamate receptor activity	Molecular Function	TRINITY_DN49727_c0_g1|GLR2.2, TRINITY_DN52665_c1_g2|GLR2.8, TRINITY_DN55875_c0_g1|GLR2.8, TRINITY_DN45690_c1_g3|GLR2.1, TRINITY_DN33022_c3_g2|GLR2.7	5	1511	18	24695	0.2778	0.00373035	**	0.0188952	*
GO:0005217	intracellular ligand-gated ion channel activity	Molecular Function	TRINITY_DN49727_c0_g1|GLR2.2, TRINITY_DN52665_c1_g2|GLR2.8, TRINITY_DN55875_c0_g1|GLR2.8, TRINITY_DN45690_c1_g3|GLR2.1, TRINITY_DN33022_c3_g2|GLR2.7	5	1511	18	24695	0.2778	0.00373035	**	0.0188952	*
GO:0004014	adenosylmethionine decarboxylase activity	Molecular Function	TRINITY_DN52803_c2_g1|SAMDC, TRINITY_DN51494_c0_g1|SAMDC	2	1511	2	24695	1	0.00374146	**	0.0188952	*
GO:0006597	spermine biosynthetic process	Biological Process	TRINITY_DN52803_c2_g1|SAMDC, TRINITY_DN51494_c0_g1|SAMDC	2	1511	2	24695	1	0.00374146	**	0.0188952	*
GO:0008295	spermidine biosynthetic process	Biological Process	TRINITY_DN52803_c2_g1|SAMDC, TRINITY_DN51494_c0_g1|SAMDC	2	1511	2	24695	1	0.00374146	**	0.0188952	*
GO:0032107	regulation of response to nutrient levels	Biological Process	TRINITY_DN50376_c0_g1|EFM, TRINITY_DN52983_c0_g3|WRKY75	2	1511	2	24695	1	0.00374146	**	0.0188952	*
GO:0042389	omega-3 fatty acid desaturase activity	Molecular Function	TRINITY_DN33719_c0_g3|FAD7, TRINITY_DN57008_c1_g1|FAD7	2	1511	2	24695	1	0.00374146	**	0.0188952	*
GO:0071284	cellular response to lead ion	Biological Process	TRINITY_DN53909_c0_g4|-, TRINITY_DN51790_c2_g2|-	2	1511	2	24695	1	0.00374146	**	0.0188952	*
GO:0004477	methenyltetrahydrofolate cyclohydrolase activity	Molecular Function	TRINITY_DN43046_c0_g1|GRP-2, TRINITY_DN43046_c0_g2|GRP-2	2	1511	2	24695	1	0.00374146	**	0.0188952	*
GO:0004488	methylenetetrahydrofolate dehydrogenase (NADP+) activity	Molecular Function	TRINITY_DN43046_c0_g1|GRP-2, TRINITY_DN43046_c0_g2|GRP-2	2	1511	2	24695	1	0.00374146	**	0.0188952	*
GO:0031648	protein destabilization	Biological Process	TRINITY_DN42109_c0_g3|CDC48, TRINITY_DN36582_c0_g1|CDC48	2	1511	2	24695	1	0.00374146	**	0.0188952	*
GO:0015292	uniporter activity	Molecular Function	TRINITY_DN37246_c0_g1|At2g23790, TRINITY_DN52940_c1_g3|At4g36820	2	1511	2	24695	1	0.00374146	**	0.0188952	*
GO:0009975	cyclase activity	Molecular Function	TRINITY_DN55580_c2_g1|-, TRINITY_DN37829_c2_g7|trmt61a	2	1511	2	24695	1	0.00374146	**	0.0188952	*
GO:0016847	1-aminocyclopropane-1-carboxylate synthase activity	Molecular Function	TRINITY_DN41499_c0_g2|ACS2, TRINITY_DN41499_c0_g3|ACS1	2	1511	2	24695	1	0.00374146	**	0.0188952	*
GO:0046423	allene-oxide cyclase activity	Molecular Function	TRINITY_DN53114_c0_g1|AOC, TRINITY_DN53114_c0_g4|AOC	2	1511	2	24695	1	0.00374146	**	0.0188952	*
GO:0003866	3-phosphoshikimate 1-carboxyvinyltransferase activity	Molecular Function	TRINITY_DN40958_c1_g1|EPSPS-1, TRINITY_DN55666_c0_g2|EPSPS-2	2	1511	2	24695	1	0.00374146	**	0.0188952	*
GO:0009423	chorismate biosynthetic process	Biological Process	TRINITY_DN40958_c1_g1|EPSPS-1, TRINITY_DN55666_c0_g2|EPSPS-2	2	1511	2	24695	1	0.00374146	**	0.0188952	*
GO:0005451	monovalent cation:proton antiporter activity	Molecular Function	TRINITY_DN47927_c0_g7|CHX19, TRINITY_DN33679_c2_g9|CHX19	2	1511	2	24695	1	0.00374146	**	0.0188952	*
GO:0010365	positive regulation of ethylene biosynthetic process	Biological Process	TRINITY_DN52010_c1_g1|NAC047, TRINITY_DN36787_c1_g2|NAC047	2	1511	2	24695	1	0.00374146	**	0.0188952	*
GO:1900425	negative regulation of defense response to bacterium	Biological Process	TRINITY_DN54334_c3_g9|LECRK55, TRINITY_DN50317_c1_g2|MIEL1	2	1511	2	24695	1	0.00374146	**	0.0188952	*
GO:0045549	9-cis-epoxycarotenoid dioxygenase activity	Molecular Function	TRINITY_DN43607_c1_g4|NCED, TRINITY_DN38179_c0_g1|NCED	2	1511	2	24695	1	0.00374146	**	0.0188952	*
GO:0060267	positive regulation of respiratory burst	Biological Process	TRINITY_DN49864_c1_g4|ARCA, TRINITY_DN49391_c0_g1|RACK1B	2	1511	2	24695	1	0.00374146	**	0.0188952	*
GO:0001775	cell activation	Biological Process	TRINITY_DN33971_c1_g7|FN1, TRINITY_DN33971_c1_g16|FN1	2	1511	2	24695	1	0.00374146	**	0.0188952	*
GO:0005518	collagen binding	Molecular Function	TRINITY_DN33971_c1_g7|FN1, TRINITY_DN33971_c1_g16|FN1	2	1511	2	24695	1	0.00374146	**	0.0188952	*
GO:0005577	fibrinogen complex	Cellular Component	TRINITY_DN33971_c1_g7|FN1, TRINITY_DN33971_c1_g16|FN1	2	1511	2	24695	1	0.00374146	**	0.0188952	*
GO:0007044	cell-substrate junction assembly	Biological Process	TRINITY_DN33971_c1_g7|FN1, TRINITY_DN33971_c1_g16|FN1	2	1511	2	24695	1	0.00374146	**	0.0188952	*
GO:0007161	calcium-independent cell-matrix adhesion	Biological Process	TRINITY_DN33971_c1_g7|FN1, TRINITY_DN33971_c1_g16|FN1	2	1511	2	24695	1	0.00374146	**	0.0188952	*
GO:0008347	glial cell migration	Biological Process	TRINITY_DN33971_c1_g7|FN1, TRINITY_DN33971_c1_g16|FN1	2	1511	2	24695	1	0.00374146	**	0.0188952	*
GO:0010952	positive regulation of peptidase activity	Biological Process	TRINITY_DN33971_c1_g7|FN1, TRINITY_DN33971_c1_g16|FN1	2	1511	2	24695	1	0.00374146	**	0.0188952	*
GO:0016504	peptidase activator activity	Molecular Function	TRINITY_DN33971_c1_g7|FN1, TRINITY_DN33971_c1_g16|FN1	2	1511	2	24695	1	0.00374146	**	0.0188952	*
GO:0018149	peptide cross-linking	Biological Process	TRINITY_DN33971_c1_g7|FN1, TRINITY_DN33971_c1_g16|FN1	2	1511	2	24695	1	0.00374146	**	0.0188952	*
GO:0022617	extracellular matrix disassembly	Biological Process	TRINITY_DN33971_c1_g7|FN1, TRINITY_DN33971_c1_g16|FN1	2	1511	2	24695	1	0.00374146	**	0.0188952	*
GO:0030198	extracellular matrix organization	Biological Process	TRINITY_DN33971_c1_g7|FN1, TRINITY_DN33971_c1_g16|FN1	2	1511	2	24695	1	0.00374146	**	0.0188952	*
GO:0033622	integrin activation	Biological Process	TRINITY_DN33971_c1_g7|FN1, TRINITY_DN33971_c1_g16|FN1	2	1511	2	24695	1	0.00374146	**	0.0188952	*
GO:0034446	substrate adhesion-dependent cell spreading	Biological Process	TRINITY_DN33971_c1_g7|FN1, TRINITY_DN33971_c1_g16|FN1	2	1511	2	24695	1	0.00374146	**	0.0188952	*
GO:0035924	cellular response to vascular endothelial growth factor stimulus	Biological Process	TRINITY_DN33971_c1_g7|FN1, TRINITY_DN33971_c1_g16|FN1	2	1511	2	24695	1	0.00374146	**	0.0188952	*
GO:0036120	cellular response to platelet-derived growth factor stimulus	Biological Process	TRINITY_DN33971_c1_g7|FN1, TRINITY_DN33971_c1_g16|FN1	2	1511	2	24695	1	0.00374146	**	0.0188952	*
GO:0042060	wound healing	Biological Process	TRINITY_DN33971_c1_g7|FN1, TRINITY_DN33971_c1_g16|FN1	2	1511	2	24695	1	0.00374146	**	0.0188952	*
GO:0043687	post-translational protein modification	Biological Process	TRINITY_DN33971_c1_g7|FN1, TRINITY_DN33971_c1_g16|FN1	2	1511	2	24695	1	0.00374146	**	0.0188952	*
GO:0045340	mercury ion binding	Molecular Function	TRINITY_DN33971_c1_g7|FN1, TRINITY_DN33971_c1_g16|FN1	2	1511	2	24695	1	0.00374146	**	0.0188952	*
GO:0050921	positive regulation of chemotaxis	Biological Process	TRINITY_DN33971_c1_g7|FN1, TRINITY_DN33971_c1_g16|FN1	2	1511	2	24695	1	0.00374146	**	0.0188952	*
GO:0071288	cellular response to mercury ion	Biological Process	TRINITY_DN33971_c1_g7|FN1, TRINITY_DN33971_c1_g16|FN1	2	1511	2	24695	1	0.00374146	**	0.0188952	*
GO:0071347	cellular response to interleukin-1	Biological Process	TRINITY_DN33971_c1_g7|FN1, TRINITY_DN33971_c1_g16|FN1	2	1511	2	24695	1	0.00374146	**	0.0188952	*
GO:0071380	cellular response to prostaglandin E stimulus	Biological Process	TRINITY_DN33971_c1_g7|FN1, TRINITY_DN33971_c1_g16|FN1	2	1511	2	24695	1	0.00374146	**	0.0188952	*
GO:0071560	cellular response to transforming growth factor beta stimulus	Biological Process	TRINITY_DN33971_c1_g7|FN1, TRINITY_DN33971_c1_g16|FN1	2	1511	2	24695	1	0.00374146	**	0.0188952	*
GO:0071773	cellular response to BMP stimulus	Biological Process	TRINITY_DN33971_c1_g7|FN1, TRINITY_DN33971_c1_g16|FN1	2	1511	2	24695	1	0.00374146	**	0.0188952	*
GO:1904237	positive regulation of substrate-dependent cell migration, cell attachment to substrate	Biological Process	TRINITY_DN33971_c1_g7|FN1, TRINITY_DN33971_c1_g16|FN1	2	1511	2	24695	1	0.00374146	**	0.0188952	*
GO:2001202	negative regulation of transforming growth factor beta production	Biological Process	TRINITY_DN33971_c1_g7|FN1, TRINITY_DN33971_c1_g16|FN1	2	1511	2	24695	1	0.00374146	**	0.0188952	*
GO:0005215	transporter activity	Molecular Function	TRINITY_DN53580_c1_g2|-, TRINITY_DN38273_c3_g10|sll1770, TRINITY_DN52294_c1_g1|NPF4.6, TRINITY_DN47235_c0_g1|PDR16, TRINITY_DN55381_c1_g2|PATL3, TRINITY_DN37014_c1_g3|NPF5.1, TRINITY_DN54140_c1_g5|ABCE2, TRINITY_DN47133_c1_g2|NPF6.2, TRINITY_DN48282_c0_g1|NPF5.1, TRINITY_DN32412_c3_g3|-, TRINITY_DN40050_c6_g3|NPF5.2	11	1511	71	24695	0.1549	0.00374464	**	0.0188952	*
GO:0090351	seedling development	Biological Process	TRINITY_DN34432_c3_g1|SMAX1, TRINITY_DN56495_c1_g1|SMAX1, TRINITY_DN55057_c1_g3|SMAX1	3	1511	6	24695	0.5	0.00397464	**	0.0194376	*
GO:1902347	response to strigolactone	Biological Process	TRINITY_DN34432_c3_g1|SMAX1, TRINITY_DN56495_c1_g1|SMAX1, TRINITY_DN55057_c1_g3|SMAX1	3	1511	6	24695	0.5	0.00397464	**	0.0194376	*
GO:0016985	mannan endo-1,4-beta-mannosidase activity	Molecular Function	TRINITY_DN57226_c2_g1|MAN5, TRINITY_DN57226_c1_g1|MAN6, TRINITY_DN47436_c0_g1|MAN3	3	1511	6	24695	0.5	0.00397464	**	0.0194376	*
GO:0046355	mannan catabolic process	Biological Process	TRINITY_DN57226_c2_g1|MAN5, TRINITY_DN57226_c1_g1|MAN6, TRINITY_DN47436_c0_g1|MAN3	3	1511	6	24695	0.5	0.00397464	**	0.0194376	*
GO:0048194	Golgi vesicle budding	Biological Process	TRINITY_DN42150_c1_g3|ALA9, TRINITY_DN51711_c0_g2|ALA9, TRINITY_DN51711_c0_g9|ALA9	3	1511	6	24695	0.5	0.00397464	**	0.0194376	*
GO:0016592	mediator complex	Cellular Component	TRINITY_DN49946_c0_g3|GT-3B, TRINITY_DN56965_c1_g1|MED33A, TRINITY_DN50471_c1_g3|MED33A	3	1511	6	24695	0.5	0.00397464	**	0.0194376	*
GO:0006515	protein quality control for misfolded or incompletely synthesized proteins	Biological Process	TRINITY_DN55776_c0_g1|OsI_27415, TRINITY_DN56472_c1_g10|LON1, TRINITY_DN43629_c1_g2|OsI_27415	3	1511	6	24695	0.5	0.00397464	**	0.0194376	*
GO:0007338	single fertilization	Biological Process	TRINITY_DN51456_c0_g7|FER, TRINITY_DN55934_c5_g4|FER, TRINITY_DN54525_c1_g1|FER	3	1511	6	24695	0.5	0.00397464	**	0.0194376	*
GO:0009165	nucleotide biosynthetic process	Biological Process	TRINITY_DN44525_c0_g1|Os01g0723600, TRINITY_DN33641_c2_g1|THY-2, TRINITY_DN54291_c1_g2|-	3	1511	6	24695	0.5	0.00397464	**	0.0194376	*
GO:0030247	polysaccharide binding	Molecular Function	TRINITY_DN52131_c0_g2|At1g32860, TRINITY_DN45458_c2_g1|At2g27500, TRINITY_DN53924_c0_g1|GLC1, TRINITY_DN51322_c0_g1|At3g13560, TRINITY_DN45122_c1_g2|At5g56590, TRINITY_DN45702_c0_g4|At4g34480, TRINITY_DN46130_c0_g2|At5g56590, TRINITY_DN56774_c0_g4|At4g16260	8	1511	43	24695	0.186	0.00409793	**	0.0199722	*
GO:0000209	protein polyubiquitination	Biological Process	TRINITY_DN36781_c2_g5|-, TRINITY_DN47596_c0_g2|RNF144A, TRINITY_DN49081_c0_g1|RHC2A, TRINITY_DN45186_c1_g2|RHF1A, TRINITY_DN43671_c0_g1|CIP8, TRINITY_DN34735_c0_g1|UBC20	6	1511	26	24695	0.2308	0.00414301	**	0.0201232	*
GO:0031012	extracellular matrix	Cellular Component	TRINITY_DN38931_c0_g2|1MMP, TRINITY_DN38167_c0_g2|2MMP, TRINITY_DN33971_c1_g7|FN1, TRINITY_DN33971_c1_g16|FN1	4	1511	12	24695	0.3333	0.00464541	**	0.0224869	*
GO:0004176	ATP-dependent peptidase activity	Molecular Function	TRINITY_DN55776_c0_g1|OsI_27415, TRINITY_DN56472_c1_g10|LON1, TRINITY_DN43629_c1_g2|OsI_27415, TRINITY_DN57239_c0_g3|-, TRINITY_DN45658_c0_g3|FTSH12	5	1511	19	24695	0.2632	0.00481063	**	0.023208	*
GO:0015297	antiporter activity	Molecular Function	TRINITY_DN56322_c1_g7|BAT1, TRINITY_DN44868_c2_g3|GONST1, TRINITY_DN54824_c2_g1|CAT1, TRINITY_DN41260_c1_g2|CAT5, TRINITY_DN49757_c1_g1|GONST3	5	1511	20	24695	0.25	0.00609547	**	0.0291644	*
GO:0016132	brassinosteroid biosynthetic process	Biological Process	TRINITY_DN43697_c1_g3|CYP72A1, TRINITY_DN52750_c3_g1|CYP707A7, TRINITY_DN53179_c1_g1|CYP90B1, TRINITY_DN43481_c1_g2|CYP90B1, TRINITY_DN56038_c0_g2|ROT3	5	1511	20	24695	0.25	0.00609547	**	0.0291644	*
GO:0006855	xenobiotic transmembrane transport	Biological Process	TRINITY_DN49736_c0_g1|DTX33, TRINITY_DN55013_c1_g4|DTX40, TRINITY_DN43701_c1_g1|DTX42, TRINITY_DN54762_c0_g1|DTX33, TRINITY_DN50184_c2_g5|DTX40, TRINITY_DN50962_c1_g5|DTX19	6	1511	28	24695	0.2143	0.00610654	**	0.0291644	*
GO:0006979	response to oxidative stress	Biological Process	TRINITY_DN48933_c1_g3|IKU2, TRINITY_DN42145_c0_g2|IKU2, TRINITY_DN42168_c3_g4|GOLS2, TRINITY_DN41474_c1_g1|HSPRO2, TRINITY_DN54346_c1_g2|TIC, TRINITY_DN41499_c0_g2|ACS2, TRINITY_DN50002_c0_g2|GOLS1, TRINITY_DN38273_c3_g10|sll1770, TRINITY_DN52329_c1_g3|GOLS1, TRINITY_DN40438_c0_g1|POX1, TRINITY_DN37602_c0_g2|-	11	1511	76	24695	0.1447	0.00634578	**	0.0301065	*
GO:0006464	cellular protein modification process	Biological Process	TRINITY_DN49406_c0_g4|UBI11, TRINITY_DN36609_c0_g4|UBI11, TRINITY_DN33534_c3_g1|HCS1, TRINITY_DN41741_c0_g1|UBB	4	1511	13	24695	0.3077	0.00638814	**	0.0301065	*
GO:0006906	vesicle fusion	Biological Process	TRINITY_DN57364_c1_g1|VAMP725, TRINITY_DN48464_c1_g3|VAMP725, TRINITY_DN48326_c1_g2|SYP124, TRINITY_DN49790_c1_g1|SYP121	4	1511	13	24695	0.3077	0.00638814	**	0.0301065	*
GO:0006535	cysteine biosynthetic process from serine	Biological Process	TRINITY_DN51980_c1_g1|PCAS-1, TRINITY_DN40627_c2_g4|SAT5, TRINITY_DN52204_c2_g2|RCS3, TRINITY_DN39934_c2_g1|RCS3	4	1511	13	24695	0.3077	0.00638814	**	0.0301065	*
GO:0019048	modulation by virus of host process	Biological Process	TRINITY_DN57374_c1_g1|AGO2, TRINITY_DN30984_c0_g1|AGO2, TRINITY_DN42887_c1_g3|AGO2	3	1511	7	24695	0.4286	0.00664008	**	0.0307858	*
GO:0003959	NADPH dehydrogenase activity	Molecular Function	TRINITY_DN42961_c0_g2|OPR7, TRINITY_DN53763_c0_g1|OPR5, TRINITY_DN53763_c0_g2|OPR1	3	1511	7	24695	0.4286	0.00664008	**	0.0307858	*
GO:0005655	nucleolar ribonuclease P complex	Cellular Component	TRINITY_DN53441_c1_g1|SGS3, TRINITY_DN51710_c0_g1|SGS3, TRINITY_DN53441_c0_g2|SGS3	3	1511	7	24695	0.4286	0.00664008	**	0.0307858	*
GO:0004124	cysteine synthase activity	Molecular Function	TRINITY_DN51980_c1_g1|PCAS-1, TRINITY_DN52204_c2_g2|RCS3, TRINITY_DN39934_c2_g1|RCS3	3	1511	7	24695	0.4286	0.00664008	**	0.0307858	*
GO:0051510	regulation of unidimensional cell growth	Biological Process	TRINITY_DN51650_c0_g3|-, TRINITY_DN36364_c0_g1|HERK1, TRINITY_DN39877_c1_g2|THE1	3	1511	7	24695	0.4286	0.00664008	**	0.0307858	*
GO:0009867	jasmonic acid mediated signaling pathway	Biological Process	TRINITY_DN37138_c2_g6|MYC2, TRINITY_DN50120_c1_g1|GRXC9, TRINITY_DN34699_c0_g2|ERF1B, TRINITY_DN45901_c0_g1|MC410, TRINITY_DN56770_c1_g2|UPF1, TRINITY_DN34699_c0_g3|ERF1B	6	1511	29	24695	0.2069	0.00730828	**	0.0337742	*
GO:0052689	carboxylic ester hydrolase activity	Molecular Function	TRINITY_DN55568_c0_g1|CXE4, TRINITY_DN36345_c0_g2|CXE12, TRINITY_DN56086_c0_g4|CXE15, TRINITY_DN35827_c2_g1|CXE16, TRINITY_DN46471_c0_g3|CXE12, TRINITY_DN55382_c0_g1|CXE11, TRINITY_DN35599_c0_g1|PAE12, TRINITY_DN53818_c0_g3|CXE6, TRINITY_DN55568_c0_g2|TCEA-B3	9	1511	57	24695	0.1579	0.00738428	**	0.0340153	*
GO:0009615	response to virus	Biological Process	TRINITY_DN49335_c3_g1|HSP70, TRINITY_DN35080_c1_g3|MED37C, TRINITY_DN43281_c0_g2|HEL, TRINITY_DN38999_c0_g2|HSC-I, TRINITY_DN56739_c2_g2|HSC-I	5	1511	21	24695	0.2381	0.00760349	**	0.0346894	*
GO:0050660	flavin adenine dinucleotide binding	Molecular Function	TRINITY_DN34810_c0_g1|MEE23, TRINITY_DN57270_c0_g10|At4g20820, TRINITY_DN45547_c2_g1|At5g44360, TRINITY_DN55121_c0_g1|At4g20820, TRINITY_DN54781_c0_g2|LPD1	5	1511	21	24695	0.2381	0.00760349	**	0.0346894	*
GO:0010268	brassinosteroid homeostasis	Biological Process	TRINITY_DN43697_c1_g3|CYP72A1, TRINITY_DN52750_c3_g1|CYP707A7, TRINITY_DN53179_c1_g1|CYP90B1, TRINITY_DN43481_c1_g2|CYP90B1, TRINITY_DN56038_c0_g2|ROT3	5	1511	21	24695	0.2381	0.00760349	**	0.0346894	*
GO:0004712	protein serine/threonine/tyrosine kinase activity	Molecular Function	TRINITY_DN32975_c3_g4|HT1, TRINITY_DN46097_c0_g1|-, TRINITY_DN51477_c0_g2|-, TRINITY_DN33611_c0_g4|EDR1	4	1511	14	24695	0.2857	0.00851537	**	0.0387259	*
GO:0080167	response to karrikin	Biological Process	TRINITY_DN34432_c3_g1|SMAX1, TRINITY_DN56495_c1_g1|SMAX1, TRINITY_DN55057_c1_g3|SMAX1, TRINITY_DN50308_c0_g1|-, TRINITY_DN31201_c0_g1|-, TRINITY_DN39012_c0_g1|CAD4, TRINITY_DN31667_c0_g1|CRRSP55	7	1511	39	24695	0.1795	0.00867265	**	0.039316	*
GO:0042800	histone methyltransferase activity (H3-K4 specific)	Molecular Function	TRINITY_DN57320_c0_g1|-, TRINITY_DN32527_c0_g2|-, TRINITY_DN44309_c1_g3|-	3	1511	8	24695	0.375	0.0101438	*	0.0422401	*
GO:0047617	acyl-CoA hydrolase activity	Molecular Function	TRINITY_DN32424_c4_g1|PLP3, TRINITY_DN38740_c0_g5|PLP7, TRINITY_DN40487_c0_g3|PLP3	3	1511	8	24695	0.375	0.0101438	*	0.0422401	*
GO:0018171	peptidyl-cysteine oxidation	Biological Process	TRINITY_DN55750_c1_g1|PCO2, TRINITY_DN47526_c0_g1|-, TRINITY_DN54649_c3_g1|-	3	1511	8	24695	0.375	0.0101438	*	0.0422401	*
GO:0070483	detection of hypoxia	Biological Process	TRINITY_DN55750_c1_g1|PCO2, TRINITY_DN47526_c0_g1|-, TRINITY_DN54649_c3_g1|-	3	1511	8	24695	0.375	0.0101438	*	0.0422401	*
GO:0043067	regulation of programmed cell death	Biological Process	TRINITY_DN40976_c1_g5|BRG2, TRINITY_DN56205_c0_g2|Os02g0806900, TRINITY_DN38491_c1_g2|BRG3	3	1511	8	24695	0.375	0.0101438	*	0.0422401	*
GO:0019438	aromatic compound biosynthetic process	Biological Process	TRINITY_DN52873_c1_g3|ROMT, TRINITY_DN36587_c5_g5|ZRP4, TRINITY_DN35901_c2_g3|ROMT	3	1511	8	24695	0.375	0.0101438	*	0.0422401	*
GO:0052747	sinapyl alcohol dehydrogenase activity	Molecular Function	TRINITY_DN34810_c0_g1|MEE23, TRINITY_DN39012_c0_g1|CAD4, TRINITY_DN56210_c2_g5|CAD	3	1511	8	24695	0.375	0.0101438	*	0.0422401	*
GO:0006813	potassium ion transport	Biological Process	TRINITY_DN43753_c1_g1|At2g24240, TRINITY_DN33679_c2_g9|CHX19, TRINITY_DN52726_c1_g2|At5g41330	3	1511	8	24695	0.375	0.0101438	*	0.0422401	*
GO:0016614	oxidoreductase activity, acting on CH-OH group of donors	Molecular Function	TRINITY_DN57270_c0_g10|At4g20820, TRINITY_DN45547_c2_g1|At5g44360, TRINITY_DN55121_c0_g1|At4g20820	3	1511	8	24695	0.375	0.0101438	*	0.0422401	*
GO:0010304	PSII associated light-harvesting complex II catabolic process	Biological Process	TRINITY_DN47887_c4_g2|NYC1, TRINITY_DN46578_c1_g2|NYC1, TRINITY_DN57213_c1_g1|NOL	3	1511	8	24695	0.375	0.0101438	*	0.0422401	*
GO:0034256	chlorophyll(ide) b reductase activity	Molecular Function	TRINITY_DN47887_c4_g2|NYC1, TRINITY_DN46578_c1_g2|NYC1, TRINITY_DN57213_c1_g1|NOL	3	1511	8	24695	0.375	0.0101438	*	0.0422401	*
GO:0032465	regulation of cytokinesis	Biological Process	TRINITY_DN48320_c0_g1|MYB3R-1, TRINITY_DN49914_c0_g1|MYB3R-1	2	1511	3	24695	0.6667	0.0107671	*	0.0422401	*
GO:1901181	negative regulation of cellular response to caffeine	Biological Process	TRINITY_DN48320_c0_g1|MYB3R-1, TRINITY_DN49914_c0_g1|MYB3R-1	2	1511	3	24695	0.6667	0.0107671	*	0.0422401	*
GO:0051819	induction by symbiont of tumor or growth in host	Biological Process	TRINITY_DN44062_c1_g6|FLOT4, TRINITY_DN44062_c1_g1|FLOT1	2	1511	3	24695	0.6667	0.0107671	*	0.0422401	*
GO:0048530	fruit morphogenesis	Biological Process	TRINITY_DN49539_c1_g2|-, TRINITY_DN34879_c0_g4|-	2	1511	3	24695	0.6667	0.0107671	*	0.0422401	*
GO:0017022	myosin binding	Molecular Function	TRINITY_DN50367_c0_g3|MYOB2, TRINITY_DN36450_c0_g1|MYOB2	2	1511	3	24695	0.6667	0.0107671	*	0.0422401	*
GO:0030133	transport vesicle	Cellular Component	TRINITY_DN50367_c0_g3|MYOB2, TRINITY_DN36450_c0_g1|MYOB2	2	1511	3	24695	0.6667	0.0107671	*	0.0422401	*
GO:0016629	12-oxophytodienoate reductase activity	Molecular Function	TRINITY_DN42961_c0_g2|OPR7, TRINITY_DN53763_c0_g2|OPR1	2	1511	3	24695	0.6667	0.0107671	*	0.0422401	*
GO:0044210	'de novo' CTP biosynthetic process	Biological Process	TRINITY_DN44103_c0_g3|CTPS2, TRINITY_DN44103_c0_g2|Ctps2	2	1511	3	24695	0.6667	0.0107671	*	0.0422401	*
GO:0031119	tRNA pseudouridine synthesis	Biological Process	TRINITY_DN38312_c0_g6|Os12g0560500, TRINITY_DN38312_c0_g9|Os12g0560500	2	1511	3	24695	0.6667	0.0107671	*	0.0422401	*
GO:0080037	negative regulation of cytokinin-activated signaling pathway	Biological Process	TRINITY_DN49301_c1_g8|At1g15670, TRINITY_DN38887_c1_g2|At1g15670	2	1511	3	24695	0.6667	0.0107671	*	0.0422401	*
GO:0051118	glucan endo-1,3-alpha-glucosidase activity	Molecular Function	TRINITY_DN39665_c0_g2|-, TRINITY_DN57057_c2_g1|-	2	1511	3	24695	0.6667	0.0107671	*	0.0422401	*
GO:0004072	aspartate kinase activity	Molecular Function	TRINITY_DN40979_c0_g6|AK1, TRINITY_DN52787_c2_g1|AK1	2	1511	3	24695	0.6667	0.0107671	*	0.0422401	*
GO:0033356	UDP-L-arabinose metabolic process	Biological Process	TRINITY_DN43026_c1_g3|RGP1, TRINITY_DN38567_c2_g7|UPTG2	2	1511	3	24695	0.6667	0.0107671	*	0.0422401	*
GO:0052691	UDP-arabinopyranose mutase activity	Molecular Function	TRINITY_DN43026_c1_g3|RGP1, TRINITY_DN38567_c2_g7|UPTG2	2	1511	3	24695	0.6667	0.0107671	*	0.0422401	*
GO:0050691	regulation of defense response to virus by host	Biological Process	TRINITY_DN50866_c1_g4|WRKY76, TRINITY_DN57069_c0_g1|WRKY18	2	1511	3	24695	0.6667	0.0107671	*	0.0422401	*
GO:0009612	response to mechanical stimulus	Biological Process	TRINITY_DN41499_c0_g2|ACS2, TRINITY_DN56184_c1_g1|XTH22	2	1511	3	24695	0.6667	0.0107671	*	0.0422401	*
GO:0009835	fruit ripening	Biological Process	TRINITY_DN41499_c0_g2|ACS2, TRINITY_DN53939_c0_g2|NAC029	2	1511	3	24695	0.6667	0.0107671	*	0.0422401	*
GO:0010452	histone H3-K36 methylation	Biological Process	TRINITY_DN44165_c0_g10|EFM, TRINITY_DN39060_c0_g1|EFM	2	1511	3	24695	0.6667	0.0107671	*	0.0422401	*
GO:0005496	steroid binding	Molecular Function	TRINITY_DN46995_c0_g4|BRL3, TRINITY_DN49687_c0_g1|BRL1	2	1511	3	24695	0.6667	0.0107671	*	0.0422401	*
GO:0006885	regulation of pH	Biological Process	TRINITY_DN47927_c0_g7|CHX19, TRINITY_DN33679_c2_g9|CHX19	2	1511	3	24695	0.6667	0.0107671	*	0.0422401	*
GO:0009378	four-way junction helicase activity	Molecular Function	TRINITY_DN49741_c2_g2|At4g35733, TRINITY_DN53860_c0_g1|RECQL4A	2	1511	3	24695	0.6667	0.0107671	*	0.0422401	*
GO:0043140	3'-5' DNA helicase activity	Molecular Function	TRINITY_DN49741_c2_g2|At4g35733, TRINITY_DN53860_c0_g1|RECQL4A	2	1511	3	24695	0.6667	0.0107671	*	0.0422401	*
GO:0009413	response to flooding	Biological Process	TRINITY_DN52010_c1_g1|NAC047, TRINITY_DN36787_c1_g2|NAC047	2	1511	3	24695	0.6667	0.0107671	*	0.0422401	*
GO:0030968	endoplasmic reticulum unfolded protein response	Biological Process	TRINITY_DN44571_c0_g1|MNS4, TRINITY_DN41482_c0_g2|BZIP50	2	1511	3	24695	0.6667	0.0107671	*	0.0422401	*
GO:0042989	sequestering of actin monomers	Biological Process	TRINITY_DN51773_c0_g5|-, TRINITY_DN52953_c1_g2|PRO1	2	1511	3	24695	0.6667	0.0107671	*	0.0422401	*
GO:0001932	regulation of protein phosphorylation	Biological Process	TRINITY_DN33971_c1_g7|FN1, TRINITY_DN33971_c1_g16|FN1	2	1511	3	24695	0.6667	0.0107671	*	0.0422401	*
GO:0002576	platelet degranulation	Biological Process	TRINITY_DN33971_c1_g7|FN1, TRINITY_DN33971_c1_g16|FN1	2	1511	3	24695	0.6667	0.0107671	*	0.0422401	*
GO:0002931	response to ischemia	Biological Process	TRINITY_DN33971_c1_g7|FN1, TRINITY_DN33971_c1_g16|FN1	2	1511	3	24695	0.6667	0.0107671	*	0.0422401	*
GO:0005178	integrin binding	Molecular Function	TRINITY_DN33971_c1_g7|FN1, TRINITY_DN33971_c1_g16|FN1	2	1511	3	24695	0.6667	0.0107671	*	0.0422401	*
GO:0008201	heparin binding	Molecular Function	TRINITY_DN33971_c1_g7|FN1, TRINITY_DN33971_c1_g16|FN1	2	1511	3	24695	0.6667	0.0107671	*	0.0422401	*
GO:0019221	cytokine-mediated signaling pathway	Biological Process	TRINITY_DN33971_c1_g7|FN1, TRINITY_DN33971_c1_g16|FN1	2	1511	3	24695	0.6667	0.0107671	*	0.0422401	*
GO:0031093	platelet alpha granule lumen	Cellular Component	TRINITY_DN33971_c1_g7|FN1, TRINITY_DN33971_c1_g16|FN1	2	1511	3	24695	0.6667	0.0107671	*	0.0422401	*
GO:0035987	endodermal cell differentiation	Biological Process	TRINITY_DN33971_c1_g7|FN1, TRINITY_DN33971_c1_g16|FN1	2	1511	3	24695	0.6667	0.0107671	*	0.0422401	*
GO:0044267	cellular protein metabolic process	Biological Process	TRINITY_DN33971_c1_g7|FN1, TRINITY_DN33971_c1_g16|FN1	2	1511	3	24695	0.6667	0.0107671	*	0.0422401	*
GO:0045773	positive regulation of axon extension	Biological Process	TRINITY_DN33971_c1_g7|FN1, TRINITY_DN33971_c1_g16|FN1	2	1511	3	24695	0.6667	0.0107671	*	0.0422401	*
GO:0050900	leukocyte migration	Biological Process	TRINITY_DN33971_c1_g7|FN1, TRINITY_DN33971_c1_g16|FN1	2	1511	3	24695	0.6667	0.0107671	*	0.0422401	*
GO:0051384	response to glucocorticoid	Biological Process	TRINITY_DN33971_c1_g7|FN1, TRINITY_DN33971_c1_g16|FN1	2	1511	3	24695	0.6667	0.0107671	*	0.0422401	*
GO:0070372	regulation of ERK1 and ERK2 cascade	Biological Process	TRINITY_DN33971_c1_g7|FN1, TRINITY_DN33971_c1_g16|FN1	2	1511	3	24695	0.6667	0.0107671	*	0.0422401	*
GO:0051607	defense response to virus	Biological Process	TRINITY_DN57374_c1_g1|AGO2, TRINITY_DN30984_c0_g1|AGO2, TRINITY_DN42887_c1_g3|AGO2, TRINITY_DN52710_c0_g1|YLS9	4	1511	15	24695	0.2667	0.0110574	*	0.0430245	*
GO:0005484	SNAP receptor activity	Molecular Function	TRINITY_DN57364_c1_g1|VAMP725, TRINITY_DN48464_c1_g3|VAMP725, TRINITY_DN48326_c1_g2|SYP124, TRINITY_DN49790_c1_g1|SYP121	4	1511	15	24695	0.2667	0.0110574	*	0.0430245	*
GO:0031201	SNARE complex	Cellular Component	TRINITY_DN57364_c1_g1|VAMP725, TRINITY_DN48464_c1_g3|VAMP725, TRINITY_DN48326_c1_g2|SYP124, TRINITY_DN49790_c1_g1|SYP121	4	1511	15	24695	0.2667	0.0110574	*	0.0430245	*
GO:0006874	cellular calcium ion homeostasis	Biological Process	TRINITY_DN49727_c0_g1|GLR2.2, TRINITY_DN52665_c1_g2|GLR2.8, TRINITY_DN55875_c0_g1|GLR2.8, TRINITY_DN45690_c1_g3|GLR2.1, TRINITY_DN33022_c3_g2|GLR2.7	5	1511	23	24695	0.2174	0.01136	*	0.0440818	*
GO:0020037	heme binding	Molecular Function	TRINITY_DN42090_c2_g6|ccmE, TRINITY_DN55467_c0_g2|CYP94B3, TRINITY_DN41735_c1_g4|CYTB5-D, TRINITY_DN41474_c1_g1|HSPRO2, TRINITY_DN42415_c1_g1|HBII, TRINITY_DN55467_c0_g1|CYP94A1, TRINITY_DN50396_c0_g4|CAT1, TRINITY_DN46010_c0_g2|-, TRINITY_DN56038_c0_g2|ROT3, TRINITY_DN37558_c0_g2|CYTB5-D	10	1511	72	24695	0.1389	0.0119862	*	0.0463857	*
GO:0003735	structural constituent of ribosome	Molecular Function	TRINITY_DN43369_c0_g2|PNC1, TRINITY_DN38911_c0_g1|ANT1, TRINITY_DN51307_c0_g1|BAC2, TRINITY_DN48929_c0_g1|ANT1, TRINITY_DN32361_c0_g2|RPL38A, TRINITY_DN49537_c0_g2|-, TRINITY_DN47763_c0_g4|Slc25a16, TRINITY_DN41021_c1_g2|MTM1, TRINITY_DN56216_c0_g2|RPL19A, TRINITY_DN51112_c0_g2|At3g20240, TRINITY_DN54864_c0_g1|-, TRINITY_DN55335_c0_g2|At5g19025, TRINITY_DN43090_c0_g6|RPS15, TRINITY_DN51605_c0_g1|…	14	1511	117	24695	0.1197	0.0121972	*	0.0470746	*
GO:0031969	chloroplast membrane	Cellular Component	TRINITY_DN55801_c0_g1|CLT2, TRINITY_DN56918_c0_g3|CLT2, TRINITY_DN33719_c0_g3|FAD7, TRINITY_DN46571_c1_g2|CLT3, TRINITY_DN38273_c3_g10|sll1770, TRINITY_DN57008_c1_g1|FAD7, TRINITY_DN42739_c1_g1|SQD2	7	1511	42	24695	0.1667	0.0129796	*	0.0499594	*
GO:0006629	lipid metabolic process	Biological Process	TRINITY_DN49693_c0_g1|-, TRINITY_DN33719_c0_g3|FAD7, TRINITY_DN53084_c0_g1|-, TRINITY_DN33713_c0_g2|-, TRINITY_DN49783_c0_g2|SBH2, TRINITY_DN56182_c0_g5|-, TRINITY_DN34270_c3_g2|-, TRINITY_DN54520_c1_g1|SBH2, TRINITY_DN57008_c1_g1|FAD7, TRINITY_DN53840_c1_g2|-	10	1511	73	24695	0.137	0.0131496	*	0.0504776	ns
GO:0022857	transmembrane transporter activity	Molecular Function	TRINITY_DN41152_c0_g1|At3g47420, TRINITY_DN49437_c0_g1|At3g47420, TRINITY_DN47665_c2_g5|ARF1, TRINITY_DN37014_c1_g3|NPF5.1, TRINITY_DN52908_c1_g1|CER3, TRINITY_DN52083_c0_g2|NAT3, TRINITY_DN47133_c1_g2|NPF6.2, TRINITY_DN48282_c0_g1|NPF5.1, TRINITY_DN45674_c0_g2|SMC4, TRINITY_DN40050_c6_g3|NPF5.2, TRINITY_DN41080_c0_g2|YSL13	11	1511	84	24695	0.131	0.0132277	*	0.0506412	ns
GO:0009505	plant-type cell wall	Cellular Component	TRINITY_DN53415_c0_g2|SKU5, TRINITY_DN33555_c2_g2|At1g80170, TRINITY_DN45107_c0_g1|-, TRINITY_DN50308_c0_g1|-, TRINITY_DN34861_c0_g1|SKU5, TRINITY_DN45408_c0_g1|-, TRINITY_DN42930_c0_g1|EXO, TRINITY_DN33458_c1_g7|LRX2, TRINITY_DN45547_c2_g1|At5g44360, TRINITY_DN55087_c0_g2|PER12, TRINITY_DN46207_c0_g1|PER1, TRINITY_DN35850_c0_g1|GSVIVT00037159001, TRINITY_DN53353_c0_g1|EXL1	13	1511	107	24695	0.1215	0.0136491	*	0.0521147	ns
GO:0006417	regulation of translation	Biological Process	TRINITY_DN57374_c1_g1|AGO2, TRINITY_DN30984_c0_g1|AGO2, TRINITY_DN53696_c0_g1|APUM12, TRINITY_DN42887_c1_g3|AGO2, TRINITY_DN46454_c0_g1|PAB8, TRINITY_DN51488_c0_g5|NCBP	6	1511	33	24695	0.1818	0.0138423	*	0.0527115	ns
GO:0009735	response to cytokinin	Biological Process	TRINITY_DN53445_c0_g1|ACR4, TRINITY_DN35796_c1_g1|HAT22, TRINITY_DN50863_c2_g5|ACR4, TRINITY_DN45953_c0_g3|HAT22, TRINITY_DN53204_c0_g2|HOX19, TRINITY_DN56541_c2_g4|GLO1, TRINITY_DN30268_c0_g1|RBG7, TRINITY_DN57902_c0_g1|PSBR, TRINITY_DN53153_c3_g2|RAP2-3	9	1511	63	24695	0.1429	0.0140267	*	0.053066	ns
GO:0016036	cellular response to phosphate starvation	Biological Process	TRINITY_DN50376_c0_g1|EFM, TRINITY_DN47102_c1_g1|SPX1, TRINITY_DN39331_c0_g2|WRKY6, TRINITY_DN42739_c1_g1|SQD2	4	1511	16	24695	0.25	0.014041	*	0.053066	ns
GO:0031047	gene silencing by RNA	Biological Process	TRINITY_DN57374_c1_g1|AGO2, TRINITY_DN30984_c0_g1|AGO2, TRINITY_DN42887_c1_g3|AGO2	3	1511	9	24695	0.3333	0.01453	*	0.053066	ns
GO:0002020	protease binding	Molecular Function	TRINITY_DN49335_c3_g1|HSP70, TRINITY_DN33971_c1_g7|FN1, TRINITY_DN33971_c1_g16|FN1	3	1511	9	24695	0.3333	0.01453	*	0.053066	ns
GO:0004864	protein phosphatase inhibitor activity	Molecular Function	TRINITY_DN32491_c1_g9|PYL4, TRINITY_DN53974_c1_g2|-, TRINITY_DN53969_c1_g6|-	3	1511	9	24695	0.3333	0.01453	*	0.053066	ns
GO:0010427	abscisic acid binding	Molecular Function	TRINITY_DN32491_c1_g9|PYL4, TRINITY_DN53974_c1_g2|-, TRINITY_DN53969_c1_g6|-	3	1511	9	24695	0.3333	0.01453	*	0.053066	ns
GO:0080163	regulation of protein serine/threonine phosphatase activity	Biological Process	TRINITY_DN32491_c1_g9|PYL4, TRINITY_DN53974_c1_g2|-, TRINITY_DN53969_c1_g6|-	3	1511	9	24695	0.3333	0.01453	*	0.053066	ns
GO:0009846	pollen germination	Biological Process	TRINITY_DN42109_c0_g3|CDC48, TRINITY_DN36582_c0_g1|CDC48, TRINITY_DN34524_c1_g6|PAP15	3	1511	9	24695	0.3333	0.01453	*	0.053066	ns
GO:0030308	negative regulation of cell growth	Biological Process	TRINITY_DN51456_c0_g7|FER, TRINITY_DN55934_c5_g4|FER, TRINITY_DN54525_c1_g1|FER	3	1511	9	24695	0.3333	0.01453	*	0.053066	ns
GO:0006032	chitin catabolic process	Biological Process	TRINITY_DN47400_c1_g1|cht-1, TRINITY_DN52471_c0_g1|EP3, TRINITY_DN38112_c1_g1|-	3	1511	9	24695	0.3333	0.01453	*	0.053066	ns
GO:0008171	O-methyltransferase activity	Molecular Function	TRINITY_DN52873_c1_g3|ROMT, TRINITY_DN36587_c5_g5|ZRP4, TRINITY_DN35901_c2_g3|ROMT	3	1511	9	24695	0.3333	0.01453	*	0.053066	ns
GO:0045551	cinnamyl-alcohol dehydrogenase activity	Molecular Function	TRINITY_DN34810_c0_g1|MEE23, TRINITY_DN39012_c0_g1|CAD4, TRINITY_DN56210_c2_g5|CAD	3	1511	9	24695	0.3333	0.01453	*	0.053066	ns
GO:0004526	ribonuclease P activity	Molecular Function	TRINITY_DN53441_c1_g1|SGS3, TRINITY_DN51710_c0_g1|SGS3, TRINITY_DN53441_c0_g2|SGS3	3	1511	9	24695	0.3333	0.01453	*	0.053066	ns
GO:0004298	threonine-type endopeptidase activity	Molecular Function	TRINITY_DN56957_c1_g4|PAD1, TRINITY_DN35439_c0_g7|PBA1, TRINITY_DN43088_c1_g1|At4g00590	3	1511	9	24695	0.3333	0.01453	*	0.053066	ns
GO:0008360	regulation of cell shape	Biological Process	TRINITY_DN45290_c0_g3|CKL3, TRINITY_DN33971_c1_g7|FN1, TRINITY_DN33971_c1_g16|FN1	3	1511	9	24695	0.3333	0.01453	*	0.053066	ns
GO:0019953	sexual reproduction	Biological Process	TRINITY_DN40083_c1_g1|RAP2-7, TRINITY_DN55498_c1_g2|AP2, TRINITY_DN46229_c5_g3|EXLB1	3	1511	9	24695	0.3333	0.01453	*	0.053066	ns
GO:0051301	cell division	Biological Process	TRINITY_DN54390_c0_g3|DRP3A, TRINITY_DN42109_c0_g3|CDC48, TRINITY_DN40708_c0_g1|ERF2, TRINITY_DN36582_c0_g1|CDC48, TRINITY_DN56261_c0_g1|AUG8, TRINITY_DN41499_c0_g2|ACS2, TRINITY_DN46951_c1_g2|PTI5, TRINITY_DN55381_c1_g2|PATL3, TRINITY_DN44669_c0_g4|ERF109	9	1511	64	24695	0.1406	0.0154625	*	0.0563276	ns
GO:0006470	protein dephosphorylation	Biological Process	TRINITY_DN51796_c0_g1|Os02g0224100, TRINITY_DN49446_c2_g1|Os11g0242200, TRINITY_DN41099_c0_g2|PPC6-7, TRINITY_DN39075_c0_g1|At3g05640, TRINITY_DN39007_c1_g4|At1g43900, TRINITY_DN54263_c0_g3|Os08g0500300	6	1511	34	24695	0.1765	0.0159606	*	0.0579943	ns
GO:0005802	trans-Golgi network	Cellular Component	TRINITY_DN42150_c1_g3|ALA9, TRINITY_DN43910_c0_g1|At4g32390, TRINITY_DN51711_c0_g2|ALA9, TRINITY_DN46216_c0_g1|DDB_G0268948, TRINITY_DN36271_c2_g1|At5g03795, TRINITY_DN44354_c0_g1|-, TRINITY_DN49890_c0_g2|-, TRINITY_DN53593_c0_g6|-, TRINITY_DN43143_c0_g1|At5g54830, TRINITY_DN39762_c0_g1|COBL7, TRINITY_DN32694_c0_g1|-, TRINITY_DN53783_c1_g1|STL1, TRINITY_DN51711_c0_g9|ALA9, TRINITY_DN47387_c2_g1|P…	14	1511	122	24695	0.1148	0.0171411	*	0.0621257	ns
GO:0006636	unsaturated fatty acid biosynthetic process	Biological Process	TRINITY_DN33719_c0_g3|FAD7, TRINITY_DN33719_c0_g1|FAD7, TRINITY_DN44478_c0_g1|FAD2, TRINITY_DN57008_c1_g1|FAD7	4	1511	17	24695	0.2353	0.0174888	*	0.0625915	ns
GO:0006012	galactose metabolic process	Biological Process	TRINITY_DN42168_c3_g4|GOLS2, TRINITY_DN50002_c0_g2|GOLS1, TRINITY_DN52329_c1_g3|GOLS1, TRINITY_DN51068_c2_g2|UGE-1	4	1511	17	24695	0.2353	0.0174888	*	0.0625915	ns
GO:0000149	SNARE binding	Molecular Function	TRINITY_DN57364_c1_g1|VAMP725, TRINITY_DN48464_c1_g3|VAMP725, TRINITY_DN48326_c1_g2|SYP124, TRINITY_DN49790_c1_g1|SYP121	4	1511	17	24695	0.2353	0.0174888	*	0.0625915	ns
GO:0002237	response to molecule of bacterial origin	Biological Process	TRINITY_DN42753_c2_g3|-, TRINITY_DN50866_c1_g4|WRKY76, TRINITY_DN57069_c0_g1|WRKY18, TRINITY_DN40227_c0_g4|NFP	4	1511	17	24695	0.2353	0.0174888	*	0.0625915	ns
GO:0008168	methyltransferase activity	Molecular Function	TRINITY_DN50400_c0_g2|At1g22800, TRINITY_DN50400_c0_g1|At1g22800, TRINITY_DN45970_c0_g1|TRMT11, TRINITY_DN42205_c1_g1|-	4	1511	17	24695	0.2353	0.0174888	*	0.0625915	ns
GO:0022626	cytosolic ribosome	Cellular Component	TRINITY_DN49335_c3_g1|HSP70, TRINITY_DN42109_c0_g3|CDC48, TRINITY_DN36582_c0_g1|CDC48, TRINITY_DN56957_c1_g4|PAD1, TRINITY_DN56541_c2_g4|GLO1	5	1511	26	24695	0.1923	0.0190862	*	0.0679677	ns
GO:0016747	acyltransferase activity, transferring groups other than amino-acyl groups	Molecular Function	TRINITY_DN37371_c1_g7|At3g50280, TRINITY_DN31940_c0_g1|-, TRINITY_DN36104_c0_g1|3AT1, TRINITY_DN34616_c0_g5|HCT4, TRINITY_DN37371_c1_g1|At3g50280	5	1511	26	24695	0.1923	0.0190862	*	0.0679677	ns
GO:0004743	pyruvate kinase activity	Molecular Function	TRINITY_DN47654_c0_g2|-, TRINITY_DN32222_c1_g2|OsI_35105, TRINITY_DN35441_c0_g2|OsI_35105	3	1511	10	24695	0.3	0.0198249	*	0.067983	ns
GO:0016717	oxidoreductase activity, acting on paired donors, with oxidation of a pair of donors resulting in the reduction of molecular oxygen to two molecules of water	Molecular Function	TRINITY_DN33719_c0_g3|FAD7, TRINITY_DN33719_c0_g1|FAD7, TRINITY_DN57008_c1_g1|FAD7	3	1511	10	24695	0.3	0.0198249	*	0.067983	ns
GO:0048510	regulation of timing of transition from vegetative to reproductive phase	Biological Process	TRINITY_DN33949_c0_g1|ERF110, TRINITY_DN46218_c1_g3|ERF110, TRINITY_DN46235_c1_g5|SPL11	3	1511	10	24695	0.3	0.0198249	*	0.067983	ns
GO:0051131	chaperone-mediated protein complex assembly	Biological Process	TRINITY_DN55776_c0_g1|OsI_27415, TRINITY_DN43629_c1_g2|OsI_27415, TRINITY_DN54006_c1_g1|HSP83A	3	1511	10	24695	0.3	0.0198249	*	0.067983	ns
GO:0009863	salicylic acid mediated signaling pathway	Biological Process	TRINITY_DN50120_c1_g1|GRXC9, TRINITY_DN56770_c1_g2|UPF1, TRINITY_DN49584_c1_g3|-	3	1511	10	24695	0.3	0.0198249	*	0.067983	ns
GO:0010942	positive regulation of cell death	Biological Process	TRINITY_DN38849_c0_g6|LECRK91, TRINITY_DN38849_c0_g4|LECRK92, TRINITY_DN39416_c2_g2|LECRK91	3	1511	10	24695	0.3	0.0198249	*	0.067983	ns
GO:0003950	NAD+ ADP-ribosyltransferase activity	Molecular Function	TRINITY_DN41323_c0_g2|SRO3, TRINITY_DN53738_c1_g1|SRO3	2	1511	4	24695	0.5	0.0206615	*	0.067983	ns
GO:0070628	proteasome binding	Molecular Function	TRINITY_DN32795_c2_g5|-, TRINITY_DN41741_c0_g1|UBB	2	1511	4	24695	0.5	0.0206615	*	0.067983	ns
GO:0006666	3-keto-sphinganine metabolic process	Biological Process	TRINITY_DN37202_c0_g1|TSC10A, TRINITY_DN35414_c0_g2|TSC10A	2	1511	4	24695	0.5	0.0206615	*	0.067983	ns
GO:0009435	NAD biosynthetic process	Biological Process	TRINITY_DN50776_c0_g2|Os02g0134400, TRINITY_DN48345_c1_g2|QS	2	1511	4	24695	0.5	0.0206615	*	0.067983	ns
GO:0030162	regulation of proteolysis	Biological Process	TRINITY_DN49301_c1_g8|At1g15670, TRINITY_DN38887_c1_g2|At1g15670	2	1511	4	24695	0.5	0.0206615	*	0.067983	ns
GO:0008652	cellular amino acid biosynthetic process	Biological Process	TRINITY_DN40979_c0_g6|AK1, TRINITY_DN52787_c2_g1|AK1	2	1511	4	24695	0.5	0.0206615	*	0.067983	ns
GO:0009088	threonine biosynthetic process	Biological Process	TRINITY_DN40979_c0_g6|AK1, TRINITY_DN52787_c2_g1|AK1	2	1511	4	24695	0.5	0.0206615	*	0.067983	ns
GO:0009089	lysine biosynthetic process via diaminopimelate	Biological Process	TRINITY_DN40979_c0_g6|AK1, TRINITY_DN52787_c2_g1|AK1	2	1511	4	24695	0.5	0.0206615	*	0.067983	ns
GO:0030125	clathrin vesicle coat	Cellular Component	TRINITY_DN36786_c0_g1|AP2M, TRINITY_DN51900_c1_g1|COPZ1	2	1511	4	24695	0.5	0.0206615	*	0.067983	ns
GO:0010120	camalexin biosynthetic process	Biological Process	TRINITY_DN54788_c0_g1|WRKY33, TRINITY_DN46003_c1_g2|WRKY24	2	1511	4	24695	0.5	0.0206615	*	0.067983	ns
GO:0010508	positive regulation of autophagy	Biological Process	TRINITY_DN54788_c0_g1|WRKY33, TRINITY_DN46003_c1_g2|WRKY24	2	1511	4	24695	0.5	0.0206615	*	0.067983	ns
GO:0000015	phosphopyruvate hydratase complex	Cellular Component	TRINITY_DN56745_c1_g2|ENO1, TRINITY_DN37065_c0_g1|ENO1	2	1511	4	24695	0.5	0.0206615	*	0.067983	ns
GO:0004634	phosphopyruvate hydratase activity	Molecular Function	TRINITY_DN56745_c1_g2|ENO1, TRINITY_DN37065_c0_g1|ENO1	2	1511	4	24695	0.5	0.0206615	*	0.067983	ns
GO:0048531	beta-1,3-galactosyltransferase activity	Molecular Function	TRINITY_DN41859_c1_g2|B3GALT7, TRINITY_DN49279_c0_g1|B3GALT7	2	1511	4	24695	0.5	0.0206615	*	0.067983	ns
GO:0008076	voltage-gated potassium channel complex	Cellular Component	TRINITY_DN43753_c1_g1|At2g24240, TRINITY_DN52726_c1_g2|At5g41330	2	1511	4	24695	0.5	0.0206615	*	0.067983	ns
GO:0005776	autophagosome	Cellular Component	TRINITY_DN41225_c2_g1|Tbc1d5, TRINITY_DN52323_c1_g2|TBC1D5	2	1511	4	24695	0.5	0.0206615	*	0.067983	ns
GO:0006914	autophagy	Biological Process	TRINITY_DN41225_c2_g1|Tbc1d5, TRINITY_DN52323_c1_g2|TBC1D5	2	1511	4	24695	0.5	0.0206615	*	0.067983	ns
GO:0019521	D-gluconate metabolic process	Biological Process	TRINITY_DN35425_c2_g2|At5g41670, TRINITY_DN42715_c1_g2|GOX1709	2	1511	4	24695	0.5	0.0206615	*	0.067983	ns
GO:0048579	negative regulation of long-day photoperiodism, flowering	Biological Process	TRINITY_DN44165_c0_g10|EFM, TRINITY_DN39060_c0_g1|EFM	2	1511	4	24695	0.5	0.0206615	*	0.067983	ns
GO:0045926	negative regulation of growth	Biological Process	TRINITY_DN41099_c0_g2|PPC6-7, TRINITY_DN39075_c0_g1|At3g05640	2	1511	4	24695	0.5	0.0206615	*	0.067983	ns
GO:0008361	regulation of cell size	Biological Process	TRINITY_DN51793_c0_g10|TCP9, TRINITY_DN52010_c1_g2|NAC68	2	1511	4	24695	0.5	0.0206615	*	0.067983	ns
GO:0000162	tryptophan biosynthetic process	Biological Process	TRINITY_DN39029_c1_g4|TSA1, TRINITY_DN52222_c0_g2|trpB2	2	1511	4	24695	0.5	0.0206615	*	0.067983	ns
GO:0001525	angiogenesis	Biological Process	TRINITY_DN33971_c1_g7|FN1, TRINITY_DN33971_c1_g16|FN1	2	1511	4	24695	0.5	0.0206615	*	0.067983	ns
GO:0005793	endoplasmic reticulum-Golgi intermediate compartment	Cellular Component	TRINITY_DN33971_c1_g7|FN1, TRINITY_DN33971_c1_g16|FN1	2	1511	4	24695	0.5	0.0206615	*	0.067983	ns
GO:0006953	acute-phase response	Biological Process	TRINITY_DN33971_c1_g7|FN1, TRINITY_DN33971_c1_g16|FN1	2	1511	4	24695	0.5	0.0206615	*	0.067983	ns
GO:0048146	positive regulation of fibroblast proliferation	Biological Process	TRINITY_DN33971_c1_g7|FN1, TRINITY_DN33971_c1_g16|FN1	2	1511	4	24695	0.5	0.0206615	*	0.067983	ns
GO:0071222	cellular response to lipopolysaccharide	Biological Process	TRINITY_DN33971_c1_g7|FN1, TRINITY_DN33971_c1_g16|FN1	2	1511	4	24695	0.5	0.0206615	*	0.067983	ns
GO:0009617	response to bacterium	Biological Process	TRINITY_DN35080_c1_g3|MED37C, TRINITY_DN38999_c0_g2|HSC-I, TRINITY_DN52471_c0_g1|EP3, TRINITY_DN56739_c2_g2|HSC-I, TRINITY_DN54098_c2_g1|WRKY48, TRINITY_DN56210_c2_g5|CAD	6	1511	36	24695	0.1667	0.0208472	*	0.0681502	ns
GO:0010228	vegetative to reproductive phase transition of meristem	Biological Process	TRINITY_DN44875_c0_g1|RPI2, TRINITY_DN42466_c1_g3|RBL, TRINITY_DN39870_c0_g3|WRKY71, TRINITY_DN34511_c1_g6|EDL3, TRINITY_DN37517_c1_g4|AHL22, TRINITY_DN30268_c0_g1|RBG7	6	1511	36	24695	0.1667	0.0208472	*	0.0681502	ns
GO:0005773	vacuole	Cellular Component	TRINITY_DN56783_c1_g1|ABCC3, TRINITY_DN56186_c0_g2|ABCC3, TRINITY_DN42646_c0_g4|CRRSP38, TRINITY_DN33312_c2_g3|PIP2-7, TRINITY_DN49748_c0_g1|-, TRINITY_DN56783_c0_g1|ABCC3, TRINITY_DN52805_c0_g3|At4g35230, TRINITY_DN56957_c1_g4|PAD1, TRINITY_DN45718_c1_g2|-, TRINITY_DN57319_c0_g3|FLOT1, TRINITY_DN42735_c0_g1|ABCC3, TRINITY_DN51456_c0_g1|CIPK14, TRINITY_DN46641_c0_g2|-, TRINITY_DN36495_c0_g4|FUC1,…	19	1511	187	24695	0.1016	0.0208555	*	0.0681502	ns
GO:0016324	apical plasma membrane	Cellular Component	TRINITY_DN44062_c1_g6|FLOT4, TRINITY_DN44062_c1_g1|FLOT1, TRINITY_DN33971_c1_g7|FN1, TRINITY_DN33971_c1_g16|FN1	4	1511	18	24695	0.2222	0.0214198	*	0.069517	ns
GO:0048653	anther development	Biological Process	TRINITY_DN53817_c0_g1|BAM2, TRINITY_DN52251_c1_g1|LOX3, TRINITY_DN46235_c1_g5|SPL11, TRINITY_DN46911_c1_g4|SPL10	4	1511	18	24695	0.2222	0.0214198	*	0.069517	ns
GO:0015996	chlorophyll catabolic process	Biological Process	TRINITY_DN56595_c4_g1|PPH, TRINITY_DN47887_c4_g2|NYC1, TRINITY_DN46578_c1_g2|NYC1, TRINITY_DN57213_c1_g1|NOL	4	1511	18	24695	0.2222	0.0214198	*	0.069517	ns
GO:0004806	triglyceride lipase activity	Molecular Function	TRINITY_DN53084_c0_g1|-, TRINITY_DN33713_c0_g2|-, TRINITY_DN56182_c0_g5|-, TRINITY_DN34270_c3_g2|-, TRINITY_DN53840_c1_g2|-	5	1511	27	24695	0.1852	0.022275	*	0.0720334	ns
GO:0032259	methylation	Biological Process	TRINITY_DN46216_c0_g1|DDB_G0268948, TRINITY_DN50400_c0_g2|At1g22800, TRINITY_DN50400_c0_g1|At1g22800, TRINITY_DN45970_c0_g1|TRMT11, TRINITY_DN33641_c2_g1|THY-2, TRINITY_DN54291_c1_g2|-, TRINITY_DN42205_c1_g1|-, TRINITY_DN45109_c0_g2|-, TRINITY_DN34851_c0_g1|VTE4	9	1511	68	24695	0.1324	0.022296	*	0.0720334	ns
GO:0006096	glycolytic process	Biological Process	TRINITY_DN47654_c0_g2|-, TRINITY_DN32222_c1_g2|OsI_35105, TRINITY_DN35441_c0_g2|OsI_35105, TRINITY_DN56745_c1_g2|ENO1, TRINITY_DN51115_c0_g3|FBA3, TRINITY_DN37065_c0_g1|ENO1	6	1511	37	24695	0.1622	0.0236327	*	0.0761795	ns
GO:0009536	plastid	Cellular Component	TRINITY_DN55801_c0_g1|CLT2, TRINITY_DN56918_c0_g3|CLT2, TRINITY_DN46571_c1_g2|CLT3, TRINITY_DN44691_c0_g1|FATB, TRINITY_DN33534_c3_g1|HCS1, TRINITY_DN35425_c2_g2|At5g41670, TRINITY_DN55787_c0_g3|psbB, TRINITY_DN42739_c1_g1|SQD2, TRINITY_DN37043_c0_g1|-, TRINITY_DN1256_c0_g1|ndhG	10	1511	80	24695	0.125	0.0237939	*	0.0765263	ns
GO:0030955	potassium ion binding	Molecular Function	TRINITY_DN47654_c0_g2|-, TRINITY_DN32222_c1_g2|OsI_35105, TRINITY_DN35441_c0_g2|OsI_35105	3	1511	11	24695	0.2727	0.0260392	*	0.0828151	ns
GO:0016485	protein processing	Biological Process	TRINITY_DN56980_c2_g1|MAP2B, TRINITY_DN41198_c1_g2|MAP2B, TRINITY_DN56472_c1_g10|LON1	3	1511	11	24695	0.2727	0.0260392	*	0.0828151	ns
GO:0006897	endocytosis	Biological Process	TRINITY_DN36786_c0_g1|AP2M, TRINITY_DN45290_c0_g3|CKL3, TRINITY_DN57319_c0_g3|FLOT1	3	1511	11	24695	0.2727	0.0260392	*	0.0828151	ns
GO:0004857	enzyme inhibitor activity	Molecular Function	TRINITY_DN1950_c0_g1|-, TRINITY_DN50986_c1_g10|-, TRINITY_DN36987_c2_g3|-	3	1511	11	24695	0.2727	0.0260392	*	0.0828151	ns
GO:0009556	microsporogenesis	Biological Process	TRINITY_DN41829_c0_g1|SERK2, TRINITY_DN51354_c0_g5|QRT3, TRINITY_DN46911_c1_g4|SPL10	3	1511	11	24695	0.2727	0.0260392	*	0.0828151	ns
GO:0009626	plant-type hypersensitive response	Biological Process	TRINITY_DN52791_c2_g1|At4g24290, TRINITY_DN56278_c4_g1|At4g24290, TRINITY_DN50772_c0_g5|At4g24290, TRINITY_DN32768_c0_g6|RPM1, TRINITY_DN52471_c0_g1|EP3, TRINITY_DN32271_c0_g1|RPS2, TRINITY_DN31289_c0_g1|RPS2, TRINITY_DN56210_c2_g5|CAD	8	1511	60	24695	0.1333	0.0290845	*	0.0922949	ns
GO:0032875	regulation of DNA endoreduplication	Biological Process	TRINITY_DN48320_c0_g1|MYB3R-1, TRINITY_DN48970_c0_g3|-	2	1511	5	24695	0.4	0.0330478	*	0.100143	ns
GO:0071215	cellular response to abscisic acid stimulus	Biological Process	TRINITY_DN44815_c1_g1|CPRF2, TRINITY_DN57327_c0_g1|CPRF2	2	1511	5	24695	0.4	0.0330478	*	0.100143	ns
GO:0019239	deaminase activity	Molecular Function	TRINITY_DN38312_c0_g6|Os12g0560500, TRINITY_DN38312_c0_g9|Os12g0560500	2	1511	5	24695	0.4	0.0330478	*	0.100143	ns
GO:0047196	long-chain-alcohol O-fatty-acyltransferase activity	Molecular Function	TRINITY_DN43482_c1_g2|-, TRINITY_DN43783_c0_g4|WSD1	2	1511	5	24695	0.4	0.0330478	*	0.100143	ns
GO:0009267	cellular response to starvation	Biological Process	TRINITY_DN32452_c2_g4|-, TRINITY_DN48714_c1_g1|BZIP53	2	1511	5	24695	0.4	0.0330478	*	0.100143	ns
GO:0051865	protein autoubiquitination	Biological Process	TRINITY_DN47613_c2_g2|PUB23, TRINITY_DN51134_c0_g5|SAP5	2	1511	5	24695	0.4	0.0330478	*	0.100143	ns
GO:0043078	polar nucleus	Cellular Component	TRINITY_DN37128_c0_g4|AGL61, TRINITY_DN49315_c0_g6|IKU1	2	1511	5	24695	0.4	0.0330478	*	0.100143	ns
GO:0070370	cellular heat acclimation	Biological Process	TRINITY_DN54788_c0_g1|WRKY33, TRINITY_DN46003_c1_g2|WRKY24	2	1511	5	24695	0.4	0.0330478	*	0.100143	ns
GO:0031338	regulation of vesicle fusion	Biological Process	TRINITY_DN41225_c2_g1|Tbc1d5, TRINITY_DN52323_c1_g2|TBC1D5	2	1511	5	24695	0.4	0.0330478	*	0.100143	ns
GO:0071577	zinc ion transmembrane transport	Biological Process	TRINITY_DN55614_c4_g1|ZIP4, TRINITY_DN45416_c0_g2|ZIP4	2	1511	5	24695	0.4	0.0330478	*	0.100143	ns
GO:0048511	rhythmic process	Biological Process	TRINITY_DN54346_c1_g2|TIC, TRINITY_DN41759_c1_g2|EFL2	2	1511	5	24695	0.4	0.0330478	*	0.100143	ns
GO:0001653	peptide receptor activity	Molecular Function	TRINITY_DN54182_c0_g1|PSY1R, TRINITY_DN53283_c0_g2|PSKR1	2	1511	5	24695	0.4	0.0330478	*	0.100143	ns
GO:0015333	peptide:proton symporter activity	Molecular Function	TRINITY_DN52294_c1_g1|NPF4.6, TRINITY_DN40050_c6_g3|NPF5.2	2	1511	5	24695	0.4	0.0330478	*	0.100143	ns
GO:0004799	thymidylate synthase activity	Molecular Function	TRINITY_DN33641_c2_g1|THY-2, TRINITY_DN54291_c1_g2|-	2	1511	5	24695	0.4	0.0330478	*	0.100143	ns
GO:0006231	dTMP biosynthetic process	Biological Process	TRINITY_DN33641_c2_g1|THY-2, TRINITY_DN54291_c1_g2|-	2	1511	5	24695	0.4	0.0330478	*	0.100143	ns
GO:0009257	10-formyltetrahydrofolate biosynthetic process	Biological Process	TRINITY_DN33641_c2_g1|THY-2, TRINITY_DN54291_c1_g2|-	2	1511	5	24695	0.4	0.0330478	*	0.100143	ns
GO:0006099	tricarboxylic acid cycle	Biological Process	TRINITY_DN51264_c1_g5|IDH3, TRINITY_DN47836_c0_g1|SCOA	2	1511	5	24695	0.4	0.0330478	*	0.100143	ns
GO:0005938	cell cortex	Cellular Component	TRINITY_DN51773_c0_g5|-, TRINITY_DN52953_c1_g2|PRO1	2	1511	5	24695	0.4	0.0330478	*	0.100143	ns
GO:0005385	zinc ion transmembrane transporter activity	Molecular Function	TRINITY_DN37961_c0_g5|HMA2, TRINITY_DN55614_c4_g1|ZIP4, TRINITY_DN45416_c0_g2|ZIP4	3	1511	12	24695	0.25	0.0331705	*	0.100143	ns
GO:0046654	tetrahydrofolate biosynthetic process	Biological Process	TRINITY_DN49992_c1_g2|ADCS, TRINITY_DN33641_c2_g1|THY-2, TRINITY_DN54291_c1_g2|-	3	1511	12	24695	0.25	0.0331705	*	0.100143	ns
GO:0009698	phenylpropanoid metabolic process	Biological Process	TRINITY_DN45018_c0_g2|4CLL5, TRINITY_DN56965_c1_g1|MED33A, TRINITY_DN50471_c1_g3|MED33A	3	1511	12	24695	0.25	0.0331705	*	0.100143	ns
GO:0000502	proteasome complex	Cellular Component	TRINITY_DN56957_c1_g4|PAD1, TRINITY_DN35439_c0_g7|PBA1, TRINITY_DN35283_c0_g3|RPN11	3	1511	12	24695	0.25	0.0331705	*	0.100143	ns
GO:0051539	4 iron, 4 sulfur cluster binding	Molecular Function	TRINITY_DN48345_c1_g2|QS, TRINITY_DN54140_c1_g5|ABCE2, TRINITY_DN40315_c1_g2|-	3	1511	12	24695	0.25	0.0331705	*	0.100143	ns
GO:0005759	mitochondrial matrix	Cellular Component	TRINITY_DN55776_c0_g1|OsI_27415, TRINITY_DN43629_c1_g2|OsI_27415, TRINITY_DN53211_c1_g3|DHFS, TRINITY_DN47836_c0_g1|SCOA, TRINITY_DN54781_c0_g2|LPD1	5	1511	30	24695	0.1667	0.0338339	*	0.10193	ns
GO:0009705	plant-type vacuole membrane	Cellular Component	TRINITY_DN36943_c0_g3|-, TRINITY_DN42848_c1_g2|ZIFL1, TRINITY_DN44437_c0_g1|TPK5, TRINITY_DN44039_c0_g3|MOT2, TRINITY_DN48618_c0_g4|-, TRINITY_DN32595_c0_g1|-, TRINITY_DN36186_c0_g3|TIP4-3	7	1511	51	24695	0.1373	0.0347313	*	0.104413	ns
GO:0005249	voltage-gated potassium channel activity	Molecular Function	TRINITY_DN43753_c1_g1|At2g24240, TRINITY_DN54901_c0_g7|Os06g0250600, TRINITY_DN52726_c1_g2|At5g41330, TRINITY_DN41545_c0_g1|CNGC2	4	1511	21	24695	0.1905	0.0362423	*	0.108046	ns
GO:0003993	acid phosphatase activity	Molecular Function	TRINITY_DN39704_c0_g5|APS1, TRINITY_DN34524_c1_g6|PAP15, TRINITY_DN36978_c0_g1|PAP, TRINITY_DN39262_c0_g4|PAP4	4	1511	21	24695	0.1905	0.0362423	*	0.108046	ns
GO:0005355	glucose transmembrane transporter activity	Molecular Function	TRINITY_DN48171_c1_g3|STP13, TRINITY_DN54680_c1_g3|STP13, TRINITY_DN57281_c1_g1|STP13, TRINITY_DN42292_c1_g1|PLT5	4	1511	21	24695	0.1905	0.0362423	*	0.108046	ns
GO:0046323	glucose import	Biological Process	TRINITY_DN48171_c1_g3|STP13, TRINITY_DN54680_c1_g3|STP13, TRINITY_DN57281_c1_g1|STP13, TRINITY_DN42292_c1_g1|PLT5	4	1511	21	24695	0.1905	0.0362423	*	0.108046	ns
GO:0003333	amino acid transmembrane transport	Biological Process	TRINITY_DN41029_c0_g6|At4g38250, TRINITY_DN48364_c0_g1|At2g42005, TRINITY_DN54662_c0_g4|AAP6, TRINITY_DN52481_c0_g2|AAP6, TRINITY_DN39557_c0_g1|AATL1	5	1511	31	24695	0.1613	0.0383774	*	0.113935	ns
GO:0015171	amino acid transmembrane transporter activity	Molecular Function	TRINITY_DN41029_c0_g6|At4g38250, TRINITY_DN48364_c0_g1|At2g42005, TRINITY_DN54662_c0_g4|AAP6, TRINITY_DN52481_c0_g2|AAP6, TRINITY_DN39557_c0_g1|AATL1	5	1511	31	24695	0.1613	0.0383774	*	0.113935	ns
GO:0042284	sphingolipid delta-4 desaturase activity	Molecular Function	TRINITY_DN43477_c1_g4|Os02g0639600, TRINITY_DN49783_c0_g2|SBH2, TRINITY_DN54520_c1_g1|SBH2	3	1511	13	24695	0.2308	0.0412052	*	0.12151	ns
GO:0009624	response to nematode	Biological Process	TRINITY_DN52294_c1_g1|NPF4.6, TRINITY_DN37014_c1_g3|NPF5.1, TRINITY_DN48282_c0_g1|NPF5.1	3	1511	13	24695	0.2308	0.0412052	*	0.12151	ns
GO:0010029	regulation of seed germination	Biological Process	TRINITY_DN34511_c1_g6|EDL3, TRINITY_DN47869_c0_g3|At5g11310, TRINITY_DN47375_c0_g1|SAUR36	3	1511	13	24695	0.2308	0.0412052	*	0.12151	ns
GO:0009832	plant-type cell wall biogenesis	Biological Process	TRINITY_DN43026_c1_g3|RGP1, TRINITY_DN38567_c2_g7|UPTG2, TRINITY_DN41974_c0_g5|FT1, TRINITY_DN51068_c2_g2|UGE-1, TRINITY_DN56106_c1_g1|CSLE1, TRINITY_DN45299_c0_g3|XTH25	6	1511	42	24695	0.1429	0.0412692	*	0.12151	ns
GO:0045892	negative regulation of transcription, DNA-templated	Biological Process	TRINITY_DN49914_c0_g1|MYB3R-1, TRINITY_DN38575_c1_g7|OFP17, TRINITY_DN48320_c0_g2|MYB3R-1, TRINITY_DN45901_c0_g1|MC410, TRINITY_DN39331_c0_g2|WRKY6, TRINITY_DN43111_c0_g2|ERF3, TRINITY_DN52010_c1_g2|NAC68	7	1511	54	24695	0.1296	0.0454476	*	0.125718	ns
GO:0008235	metalloexopeptidase activity	Molecular Function	TRINITY_DN56980_c2_g1|MAP2B, TRINITY_DN41198_c1_g2|MAP2B	2	1511	6	24695	0.3333	0.0475844	*	0.125718	ns
GO:0030014	CCR4-NOT complex	Cellular Component	TRINITY_DN56518_c0_g1|CAF1-7, TRINITY_DN44379_c0_g4|-	2	1511	6	24695	0.3333	0.0475844	*	0.125718	ns
GO:0009963	positive regulation of flavonoid biosynthetic process	Biological Process	TRINITY_DN37138_c2_g6|MYC2, TRINITY_DN43849_c0_g3|CYP711A1	2	1511	6	24695	0.3333	0.0475844	*	0.125718	ns
GO:0003691	double-stranded telomeric DNA binding	Molecular Function	TRINITY_DN54043_c0_g2|TRP3, TRINITY_DN47807_c1_g2|TRP2	2	1511	6	24695	0.3333	0.0475844	*	0.125718	ns
GO:0031627	telomeric loop formation	Biological Process	TRINITY_DN54043_c0_g2|TRP3, TRINITY_DN47807_c1_g2|TRP2	2	1511	6	24695	0.3333	0.0475844	*	0.125718	ns
GO:0006986	response to unfolded protein	Biological Process	TRINITY_DN35080_c1_g3|MED37C, TRINITY_DN38999_c0_g2|HSC-I	2	1511	6	24695	0.3333	0.0475844	*	0.125718	ns
GO:0005643	nuclear pore	Cellular Component	TRINITY_DN40708_c0_g1|ERF2, TRINITY_DN46951_c1_g2|PTI5	2	1511	6	24695	0.3333	0.0475844	*	0.125718	ns
GO:0000122	negative regulation of transcription by RNA polymerase II	Biological Process	TRINITY_DN46623_c1_g6|NFXL1, TRINITY_DN52983_c0_g3|WRKY75	2	1511	6	24695	0.3333	0.0475844	*	0.125718	ns
GO:0000045	autophagosome assembly	Biological Process	TRINITY_DN50213_c0_g3|ATG1C, TRINITY_DN42477_c1_g2|ATG1C	2	1511	6	24695	0.3333	0.0475844	*	0.125718	ns
GO:0042594	response to starvation	Biological Process	TRINITY_DN41225_c2_g1|Tbc1d5, TRINITY_DN52323_c1_g2|TBC1D5	2	1511	6	24695	0.3333	0.0475844	*	0.125718	ns
GO:0090630	activation of GTPase activity	Biological Process	TRINITY_DN41225_c2_g1|Tbc1d5, TRINITY_DN52323_c1_g2|TBC1D5	2	1511	6	24695	0.3333	0.0475844	*	0.125718	ns
GO:0016998	cell wall macromolecule catabolic process	Biological Process	TRINITY_DN52471_c0_g1|EP3, TRINITY_DN35975_c0_g2|-	2	1511	6	24695	0.3333	0.0475844	*	0.125718	ns
GO:0009036	type II site-specific deoxyribonuclease activity	Molecular Function	TRINITY_DN47808_c0_g8|-, TRINITY_DN57268_c5_g4|-	2	1511	6	24695	0.3333	0.0475844	*	0.125718	ns
GO:0032199	reverse transcription involved in RNA-mediated transposition	Biological Process	TRINITY_DN47808_c0_g8|-, TRINITY_DN57268_c5_g4|-	2	1511	6	24695	0.3333	0.0475844	*	0.125718	ns
GO:0005388	P-type calcium transporter activity	Molecular Function	TRINITY_DN49911_c0_g2|Os01g0939100, TRINITY_DN56395_c0_g1|ACA13	2	1511	6	24695	0.3333	0.0475844	*	0.125718	ns
GO:0032508	DNA duplex unwinding	Biological Process	TRINITY_DN49741_c2_g2|At4g35733, TRINITY_DN30268_c0_g1|RBG7	2	1511	6	24695	0.3333	0.0475844	*	0.125718	ns
GO:1900056	negative regulation of leaf senescence	Biological Process	TRINITY_DN51793_c0_g10|TCP9, TRINITY_DN38167_c0_g2|2MMP	2	1511	6	24695	0.3333	0.0475844	*	0.125718	ns
GO:0008284	positive regulation of cell population proliferation	Biological Process	TRINITY_DN33971_c1_g7|FN1, TRINITY_DN33971_c1_g16|FN1	2	1511	6	24695	0.3333	0.0475844	*	0.125718	ns
GO:0010628	positive regulation of gene expression	Biological Process	TRINITY_DN33971_c1_g7|FN1, TRINITY_DN33971_c1_g16|FN1	2	1511	6	24695	0.3333	0.0475844	*	0.125718	ns
GO:0043066	negative regulation of apoptotic process	Biological Process	TRINITY_DN33971_c1_g7|FN1, TRINITY_DN33971_c1_g16|FN1	2	1511	6	24695	0.3333	0.0475844	*	0.125718	ns
GO:0019825	oxygen binding	Molecular Function	TRINITY_DN55467_c0_g2|CYP94B3, TRINITY_DN42415_c1_g1|HBII, TRINITY_DN55467_c0_g1|CYP94A1, TRINITY_DN43849_c0_g3|CYP711A1, TRINITY_DN56038_c0_g2|ROT3	5	1511	33	24695	0.1515	0.0485313	*	0.125718	ns
GO:0019005	SCF ubiquitin ligase complex	Cellular Component	TRINITY_DN49301_c1_g8|At1g15670, TRINITY_DN33536_c0_g5|EBF2, TRINITY_DN56357_c2_g1|-, TRINITY_DN38887_c1_g2|At1g15670	4	1511	23	24695	0.1739	0.0487141	*	0.125718	ns
GO:0012505	endomembrane system	Cellular Component	TRINITY_DN32768_c0_g6|RPM1, TRINITY_DN47927_c0_g7|CHX19, TRINITY_DN48326_c1_g2|SYP124, TRINITY_DN49790_c1_g1|SYP121	4	1511	23	24695	0.1739	0.0487141	*	0.125718	ns
GO:0009640	photomorphogenesis	Biological Process	TRINITY_DN49783_c0_g2|SBH2, TRINITY_DN54520_c1_g1|SBH2, TRINITY_DN56538_c0_g3|AMP1, TRINITY_DN37517_c1_g4|AHL22	4	1511	23	24695	0.1739	0.0487141	*	0.125718	ns
GO:0016311	dephosphorylation	Biological Process	TRINITY_DN53451_c1_g6|SGPP, TRINITY_DN38519_c0_g1|PGLP1A, TRINITY_DN49884_c1_g3|GPAT1, TRINITY_DN49424_c0_g6|At1g05000	4	1511	23	24695	0.1739	0.0487141	*	0.125718	ns
GO:0018444	translation release factor complex	Cellular Component	TRINITY_DN39527_c0_g7|-, TRINITY_DN32482_c4_g2|-, TRINITY_DN40308_c2_g4|-	3	1511	14	24695	0.2143	0.0501206	ns	0.125718	ns
GO:0015031	protein transport	Biological Process	TRINITY_DN42109_c0_g3|CDC48, TRINITY_DN36582_c0_g1|CDC48, TRINITY_DN46523_c1_g3|At3g07680, TRINITY_DN51900_c1_g1|COPZ1, TRINITY_DN55617_c0_g1|At4g14600, TRINITY_DN50659_c1_g3|VPS2.2	6	1511	44	24695	0.1364	0.0501532	ns	0.125718	ns
GO:0046910	pectinesterase inhibitor activity	Molecular Function	TRINITY_DN34830_c1_g9|-, TRINITY_DN1950_c0_g1|-, TRINITY_DN36328_c4_g1|-, TRINITY_DN42906_c0_g6|-, TRINITY_DN47587_c2_g1|-	5	1511	34	24695	0.1471	0.0541469	ns	0.125718	ns
GO:0005351	carbohydrate:proton symporter activity	Molecular Function	TRINITY_DN48171_c1_g3|STP13, TRINITY_DN54680_c1_g3|STP13, TRINITY_DN57281_c1_g1|STP13, TRINITY_DN42292_c1_g1|PLT5	4	1511	24	24695	0.1667	0.0557286	ns	0.125718	ns
GO:0042546	cell wall biogenesis	Biological Process	TRINITY_DN49850_c0_g1|RAY1, TRINITY_DN51068_c2_g2|UGE-1, TRINITY_DN41671_c0_g2|XTH23, TRINITY_DN56184_c1_g1|XTH22	4	1511	24	24695	0.1667	0.0557286	ns	0.125718	ns
GO:0002184	cytoplasmic translational termination	Biological Process	TRINITY_DN39527_c0_g7|-, TRINITY_DN32482_c4_g2|-, TRINITY_DN40308_c2_g4|-	3	1511	15	24695	0.2	0.0598864	ns	0.125718	ns
GO:0003747	translation release factor activity	Molecular Function	TRINITY_DN39527_c0_g7|-, TRINITY_DN32482_c4_g2|-, TRINITY_DN40308_c2_g4|-	3	1511	15	24695	0.2	0.0598864	ns	0.125718	ns
GO:0042807	central vacuole	Cellular Component	TRINITY_DN48618_c0_g4|-, TRINITY_DN32595_c0_g1|-, TRINITY_DN36186_c0_g3|TIP4-3	3	1511	15	24695	0.2	0.0598864	ns	0.125718	ns
GO:0010501	RNA secondary structure unwinding	Biological Process	TRINITY_DN52611_c0_g1|Os03g0827700, TRINITY_DN50929_c1_g1|RH3, TRINITY_DN30268_c0_g1|RBG7	3	1511	15	24695	0.2	0.0598864	ns	0.125718	ns
GO:0016762	xyloglucan:xyloglucosyl transferase activity	Molecular Function	TRINITY_DN41671_c0_g2|XTH23, TRINITY_DN56184_c1_g1|XTH22, TRINITY_DN45299_c0_g3|XTH25	3	1511	15	24695	0.2	0.0598864	ns	0.125718	ns
GO:0016829	lyase activity	Molecular Function	TRINITY_DN33555_c2_g2|At1g80170, TRINITY_DN50357_c0_g2|-, TRINITY_DN56767_c1_g1|GGCT2;2, TRINITY_DN44928_c0_g1|At1g11920, TRINITY_DN51354_c0_g5|QRT3	5	1511	35	24695	0.1429	0.0601226	ns	0.125718	ns
GO:0010331	gibberellin binding	Molecular Function	TRINITY_DN39752_c0_g2|GID1C	1	1511	1	24695	1	0.0611865	ns	0.125718	ns
GO:0010476	gibberellin mediated signaling pathway	Biological Process	TRINITY_DN39752_c0_g2|GID1C	1	1511	1	24695	1	0.0611865	ns	0.125718	ns
GO:0009623	defense response to fungus	Biological Process	TRINITY_DN48320_c0_g1|MYB3R-1	1	1511	1	24695	1	0.0611865	ns	0.125718	ns
GO:0018063	cytochrome c-heme linkage	Biological Process	TRINITY_DN42090_c2_g6|ccmE	1	1511	1	24695	1	0.0611865	ns	0.125718	ns
GO:0072684	mitochondrial tRNA 3'-trailer cleavage, endonucleolytic	Biological Process	TRINITY_DN54113_c0_g1|Elac2	1	1511	1	24695	1	0.0611865	ns	0.125718	ns
GO:1901699	cellular response to nitrogen compound	Biological Process	TRINITY_DN50376_c0_g1|EFM	1	1511	1	24695	1	0.0611865	ns	0.125718	ns
GO:0004838	L-tyrosine:2-oxoglutarate aminotransferase activity	Molecular Function	TRINITY_DN48735_c0_g6|At5g53970	1	1511	1	24695	1	0.0611865	ns	0.125718	ns
GO:0006572	tyrosine catabolic process	Biological Process	TRINITY_DN48735_c0_g6|At5g53970	1	1511	1	24695	1	0.0611865	ns	0.125718	ns
GO:0034214	protein hexamerization	Biological Process	TRINITY_DN56182_c0_g1|CLPD2	1	1511	1	24695	1	0.0611865	ns	0.125718	ns
GO:0004575	sucrose alpha-glucosidase activity	Molecular Function	TRINITY_DN35617_c1_g2|INV1	1	1511	1	24695	1	0.0611865	ns	0.125718	ns
GO:0071836	nectar secretion	Biological Process	TRINITY_DN35617_c1_g2|INV1	1	1511	1	24695	1	0.0611865	ns	0.125718	ns
GO:0080129	proteasome core complex assembly	Biological Process	TRINITY_DN32795_c2_g5|-	1	1511	1	24695	1	0.0611865	ns	0.125718	ns
GO:0004555	alpha,alpha-trehalase activity	Molecular Function	TRINITY_DN50682_c2_g1|Os10g0521000	1	1511	1	24695	1	0.0611865	ns	0.125718	ns
GO:0005993	trehalose catabolic process	Biological Process	TRINITY_DN50682_c2_g1|Os10g0521000	1	1511	1	24695	1	0.0611865	ns	0.125718	ns
GO:0031304	intrinsic component of mitochondrial inner membrane	Cellular Component	TRINITY_DN50233_c1_g1|NDA1	1	1511	1	24695	1	0.0611865	ns	0.125718	ns
GO:0004379	glycylpeptide N-tetradecanoyltransferase activity	Molecular Function	TRINITY_DN39901_c0_g2|NMT1	1	1511	1	24695	1	0.0611865	ns	0.125718	ns
GO:0018008	N-terminal peptidyl-glycine N-myristoylation	Biological Process	TRINITY_DN39901_c0_g2|NMT1	1	1511	1	24695	1	0.0611865	ns	0.125718	ns
GO:0030447	filamentous growth	Biological Process	TRINITY_DN32452_c2_g4|-	1	1511	1	24695	1	0.0611865	ns	0.125718	ns
GO:0036170	filamentous growth of a population of unicellular organisms in response to starvation	Biological Process	TRINITY_DN32452_c2_g4|-	1	1511	1	24695	1	0.0611865	ns	0.125718	ns
GO:0036180	filamentous growth of a population of unicellular organisms in response to biotic stimulus	Biological Process	TRINITY_DN32452_c2_g4|-	1	1511	1	24695	1	0.0611865	ns	0.125718	ns
GO:0071216	cellular response to biotic stimulus	Biological Process	TRINITY_DN32452_c2_g4|-	1	1511	1	24695	1	0.0611865	ns	0.125718	ns
GO:0080027	response to herbivore	Biological Process	TRINITY_DN43281_c0_g2|HEL	1	1511	1	24695	1	0.0611865	ns	0.125718	ns
GO:0005798	Golgi-associated vesicle	Cellular Component	TRINITY_DN52169_c0_g1|ATL5	1	1511	1	24695	1	0.0611865	ns	0.125718	ns
GO:1901000	regulation of response to salt stress	Biological Process	TRINITY_DN52169_c0_g1|ATL5	1	1511	1	24695	1	0.0611865	ns	0.125718	ns
GO:0008734	L-aspartate oxidase activity	Molecular Function	TRINITY_DN50776_c0_g2|Os02g0134400	1	1511	1	24695	1	0.0611865	ns	0.125718	ns
GO:0044318	L-aspartate:fumarate oxidoreductase activity	Molecular Function	TRINITY_DN50776_c0_g2|Os02g0134400	1	1511	1	24695	1	0.0611865	ns	0.125718	ns
GO:0032182	ubiquitin-like protein binding	Molecular Function	TRINITY_DN54655_c0_g2|Dcun1d4	1	1511	1	24695	1	0.0611865	ns	0.125718	ns
GO:0045116	protein neddylation	Biological Process	TRINITY_DN54655_c0_g2|Dcun1d4	1	1511	1	24695	1	0.0611865	ns	0.125718	ns
GO:0051443	positive regulation of ubiquitin-protein transferase activity	Biological Process	TRINITY_DN54655_c0_g2|Dcun1d4	1	1511	1	24695	1	0.0611865	ns	0.125718	ns
GO:0009559	embryo sac central cell differentiation	Biological Process	TRINITY_DN37128_c0_g4|AGL61	1	1511	1	24695	1	0.0611865	ns	0.125718	ns
GO:0050265	RNA uridylyltransferase activity	Molecular Function	TRINITY_DN51808_c0_g2|HESO1	1	1511	1	24695	1	0.0611865	ns	0.125718	ns
GO:0071076	RNA 3' uridylation	Biological Process	TRINITY_DN51808_c0_g2|HESO1	1	1511	1	24695	1	0.0611865	ns	0.125718	ns
GO:0000249	C-22 sterol desaturase activity	Molecular Function	TRINITY_DN40383_c0_g1|CYP710A11	1	1511	1	24695	1	0.0611865	ns	0.125718	ns
GO:0004032	alditol:NADP+ 1-oxidoreductase activity	Molecular Function	TRINITY_DN38414_c0_g1|AKR4C9	1	1511	1	24695	1	0.0611865	ns	0.125718	ns
GO:0016229	steroid dehydrogenase activity	Molecular Function	TRINITY_DN38414_c0_g1|AKR4C9	1	1511	1	24695	1	0.0611865	ns	0.125718	ns
GO:0070401	NADP+ binding	Molecular Function	TRINITY_DN38414_c0_g1|AKR4C9	1	1511	1	24695	1	0.0611865	ns	0.125718	ns
GO:0000792	heterochromatin	Cellular Component	TRINITY_DN56468_c3_g1|JMJ706	1	1511	1	24695	1	0.0611865	ns	0.125718	ns
GO:0045815	positive regulation of gene expression, epigenetic	Biological Process	TRINITY_DN56468_c3_g1|JMJ706	1	1511	1	24695	1	0.0611865	ns	0.125718	ns
GO:0048439	flower morphogenesis	Biological Process	TRINITY_DN56468_c3_g1|JMJ706	1	1511	1	24695	1	0.0611865	ns	0.125718	ns
GO:0060776	simple leaf morphogenesis	Biological Process	TRINITY_DN43348_c3_g3|LBD37	1	1511	1	24695	1	0.0611865	ns	0.125718	ns
GO:1900424	regulation of defense response to bacterium	Biological Process	TRINITY_DN49424_c0_g1|At1g05000	1	1511	1	24695	1	0.0611865	ns	0.125718	ns
GO:0005458	GDP-mannose transmembrane transporter activity	Molecular Function	TRINITY_DN44868_c2_g3|GONST1	1	1511	1	24695	1	0.0611865	ns	0.125718	ns
GO:1990570	GDP-mannose transmembrane transport	Biological Process	TRINITY_DN44868_c2_g3|GONST1	1	1511	1	24695	1	0.0611865	ns	0.125718	ns
GO:0003980	UDP-glucose:glycoprotein glucosyltransferase activity	Molecular Function	TRINITY_DN55202_c0_g1|UGGT	1	1511	1	24695	1	0.0611865	ns	0.125718	ns
GO:0097359	UDP-glucosylation	Biological Process	TRINITY_DN55202_c0_g1|UGGT	1	1511	1	24695	1	0.0611865	ns	0.125718	ns
GO:0010929	positive regulation of auxin mediated signaling pathway	Biological Process	TRINITY_DN50427_c0_g2|-	1	1511	1	24695	1	0.0611865	ns	0.125718	ns
GO:0010256	endomembrane system organization	Biological Process	TRINITY_DN36943_c0_g3|-	1	1511	1	24695	1	0.0611865	ns	0.125718	ns
GO:0019441	tryptophan catabolic process to kynurenine	Biological Process	TRINITY_DN41474_c1_g1|HSPRO2	1	1511	1	24695	1	0.0611865	ns	0.125718	ns
GO:0010262	somatic embryogenesis	Biological Process	TRINITY_DN52471_c0_g1|EP3	1	1511	1	24695	1	0.0611865	ns	0.125718	ns
GO:0031359	integral component of chloroplast outer membrane	Cellular Component	TRINITY_DN53419_c1_g6|OEP7	1	1511	1	24695	1	0.0611865	ns	0.125718	ns
GO:0008987	quinolinate synthetase A activity	Molecular Function	TRINITY_DN48345_c1_g2|QS	1	1511	1	24695	1	0.0611865	ns	0.125718	ns
GO:0034628	'de novo' NAD biosynthetic process from aspartate	Biological Process	TRINITY_DN48345_c1_g2|QS	1	1511	1	24695	1	0.0611865	ns	0.125718	ns
GO:0051176	positive regulation of sulfur metabolic process	Biological Process	TRINITY_DN48345_c1_g2|QS	1	1511	1	24695	1	0.0611865	ns	0.125718	ns
GO:0004077	biotin-[acetyl-CoA-carboxylase] ligase activity	Molecular Function	TRINITY_DN33534_c3_g1|HCS1	1	1511	1	24695	1	0.0611865	ns	0.125718	ns
GO:0004078	biotin-[methylcrotonoyl-CoA-carboxylase] ligase activity	Molecular Function	TRINITY_DN33534_c3_g1|HCS1	1	1511	1	24695	1	0.0611865	ns	0.125718	ns
GO:0042966	biotin carboxyl carrier protein biosynthetic process	Biological Process	TRINITY_DN33534_c3_g1|HCS1	1	1511	1	24695	1	0.0611865	ns	0.125718	ns
GO:0022618	ribonucleoprotein complex assembly	Biological Process	TRINITY_DN32361_c0_g2|RPL38A	1	1511	1	24695	1	0.0611865	ns	0.125718	ns
GO:0004457	lactate dehydrogenase activity	Molecular Function	TRINITY_DN49213_c0_g1|-	1	1511	1	24695	1	0.0611865	ns	0.125718	ns
GO:0008114	phosphogluconate 2-dehydrogenase activity	Molecular Function	TRINITY_DN35425_c2_g2|At5g41670	1	1511	1	24695	1	0.0611865	ns	0.125718	ns
GO:0004478	methionine adenosyltransferase activity	Molecular Function	TRINITY_DN55548_c1_g1|SAMS	1	1511	1	24695	1	0.0611865	ns	0.125718	ns
GO:0006580	ethanolamine metabolic process	Biological Process	TRINITY_DN46306_c0_g3|SDC	1	1511	1	24695	1	0.0611865	ns	0.125718	ns
GO:0019752	carboxylic acid metabolic process	Biological Process	TRINITY_DN46306_c0_g3|SDC	1	1511	1	24695	1	0.0611865	ns	0.125718	ns
GO:0090693	plant organ senescence	Biological Process	TRINITY_DN36943_c0_g2|-	1	1511	1	24695	1	0.0611865	ns	0.125718	ns
GO:0080040	positive regulation of cellular response to phosphate starvation	Biological Process	TRINITY_DN47102_c1_g1|SPX1	1	1511	1	24695	1	0.0611865	ns	0.125718	ns
GO:0010324	membrane invagination	Biological Process	TRINITY_DN57319_c0_g3|FLOT1	1	1511	1	24695	1	0.0611865	ns	0.125718	ns
GO:0008320	protein transmembrane transporter activity	Molecular Function	TRINITY_DN46523_c1_g3|At3g07680	1	1511	1	24695	1	0.0611865	ns	0.125718	ns
GO:0004888	transmembrane signaling receptor activity	Molecular Function	TRINITY_DN54182_c0_g1|PSY1R	1	1511	1	24695	1	0.0611865	ns	0.125718	ns
GO:0045851	pH reduction	Biological Process	TRINITY_DN54182_c0_g1|PSY1R	1	1511	1	24695	1	0.0611865	ns	0.125718	ns
GO:0004385	guanylate kinase activity	Molecular Function	TRINITY_DN42752_c0_g1|GK-2	1	1511	1	24695	1	0.0611865	ns	0.125718	ns
GO:0048638	regulation of developmental growth	Biological Process	TRINITY_DN42752_c0_g1|GK-2	1	1511	1	24695	1	0.0611865	ns	0.125718	ns
GO:0006829	zinc ion transport	Biological Process	TRINITY_DN43983_c1_g1|MHX	1	1511	1	24695	1	0.0611865	ns	0.125718	ns
GO:0004657	proline dehydrogenase activity	Molecular Function	TRINITY_DN40438_c0_g1|POX1	1	1511	1	24695	1	0.0611865	ns	0.125718	ns
GO:0006537	glutamate biosynthetic process	Biological Process	TRINITY_DN40438_c0_g1|POX1	1	1511	1	24695	1	0.0611865	ns	0.125718	ns
GO:0006562	proline catabolic process	Biological Process	TRINITY_DN40438_c0_g1|POX1	1	1511	1	24695	1	0.0611865	ns	0.125718	ns
GO:0010133	proline catabolic process to glutamate	Biological Process	TRINITY_DN40438_c0_g1|POX1	1	1511	1	24695	1	0.0611865	ns	0.125718	ns
GO:0010055	atrichoblast differentiation	Biological Process	TRINITY_DN52983_c0_g3|WRKY75	1	1511	1	24695	1	0.0611865	ns	0.125718	ns
GO:0043620	regulation of DNA-templated transcription in response to stress	Biological Process	TRINITY_DN52983_c0_g3|WRKY75	1	1511	1	24695	1	0.0611865	ns	0.125718	ns
GO:0031011	Ino80 complex	Cellular Component	TRINITY_DN50929_c1_g2|-	1	1511	1	24695	1	0.0611865	ns	0.125718	ns
GO:0030643	cellular phosphate ion homeostasis	Biological Process	TRINITY_DN45567_c0_g1|GDPD1	1	1511	1	24695	1	0.0611865	ns	0.125718	ns
GO:0046475	glycerophospholipid catabolic process	Biological Process	TRINITY_DN45567_c0_g1|GDPD1	1	1511	1	24695	1	0.0611865	ns	0.125718	ns
GO:0046739	transport of virus in multicellular host	Biological Process	TRINITY_DN53322_c1_g2|CRRSP3	1	1511	1	24695	1	0.0611865	ns	0.125718	ns
GO:0043044	chromatin remodeling	Biological Process	TRINITY_DN55663_c0_g1|SYD	1	1511	1	24695	1	0.0611865	ns	0.125718	ns
GO:0080180	2-methylguanosine metabolic process	Biological Process	TRINITY_DN45970_c0_g1|TRMT11	1	1511	1	24695	1	0.0611865	ns	0.125718	ns
GO:0050308	sugar-phosphatase activity	Molecular Function	TRINITY_DN53451_c1_g6|SGPP	1	1511	1	24695	1	0.0611865	ns	0.125718	ns
GO:1903578	regulation of ATP metabolic process	Biological Process	TRINITY_DN51650_c0_g3|-	1	1511	1	24695	1	0.0611865	ns	0.125718	ns
GO:1904526	regulation of microtubule binding	Biological Process	TRINITY_DN39075_c0_g1|At3g05640	1	1511	1	24695	1	0.0611865	ns	0.125718	ns
GO:0004420	hydroxymethylglutaryl-CoA reductase (NADPH) activity	Molecular Function	TRINITY_DN37620_c0_g1|HMG1	1	1511	1	24695	1	0.0611865	ns	0.125718	ns
GO:0004660	protein farnesyltransferase activity	Molecular Function	TRINITY_DN36317_c0_g1|FTA	1	1511	1	24695	1	0.0611865	ns	0.125718	ns
GO:0004662	CAAX-protein geranylgeranyltransferase activity	Molecular Function	TRINITY_DN36317_c0_g1|FTA	1	1511	1	24695	1	0.0611865	ns	0.125718	ns
GO:0005953	CAAX-protein geranylgeranyltransferase complex	Cellular Component	TRINITY_DN36317_c0_g1|FTA	1	1511	1	24695	1	0.0611865	ns	0.125718	ns
GO:0005965	protein farnesyltransferase complex	Cellular Component	TRINITY_DN36317_c0_g1|FTA	1	1511	1	24695	1	0.0611865	ns	0.125718	ns
GO:0018343	protein farnesylation	Biological Process	TRINITY_DN36317_c0_g1|FTA	1	1511	1	24695	1	0.0611865	ns	0.125718	ns
GO:0018344	protein geranylgeranylation	Biological Process	TRINITY_DN36317_c0_g1|FTA	1	1511	1	24695	1	0.0611865	ns	0.125718	ns
GO:0030663	COPI-coated vesicle membrane	Cellular Component	TRINITY_DN51900_c1_g1|COPZ1	1	1511	1	24695	1	0.0611865	ns	0.125718	ns
GO:0015672	inorganic cation transmembrane transport	Biological Process	TRINITY_DN33679_c2_g9|CHX19	1	1511	1	24695	1	0.0611865	ns	0.125718	ns
GO:0000453	enzyme-directed rRNA 2'-O-methylation	Biological Process	TRINITY_DN53856_c0_g3|-	1	1511	1	24695	1	0.0611865	ns	0.125718	ns
GO:0008650	rRNA (uridine-2'-O-)-methyltransferase activity	Molecular Function	TRINITY_DN53856_c0_g3|-	1	1511	1	24695	1	0.0611865	ns	0.125718	ns
GO:0033615	mitochondrial proton-transporting ATP synthase complex assembly	Biological Process	TRINITY_DN39028_c0_g3|-	1	1511	1	24695	1	0.0611865	ns	0.125718	ns
GO:0090414	molybdate ion export from vacuole	Biological Process	TRINITY_DN44039_c0_g3|MOT2	1	1511	1	24695	1	0.0611865	ns	0.125718	ns
GO:0052684	L-serine hydro-lyase (adding indole, L-tryptophan-forming) activity	Molecular Function	TRINITY_DN52222_c0_g2|trpB2	1	1511	1	24695	1	0.0611865	ns	0.125718	ns
GO:1904369	positive regulation of sclerenchyma cell differentiation	Biological Process	TRINITY_DN45992_c2_g5|WRKY13	1	1511	1	24695	1	0.0611865	ns	0.125718	ns
GO:0016255	attachment of GPI anchor to protein	Biological Process	TRINITY_DN51975_c0_g1|GPAA1	1	1511	1	24695	1	0.0611865	ns	0.125718	ns
GO:0042765	GPI-anchor transamidase complex	Cellular Component	TRINITY_DN51975_c0_g1|GPAA1	1	1511	1	24695	1	0.0611865	ns	0.125718	ns
GO:0004326	tetrahydrofolylpolyglutamate synthase activity	Molecular Function	TRINITY_DN53211_c1_g3|DHFS	1	1511	1	24695	1	0.0611865	ns	0.125718	ns
GO:0008841	dihydrofolate synthase activity	Molecular Function	TRINITY_DN53211_c1_g3|DHFS	1	1511	1	24695	1	0.0611865	ns	0.125718	ns
GO:0052324	plant-type cell wall cellulose biosynthetic process	Biological Process	TRINITY_DN53783_c1_g1|STL1	1	1511	1	24695	1	0.0611865	ns	0.125718	ns
GO:2001009	regulation of plant-type cell wall cellulose biosynthetic process	Biological Process	TRINITY_DN53783_c1_g1|STL1	1	1511	1	24695	1	0.0611865	ns	0.125718	ns
GO:0019216	regulation of lipid metabolic process	Biological Process	TRINITY_DN47969_c0_g1|CG13601	1	1511	1	24695	1	0.0611865	ns	0.125718	ns
GO:0004449	isocitrate dehydrogenase (NAD+) activity	Molecular Function	TRINITY_DN51264_c1_g5|IDH3	1	1511	1	24695	1	0.0611865	ns	0.125718	ns
GO:0006102	isocitrate metabolic process	Biological Process	TRINITY_DN51264_c1_g5|IDH3	1	1511	1	24695	1	0.0611865	ns	0.125718	ns
GO:0046740	transport of virus in host, cell to cell	Biological Process	TRINITY_DN57338_c1_g1|XI-F	1	1511	1	24695	1	0.0611865	ns	0.125718	ns
GO:0006567	threonine catabolic process	Biological Process	TRINITY_DN53780_c0_g1|THA1	1	1511	1	24695	1	0.0611865	ns	0.125718	ns
GO:0008732	L-allo-threonine aldolase activity	Molecular Function	TRINITY_DN53780_c0_g1|THA1	1	1511	1	24695	1	0.0611865	ns	0.125718	ns
GO:0004817	cysteine-tRNA ligase activity	Molecular Function	TRINITY_DN53850_c0_g4|SYCO	1	1511	1	24695	1	0.0611865	ns	0.125718	ns
GO:0006423	cysteinyl-tRNA aminoacylation	Biological Process	TRINITY_DN53850_c0_g4|SYCO	1	1511	1	24695	1	0.0611865	ns	0.125718	ns
GO:1901485	positive regulation of transcription factor catabolic process	Biological Process	TRINITY_DN50317_c1_g2|MIEL1	1	1511	1	24695	1	0.0611865	ns	0.125718	ns
GO:0120009	intermembrane lipid transfer	Biological Process	TRINITY_DN43518_c1_g2|GLTP3	1	1511	1	24695	1	0.0611865	ns	0.125718	ns
GO:0120013	lipid transfer activity	Molecular Function	TRINITY_DN43518_c1_g2|GLTP3	1	1511	1	24695	1	0.0611865	ns	0.125718	ns
GO:0006314	intron homing	Biological Process	TRINITY_DN49524_c1_g3|-	1	1511	1	24695	1	0.0611865	ns	0.125718	ns
GO:0046177	D-gluconate catabolic process	Biological Process	TRINITY_DN42715_c1_g2|GOX1709	1	1511	1	24695	1	0.0611865	ns	0.125718	ns
GO:0046183	L-idonate catabolic process	Biological Process	TRINITY_DN42715_c1_g2|GOX1709	1	1511	1	24695	1	0.0611865	ns	0.125718	ns
GO:0046316	gluconokinase activity	Molecular Function	TRINITY_DN42715_c1_g2|GOX1709	1	1511	1	24695	1	0.0611865	ns	0.125718	ns
GO:0033746	histone H3-methyl-arginine-2 demethylase activity	Molecular Function	TRINITY_DN34984_c0_g1|jmjd4	1	1511	1	24695	1	0.0611865	ns	0.125718	ns
GO:0033749	histone H3-methyl-arginine-3 demethylase activity	Molecular Function	TRINITY_DN34984_c0_g1|jmjd4	1	1511	1	24695	1	0.0611865	ns	0.125718	ns
GO:0046510	UDP-sulfoquinovose:DAG sulfoquinovosyltransferase activity	Molecular Function	TRINITY_DN42739_c1_g1|SQD2	1	1511	1	24695	1	0.0611865	ns	0.125718	ns
GO:1900057	positive regulation of leaf senescence	Biological Process	TRINITY_DN47375_c0_g1|SAUR36	1	1511	1	24695	1	0.0611865	ns	0.125718	ns
GO:0004775	succinate-CoA ligase (ADP-forming) activity	Molecular Function	TRINITY_DN47836_c0_g1|SCOA	1	1511	1	24695	1	0.0611865	ns	0.125718	ns
GO:0004776	succinate-CoA ligase (GDP-forming) activity	Molecular Function	TRINITY_DN47836_c0_g1|SCOA	1	1511	1	24695	1	0.0611865	ns	0.125718	ns
GO:0006104	succinyl-CoA metabolic process	Biological Process	TRINITY_DN47836_c0_g1|SCOA	1	1511	1	24695	1	0.0611865	ns	0.125718	ns
GO:0006105	succinate metabolic process	Biological Process	TRINITY_DN47836_c0_g1|SCOA	1	1511	1	24695	1	0.0611865	ns	0.125718	ns
GO:0006040	amino sugar metabolic process	Biological Process	TRINITY_DN41298_c0_g1|CHTB1	1	1511	1	24695	1	0.0611865	ns	0.125718	ns
GO:0008843	endochitinase activity	Molecular Function	TRINITY_DN41298_c0_g1|CHTB1	1	1511	1	24695	1	0.0611865	ns	0.125718	ns
GO:0016231	beta-N-acetylglucosaminidase activity	Molecular Function	TRINITY_DN41298_c0_g1|CHTB1	1	1511	1	24695	1	0.0611865	ns	0.125718	ns
GO:0000380	alternative mRNA splicing, via spliceosome	Biological Process	TRINITY_DN30268_c0_g1|RBG7	1	1511	1	24695	1	0.0611865	ns	0.125718	ns
GO:0004503	tyrosinase activity	Molecular Function	TRINITY_DN39551_c1_g3|co-1	1	1511	1	24695	1	0.0611865	ns	0.125718	ns
GO:0036263	catechol oxidase activity	Molecular Function	TRINITY_DN39551_c1_g3|co-1	1	1511	1	24695	1	0.0611865	ns	0.125718	ns
GO:0043171	peptide catabolic process	Biological Process	TRINITY_DN56334_c1_g1|Os08g0562700	1	1511	1	24695	1	0.0611865	ns	0.125718	ns
GO:0004337	geranyltranstransferase activity	Molecular Function	TRINITY_DN39006_c1_g2|PPT1	1	1511	1	24695	1	0.0611865	ns	0.125718	ns
GO:0006336	DNA replication-independent nucleosome assembly	Biological Process	TRINITY_DN48446_c0_g2|-	1	1511	1	24695	1	0.0611865	ns	0.125718	ns
GO:0045487	gibberellin catabolic process	Biological Process	TRINITY_DN42019_c1_g1|GA2OX1	1	1511	1	24695	1	0.0611865	ns	0.125718	ns
GO:0052634	C-19 gibberellin 2-beta-dioxygenase activity	Molecular Function	TRINITY_DN42019_c1_g1|GA2OX1	1	1511	1	24695	1	0.0611865	ns	0.125718	ns
GO:0051571	positive regulation of histone H3-K4 methylation	Biological Process	TRINITY_DN52846_c0_g3|ATX5	1	1511	1	24695	1	0.0611865	ns	0.125718	ns
GO:0004798	thymidylate kinase activity	Molecular Function	TRINITY_DN44292_c3_g1|ZEU1	1	1511	1	24695	1	0.0611865	ns	0.125718	ns
GO:0006227	dUDP biosynthetic process	Biological Process	TRINITY_DN44292_c3_g1|ZEU1	1	1511	1	24695	1	0.0611865	ns	0.125718	ns
GO:0006233	dTDP biosynthetic process	Biological Process	TRINITY_DN44292_c3_g1|ZEU1	1	1511	1	24695	1	0.0611865	ns	0.125718	ns
GO:0006235	dTTP biosynthetic process	Biological Process	TRINITY_DN44292_c3_g1|ZEU1	1	1511	1	24695	1	0.0611865	ns	0.125718	ns
GO:0009041	uridylate kinase activity	Molecular Function	TRINITY_DN44292_c3_g1|ZEU1	1	1511	1	24695	1	0.0611865	ns	0.125718	ns
GO:0043447	alkane biosynthetic process	Biological Process	TRINITY_DN46010_c0_g2|-	1	1511	1	24695	1	0.0611865	ns	0.125718	ns
GO:0005838	proteasome regulatory particle	Cellular Component	TRINITY_DN35283_c0_g3|RPN11	1	1511	1	24695	1	0.0611865	ns	0.125718	ns
GO:0008541	proteasome regulatory particle, lid subcomplex	Cellular Component	TRINITY_DN35283_c0_g3|RPN11	1	1511	1	24695	1	0.0611865	ns	0.125718	ns
GO:0061578	Lys63-specific deubiquitinase activity	Molecular Function	TRINITY_DN35283_c0_g3|RPN11	1	1511	1	24695	1	0.0611865	ns	0.125718	ns
GO:0039686	bidirectional double-stranded viral DNA replication	Biological Process	TRINITY_DN32607_c0_g10|-	1	1511	1	24695	1	0.0611865	ns	0.125718	ns
GO:0039693	viral DNA genome replication	Biological Process	TRINITY_DN32607_c0_g10|-	1	1511	1	24695	1	0.0611865	ns	0.125718	ns
GO:0030587	sorocarp development	Biological Process	TRINITY_DN40169_c2_g4|-	1	1511	1	24695	1	0.0611865	ns	0.125718	ns
GO:0004148	dihydrolipoyl dehydrogenase activity	Molecular Function	TRINITY_DN54781_c0_g2|LPD1	1	1511	1	24695	1	0.0611865	ns	0.125718	ns
GO:0016707	gibberellin 3-beta-dioxygenase activity	Molecular Function	TRINITY_DN44563_c0_g4|LE	1	1511	1	24695	1	0.0611865	ns	0.125718	ns
GO:0046029	mannitol dehydrogenase activity	Molecular Function	TRINITY_DN56210_c2_g5|CAD	1	1511	1	24695	1	0.0611865	ns	0.125718	ns
GO:0047681	aryl-alcohol dehydrogenase (NADP+) activity	Molecular Function	TRINITY_DN56210_c2_g5|CAD	1	1511	1	24695	1	0.0611865	ns	0.125718	ns
GO:0004715	non-membrane spanning protein tyrosine kinase activity	Molecular Function	TRINITY_DN40070_c0_g2|PTI13	1	1511	1	24695	1	0.0611865	ns	0.125718	ns
GO:0019912	cyclin-dependent protein kinase activating kinase activity	Molecular Function	TRINITY_DN53102_c0_g3|CDKG-2	1	1511	1	24695	1	0.0611865	ns	0.125718	ns
GO:0048586	regulation of long-day photoperiodism, flowering	Biological Process	TRINITY_DN53102_c0_g3|CDKG-2	1	1511	1	24695	1	0.0611865	ns	0.125718	ns
GO:0030964	NADH dehydrogenase complex	Cellular Component	TRINITY_DN36634_c0_g5|ndhE	1	1511	1	24695	1	0.0611865	ns	0.125718	ns
GO:0045272	plasma membrane respiratory chain complex I	Cellular Component	TRINITY_DN36634_c0_g5|ndhE	1	1511	1	24695	1	0.0611865	ns	0.125718	ns
GO:0052636	arabinosyltransferase activity	Molecular Function	TRINITY_DN54966_c1_g3|XEG113	1	1511	1	24695	1	0.0611865	ns	0.125718	ns
GO:0005704	polytene chromosome band	Cellular Component	TRINITY_DN41741_c0_g1|UBB	1	1511	1	24695	1	0.0611865	ns	0.125718	ns
GO:0003998	acylphosphatase activity	Molecular Function	TRINITY_DN34090_c0_g2|acyP	1	1511	1	24695	1	0.0611865	ns	0.125718	ns
GO:0009648	photoperiodism	Biological Process	TRINITY_DN41759_c1_g2|EFL2	1	1511	1	24695	1	0.0611865	ns	0.125718	ns
GO:0000333	telomerase catalytic core complex	Cellular Component	TRINITY_DN49915_c0_g2|TERT	1	1511	1	24695	1	0.0611865	ns	0.125718	ns
GO:0003721	telomerase RNA reverse transcriptase activity	Molecular Function	TRINITY_DN49915_c0_g2|TERT	1	1511	1	24695	1	0.0611865	ns	0.125718	ns
GO:0007004	telomere maintenance via telomerase	Biological Process	TRINITY_DN49915_c0_g2|TERT	1	1511	1	24695	1	0.0611865	ns	0.125718	ns
GO:0070034	telomerase RNA binding	Molecular Function	TRINITY_DN49915_c0_g2|TERT	1	1511	1	24695	1	0.0611865	ns	0.125718	ns
GO:0030071	regulation of mitotic metaphase/anaphase transition	Biological Process	TRINITY_DN34735_c0_g1|UBC20	1	1511	1	24695	1	0.0611865	ns	0.125718	ns
GO:0031145	anaphase-promoting complex-dependent catabolic process	Biological Process	TRINITY_DN34735_c0_g1|UBC20	1	1511	1	24695	1	0.0611865	ns	0.125718	ns
GO:0004675	transmembrane receptor protein serine/threonine kinase activity	Molecular Function	TRINITY_DN35677_c1_g5|RIPK, TRINITY_DN39019_c1_g1|PBL11, TRINITY_DN51109_c0_g3|At5g57670, TRINITY_DN52805_c0_g3|At4g35230, TRINITY_DN39019_c1_g2|PBL11, TRINITY_DN49924_c0_g1|LYK4, TRINITY_DN41829_c0_g1|SERK2	7	1511	58	24695	0.1207	0.0627238	ns	0.127035	ns
GO:0061630	ubiquitin protein ligase activity	Molecular Function	TRINITY_DN36781_c2_g5|-, TRINITY_DN47596_c0_g2|RNF144A, TRINITY_DN49081_c0_g1|RHC2A, TRINITY_DN52169_c0_g1|ATL5, TRINITY_DN54075_c0_g1|ATL60, TRINITY_DN45186_c1_g2|RHF1A, TRINITY_DN37922_c2_g3|CUL3A, TRINITY_DN43671_c0_g1|CIP8, TRINITY_DN34735_c0_g1|UBC20	9	1511	82	24695	0.1098	0.0627257	ns	0.127035	ns
GO:0006521	regulation of cellular amino acid metabolic process	Biological Process	TRINITY_DN53445_c0_g1|ACR4, TRINITY_DN50863_c2_g5|ACR4	2	1511	7	24695	0.2857	0.0639621	ns	0.127035	ns
GO:0031624	ubiquitin conjugating enzyme binding	Molecular Function	TRINITY_DN47596_c0_g2|RNF144A, TRINITY_DN54655_c0_g2|Dcun1d4	2	1511	7	24695	0.2857	0.0639621	ns	0.127035	ns
GO:0000175	3'-5'-exoribonuclease activity	Molecular Function	TRINITY_DN56518_c0_g1|CAF1-7, TRINITY_DN44379_c0_g4|-	2	1511	7	24695	0.2857	0.0639621	ns	0.127035	ns
GO:0005982	starch metabolic process	Biological Process	TRINITY_DN35617_c1_g2|INV1, TRINITY_DN54346_c1_g2|TIC	2	1511	7	24695	0.2857	0.0639621	ns	0.127035	ns
GO:0008514	organic anion transmembrane transporter activity	Molecular Function	TRINITY_DN43910_c0_g1|At4g32390, TRINITY_DN53304_c0_g3|At3g11320	2	1511	7	24695	0.2857	0.0639621	ns	0.127035	ns
GO:0009982	pseudouridine synthase activity	Molecular Function	TRINITY_DN38312_c0_g6|Os12g0560500, TRINITY_DN38312_c0_g9|Os12g0560500	2	1511	7	24695	0.2857	0.0639621	ns	0.127035	ns
GO:0000783	nuclear telomere cap complex	Cellular Component	TRINITY_DN54043_c0_g2|TRP3, TRINITY_DN47807_c1_g2|TRP2	2	1511	7	24695	0.2857	0.0639621	ns	0.127035	ns
GO:0004144	diacylglycerol O-acyltransferase activity	Molecular Function	TRINITY_DN43482_c1_g2|-, TRINITY_DN43783_c0_g4|WSD1	2	1511	7	24695	0.2857	0.0639621	ns	0.127035	ns
GO:0019432	triglyceride biosynthetic process	Biological Process	TRINITY_DN43482_c1_g2|-, TRINITY_DN43783_c0_g4|WSD1	2	1511	7	24695	0.2857	0.0639621	ns	0.127035	ns
GO:0006820	anion transport	Biological Process	TRINITY_DN41152_c0_g1|At3g47420, TRINITY_DN49437_c0_g1|At3g47420	2	1511	7	24695	0.2857	0.0639621	ns	0.127035	ns
GO:0051938	L-glutamate import	Biological Process	TRINITY_DN54824_c2_g1|CAT1, TRINITY_DN41260_c1_g2|CAT5	2	1511	7	24695	0.2857	0.0639621	ns	0.127035	ns
GO:0051260	protein homooligomerization	Biological Process	TRINITY_DN43753_c1_g1|At2g24240, TRINITY_DN52726_c1_g2|At5g41330	2	1511	7	24695	0.2857	0.0639621	ns	0.127035	ns
GO:0071281	cellular response to iron ion	Biological Process	TRINITY_DN41499_c0_g2|ACS2, TRINITY_DN36884_c1_g5|At1g21140	2	1511	7	24695	0.2857	0.0639621	ns	0.127035	ns
GO:0008194	UDP-glycosyltransferase activity	Molecular Function	TRINITY_DN33677_c0_g4|GLT3, TRINITY_DN42739_c1_g1|SQD2	2	1511	7	24695	0.2857	0.0639621	ns	0.127035	ns
GO:0000159	protein phosphatase type 2A complex	Cellular Component	TRINITY_DN32169_c0_g1|B'IOTA, TRINITY_DN45321_c0_g8|B'IOTA	2	1511	7	24695	0.2857	0.0639621	ns	0.127035	ns
GO:0019888	protein phosphatase regulator activity	Molecular Function	TRINITY_DN32169_c0_g1|B'IOTA, TRINITY_DN45321_c0_g8|B'IOTA	2	1511	7	24695	0.2857	0.0639621	ns	0.127035	ns
GO:0048278	vesicle docking	Biological Process	TRINITY_DN48326_c1_g2|SYP124, TRINITY_DN49790_c1_g1|SYP121	2	1511	7	24695	0.2857	0.0639621	ns	0.127035	ns
GO:0005778	peroxisomal membrane	Cellular Component	TRINITY_DN37620_c0_g1|HMG1, TRINITY_DN37043_c0_g1|-	2	1511	7	24695	0.2857	0.0639621	ns	0.127035	ns
GO:0010030	positive regulation of seed germination	Biological Process	TRINITY_DN34984_c0_g1|jmjd4, TRINITY_DN47401_c1_g3|CYS5	2	1511	7	24695	0.2857	0.0639621	ns	0.127035	ns
GO:0009688	abscisic acid biosynthetic process	Biological Process	TRINITY_DN43607_c1_g4|NCED, TRINITY_DN38179_c0_g1|NCED	2	1511	7	24695	0.2857	0.0639621	ns	0.127035	ns
GO:0003785	actin monomer binding	Molecular Function	TRINITY_DN51773_c0_g5|-, TRINITY_DN52953_c1_g2|PRO1	2	1511	7	24695	0.2857	0.0639621	ns	0.127035	ns
GO:0010193	response to ozone	Biological Process	TRINITY_DN33971_c1_g7|FN1, TRINITY_DN33971_c1_g16|FN1	2	1511	7	24695	0.2857	0.0639621	ns	0.127035	ns
GO:0048364	root development	Biological Process	TRINITY_DN51456_c0_g7|FER, TRINITY_DN47346_c2_g2|DOF5.3, TRINITY_DN55934_c5_g4|FER, TRINITY_DN54525_c1_g1|FER, TRINITY_DN51793_c0_g10|TCP9, TRINITY_DN56538_c0_g3|AMP1	6	1511	47	24695	0.1277	0.0655174	ns	0.129943	ns
GO:0005635	nuclear envelope	Cellular Component	TRINITY_DN42109_c0_g3|CDC48, TRINITY_DN36582_c0_g1|CDC48, TRINITY_DN46330_c0_g3|WIT1	3	1511	16	24695	0.1875	0.0704661	ns	0.139178	ns
GO:0004713	protein tyrosine kinase activity	Molecular Function	TRINITY_DN32975_c3_g4|HT1, TRINITY_DN51477_c0_g2|-, TRINITY_DN40070_c0_g2|PTI13	3	1511	16	24695	0.1875	0.0704661	ns	0.139178	ns
GO:0090406	pollen tube	Cellular Component	TRINITY_DN44425_c0_g2|-, TRINITY_DN44408_c1_g7|EXO70B1, TRINITY_DN44408_c1_g6|EXO70B1	3	1511	16	24695	0.1875	0.0704661	ns	0.139178	ns
GO:0016192	vesicle-mediated transport	Biological Process	TRINITY_DN46523_c1_g3|At3g07680, TRINITY_DN51900_c1_g1|COPZ1, TRINITY_DN55617_c0_g1|At4g14600, TRINITY_DN50659_c1_g3|VPS2.2	4	1511	26	24695	0.1538	0.0712863	ns	0.140409	ns
GO:0009664	plant-type cell wall organization	Biological Process	TRINITY_DN55087_c0_g2|PER12, TRINITY_DN46207_c0_g1|PER1, TRINITY_DN35850_c0_g1|GSVIVT00037159001, TRINITY_DN56184_c1_g1|XTH22	4	1511	26	24695	0.1538	0.0712863	ns	0.140409	ns
GO:0046982	protein heterodimerization activity	Molecular Function	TRINITY_DN44815_c1_g1|CPRF2, TRINITY_DN57327_c0_g1|CPRF2, TRINITY_DN48714_c1_g1|BZIP53, TRINITY_DN35042_c0_g1|NFYC1	4	1511	27	24695	0.1481	0.07981	ns	0.155113	ns
GO:0009826	unidimensional cell growth	Biological Process	TRINITY_DN54182_c0_g1|PSY1R, TRINITY_DN54206_c1_g4|GLCAT14A, TRINITY_DN46229_c5_g3|EXLB1, TRINITY_DN36364_c0_g1|HERK1, TRINITY_DN39877_c1_g2|THE1	5	1511	38	24695	0.1316	0.0801929	ns	0.155113	ns
GO:0009744	response to sucrose	Biological Process	TRINITY_DN35425_c2_g2|At5g41670, TRINITY_DN56770_c1_g2|UPF1, TRINITY_DN52010_c1_g2|NAC68	3	1511	17	24695	0.1765	0.0818184	ns	0.155113	ns
GO:0004222	metalloendopeptidase activity	Molecular Function	TRINITY_DN38931_c0_g2|1MMP, TRINITY_DN38167_c0_g2|2MMP	2	1511	8	24695	0.25	0.0819015	ns	0.155113	ns
GO:0051302	regulation of cell division	Biological Process	TRINITY_DN46435_c1_g2|-, TRINITY_DN48970_c0_g3|-	2	1511	8	24695	0.25	0.0819015	ns	0.155113	ns
GO:0000288	nuclear-transcribed mRNA catabolic process, deadenylation-dependent decay	Biological Process	TRINITY_DN56518_c0_g1|CAF1-7, TRINITY_DN44379_c0_g4|-	2	1511	8	24695	0.25	0.0819015	ns	0.155113	ns
GO:0046513	ceramide biosynthetic process	Biological Process	TRINITY_DN43477_c1_g4|Os02g0639600, TRINITY_DN51073_c0_g3|Os02g0581300	2	1511	8	24695	0.25	0.0819015	ns	0.155113	ns
GO:0008519	ammonium transmembrane transporter activity	Molecular Function	TRINITY_DN48578_c0_g1|AMT2-1, TRINITY_DN50294_c0_g1|AMT3-2	2	1511	8	24695	0.25	0.0819015	ns	0.155113	ns
GO:0015695	organic cation transport	Biological Process	TRINITY_DN48578_c0_g1|AMT2-1, TRINITY_DN50294_c0_g1|AMT3-2	2	1511	8	24695	0.25	0.0819015	ns	0.155113	ns
GO:0019740	nitrogen utilization	Biological Process	TRINITY_DN48578_c0_g1|AMT2-1, TRINITY_DN50294_c0_g1|AMT3-2	2	1511	8	24695	0.25	0.0819015	ns	0.155113	ns
GO:0072488	ammonium transmembrane transport	Biological Process	TRINITY_DN48578_c0_g1|AMT2-1, TRINITY_DN50294_c0_g1|AMT3-2	2	1511	8	24695	0.25	0.0819015	ns	0.155113	ns
GO:0051119	sugar transmembrane transporter activity	Molecular Function	TRINITY_DN48493_c0_g1|SWEET2A, TRINITY_DN50007_c0_g1|SWEET2A	2	1511	8	24695	0.25	0.0819015	ns	0.155113	ns
GO:0007005	mitochondrion organization	Biological Process	TRINITY_DN55776_c0_g1|OsI_27415, TRINITY_DN43629_c1_g2|OsI_27415	2	1511	8	24695	0.25	0.0819015	ns	0.155113	ns
GO:0006308	DNA catabolic process	Biological Process	TRINITY_DN39643_c1_g4|-, TRINITY_DN43123_c1_g3|ENDO2	2	1511	8	24695	0.25	0.0819015	ns	0.155113	ns
GO:0004725	protein tyrosine phosphatase activity	Molecular Function	TRINITY_DN49424_c0_g1|At1g05000, TRINITY_DN49424_c0_g6|At1g05000	2	1511	8	24695	0.25	0.0819015	ns	0.155113	ns
GO:0005313	L-glutamate transmembrane transporter activity	Molecular Function	TRINITY_DN54824_c2_g1|CAT1, TRINITY_DN41260_c1_g2|CAT5	2	1511	8	24695	0.25	0.0819015	ns	0.155113	ns
GO:0015189	L-lysine transmembrane transporter activity	Molecular Function	TRINITY_DN54824_c2_g1|CAT1, TRINITY_DN41260_c1_g2|CAT5	2	1511	8	24695	0.25	0.0819015	ns	0.155113	ns
GO:1903401	L-lysine transmembrane transport	Biological Process	TRINITY_DN54824_c2_g1|CAT1, TRINITY_DN41260_c1_g2|CAT5	2	1511	8	24695	0.25	0.0819015	ns	0.155113	ns
GO:0017137	small GTPase binding	Molecular Function	TRINITY_DN41225_c2_g1|Tbc1d5, TRINITY_DN52323_c1_g2|TBC1D5	2	1511	8	24695	0.25	0.0819015	ns	0.155113	ns
GO:0005839	proteasome core complex	Cellular Component	TRINITY_DN56957_c1_g4|PAD1, TRINITY_DN35439_c0_g7|PBA1	2	1511	8	24695	0.25	0.0819015	ns	0.155113	ns
GO:0016161	beta-amylase activity	Molecular Function	TRINITY_DN49665_c2_g2|BAM1, TRINITY_DN54800_c0_g1|BAM1	2	1511	8	24695	0.25	0.0819015	ns	0.155113	ns
GO:0102229	amylopectin maltohydrolase activity	Molecular Function	TRINITY_DN49665_c2_g2|BAM1, TRINITY_DN54800_c0_g1|BAM1	2	1511	8	24695	0.25	0.0819015	ns	0.155113	ns
GO:0010093	specification of floral organ identity	Biological Process	TRINITY_DN40083_c1_g1|RAP2-7, TRINITY_DN55498_c1_g2|AP2	2	1511	8	24695	0.25	0.0819015	ns	0.155113	ns
GO:0019706	protein-cysteine S-palmitoyltransferase activity	Molecular Function	TRINITY_DN44503_c0_g4|PAT17, TRINITY_DN55272_c2_g4|PAT11	2	1511	8	24695	0.25	0.0819015	ns	0.155113	ns
GO:0048527	lateral root development	Biological Process	TRINITY_DN52983_c0_g3|WRKY75, TRINITY_DN52829_c1_g7|NAC021	2	1511	8	24695	0.25	0.0819015	ns	0.155113	ns
GO:0040007	growth	Biological Process	TRINITY_DN52251_c1_g1|LOX3, TRINITY_DN53353_c0_g1|EXL1	2	1511	8	24695	0.25	0.0819015	ns	0.155113	ns
GO:0004843	thiol-dependent deubiquitinase	Molecular Function	TRINITY_DN41684_c0_g1|UBP21, TRINITY_DN35283_c0_g3|RPN11	2	1511	8	24695	0.25	0.0819015	ns	0.155113	ns
GO:0016579	protein deubiquitination	Biological Process	TRINITY_DN41684_c0_g1|UBP21, TRINITY_DN35283_c0_g3|RPN11	2	1511	8	24695	0.25	0.0819015	ns	0.155113	ns
GO:0010286	heat acclimation	Biological Process	TRINITY_DN53153_c3_g2|RAP2-3, TRINITY_DN42228_c0_g1|At5g46170	2	1511	8	24695	0.25	0.0819015	ns	0.155113	ns
GO:0030163	protein catabolic process	Biological Process	TRINITY_DN40910_c0_g4|BG, TRINITY_DN33838_c0_g2|APF2, TRINITY_DN51566_c3_g2|BG, TRINITY_DN45819_c0_g2|BG, TRINITY_DN45819_c0_g3|BG	5	1511	39	24695	0.1282	0.087585	ns	0.165657	ns
GO:0010087	phloem or xylem histogenesis	Biological Process	TRINITY_DN40708_c0_g1|ERF2, TRINITY_DN41499_c0_g2|ACS2, TRINITY_DN46951_c1_g2|PTI5, TRINITY_DN44669_c0_g4|ERF109	4	1511	28	24695	0.1429	0.0888133	ns	0.167759	ns
GO:0006633	fatty acid biosynthetic process	Biological Process	TRINITY_DN33719_c0_g3|FAD7, TRINITY_DN42626_c0_g3|KCS11, TRINITY_DN44691_c0_g1|FATB, TRINITY_DN41426_c2_g8|KCS11, TRINITY_DN37746_c0_g1|S-ACP-DES6, TRINITY_DN57008_c1_g1|FAD7	6	1511	51	24695	0.1176	0.0898206	ns	0.169437	ns
GO:0005768	endosome	Cellular Component	TRINITY_DN43910_c0_g1|At4g32390, TRINITY_DN46216_c0_g1|DDB_G0268948, TRINITY_DN36271_c2_g1|At5g03795, TRINITY_DN44354_c0_g1|-, TRINITY_DN49890_c0_g2|-, TRINITY_DN53593_c0_g6|-, TRINITY_DN57319_c0_g3|FLOT1, TRINITY_DN43143_c0_g1|At5g54830, TRINITY_DN39762_c0_g1|COBL7, TRINITY_DN32694_c0_g1|-, TRINITY_DN53783_c1_g1|STL1	11	1511	115	24695	0.0957	0.0938674	ns	0.175966	ns
GO:0019760	glucosinolate metabolic process	Biological Process	TRINITY_DN44156_c1_g1|-, TRINITY_DN50427_c0_g2|-, TRINITY_DN54175_c0_g5|ILR3	3	1511	18	24695	0.1667	0.0938981	ns	0.175966	ns
GO:0031408	oxylipin biosynthetic process	Biological Process	TRINITY_DN42961_c0_g2|OPR7, TRINITY_DN53763_c0_g2|OPR1, TRINITY_DN52251_c1_g1|LOX3	3	1511	18	24695	0.1667	0.0938981	ns	0.175966	ns
GO:0009740	gibberellic acid mediated signaling pathway	Biological Process	TRINITY_DN44165_c0_g10|EFM, TRINITY_DN39060_c0_g1|EFM, TRINITY_DN44563_c0_g4|LE	3	1511	18	24695	0.1667	0.0938981	ns	0.175966	ns
GO:0010411	xyloglucan metabolic process	Biological Process	TRINITY_DN41671_c0_g2|XTH23, TRINITY_DN56184_c1_g1|XTH22, TRINITY_DN45299_c0_g3|XTH25	3	1511	18	24695	0.1667	0.0938981	ns	0.175966	ns
GO:0009734	auxin-activated signaling pathway	Biological Process	TRINITY_DN44646_c1_g3|SAUR50, TRINITY_DN40333_c1_g4|SAUR32, TRINITY_DN43452_c2_g1|SAUR32, TRINITY_DN34790_c2_g3|PILS4, TRINITY_DN47375_c0_g1|SAUR36, TRINITY_DN54709_c0_g1|ARF9, TRINITY_DN52829_c1_g7|NAC021	7	1511	64	24695	0.1094	0.0952096	ns	0.178161	ns
GO:0007049	cell cycle	Biological Process	TRINITY_DN54390_c0_g3|DRP3A, TRINITY_DN42109_c0_g3|CDC48, TRINITY_DN36582_c0_g1|CDC48, TRINITY_DN56261_c0_g1|AUG8, TRINITY_DN55381_c1_g2|PATL3	5	1511	40	24695	0.125	0.0953188	ns	0.178161	ns
GO:0015250	water channel activity	Molecular Function	TRINITY_DN33312_c2_g3|PIP2-7, TRINITY_DN48618_c0_g4|-, TRINITY_DN32595_c0_g1|-, TRINITY_DN36186_c0_g3|TIP4-3	4	1511	29	24695	0.1379	0.098281	ns	0.183218	ns
GO:0034220	ion transmembrane transport	Biological Process	TRINITY_DN33312_c2_g3|PIP2-7, TRINITY_DN48618_c0_g4|-, TRINITY_DN32595_c0_g1|-, TRINITY_DN36186_c0_g3|TIP4-3	4	1511	29	24695	0.1379	0.098281	ns	0.183218	ns
GO:0004177	aminopeptidase activity	Molecular Function	TRINITY_DN56980_c2_g1|MAP2B, TRINITY_DN41198_c1_g2|MAP2B	2	1511	9	24695	0.2222	0.101151	ns	0.186287	ns
GO:0030151	molybdenum ion binding	Molecular Function	TRINITY_DN32677_c1_g3|SOX, TRINITY_DN43926_c1_g6|Marc2	2	1511	9	24695	0.2222	0.101151	ns	0.186287	ns
GO:0006807	nitrogen compound metabolic process	Biological Process	TRINITY_DN43348_c3_g3|LBD37, TRINITY_DN35228_c0_g2|URED	2	1511	9	24695	0.2222	0.101151	ns	0.186287	ns
GO:0009816	defense response to bacterium	Biological Process	TRINITY_DN41474_c1_g1|HSPRO2, TRINITY_DN54956_c0_g1|GFS12	2	1511	9	24695	0.2222	0.101151	ns	0.186287	ns
GO:0010008	endosome membrane	Cellular Component	TRINITY_DN41225_c2_g1|Tbc1d5, TRINITY_DN52323_c1_g2|TBC1D5	2	1511	9	24695	0.2222	0.101151	ns	0.186287	ns
GO:0042752	regulation of circadian rhythm	Biological Process	TRINITY_DN54346_c1_g2|TIC, TRINITY_DN37685_c0_g4|LHY	2	1511	9	24695	0.2222	0.101151	ns	0.186287	ns
GO:0008378	galactosyltransferase activity	Molecular Function	TRINITY_DN42431_c0_g5|-, TRINITY_DN43619_c1_g5|-	2	1511	9	24695	0.2222	0.101151	ns	0.186287	ns
GO:0006812	cation transport	Biological Process	TRINITY_DN43983_c1_g1|MHX, TRINITY_DN33679_c2_g9|CHX19	2	1511	9	24695	0.2222	0.101151	ns	0.186287	ns
GO:0005788	endoplasmic reticulum lumen	Cellular Component	TRINITY_DN33971_c1_g7|FN1, TRINITY_DN33971_c1_g16|FN1	2	1511	9	24695	0.2222	0.101151	ns	0.186287	ns
GO:0043531	ADP binding	Molecular Function	TRINITY_DN56071_c0_g2|RPP13L4, TRINITY_DN57441_c1_g1|At3g14460, TRINITY_DN42850_c1_g8|At1g61300, TRINITY_DN54390_c0_g3|DRP3A, TRINITY_DN32768_c0_g6|RPM1, TRINITY_DN54087_c0_g1|RPPL1, TRINITY_DN32271_c0_g1|RPS2, TRINITY_DN54122_c0_g3|RPPL1, TRINITY_DN53594_c0_g1|RGA3, TRINITY_DN45636_c0_g1|RPPL1, TRINITY_DN51168_c0_g1|RGA3, TRINITY_DN31289_c0_g1|RPS2	12	1511	130	24695	0.0923	0.101232	ns	0.186287	ns
GO:0004004	RNA helicase activity	Molecular Function	TRINITY_DN51179_c1_g1|Os01g0256800, TRINITY_DN52611_c0_g1|Os03g0827700, TRINITY_DN50929_c1_g1|RH3	3	1511	19	24695	0.1579	0.106657	ns	0.187189	ns
GO:0007623	circadian rhythm	Biological Process	TRINITY_DN43530_c0_g2|ERD7, TRINITY_DN38273_c3_g10|sll1770, TRINITY_DN37685_c0_g4|LHY, TRINITY_DN30268_c0_g1|RBG7	4	1511	30	24695	0.1333	0.108196	ns	0.187189	ns
GO:0005730	nucleolus	Cellular Component	TRINITY_DN44595_c1_g1|SF3B4, TRINITY_DN49335_c3_g1|HSP70, TRINITY_DN42109_c0_g3|CDC48, TRINITY_DN49946_c0_g3|GT-3B, TRINITY_DN36582_c0_g1|CDC48, TRINITY_DN35476_c1_g1|ATPC, TRINITY_DN54006_c1_g1|HSP83A	7	1511	67	24695	0.1045	0.114371	ns	0.187189	ns
GO:0005507	copper ion binding	Molecular Function	TRINITY_DN53415_c0_g2|SKU5, TRINITY_DN56745_c1_g2|ENO1, TRINITY_DN34861_c0_g1|SKU5, TRINITY_DN37775_c0_g11|-, TRINITY_DN37778_c3_g2|ARF2-A, TRINITY_DN54781_c0_g2|LPD1	6	1511	55	24695	0.1091	0.11836	ns	0.187189	ns
GO:0008757	S-adenosylmethionine-dependent methyltransferase activity	Molecular Function	TRINITY_DN46216_c0_g1|DDB_G0268948, TRINITY_DN52873_c1_g3|ROMT, TRINITY_DN36587_c5_g5|ZRP4, TRINITY_DN35901_c2_g3|ROMT, TRINITY_DN45109_c0_g2|-, TRINITY_DN34851_c0_g1|VTE4	6	1511	55	24695	0.1091	0.11836	ns	0.187189	ns
GO:0009939	positive regulation of gibberellic acid mediated signaling pathway	Biological Process	TRINITY_DN39752_c0_g2|GID1C	1	1511	2	24695	0.5	0.118631	ns	0.187189	ns
GO:0035265	organ growth	Biological Process	TRINITY_DN46435_c1_g2|-	1	1511	2	24695	0.5	0.118631	ns	0.187189	ns
GO:0004861	cyclin-dependent protein serine/threonine kinase inhibitor activity	Molecular Function	TRINITY_DN55391_c1_g3|KRP5	1	1511	2	24695	0.5	0.118631	ns	0.187189	ns
GO:0030332	cyclin binding	Molecular Function	TRINITY_DN55391_c1_g3|KRP5	1	1511	2	24695	0.5	0.118631	ns	0.187189	ns
GO:0045736	negative regulation of cyclin-dependent protein serine/threonine kinase activity	Biological Process	TRINITY_DN55391_c1_g3|KRP5	1	1511	2	24695	0.5	0.118631	ns	0.187189	ns
GO:0045786	negative regulation of cell cycle	Biological Process	TRINITY_DN55391_c1_g3|KRP5	1	1511	2	24695	0.5	0.118631	ns	0.187189	ns
GO:0103025	alpha-amylase activity (releasing maltohexaose)	Molecular Function	TRINITY_DN51080_c2_g2|AMY2	1	1511	2	24695	0.5	0.118631	ns	0.187189	ns
GO:0005987	sucrose catabolic process	Biological Process	TRINITY_DN35617_c1_g2|INV1	1	1511	2	24695	0.5	0.118631	ns	0.187189	ns
GO:0005662	DNA replication factor A complex	Cellular Component	TRINITY_DN42727_c2_g1|RPA1B	1	1511	2	24695	0.5	0.118631	ns	0.187189	ns
GO:0030586	[methionine synthase] reductase activity	Molecular Function	TRINITY_DN56094_c1_g1|CPR	1	1511	2	24695	0.5	0.118631	ns	0.187189	ns
GO:0030100	regulation of endocytosis	Biological Process	TRINITY_DN52169_c0_g1|ATL5	1	1511	2	24695	0.5	0.118631	ns	0.187189	ns
GO:0071470	cellular response to osmotic stress	Biological Process	TRINITY_DN52169_c0_g1|ATL5	1	1511	2	24695	0.5	0.118631	ns	0.187189	ns
GO:0002215	defense response to nematode	Biological Process	TRINITY_DN53552_c0_g2|At1g74360	1	1511	2	24695	0.5	0.118631	ns	0.187189	ns
GO:0004617	phosphoglycerate dehydrogenase activity	Molecular Function	TRINITY_DN56382_c0_g1|PGDH1	1	1511	2	24695	0.5	0.118631	ns	0.187189	ns
GO:0009070	serine family amino acid biosynthetic process	Biological Process	TRINITY_DN56382_c0_g1|PGDH1	1	1511	2	24695	0.5	0.118631	ns	0.187189	ns
GO:0060964	regulation of gene silencing by miRNA	Biological Process	TRINITY_DN51808_c0_g2|HESO1	1	1511	2	24695	0.5	0.118631	ns	0.187189	ns
GO:0030131	clathrin adaptor complex	Cellular Component	TRINITY_DN36786_c0_g1|AP2M	1	1511	2	24695	0.5	0.118631	ns	0.187189	ns
GO:0006971	hypotonic response	Biological Process	TRINITY_DN48714_c1_g1|BZIP53	1	1511	2	24695	0.5	0.118631	ns	0.187189	ns
GO:2000693	positive regulation of seed maturation	Biological Process	TRINITY_DN48714_c1_g1|BZIP53	1	1511	2	24695	0.5	0.118631	ns	0.187189	ns
GO:0004751	ribose-5-phosphate isomerase activity	Molecular Function	TRINITY_DN44875_c0_g1|RPI2	1	1511	2	24695	0.5	0.118631	ns	0.187189	ns
GO:0009052	pentose-phosphate shunt, non-oxidative branch	Biological Process	TRINITY_DN44875_c0_g1|RPI2	1	1511	2	24695	0.5	0.118631	ns	0.187189	ns
GO:0009636	response to toxic substance	Biological Process	TRINITY_DN38414_c0_g1|AKR4C9	1	1511	2	24695	0.5	0.118631	ns	0.187189	ns
GO:0016872	intramolecular lyase activity	Molecular Function	TRINITY_DN53331_c0_g1|FAP2	1	1511	2	24695	0.5	0.118631	ns	0.187189	ns
GO:0032454	histone H3-methyl-lysine-9 demethylase activity	Molecular Function	TRINITY_DN56468_c3_g1|JMJ706	1	1511	2	24695	0.5	0.118631	ns	0.187189	ns
GO:0005338	nucleotide-sugar transmembrane transporter activity	Molecular Function	TRINITY_DN44868_c2_g3|GONST1	1	1511	2	24695	0.5	0.118631	ns	0.187189	ns
GO:0009838	abscission	Biological Process	TRINITY_DN36943_c0_g3|-	1	1511	2	24695	0.5	0.118631	ns	0.187189	ns
GO:0050268	coniferyl-alcohol dehydrogenase activity	Molecular Function	TRINITY_DN34810_c0_g1|MEE23	1	1511	2	24695	0.5	0.118631	ns	0.187189	ns
GO:0019773	proteasome core complex, alpha-subunit complex	Cellular Component	TRINITY_DN56957_c1_g4|PAD1	1	1511	2	24695	0.5	0.118631	ns	0.187189	ns
GO:0030995	cell septum edging catabolic process	Biological Process	TRINITY_DN57057_c2_g1|-	1	1511	2	24695	0.5	0.118631	ns	0.187189	ns
GO:1904541	fungal-type cell wall disassembly involved in conjugation with cellular fusion	Biological Process	TRINITY_DN57057_c2_g1|-	1	1511	2	24695	0.5	0.118631	ns	0.187189	ns
GO:1990819	actin fusion focus	Cellular Component	TRINITY_DN57057_c2_g1|-	1	1511	2	24695	0.5	0.118631	ns	0.187189	ns
GO:0070402	NADPH binding	Molecular Function	TRINITY_DN46877_c2_g2|PGAAIR	1	1511	2	24695	0.5	0.118631	ns	0.187189	ns
GO:0043036	starch grain	Cellular Component	TRINITY_DN51224_c1_g1|-	1	1511	2	24695	0.5	0.118631	ns	0.187189	ns
GO:0016461	unconventional myosin complex	Cellular Component	TRINITY_DN48909_c1_g5|XI-F	1	1511	2	24695	0.5	0.118631	ns	0.187189	ns
GO:0045300	acyl-[acyl-carrier-protein] desaturase activity	Molecular Function	TRINITY_DN37746_c0_g1|S-ACP-DES6	1	1511	2	24695	0.5	0.118631	ns	0.187189	ns
GO:0102786	stearoyl-[acp] desaturase activity	Molecular Function	TRINITY_DN37746_c0_g1|S-ACP-DES6	1	1511	2	24695	0.5	0.118631	ns	0.187189	ns
GO:0010158	abaxial cell fate specification	Biological Process	TRINITY_DN35487_c0_g2|YAB2	1	1511	2	24695	0.5	0.118631	ns	0.187189	ns
GO:0046467	membrane lipid biosynthetic process	Biological Process	TRINITY_DN38273_c3_g10|sll1770	1	1511	2	24695	0.5	0.118631	ns	0.187189	ns
GO:1901031	regulation of response to reactive oxygen species	Biological Process	TRINITY_DN38273_c3_g10|sll1770	1	1511	2	24695	0.5	0.118631	ns	0.187189	ns
GO:0008441	3'(2'),5'-bisphosphate nucleotidase activity	Molecular Function	TRINITY_DN47137_c0_g4|-	1	1511	2	24695	0.5	0.118631	ns	0.187189	ns
GO:0018826	methionine gamma-lyase activity	Molecular Function	TRINITY_DN56761_c1_g4|MGL	1	1511	2	24695	0.5	0.118631	ns	0.187189	ns
GO:0019458	methionine catabolic process via 2-oxobutanoate	Biological Process	TRINITY_DN56761_c1_g4|MGL	1	1511	2	24695	0.5	0.118631	ns	0.187189	ns
GO:0005901	caveola	Cellular Component	TRINITY_DN57319_c0_g3|FLOT1	1	1511	2	24695	0.5	0.118631	ns	0.187189	ns
GO:0030134	COPII-coated ER to Golgi transport vesicle	Cellular Component	TRINITY_DN46523_c1_g3|At3g07680	1	1511	2	24695	0.5	0.118631	ns	0.187189	ns
GO:0080168	abscisic acid transport	Biological Process	TRINITY_DN52294_c1_g1|NPF4.6	1	1511	2	24695	0.5	0.118631	ns	0.187189	ns
GO:0090440	abscisic acid transmembrane transporter activity	Molecular Function	TRINITY_DN52294_c1_g1|NPF4.6	1	1511	2	24695	0.5	0.118631	ns	0.187189	ns
GO:0043086	negative regulation of catalytic activity	Biological Process	TRINITY_DN1950_c0_g1|-	1	1511	2	24695	0.5	0.118631	ns	0.187189	ns
GO:0052865	1-deoxy-D-xylulose 5-phosphate biosynthetic process	Biological Process	TRINITY_DN38310_c0_g1|Os07g0190000	1	1511	2	24695	0.5	0.118631	ns	0.187189	ns
GO:0080124	pheophytinase activity	Molecular Function	TRINITY_DN56595_c4_g1|PPH	1	1511	2	24695	0.5	0.118631	ns	0.187189	ns
GO:0009117	nucleotide metabolic process	Biological Process	TRINITY_DN42752_c0_g1|GK-2	1	1511	2	24695	0.5	0.118631	ns	0.187189	ns
GO:0046685	response to arsenic-containing substance	Biological Process	TRINITY_DN51918_c0_g12|HSP18	1	1511	2	24695	0.5	0.118631	ns	0.187189	ns
GO:0018230	peptidyl-L-cysteine S-palmitoylation	Biological Process	TRINITY_DN55272_c2_g4|PAT11	1	1511	2	24695	0.5	0.118631	ns	0.187189	ns
GO:0004383	guanylate cyclase activity	Molecular Function	TRINITY_DN53283_c0_g2|PSKR1	1	1511	2	24695	0.5	0.118631	ns	0.187189	ns
GO:1901006	ubiquinone-6 biosynthetic process	Biological Process	TRINITY_DN39805_c3_g3|At2g20360	1	1511	2	24695	0.5	0.118631	ns	0.187189	ns
GO:0040029	regulation of gene expression, epigenetic	Biological Process	TRINITY_DN55663_c0_g1|SYD	1	1511	2	24695	0.5	0.118631	ns	0.187189	ns
GO:1902290	positive regulation of defense response to oomycetes	Biological Process	TRINITY_DN40227_c0_g4|NFP	1	1511	2	24695	0.5	0.118631	ns	0.187189	ns
GO:0004749	ribose phosphate diphosphokinase activity	Molecular Function	TRINITY_DN44525_c0_g1|Os01g0723600	1	1511	2	24695	0.5	0.118631	ns	0.187189	ns
GO:1990837	sequence-specific double-stranded DNA binding	Molecular Function	TRINITY_DN39870_c0_g3|WRKY71	1	1511	2	24695	0.5	0.118631	ns	0.187189	ns
GO:0080086	stamen filament development	Biological Process	TRINITY_DN52251_c1_g1|LOX3	1	1511	2	24695	0.5	0.118631	ns	0.187189	ns
GO:0005344	oxygen carrier activity	Molecular Function	TRINITY_DN42415_c1_g1|HBII	1	1511	2	24695	0.5	0.118631	ns	0.187189	ns
GO:0003724	RNA helicase activity	Molecular Function	TRINITY_DN56770_c1_g2|UPF1	1	1511	2	24695	0.5	0.118631	ns	0.187189	ns
GO:0008299	isoprenoid biosynthetic process	Biological Process	TRINITY_DN37620_c0_g1|HMG1	1	1511	2	24695	0.5	0.118631	ns	0.187189	ns
GO:0008568	microtubule-severing ATPase activity	Molecular Function	TRINITY_DN50172_c0_g3|SKD1	1	1511	2	24695	0.5	0.118631	ns	0.187189	ns
GO:0031122	cytoplasmic microtubule organization	Biological Process	TRINITY_DN50172_c0_g3|SKD1	1	1511	2	24695	0.5	0.118631	ns	0.187189	ns
GO:0004834	tryptophan synthase activity	Molecular Function	TRINITY_DN39029_c1_g4|TSA1	1	1511	2	24695	0.5	0.118631	ns	0.187189	ns
GO:0043433	negative regulation of DNA-binding transcription factor activity	Biological Process	TRINITY_DN37685_c0_g4|LHY	1	1511	2	24695	0.5	0.118631	ns	0.187189	ns
GO:0008509	anion transmembrane transporter activity	Molecular Function	TRINITY_DN37222_c0_g1|BOR4	1	1511	2	24695	0.5	0.118631	ns	0.187189	ns
GO:0003839	gamma-glutamylcyclotransferase activity	Molecular Function	TRINITY_DN56767_c1_g1|GGCT2;2	1	1511	2	24695	0.5	0.118631	ns	0.187189	ns
GO:0000054	ribosomal subunit export from nucleus	Biological Process	TRINITY_DN54140_c1_g5|ABCE2	1	1511	2	24695	0.5	0.118631	ns	0.187189	ns
GO:0043024	ribosomal small subunit binding	Molecular Function	TRINITY_DN54140_c1_g5|ABCE2	1	1511	2	24695	0.5	0.118631	ns	0.187189	ns
GO:0010295	(+)-abscisic acid 8'-hydroxylase activity	Molecular Function	TRINITY_DN52750_c3_g1|CYP707A7	1	1511	2	24695	0.5	0.118631	ns	0.187189	ns
GO:1901141	regulation of lignin biosynthetic process	Biological Process	TRINITY_DN45992_c2_g5|WRKY13	1	1511	2	24695	0.5	0.118631	ns	0.187189	ns
GO:0010363	regulation of plant-type hypersensitive response	Biological Process	TRINITY_DN35439_c0_g7|PBA1	1	1511	2	24695	0.5	0.118631	ns	0.187189	ns
GO:0030915	Smc5-Smc6 complex	Cellular Component	TRINITY_DN37846_c1_g6|NSE4A	1	1511	2	24695	0.5	0.118631	ns	0.187189	ns
GO:0004180	carboxypeptidase activity	Molecular Function	TRINITY_DN56538_c0_g3|AMP1	1	1511	2	24695	0.5	0.118631	ns	0.187189	ns
GO:1901959	positive regulation of cutin biosynthetic process	Biological Process	TRINITY_DN49849_c0_g2|At1g16060	1	1511	2	24695	0.5	0.118631	ns	0.187189	ns
GO:1905392	plant organ morphogenesis	Biological Process	TRINITY_DN49849_c0_g2|At1g16060	1	1511	2	24695	0.5	0.118631	ns	0.187189	ns
GO:0004571	mannosyl-oligosaccharide 1,2-alpha-mannosidase activity	Molecular Function	TRINITY_DN44571_c0_g1|MNS4	1	1511	2	24695	0.5	0.118631	ns	0.187189	ns
GO:0097466	ubiquitin-dependent glycoprotein ERAD pathway	Biological Process	TRINITY_DN44571_c0_g1|MNS4	1	1511	2	24695	0.5	0.118631	ns	0.187189	ns
GO:0010253	UDP-rhamnose biosynthetic process	Biological Process	TRINITY_DN51564_c1_g1|RHM1	1	1511	2	24695	0.5	0.118631	ns	0.187189	ns
GO:0010280	UDP-L-rhamnose synthase activity	Molecular Function	TRINITY_DN51564_c1_g1|RHM1	1	1511	2	24695	0.5	0.118631	ns	0.187189	ns
GO:0010315	auxin efflux	Biological Process	TRINITY_DN51564_c1_g1|RHM1	1	1511	2	24695	0.5	0.118631	ns	0.187189	ns
GO:0050377	UDP-glucose 4,6-dehydratase activity	Molecular Function	TRINITY_DN51564_c1_g1|RHM1	1	1511	2	24695	0.5	0.118631	ns	0.187189	ns
GO:0043985	histone H4-R3 methylation	Biological Process	TRINITY_DN34984_c0_g1|jmjd4	1	1511	2	24695	0.5	0.118631	ns	0.187189	ns
GO:0046506	sulfolipid biosynthetic process	Biological Process	TRINITY_DN42739_c1_g1|SQD2	1	1511	2	24695	0.5	0.118631	ns	0.187189	ns
GO:0015207	adenine transmembrane transporter activity	Molecular Function	TRINITY_DN52083_c0_g2|NAT3	1	1511	2	24695	0.5	0.118631	ns	0.187189	ns
GO:0015208	guanine transmembrane transporter activity	Molecular Function	TRINITY_DN52083_c0_g2|NAT3	1	1511	2	24695	0.5	0.118631	ns	0.187189	ns
GO:0015210	uracil transmembrane transporter activity	Molecular Function	TRINITY_DN52083_c0_g2|NAT3	1	1511	2	24695	0.5	0.118631	ns	0.187189	ns
GO:0015294	solute:cation symporter activity	Molecular Function	TRINITY_DN52083_c0_g2|NAT3	1	1511	2	24695	0.5	0.118631	ns	0.187189	ns
GO:0035344	hypoxanthine transport	Biological Process	TRINITY_DN52083_c0_g2|NAT3	1	1511	2	24695	0.5	0.118631	ns	0.187189	ns
GO:0098702	adenine import across plasma membrane	Biological Process	TRINITY_DN52083_c0_g2|NAT3	1	1511	2	24695	0.5	0.118631	ns	0.187189	ns
GO:0098710	guanine import across plasma membrane	Biological Process	TRINITY_DN52083_c0_g2|NAT3	1	1511	2	24695	0.5	0.118631	ns	0.187189	ns
GO:0098721	uracil import across plasma membrane	Biological Process	TRINITY_DN52083_c0_g2|NAT3	1	1511	2	24695	0.5	0.118631	ns	0.187189	ns
GO:0009142	nucleoside triphosphate biosynthetic process	Biological Process	TRINITY_DN47836_c0_g1|SCOA	1	1511	2	24695	0.5	0.118631	ns	0.187189	ns
GO:0010500	transmitting tissue development	Biological Process	TRINITY_DN48958_c3_g3|HEC2	1	1511	2	24695	0.5	0.118631	ns	0.187189	ns
GO:0048462	carpel formation	Biological Process	TRINITY_DN48958_c3_g3|HEC2	1	1511	2	24695	0.5	0.118631	ns	0.187189	ns
GO:0080126	ovary septum development	Biological Process	TRINITY_DN48958_c3_g3|HEC2	1	1511	2	24695	0.5	0.118631	ns	0.187189	ns
GO:0006406	mRNA export from nucleus	Biological Process	TRINITY_DN30268_c0_g1|RBG7	1	1511	2	24695	0.5	0.118631	ns	0.187189	ns
GO:0070006	metalloaminopeptidase activity	Molecular Function	TRINITY_DN56334_c1_g1|Os08g0562700	1	1511	2	24695	0.5	0.118631	ns	0.187189	ns
GO:0016004	phospholipase activator activity	Molecular Function	TRINITY_DN37778_c3_g2|ARF2-A	1	1511	2	24695	0.5	0.118631	ns	0.187189	ns
GO:0031491	nucleosome binding	Molecular Function	TRINITY_DN48446_c0_g2|-	1	1511	2	24695	0.5	0.118631	ns	0.187189	ns
GO:0009685	gibberellin metabolic process	Biological Process	TRINITY_DN42019_c1_g1|GA2OX1	1	1511	2	24695	0.5	0.118631	ns	0.187189	ns
GO:0010426	DNA methylation on cytosine within a CHH sequence	Biological Process	TRINITY_DN39087_c0_g2|CMT3	1	1511	2	24695	0.5	0.118631	ns	0.187189	ns
GO:0090116	C-5 methylation of cytosine	Biological Process	TRINITY_DN39087_c0_g2|CMT3	1	1511	2	24695	0.5	0.118631	ns	0.187189	ns
GO:0035336	long-chain fatty-acyl-CoA metabolic process	Biological Process	TRINITY_DN50886_c1_g1|FAR4	1	1511	2	24695	0.5	0.118631	ns	0.187189	ns
GO:0080019	fatty-acyl-CoA reductase (alcohol-forming) activity	Molecular Function	TRINITY_DN50886_c1_g1|FAR4	1	1511	2	24695	0.5	0.118631	ns	0.187189	ns
GO:0009642	response to light intensity	Biological Process	TRINITY_DN50229_c1_g6|-	1	1511	2	24695	0.5	0.118631	ns	0.187189	ns
GO:0010246	rhamnogalacturonan I biosynthetic process	Biological Process	TRINITY_DN51068_c2_g2|UGE-1	1	1511	2	24695	0.5	0.118631	ns	0.187189	ns
GO:0010306	rhamnogalacturonan II biosynthetic process	Biological Process	TRINITY_DN51068_c2_g2|UGE-1	1	1511	2	24695	0.5	0.118631	ns	0.187189	ns
GO:1902479	positive regulation of defense response to bacterium	Biological Process	TRINITY_DN38849_c0_g4|LECRK92	1	1511	2	24695	0.5	0.118631	ns	0.187189	ns
GO:0004777	succinate-semialdehyde dehydrogenase (NAD+) activity	Molecular Function	TRINITY_DN41410_c0_g1|ALDH5F1	1	1511	2	24695	0.5	0.118631	ns	0.187189	ns
GO:0009013	succinate-semialdehyde dehydrogenase [NAD(P)+] activity	Molecular Function	TRINITY_DN41410_c0_g1|ALDH5F1	1	1511	2	24695	0.5	0.118631	ns	0.187189	ns
GO:0042814	monopolar cell growth	Biological Process	TRINITY_DN56038_c0_g2|ROT3	1	1511	2	24695	0.5	0.118631	ns	0.187189	ns
GO:0048443	stamen development	Biological Process	TRINITY_DN56038_c0_g2|ROT3	1	1511	2	24695	0.5	0.118631	ns	0.187189	ns
GO:0102097	(22S)-22-hydroxy-5alpha-campestan-3-one C-23 hydroxylase activity	Molecular Function	TRINITY_DN56038_c0_g2|ROT3	1	1511	2	24695	0.5	0.118631	ns	0.187189	ns
GO:0017150	tRNA dihydrouridine synthase activity	Molecular Function	TRINITY_DN49882_c0_g2|Os04g0117600	1	1511	2	24695	0.5	0.118631	ns	0.187189	ns
GO:0000304	response to singlet oxygen	Biological Process	TRINITY_DN37070_c0_g1|At3g28580	1	1511	2	24695	0.5	0.118631	ns	0.187189	ns
GO:0031386	protein tag	Molecular Function	TRINITY_DN41741_c0_g1|UBB	1	1511	2	24695	0.5	0.118631	ns	0.187189	ns
GO:0071277	cellular response to calcium ion	Biological Process	TRINITY_DN54006_c1_g1|HSP83A	1	1511	2	24695	0.5	0.118631	ns	0.187189	ns
GO:0047372	acylglycerol lipase activity	Molecular Function	TRINITY_DN44616_c1_g1|PLP2	1	1511	2	24695	0.5	0.118631	ns	0.187189	ns
GO:1900036	positive regulation of cellular response to heat	Biological Process	TRINITY_DN33329_c0_g1|ERF053	1	1511	2	24695	0.5	0.118631	ns	0.187189	ns
GO:0071421	manganese ion transmembrane transport	Biological Process	TRINITY_DN36884_c1_g5|At1g21140	1	1511	2	24695	0.5	0.118631	ns	0.187189	ns
GO:0009314	response to radiation	Biological Process	TRINITY_DN40550_c0_g9|MBD4L	1	1511	2	24695	0.5	0.118631	ns	0.187189	ns
GO:0042162	telomeric DNA binding	Molecular Function	TRINITY_DN49915_c0_g2|TERT	1	1511	2	24695	0.5	0.118631	ns	0.187189	ns
GO:0048229	gametophyte development	Biological Process	TRINITY_DN53817_c0_g1|BAM2, TRINITY_DN42752_c0_g1|GK-2	2	1511	10	24695	0.2	0.121482	ns	0.189591	ns
GO:0010187	negative regulation of seed germination	Biological Process	TRINITY_DN49335_c3_g1|HSP70, TRINITY_DN49849_c0_g2|At1g16060	2	1511	10	24695	0.2	0.121482	ns	0.189591	ns
GO:0045735	nutrient reservoir activity	Molecular Function	TRINITY_DN38740_c0_g1|PLP6, TRINITY_DN48714_c1_g1|BZIP53	2	1511	10	24695	0.2	0.121482	ns	0.189591	ns
GO:0000932	P-body	Cellular Component	TRINITY_DN51808_c0_g2|HESO1, TRINITY_DN56770_c1_g2|UPF1	2	1511	10	24695	0.2	0.121482	ns	0.189591	ns
GO:0010584	pollen exine formation	Biological Process	TRINITY_DN40759_c0_g2|TKPR2, TRINITY_DN51354_c0_g5|QRT3	2	1511	10	24695	0.2	0.121482	ns	0.189591	ns
GO:0010431	seed maturation	Biological Process	TRINITY_DN44517_c0_g1|ASIL2, TRINITY_DN39592_c2_g7|AATP1	2	1511	10	24695	0.2	0.121482	ns	0.189591	ns
GO:0048481	plant ovule development	Biological Process	TRINITY_DN40083_c1_g1|RAP2-7, TRINITY_DN55498_c1_g2|AP2	2	1511	10	24695	0.2	0.121482	ns	0.189591	ns
GO:0004867	serine-type endopeptidase inhibitor activity	Molecular Function	TRINITY_DN40395_c0_g1|-, TRINITY_DN40395_c1_g3|Os03g0610650	2	1511	10	24695	0.2	0.121482	ns	0.189591	ns
GO:0072562	blood microparticle	Cellular Component	TRINITY_DN33971_c1_g7|FN1, TRINITY_DN33971_c1_g16|FN1	2	1511	10	24695	0.2	0.121482	ns	0.189591	ns
GO:0004029	aldehyde dehydrogenase (NAD+) activity	Molecular Function	TRINITY_DN41410_c0_g1|ALDH5F1, TRINITY_DN45989_c1_g2|ALDH2B7	2	1511	10	24695	0.2	0.121482	ns	0.189591	ns
GO:0006457	protein folding	Biological Process	TRINITY_DN49335_c3_g1|HSP70, TRINITY_DN35080_c1_g3|MED37C, TRINITY_DN38999_c0_g2|HSC-I, TRINITY_DN56739_c2_g2|HSC-I, TRINITY_DN42049_c1_g6|TIM14-3, TRINITY_DN51650_c0_g3|-, TRINITY_DN39988_c0_g1|HSP90-1, TRINITY_DN54006_c1_g1|HSP83A	8	1511	82	24695	0.0976	0.128163	ns	0.1998	ns
GO:0009909	regulation of flower development	Biological Process	TRINITY_DN33638_c1_g1|-, TRINITY_DN39427_c0_g1|-, TRINITY_DN52204_c2_g6|-, TRINITY_DN57433_c1_g1|COL5	4	1511	32	24695	0.125	0.129291	ns	0.201339	ns
GO:0031225	anchored component of membrane	Cellular Component	TRINITY_DN38931_c0_g2|1MMP, TRINITY_DN41549_c1_g1|TL1, TRINITY_DN45323_c0_g3|FLA14, TRINITY_DN38167_c0_g2|2MMP, TRINITY_DN39762_c0_g1|COBL7	5	1511	44	24695	0.1136	0.12951	ns	0.20146	ns
GO:0048316	seed development	Biological Process	TRINITY_DN40083_c1_g1|RAP2-7, TRINITY_DN55498_c1_g2|AP2, TRINITY_DN32920_c0_g1|BURP3	3	1511	21	24695	0.1429	0.134013	ns	0.208238	ns
GO:0015035	protein-disulfide reductase activity	Molecular Function	TRINITY_DN48595_c0_g2|-, TRINITY_DN50120_c1_g1|GRXC9, TRINITY_DN49524_c1_g4|At3g28850, TRINITY_DN55821_c3_g1|At5g39865	4	1511	33	24695	0.1212	0.140431	ns	0.217929	ns
GO:0009934	regulation of meristem structural organization	Biological Process	TRINITY_DN53817_c0_g1|BAM2, TRINITY_DN43849_c0_g3|CYP711A1	2	1511	11	24695	0.1818	0.142691	ns	0.217929	ns
GO:0033612	receptor serine/threonine kinase binding	Molecular Function	TRINITY_DN53817_c0_g1|BAM2, TRINITY_DN41829_c0_g1|SERK2	2	1511	11	24695	0.1818	0.142691	ns	0.217929	ns
GO:0031072	heat shock protein binding	Molecular Function	TRINITY_DN49335_c3_g1|HSP70, TRINITY_DN41150_c1_g4|-	2	1511	11	24695	0.1818	0.142691	ns	0.217929	ns
GO:0031348	negative regulation of defense response	Biological Process	TRINITY_DN42109_c0_g3|CDC48, TRINITY_DN36582_c0_g1|CDC48	2	1511	11	24695	0.1818	0.142691	ns	0.217929	ns
GO:0050662	obsolete coenzyme binding	Molecular Function	TRINITY_DN40759_c0_g2|TKPR2, TRINITY_DN43162_c1_g3|CCR2	2	1511	11	24695	0.1818	0.142691	ns	0.217929	ns
GO:0000145	exocyst	Cellular Component	TRINITY_DN44408_c1_g7|EXO70B1, TRINITY_DN44408_c1_g6|EXO70B1	2	1511	11	24695	0.1818	0.142691	ns	0.217929	ns
GO:0006904	vesicle docking involved in exocytosis	Biological Process	TRINITY_DN44408_c1_g7|EXO70B1, TRINITY_DN44408_c1_g6|EXO70B1	2	1511	11	24695	0.1818	0.142691	ns	0.217929	ns
GO:0010053	root epidermal cell differentiation	Biological Process	TRINITY_DN37410_c0_g1|PUB34, TRINITY_DN51068_c2_g2|UGE-1	2	1511	11	24695	0.1818	0.142691	ns	0.217929	ns
GO:0015293	symporter activity	Molecular Function	TRINITY_DN52294_c1_g1|NPF4.6, TRINITY_DN47133_c1_g2|NPF6.2	2	1511	11	24695	0.1818	0.142691	ns	0.217929	ns
GO:0000170	sphingosine hydroxylase activity	Molecular Function	TRINITY_DN49783_c0_g2|SBH2, TRINITY_DN54520_c1_g1|SBH2	2	1511	11	24695	0.1818	0.142691	ns	0.217929	ns
GO:0046520	sphingoid biosynthetic process	Biological Process	TRINITY_DN49783_c0_g2|SBH2, TRINITY_DN54520_c1_g1|SBH2	2	1511	11	24695	0.1818	0.142691	ns	0.217929	ns
GO:0010082	regulation of root meristem growth	Biological Process	TRINITY_DN56768_c1_g1|-, TRINITY_DN48970_c0_g3|-	2	1511	11	24695	0.1818	0.142691	ns	0.217929	ns
GO:0010043	response to zinc ion	Biological Process	TRINITY_DN35439_c0_g7|PBA1, TRINITY_DN30268_c0_g1|RBG7	2	1511	11	24695	0.1818	0.142691	ns	0.217929	ns
GO:0008356	asymmetric cell division	Biological Process	TRINITY_DN50337_c0_g2|SCR, TRINITY_DN37907_c0_g4|HSFB4	2	1511	11	24695	0.1818	0.142691	ns	0.217929	ns
GO:0008408	3'-5' exonuclease activity	Molecular Function	TRINITY_DN48275_c2_g3|-, TRINITY_DN53693_c0_g1|NEN1	2	1511	11	24695	0.1818	0.142691	ns	0.217929	ns
GO:0009941	chloroplast envelope	Cellular Component	TRINITY_DN33719_c0_g3|FAD7, TRINITY_DN56182_c0_g1|CLPD2, TRINITY_DN53274_c0_g2|AOS1, TRINITY_DN34149_c0_g2|AOS1, TRINITY_DN42758_c0_g6|CYP74A1, TRINITY_DN38273_c3_g10|sll1770, TRINITY_DN57008_c1_g1|FAD7, TRINITY_DN45658_c0_g3|FTSH12, TRINITY_DN42739_c1_g1|SQD2, TRINITY_DN53114_c0_g4|AOC, TRINITY_DN37043_c0_g1|-, TRINITY_DN57011_c0_g1|-, TRINITY_DN50321_c0_g3|ADG2	13	1511	153	24695	0.085	0.144569	ns	0.22056	ns
GO:0022625	cytosolic large ribosomal subunit	Cellular Component	TRINITY_DN32361_c0_g2|RPL38A, TRINITY_DN49537_c0_g2|-, TRINITY_DN56691_c1_g1|RPL32A, TRINITY_DN56216_c0_g2|RPL19A, TRINITY_DN55335_c0_g2|At5g19025	5	1511	46	24695	0.1087	0.148422	ns	0.225845	ns
GO:0005819	spindle	Cellular Component	TRINITY_DN42109_c0_g3|CDC48, TRINITY_DN36582_c0_g1|CDC48, TRINITY_DN56957_c1_g4|PAD1	3	1511	22	24695	0.1364	0.148507	ns	0.225845	ns
GO:0010073	meristem maintenance	Biological Process	TRINITY_DN40083_c1_g1|RAP2-7, TRINITY_DN55498_c1_g2|AP2, TRINITY_DN56768_c1_g1|-	3	1511	22	24695	0.1364	0.148507	ns	0.225845	ns
GO:0009926	auxin polar transport	Biological Process	TRINITY_DN34790_c2_g3|PILS4, TRINITY_DN45483_c0_g1|SAUR64, TRINITY_DN43849_c0_g3|CYP711A1	3	1511	23	24695	0.1304	0.163476	ns	0.238088	ns
GO:0016798	hydrolase activity, acting on glycosyl bonds	Molecular Function	TRINITY_DN41671_c0_g2|XTH23, TRINITY_DN56184_c1_g1|XTH22, TRINITY_DN45299_c0_g3|XTH25	3	1511	23	24695	0.1304	0.163476	ns	0.238088	ns
GO:0010150	leaf senescence	Biological Process	TRINITY_DN38273_c3_g10|sll1770, TRINITY_DN52010_c1_g2|NAC68, TRINITY_DN52710_c0_g1|YLS9, TRINITY_DN53939_c0_g2|NAC029	4	1511	35	24695	0.1143	0.163782	ns	0.238088	ns
GO:0008285	negative regulation of cell population proliferation	Biological Process	TRINITY_DN49914_c0_g1|MYB3R-1, TRINITY_DN48320_c0_g2|MYB3R-1	2	1511	12	24695	0.1667	0.164596	ns	0.238088	ns
GO:0009269	response to desiccation	Biological Process	TRINITY_DN37138_c2_g6|MYC2, TRINITY_DN53114_c0_g4|AOC	2	1511	12	24695	0.1667	0.164596	ns	0.238088	ns
GO:0016126	sterol biosynthetic process	Biological Process	TRINITY_DN40383_c0_g1|CYP710A11, TRINITY_DN37620_c0_g1|HMG1	2	1511	12	24695	0.1667	0.164596	ns	0.238088	ns
GO:0005694	chromosome	Cellular Component	TRINITY_DN49741_c2_g2|At4g35733, TRINITY_DN53860_c0_g1|RECQL4A	2	1511	12	24695	0.1667	0.164596	ns	0.238088	ns
GO:0008137	NADH dehydrogenase (ubiquinone) activity	Molecular Function	TRINITY_DN40315_c1_g2|-, TRINITY_DN36634_c0_g5|ndhE	2	1511	12	24695	0.1667	0.164596	ns	0.238088	ns
GO:0015629	actin cytoskeleton	Cellular Component	TRINITY_DN51773_c0_g5|-, TRINITY_DN52953_c1_g2|PRO1	2	1511	12	24695	0.1667	0.164596	ns	0.238088	ns
GO:0007155	cell adhesion	Biological Process	TRINITY_DN33971_c1_g7|FN1, TRINITY_DN33971_c1_g16|FN1	2	1511	12	24695	0.1667	0.164596	ns	0.238088	ns
GO:0005506	iron ion binding	Molecular Function	TRINITY_DN55467_c0_g2|CYP94B3, TRINITY_DN49783_c0_g2|SBH2, TRINITY_DN54520_c1_g1|SBH2, TRINITY_DN55467_c0_g1|CYP94A1, TRINITY_DN54140_c1_g5|ABCE2, TRINITY_DN56038_c0_g2|ROT3	6	1511	61	24695	0.0984	0.168416	ns	0.238088	ns
GO:0010325	raffinose family oligosaccharide biosynthetic process	Biological Process	TRINITY_DN39752_c0_g2|GID1C	1	1511	3	24695	0.3333	0.172564	ns	0.238088	ns
GO:0048444	floral organ morphogenesis	Biological Process	TRINITY_DN39752_c0_g2|GID1C	1	1511	3	24695	0.3333	0.172564	ns	0.238088	ns
GO:0007050	regulation of cell cycle	Biological Process	TRINITY_DN55391_c1_g3|KRP5	1	1511	3	24695	0.3333	0.172564	ns	0.238088	ns
GO:0010271	regulation of chlorophyll catabolic process	Biological Process	TRINITY_DN38584_c0_g5|SGR	1	1511	3	24695	0.3333	0.172564	ns	0.238088	ns
GO:0015086	cadmium ion transmembrane transporter activity	Molecular Function	TRINITY_DN37961_c0_g5|HMA2	1	1511	3	24695	0.3333	0.172564	ns	0.238088	ns
GO:0008536	small GTPase binding	Molecular Function	TRINITY_DN54393_c0_g1|HERC1	1	1511	3	24695	0.3333	0.172564	ns	0.238088	ns
GO:0010189	vitamin E biosynthetic process	Biological Process	TRINITY_DN48735_c0_g6|At5g53970	1	1511	3	24695	0.3333	0.172564	ns	0.238088	ns
GO:0043619	regulation of transcription from RNA polymerase II promoter in response to oxidative stress	Biological Process	TRINITY_DN37138_c2_g6|MYC2	1	1511	3	24695	0.3333	0.172564	ns	0.238088	ns
GO:0051090	regulation of DNA-binding transcription factor activity	Biological Process	TRINITY_DN37138_c2_g6|MYC2	1	1511	3	24695	0.3333	0.172564	ns	0.238088	ns
GO:2000068	regulation of defense response to insect	Biological Process	TRINITY_DN37138_c2_g6|MYC2	1	1511	3	24695	0.3333	0.172564	ns	0.238088	ns
GO:0007031	peroxisome organization	Biological Process	TRINITY_DN54390_c0_g3|DRP3A	1	1511	3	24695	0.3333	0.172564	ns	0.238088	ns
GO:0019031	viral envelope	Cellular Component	TRINITY_DN35495_c1_g2|-	1	1511	3	24695	0.3333	0.172564	ns	0.238088	ns
GO:0031640	killing of cells of other organism	Biological Process	TRINITY_DN43281_c0_g2|HEL	1	1511	3	24695	0.3333	0.172564	ns	0.238088	ns
GO:0097602	cullin family protein binding	Molecular Function	TRINITY_DN54655_c0_g2|Dcun1d4	1	1511	3	24695	0.3333	0.172564	ns	0.238088	ns
GO:0002679	respiratory burst involved in defense response	Biological Process	TRINITY_DN47613_c2_g2|PUB23	1	1511	3	24695	0.3333	0.172564	ns	0.238088	ns
GO:0010015	root morphogenesis	Biological Process	TRINITY_DN42753_c2_g3|-	1	1511	3	24695	0.3333	0.172564	ns	0.238088	ns
GO:0008106	alcohol dehydrogenase (NADP+) activity	Molecular Function	TRINITY_DN38414_c0_g1|AKR4C9	1	1511	3	24695	0.3333	0.172564	ns	0.238088	ns
GO:0016720	delta12-fatty acid dehydrogenase activity	Molecular Function	TRINITY_DN44478_c0_g1|FAD2	1	1511	3	24695	0.3333	0.172564	ns	0.238088	ns
GO:0045485	omega-6 fatty acid desaturase activity	Molecular Function	TRINITY_DN44478_c0_g1|FAD2	1	1511	3	24695	0.3333	0.172564	ns	0.238088	ns
GO:0102985	delta12-fatty-acid desaturase activity	Molecular Function	TRINITY_DN44478_c0_g1|FAD2	1	1511	3	24695	0.3333	0.172564	ns	0.238088	ns
GO:0031222	arabinan catabolic process	Biological Process	TRINITY_DN45107_c0_g1|-	1	1511	3	24695	0.3333	0.172564	ns	0.238088	ns
GO:0015783	GDP-fucose transmembrane transport	Biological Process	TRINITY_DN44868_c2_g3|GONST1	1	1511	3	24695	0.3333	0.172564	ns	0.238088	ns
GO:0008047	enzyme activator activity	Molecular Function	TRINITY_DN48345_c1_g2|QS	1	1511	3	24695	0.3333	0.172564	ns	0.238088	ns
GO:0071633	dihydroceramidase activity	Molecular Function	TRINITY_DN44425_c0_g2|-	1	1511	3	24695	0.3333	0.172564	ns	0.238088	ns
GO:0034620	cellular response to unfolded protein	Biological Process	TRINITY_DN56739_c2_g2|HSC-I	1	1511	3	24695	0.3333	0.172564	ns	0.238088	ns
GO:0030659	cytoplasmic vesicle membrane	Cellular Component	TRINITY_DN44503_c0_g4|PAT17	1	1511	3	24695	0.3333	0.172564	ns	0.238088	ns
GO:1990641	response to iron ion starvation	Biological Process	TRINITY_DN38273_c3_g10|sll1770	1	1511	3	24695	0.3333	0.172564	ns	0.238088	ns
GO:0006625	protein targeting to peroxisome	Biological Process	TRINITY_DN56472_c1_g10|LON1	1	1511	3	24695	0.3333	0.172564	ns	0.238088	ns
GO:0042631	cellular response to water deprivation	Biological Process	TRINITY_DN56761_c1_g4|MGL	1	1511	3	24695	0.3333	0.172564	ns	0.238088	ns
GO:0080169	cellular response to boron-containing substance deprivation	Biological Process	TRINITY_DN39331_c0_g2|WRKY6	1	1511	3	24695	0.3333	0.172564	ns	0.238088	ns
GO:0001056	RNA polymerase III activity	Molecular Function	TRINITY_DN56517_c1_g2|-	1	1511	3	24695	0.3333	0.172564	ns	0.238088	ns
GO:0005666	RNA polymerase III complex	Cellular Component	TRINITY_DN56517_c1_g2|-	1	1511	3	24695	0.3333	0.172564	ns	0.238088	ns
GO:0008661	1-deoxy-D-xylulose-5-phosphate synthase activity	Molecular Function	TRINITY_DN38310_c0_g1|Os07g0190000	1	1511	3	24695	0.3333	0.172564	ns	0.238088	ns
GO:0016114	terpenoid biosynthetic process	Biological Process	TRINITY_DN38310_c0_g1|Os07g0190000	1	1511	3	24695	0.3333	0.172564	ns	0.238088	ns
GO:0005089	guanyl-nucleotide exchange factor activity	Molecular Function	TRINITY_DN37143_c1_g1|ROPGEF5	1	1511	3	24695	0.3333	0.172564	ns	0.238088	ns
GO:0005775	vacuolar lumen	Cellular Component	TRINITY_DN40227_c0_g4|NFP	1	1511	3	24695	0.3333	0.172564	ns	0.238088	ns
GO:0009877	nodulation	Biological Process	TRINITY_DN40227_c0_g4|NFP	1	1511	3	24695	0.3333	0.172564	ns	0.238088	ns
GO:1900150	regulation of defense response to fungus	Biological Process	TRINITY_DN40227_c0_g4|NFP	1	1511	3	24695	0.3333	0.172564	ns	0.238088	ns
GO:0006400	tRNA modification	Biological Process	TRINITY_DN45970_c0_g1|TRMT11	1	1511	3	24695	0.3333	0.172564	ns	0.238088	ns
GO:0009819	drought recovery	Biological Process	TRINITY_DN41099_c0_g2|PPC6-7	1	1511	3	24695	0.3333	0.172564	ns	0.238088	ns
GO:0034440	lipid oxidation	Biological Process	TRINITY_DN52251_c1_g1|LOX3	1	1511	3	24695	0.3333	0.172564	ns	0.238088	ns
GO:0050278	sedoheptulose-bisphosphatase activity	Molecular Function	TRINITY_DN42376_c0_g1|At3g05170	1	1511	3	24695	0.3333	0.172564	ns	0.238088	ns
GO:0016246	RNA interference	Biological Process	TRINITY_DN56770_c1_g2|UPF1	1	1511	3	24695	0.3333	0.172564	ns	0.238088	ns
GO:0007033	vacuole organization	Biological Process	TRINITY_DN50172_c0_g3|SKD1	1	1511	3	24695	0.3333	0.172564	ns	0.238088	ns
GO:0010152	pollen maturation	Biological Process	TRINITY_DN41829_c0_g1|SERK2	1	1511	3	24695	0.3333	0.172564	ns	0.238088	ns
GO:2000028	regulation of photoperiodism, flowering	Biological Process	TRINITY_DN38167_c0_g2|2MMP	1	1511	3	24695	0.3333	0.172564	ns	0.238088	ns
GO:0015299	solute:proton antiporter activity	Molecular Function	TRINITY_DN33679_c2_g9|CHX19	1	1511	3	24695	0.3333	0.172564	ns	0.238088	ns
GO:0005852	eukaryotic translation initiation factor 3 complex	Cellular Component	TRINITY_DN54140_c1_g5|ABCE2	1	1511	3	24695	0.3333	0.172564	ns	0.238088	ns
GO:0006415	translational termination	Biological Process	TRINITY_DN54140_c1_g5|ABCE2	1	1511	3	24695	0.3333	0.172564	ns	0.238088	ns
GO:0010223	secondary shoot formation	Biological Process	TRINITY_DN43849_c0_g3|CYP711A1	1	1511	3	24695	0.3333	0.172564	ns	0.238088	ns
GO:2000306	positive regulation of photomorphogenesis	Biological Process	TRINITY_DN35042_c0_g1|NFYC1	1	1511	3	24695	0.3333	0.172564	ns	0.238088	ns
GO:0009910	negative regulation of flower development	Biological Process	TRINITY_DN56538_c0_g3|AMP1	1	1511	3	24695	0.3333	0.172564	ns	0.238088	ns
GO:0000123	histone acetyltransferase complex	Cellular Component	TRINITY_DN54099_c2_g2|ELP3	1	1511	3	24695	0.3333	0.172564	ns	0.238088	ns
GO:0008023	transcription elongation factor complex	Cellular Component	TRINITY_DN54099_c2_g2|ELP3	1	1511	3	24695	0.3333	0.172564	ns	0.238088	ns
GO:0016035	zeta DNA polymerase complex	Cellular Component	TRINITY_DN43843_c0_g1|-	1	1511	3	24695	0.3333	0.172564	ns	0.238088	ns
GO:0045723	positive regulation of fatty acid biosynthetic process	Biological Process	TRINITY_DN49849_c0_g2|At1g16060	1	1511	3	24695	0.3333	0.172564	ns	0.238088	ns
GO:0008134	transcription factor binding	Molecular Function	TRINITY_DN50317_c1_g2|MIEL1	1	1511	3	24695	0.3333	0.172564	ns	0.238088	ns
GO:0000326	protein storage vacuole	Cellular Component	TRINITY_DN32920_c0_g1|BURP3	1	1511	3	24695	0.3333	0.172564	ns	0.238088	ns
GO:0042127	regulation of cell population proliferation	Biological Process	TRINITY_DN51564_c1_g1|RHM1	1	1511	3	24695	0.3333	0.172564	ns	0.238088	ns
GO:0051555	flavonol biosynthetic process	Biological Process	TRINITY_DN51564_c1_g1|RHM1	1	1511	3	24695	0.3333	0.172564	ns	0.238088	ns
GO:0004748	ribonucleoside-diphosphate reductase activity, thioredoxin disulfide as acceptor	Molecular Function	TRINITY_DN43825_c0_g1|-	1	1511	3	24695	0.3333	0.172564	ns	0.238088	ns
GO:0005971	ribonucleoside-diphosphate reductase complex	Cellular Component	TRINITY_DN43825_c0_g1|-	1	1511	3	24695	0.3333	0.172564	ns	0.238088	ns
GO:0009263	deoxyribonucleotide biosynthetic process	Biological Process	TRINITY_DN43825_c0_g1|-	1	1511	3	24695	0.3333	0.172564	ns	0.238088	ns
GO:0009247	glycolipid biosynthetic process	Biological Process	TRINITY_DN42739_c1_g1|SQD2	1	1511	3	24695	0.3333	0.172564	ns	0.238088	ns
GO:0009647	skotomorphogenesis	Biological Process	TRINITY_DN37517_c1_g4|AHL22	1	1511	3	24695	0.3333	0.172564	ns	0.238088	ns
GO:0003886	DNA (cytosine-5-)-methyltransferase activity	Molecular Function	TRINITY_DN39087_c0_g2|CMT3	1	1511	3	24695	0.3333	0.172564	ns	0.238088	ns
GO:0051457	maintenance of protein location in nucleus	Biological Process	TRINITY_DN50337_c0_g2|SCR	1	1511	3	24695	0.3333	0.172564	ns	0.238088	ns
GO:0006268	DNA unwinding involved in DNA replication	Biological Process	TRINITY_DN32607_c0_g10|-	1	1511	3	24695	0.3333	0.172564	ns	0.238088	ns
GO:2000117	negative regulation of cysteine-type endopeptidase activity	Biological Process	TRINITY_DN47401_c1_g3|CYS5	1	1511	3	24695	0.3333	0.172564	ns	0.238088	ns
GO:0002376	immune system process	Biological Process	TRINITY_DN41482_c0_g2|BZIP50	1	1511	3	24695	0.3333	0.172564	ns	0.238088	ns
GO:0043085	positive regulation of catalytic activity	Biological Process	TRINITY_DN35228_c0_g2|URED	1	1511	3	24695	0.3333	0.172564	ns	0.238088	ns
GO:0009686	gibberellin biosynthetic process	Biological Process	TRINITY_DN44563_c0_g4|LE	1	1511	3	24695	0.3333	0.172564	ns	0.238088	ns
GO:0051219	phosphoprotein binding	Molecular Function	TRINITY_DN41984_c0_g1|ICR2	1	1511	3	24695	0.3333	0.172564	ns	0.238088	ns
GO:0008395	steroid hydroxylase activity	Molecular Function	TRINITY_DN56038_c0_g2|ROT3	1	1511	3	24695	0.3333	0.172564	ns	0.238088	ns
GO:0043201	response to leucine	Biological Process	TRINITY_DN40050_c6_g3|NPF5.2	1	1511	3	24695	0.3333	0.172564	ns	0.238088	ns
GO:0080052	response to histidine	Biological Process	TRINITY_DN40050_c6_g3|NPF5.2	1	1511	3	24695	0.3333	0.172564	ns	0.238088	ns
GO:0080053	response to phenylalanine	Biological Process	TRINITY_DN40050_c6_g3|NPF5.2	1	1511	3	24695	0.3333	0.172564	ns	0.238088	ns
GO:0019941	modification-dependent protein catabolic process	Biological Process	TRINITY_DN41741_c0_g1|UBB	1	1511	3	24695	0.3333	0.172564	ns	0.238088	ns
GO:0008265	Mo-molybdopterin cofactor sulfurase activity	Molecular Function	TRINITY_DN43926_c1_g6|Marc2	1	1511	3	24695	0.3333	0.172564	ns	0.238088	ns
GO:0045491	xylan metabolic process	Biological Process	TRINITY_DN52161_c1_g4|IRX15	1	1511	3	24695	0.3333	0.172564	ns	0.238088	ns
GO:0005381	iron ion transmembrane transporter activity	Molecular Function	TRINITY_DN36884_c1_g5|At1g21140	1	1511	3	24695	0.3333	0.172564	ns	0.238088	ns
GO:0005384	manganese ion transmembrane transporter activity	Molecular Function	TRINITY_DN36884_c1_g5|At1g21140	1	1511	3	24695	0.3333	0.172564	ns	0.238088	ns
GO:0030026	cellular manganese ion homeostasis	Biological Process	TRINITY_DN36884_c1_g5|At1g21140	1	1511	3	24695	0.3333	0.172564	ns	0.238088	ns
GO:0008878	glucose-1-phosphate adenylyltransferase activity	Molecular Function	TRINITY_DN50321_c0_g3|ADG2	1	1511	3	24695	0.3333	0.172564	ns	0.238088	ns
GO:0004103	choline kinase activity	Molecular Function	TRINITY_DN39479_c1_g1|At4g09760	1	1511	3	24695	0.3333	0.172564	ns	0.238088	ns
GO:0000151	ubiquitin ligase complex	Cellular Component	TRINITY_DN47596_c0_g2|RNF144A, TRINITY_DN54655_c0_g2|Dcun1d4	2	1511	13	24695	0.1538	0.18703	ns	0.256314	ns
GO:0044183	protein folding chaperone	Molecular Function	TRINITY_DN35080_c1_g3|MED37C, TRINITY_DN38999_c0_g2|HSC-I	2	1511	13	24695	0.1538	0.18703	ns	0.256314	ns
GO:0032502	developmental process	Biological Process	TRINITY_DN46399_c0_g3|-, TRINITY_DN54346_c1_g2|TIC	2	1511	13	24695	0.1538	0.18703	ns	0.256314	ns
GO:0031966	mitochondrial membrane	Cellular Component	TRINITY_DN53552_c0_g2|At1g74360, TRINITY_DN39592_c2_g7|AATP1	2	1511	13	24695	0.1538	0.18703	ns	0.256314	ns
GO:0005983	starch catabolic process	Biological Process	TRINITY_DN49665_c2_g2|BAM1, TRINITY_DN54800_c0_g1|BAM1	2	1511	13	24695	0.1538	0.18703	ns	0.256314	ns
GO:0006520	cellular amino acid metabolic process	Biological Process	TRINITY_DN46306_c0_g3|SDC, TRINITY_DN56761_c1_g4|MGL	2	1511	13	24695	0.1538	0.18703	ns	0.256314	ns
GO:0050661	NADP binding	Molecular Function	TRINITY_DN33641_c2_g1|THY-2, TRINITY_DN54291_c1_g2|-	2	1511	13	24695	0.1538	0.18703	ns	0.256314	ns
GO:0030599	pectinesterase activity	Molecular Function	TRINITY_DN34830_c1_g9|-, TRINITY_DN36328_c4_g1|-, TRINITY_DN42906_c0_g6|-, TRINITY_DN47587_c2_g1|-	4	1511	37	24695	0.1081	0.188408	ns	0.257708	ns
GO:0071944	cell periphery	Cellular Component	TRINITY_DN34830_c1_g9|-, TRINITY_DN36328_c4_g1|-, TRINITY_DN42906_c0_g6|-, TRINITY_DN47587_c2_g1|-	4	1511	37	24695	0.1081	0.188408	ns	0.257708	ns
GO:0003924	GTPase activity	Molecular Function	TRINITY_DN39527_c0_g7|-, TRINITY_DN54390_c0_g3|DRP3A, TRINITY_DN32482_c4_g2|-, TRINITY_DN40308_c2_g4|-, TRINITY_DN50389_c0_g3|-, TRINITY_DN33617_c1_g1|LOS1	6	1511	65	24695	0.0923	0.20593	ns	0.281405	ns
GO:0071555	cell wall organization	Biological Process	TRINITY_DN33555_c2_g2|At1g80170, TRINITY_DN33458_c1_g7|LRX2, TRINITY_DN44086_c0_g2|GLU3, TRINITY_DN35599_c0_g1|PAE12, TRINITY_DN51564_c1_g1|RHM1, TRINITY_DN51354_c0_g5|QRT3, TRINITY_DN41671_c0_g2|XTH23, TRINITY_DN56106_c1_g1|CSLE1, TRINITY_DN45299_c0_g3|XTH25, TRINITY_DN45795_c0_g3|CSLC5	10	1511	121	24695	0.0826	0.206438	ns	0.281829	ns
GO:0042026	protein refolding	Biological Process	TRINITY_DN35080_c1_g3|MED37C, TRINITY_DN38999_c0_g2|HSC-I	2	1511	14	24695	0.1429	0.209849	ns	0.283061	ns
GO:0015116	sulfate transmembrane transporter activity	Molecular Function	TRINITY_DN52898_c2_g1|SULTR3;4, TRINITY_DN44039_c0_g3|MOT2	2	1511	14	24695	0.1429	0.209849	ns	0.283061	ns
GO:0009969	xyloglucan biosynthetic process	Biological Process	TRINITY_DN41974_c0_g5|FT1, TRINITY_DN51068_c2_g2|UGE-1	2	1511	14	24695	0.1429	0.209849	ns	0.283061	ns
GO:0006260	DNA replication	Biological Process	TRINITY_DN49741_c2_g2|At4g35733, TRINITY_DN45248_c0_g1|HI_1400	2	1511	14	24695	0.1429	0.209849	ns	0.283061	ns
GO:0016032	viral process	Biological Process	TRINITY_DN52010_c1_g2|NAC68, TRINITY_DN46454_c0_g1|PAB8	2	1511	14	24695	0.1429	0.209849	ns	0.283061	ns
GO:0009992	cellular water homeostasis	Biological Process	TRINITY_DN33312_c2_g3|PIP2-7, TRINITY_DN48618_c0_g4|-, TRINITY_DN36186_c0_g3|TIP4-3	3	1511	26	24695	0.1154	0.210723	ns	0.283061	ns
GO:0015254	glycerol channel activity	Molecular Function	TRINITY_DN33312_c2_g3|PIP2-7, TRINITY_DN48618_c0_g4|-, TRINITY_DN36186_c0_g3|TIP4-3	3	1511	26	24695	0.1154	0.210723	ns	0.283061	ns
GO:0017004	cytochrome complex assembly	Biological Process	TRINITY_DN42090_c2_g6|ccmE	1	1511	4	24695	0.25	0.223198	ns	0.283061	ns
GO:0050829	defense response to Gram-negative bacterium	Biological Process	TRINITY_DN56071_c0_g2|RPP13L4	1	1511	4	24695	0.25	0.223198	ns	0.283061	ns
GO:0004556	alpha-amylase activity	Molecular Function	TRINITY_DN51080_c2_g2|AMY2	1	1511	4	24695	0.25	0.223198	ns	0.283061	ns
GO:0016559	peroxisome fission	Biological Process	TRINITY_DN54390_c0_g3|DRP3A	1	1511	4	24695	0.25	0.223198	ns	0.283061	ns
GO:0015179	L-amino acid transmembrane transporter activity	Molecular Function	TRINITY_DN56322_c1_g7|BAT1	1	1511	4	24695	0.25	0.223198	ns	0.283061	ns
GO:0006995	cellular response to nitrogen starvation	Biological Process	TRINITY_DN40723_c1_g3|ATG8F	1	1511	4	24695	0.25	0.223198	ns	0.283061	ns
GO:0080110	sporopollenin biosynthetic process	Biological Process	TRINITY_DN40759_c0_g2|TKPR2	1	1511	4	24695	0.25	0.223198	ns	0.283061	ns
GO:0005905	clathrin-coated pit	Cellular Component	TRINITY_DN36786_c0_g1|AP2M	1	1511	4	24695	0.25	0.223198	ns	0.283061	ns
GO:0004536	deoxyribonuclease activity	Molecular Function	TRINITY_DN39643_c1_g4|-	1	1511	4	24695	0.25	0.223198	ns	0.283061	ns
GO:0009755	hormone-mediated signaling pathway	Biological Process	TRINITY_DN38365_c1_g2|At4g29180	1	1511	4	24695	0.25	0.223198	ns	0.283061	ns
GO:0031090	organelle membrane	Cellular Component	TRINITY_DN44478_c0_g1|FAD2	1	1511	4	24695	0.25	0.223198	ns	0.283061	ns
GO:0005457	GDP-fucose transmembrane transporter activity	Molecular Function	TRINITY_DN44868_c2_g3|GONST1	1	1511	4	24695	0.25	0.223198	ns	0.283061	ns
GO:0000272	polysaccharide catabolic process	Biological Process	TRINITY_DN52471_c0_g1|EP3	1	1511	4	24695	0.25	0.223198	ns	0.283061	ns
GO:0009960	endosperm development	Biological Process	TRINITY_DN49315_c0_g6|IKU1	1	1511	4	24695	0.25	0.223198	ns	0.283061	ns
GO:0080113	regulation of seed growth	Biological Process	TRINITY_DN49315_c0_g6|IKU1	1	1511	4	24695	0.25	0.223198	ns	0.283061	ns
GO:2001070	starch binding	Molecular Function	TRINITY_DN51224_c1_g1|-	1	1511	4	24695	0.25	0.223198	ns	0.283061	ns
GO:1902456	regulation of stomatal opening	Biological Process	TRINITY_DN44425_c0_g2|-	1	1511	4	24695	0.25	0.223198	ns	0.283061	ns
GO:0046839	phospholipid dephosphorylation	Biological Process	TRINITY_DN40208_c1_g1|LPP3	1	1511	4	24695	0.25	0.223198	ns	0.283061	ns
GO:0004123	cystathionine gamma-lyase activity	Molecular Function	TRINITY_DN56761_c1_g4|MGL	1	1511	4	24695	0.25	0.223198	ns	0.283061	ns
GO:0009970	cellular response to sulfate starvation	Biological Process	TRINITY_DN56761_c1_g4|MGL	1	1511	4	24695	0.25	0.223198	ns	0.283061	ns
GO:0019343	cysteine biosynthetic process via cystathionine	Biological Process	TRINITY_DN56761_c1_g4|MGL	1	1511	4	24695	0.25	0.223198	ns	0.283061	ns
GO:0019346	transsulfuration	Biological Process	TRINITY_DN56761_c1_g4|MGL	1	1511	4	24695	0.25	0.223198	ns	0.283061	ns
GO:0071266	'de novo' L-methionine biosynthetic process	Biological Process	TRINITY_DN56761_c1_g4|MGL	1	1511	4	24695	0.25	0.223198	ns	0.283061	ns
GO:0007030	Golgi organization	Biological Process	TRINITY_DN46523_c1_g3|At3g07680	1	1511	4	24695	0.25	0.223198	ns	0.283061	ns
GO:0009228	thiamine biosynthetic process	Biological Process	TRINITY_DN38310_c0_g1|Os07g0190000	1	1511	4	24695	0.25	0.223198	ns	0.283061	ns
GO:0019288	isopentenyl diphosphate biosynthetic process, methylerythritol 4-phosphate pathway	Biological Process	TRINITY_DN38310_c0_g1|Os07g0190000	1	1511	4	24695	0.25	0.223198	ns	0.283061	ns
GO:0045471	response to ethanol	Biological Process	TRINITY_DN51918_c0_g12|HSP18	1	1511	4	24695	0.25	0.223198	ns	0.283061	ns
GO:0008889	glycerophosphodiester phosphodiesterase activity	Molecular Function	TRINITY_DN45567_c0_g1|GDPD1	1	1511	4	24695	0.25	0.223198	ns	0.283061	ns
GO:0009854	oxidative photosynthetic carbon pathway	Biological Process	TRINITY_DN56541_c2_g4|GLO1	1	1511	4	24695	0.25	0.223198	ns	0.283061	ns
GO:0052852	(S)-2-hydroxy-acid oxidase activity	Molecular Function	TRINITY_DN56541_c2_g4|GLO1	1	1511	4	24695	0.25	0.223198	ns	0.283061	ns
GO:0052853	(S)-2-hydroxy-acid oxidase activity	Molecular Function	TRINITY_DN56541_c2_g4|GLO1	1	1511	4	24695	0.25	0.223198	ns	0.283061	ns
GO:0052854	(S)-2-hydroxy-acid oxidase activity	Molecular Function	TRINITY_DN56541_c2_g4|GLO1	1	1511	4	24695	0.25	0.223198	ns	0.283061	ns
GO:0004758	serine C-palmitoyltransferase activity	Molecular Function	TRINITY_DN56205_c0_g2|Os02g0806900	1	1511	4	24695	0.25	0.223198	ns	0.283061	ns
GO:0009672	auxin:proton symporter activity	Molecular Function	TRINITY_DN34790_c2_g3|PILS4	1	1511	4	24695	0.25	0.223198	ns	0.283061	ns
GO:0009901	anther dehiscence	Biological Process	TRINITY_DN52251_c1_g1|LOX3	1	1511	4	24695	0.25	0.223198	ns	0.283061	ns
GO:0004430	1-phosphatidylinositol 4-kinase activity	Molecular Function	TRINITY_DN49004_c3_g2|PI4KB1	1	1511	4	24695	0.25	0.223198	ns	0.283061	ns
GO:0048571	long-day photoperiodism	Biological Process	TRINITY_DN56770_c1_g2|UPF1	1	1511	4	24695	0.25	0.223198	ns	0.283061	ns
GO:0071323	cellular response to chitin	Biological Process	TRINITY_DN49924_c0_g1|LYK4	1	1511	4	24695	0.25	0.223198	ns	0.283061	ns
GO:0080186	developmental vegetative growth	Biological Process	TRINITY_DN38167_c0_g2|2MMP	1	1511	4	24695	0.25	0.223198	ns	0.283061	ns
GO:0042754	negative regulation of circadian rhythm	Biological Process	TRINITY_DN37685_c0_g4|LHY	1	1511	4	24695	0.25	0.223198	ns	0.283061	ns
GO:0006751	glutathione catabolic process	Biological Process	TRINITY_DN56767_c1_g1|GGCT2;2	1	1511	4	24695	0.25	0.223198	ns	0.283061	ns
GO:0008176	tRNA (guanine-N7-)-methyltransferase activity	Molecular Function	TRINITY_DN43043_c0_g1|OsI_22311	1	1511	4	24695	0.25	0.223198	ns	0.283061	ns
GO:0036265	RNA (guanine-N7)-methylation	Biological Process	TRINITY_DN43043_c0_g1|OsI_22311	1	1511	4	24695	0.25	0.223198	ns	0.283061	ns
GO:0043527	tRNA methyltransferase complex	Cellular Component	TRINITY_DN43043_c0_g1|OsI_22311	1	1511	4	24695	0.25	0.223198	ns	0.283061	ns
GO:0017025	TBP-class protein binding	Molecular Function	TRINITY_DN54277_c0_g1|TBP1	1	1511	4	24695	0.25	0.223198	ns	0.283061	ns
GO:0016049	cell growth	Biological Process	TRINITY_DN39762_c0_g1|COBL7	1	1511	4	24695	0.25	0.223198	ns	0.283061	ns
GO:0015098	molybdate ion transmembrane transporter activity	Molecular Function	TRINITY_DN44039_c0_g3|MOT2	1	1511	4	24695	0.25	0.223198	ns	0.283061	ns
GO:0015689	molybdate ion transport	Biological Process	TRINITY_DN44039_c0_g3|MOT2	1	1511	4	24695	0.25	0.223198	ns	0.283061	ns
GO:0016602	CCAAT-binding factor complex	Cellular Component	TRINITY_DN35042_c0_g1|NFYC1	1	1511	4	24695	0.25	0.223198	ns	0.283061	ns
GO:0048507	meristem development	Biological Process	TRINITY_DN56538_c0_g3|AMP1	1	1511	4	24695	0.25	0.223198	ns	0.283061	ns
GO:0002098	tRNA wobble uridine modification	Biological Process	TRINITY_DN54099_c2_g2|ELP3	1	1511	4	24695	0.25	0.223198	ns	0.283061	ns
GO:0033588	elongator holoenzyme complex	Cellular Component	TRINITY_DN54099_c2_g2|ELP3	1	1511	4	24695	0.25	0.223198	ns	0.283061	ns
GO:0006491	N-glycan processing	Biological Process	TRINITY_DN44571_c0_g1|MNS4	1	1511	4	24695	0.25	0.223198	ns	0.283061	ns
GO:0030433	ubiquitin-dependent ERAD pathway	Biological Process	TRINITY_DN44571_c0_g1|MNS4	1	1511	4	24695	0.25	0.223198	ns	0.283061	ns
GO:0008460	dTDP-glucose 4,6-dehydratase activity	Molecular Function	TRINITY_DN51564_c1_g1|RHM1	1	1511	4	24695	0.25	0.223198	ns	0.283061	ns
GO:0016853	isomerase activity	Molecular Function	TRINITY_DN51564_c1_g1|RHM1	1	1511	4	24695	0.25	0.223198	ns	0.283061	ns
GO:0003680	minor groove of adenine-thymine-rich DNA binding	Molecular Function	TRINITY_DN37517_c1_g4|AHL22	1	1511	4	24695	0.25	0.223198	ns	0.283061	ns
GO:0042826	histone deacetylase binding	Molecular Function	TRINITY_DN37517_c1_g4|AHL22	1	1511	4	24695	0.25	0.223198	ns	0.283061	ns
GO:0033554	cellular response to stress	Biological Process	TRINITY_DN32595_c0_g1|-	1	1511	4	24695	0.25	0.223198	ns	0.283061	ns
GO:0006878	cellular copper ion homeostasis	Biological Process	TRINITY_DN37775_c0_g11|-	1	1511	4	24695	0.25	0.223198	ns	0.283061	ns
GO:0010162	seed dormancy process	Biological Process	TRINITY_DN43607_c1_g4|NCED	1	1511	4	24695	0.25	0.223198	ns	0.283061	ns
GO:0048467	gynoecium development	Biological Process	TRINITY_DN48958_c3_g3|HEC2	1	1511	4	24695	0.25	0.223198	ns	0.283061	ns
GO:0003688	DNA replication origin binding	Molecular Function	TRINITY_DN49968_c4_g1|mcm10	1	1511	4	24695	0.25	0.223198	ns	0.283061	ns
GO:0031298	replication fork protection complex	Cellular Component	TRINITY_DN49968_c4_g1|mcm10	1	1511	4	24695	0.25	0.223198	ns	0.283061	ns
GO:0010270	photosystem II oxygen evolving complex assembly	Biological Process	TRINITY_DN57902_c0_g1|PSBR	1	1511	4	24695	0.25	0.223198	ns	0.283061	ns
GO:0004869	cysteine-type endopeptidase inhibitor activity	Molecular Function	TRINITY_DN47401_c1_g3|CYS5	1	1511	4	24695	0.25	0.223198	ns	0.283061	ns
GO:0042937	tripeptide transmembrane transporter activity	Molecular Function	TRINITY_DN40050_c6_g3|NPF5.2	1	1511	4	24695	0.25	0.223198	ns	0.283061	ns
GO:0042939	tripeptide transport	Biological Process	TRINITY_DN40050_c6_g3|NPF5.2	1	1511	4	24695	0.25	0.223198	ns	0.283061	ns
GO:0000815	ESCRT III complex	Cellular Component	TRINITY_DN50659_c1_g3|VPS2.2	1	1511	4	24695	0.25	0.223198	ns	0.283061	ns
GO:2000070	regulation of response to water deprivation	Biological Process	TRINITY_DN33329_c0_g1|ERF053	1	1511	4	24695	0.25	0.223198	ns	0.283061	ns
GO:0043765	T/G mismatch-specific endonuclease activity	Molecular Function	TRINITY_DN43123_c1_g3|ENDO2	1	1511	4	24695	0.25	0.223198	ns	0.283061	ns
GO:0005978	glycogen biosynthetic process	Biological Process	TRINITY_DN50321_c0_g3|ADG2	1	1511	4	24695	0.25	0.223198	ns	0.283061	ns
GO:0015780	nucleotide-sugar transmembrane transport	Biological Process	TRINITY_DN49757_c1_g1|GONST3	1	1511	4	24695	0.25	0.223198	ns	0.283061	ns
GO:0016705	oxidoreductase activity, acting on paired donors, with incorporation or reduction of molecular oxygen	Molecular Function	TRINITY_DN55467_c0_g2|CYP94B3, TRINITY_DN55467_c0_g1|CYP94A1, TRINITY_DN56038_c0_g2|ROT3	3	1511	27	24695	0.1111	0.227088	ns	0.287483	ns
GO:0042538	hyperosmotic salinity response	Biological Process	TRINITY_DN51650_c0_g3|-, TRINITY_DN38179_c0_g1|NCED, TRINITY_DN40050_c6_g3|NPF5.2	3	1511	27	24695	0.1111	0.227088	ns	0.287483	ns
GO:0003713	transcription coactivator activity	Molecular Function	TRINITY_DN48320_c0_g1|MYB3R-1, TRINITY_DN49914_c0_g1|MYB3R-1	2	1511	15	24695	0.1333	0.23292	ns	0.293824	ns
GO:0003954	NADH dehydrogenase activity	Molecular Function	TRINITY_DN50233_c1_g1|NDA1, TRINITY_DN39805_c3_g3|At2g20360	2	1511	15	24695	0.1333	0.23292	ns	0.293824	ns
GO:0001666	response to hypoxia	Biological Process	TRINITY_DN42415_c1_g1|HBII, TRINITY_DN53353_c0_g1|EXL1	2	1511	15	24695	0.1333	0.23292	ns	0.293824	ns
GO:0008237	metallopeptidase activity	Molecular Function	TRINITY_DN57239_c0_g3|-, TRINITY_DN45658_c0_g3|FTSH12	2	1511	15	24695	0.1333	0.23292	ns	0.293824	ns
GO:0016042	lipid catabolic process	Biological Process	TRINITY_DN32424_c4_g1|PLP3, TRINITY_DN38740_c0_g5|PLP7, TRINITY_DN38740_c0_g1|PLP6, TRINITY_DN53840_c1_g2|-, TRINITY_DN40487_c0_g3|PLP3	5	1511	54	24695	0.0926	0.233857	ns	0.294747	ns
GO:0009570	chloroplast stroma	Cellular Component	TRINITY_DN53152_c1_g1|ACA7, TRINITY_DN56182_c0_g1|CLPD2, TRINITY_DN40979_c0_g6|AK1, TRINITY_DN52787_c2_g1|AK1, TRINITY_DN53331_c0_g1|FAP2, TRINITY_DN51224_c1_g1|-, TRINITY_DN35425_c2_g2|At5g41670, TRINITY_DN38310_c0_g1|Os07g0190000, TRINITY_DN40371_c2_g1|CBSX2, TRINITY_DN56541_c2_g4|GLO1, TRINITY_DN43607_c1_g4|NCED, TRINITY_DN38179_c0_g1|NCED, TRINITY_DN39988_c0_g1|HSP90-1, TRINITY_DN57011_c0_g1|…	15	1511	199	24695	0.0754	0.237957	ns	0.299649	ns
GO:0001228	DNA-binding transcription activator activity, RNA polymerase II-specific	Molecular Function	TRINITY_DN44815_c1_g1|CPRF2, TRINITY_DN57327_c0_g1|CPRF2, TRINITY_DN45569_c1_g1|DPBF3	3	1511	28	24695	0.1071	0.24368	ns	0.306587	ns
GO:0042803	protein homodimerization activity	Molecular Function	TRINITY_DN56182_c0_g1|CLPD2, TRINITY_DN46912_c0_g2|PDK, TRINITY_DN48345_c1_g2|QS, TRINITY_DN54870_c1_g2|PDK, TRINITY_DN46877_c2_g2|PGAAIR, TRINITY_DN54870_c1_g1|PDK	6	1511	69	24695	0.087	0.246087	ns	0.309342	ns
GO:0004721	phosphoprotein phosphatase activity	Molecular Function	TRINITY_DN49424_c0_g1|At1g05000, TRINITY_DN49424_c0_g6|At1g05000	2	1511	16	24695	0.125	0.256127	ns	0.321397	ns
GO:0090333	regulation of stomatal closure	Biological Process	TRINITY_DN42848_c1_g2|ZIFL1, TRINITY_DN54334_c3_g9|LECRK55	2	1511	16	24695	0.125	0.256127	ns	0.321397	ns
GO:0009834	plant-type secondary cell wall biogenesis	Biological Process	TRINITY_DN54773_c0_g3|CESA9, TRINITY_DN40148_c1_g2|CESA9, TRINITY_DN52161_c1_g4|IRX15	3	1511	29	24695	0.1034	0.260457	ns	0.322444	ns
GO:0006811	ion transport	Biological Process	TRINITY_DN43983_c1_g1|MHX, TRINITY_DN52665_c1_g2|GLR2.8, TRINITY_DN55875_c0_g1|GLR2.8	3	1511	29	24695	0.1034	0.260457	ns	0.322444	ns
GO:0000977	RNA polymerase II transcription regulatory region sequence-specific DNA binding	Molecular Function	TRINITY_DN37128_c0_g4|AGL61, TRINITY_DN46623_c1_g6|NFXL1, TRINITY_DN52125_c3_g1|-, TRINITY_DN45569_c1_g1|DPBF3, TRINITY_DN56680_c1_g1|-, TRINITY_DN40786_c0_g6|Os01g0518400, TRINITY_DN56106_c1_g1|CSLE1	7	1511	85	24695	0.0824	0.263569	ns	0.322444	ns
GO:0004089	carbonate dehydratase activity	Molecular Function	TRINITY_DN53152_c1_g1|ACA7	1	1511	5	24695	0.2	0.270735	ns	0.322444	ns
GO:0019829	ATPase-coupled cation transmembrane transporter activity	Molecular Function	TRINITY_DN37961_c0_g5|HMA2	1	1511	5	24695	0.2	0.270735	ns	0.322444	ns
GO:0009625	response to insect	Biological Process	TRINITY_DN45553_c0_g6|At2g24230	1	1511	5	24695	0.2	0.270735	ns	0.322444	ns
GO:0050291	sphingosine N-acyltransferase activity	Molecular Function	TRINITY_DN51073_c0_g3|Os02g0581300	1	1511	5	24695	0.2	0.270735	ns	0.322444	ns
GO:0008482	sulfite oxidase activity	Molecular Function	TRINITY_DN32677_c1_g3|SOX	1	1511	5	24695	0.2	0.270735	ns	0.322444	ns
GO:0010477	response to sulfur dioxide	Biological Process	TRINITY_DN32677_c1_g3|SOX	1	1511	5	24695	0.2	0.270735	ns	0.322444	ns
GO:0010480	microsporocyte differentiation	Biological Process	TRINITY_DN53817_c0_g1|BAM2	1	1511	5	24695	0.2	0.270735	ns	0.322444	ns
GO:0098542	defense response to other organism	Biological Process	TRINITY_DN49335_c3_g1|HSP70	1	1511	5	24695	0.2	0.270735	ns	0.322444	ns
GO:0000266	mitochondrial fission	Biological Process	TRINITY_DN54390_c0_g3|DRP3A	1	1511	5	24695	0.2	0.270735	ns	0.322444	ns
GO:0016297	acyl-[acyl-carrier-protein] hydrolase activity	Molecular Function	TRINITY_DN44691_c0_g1|FATB	1	1511	5	24695	0.2	0.270735	ns	0.322444	ns
GO:0009817	defense response to fungus	Biological Process	TRINITY_DN43281_c0_g2|HEL	1	1511	5	24695	0.2	0.270735	ns	0.322444	ns
GO:0046820	4-amino-4-deoxychorismate synthase activity	Molecular Function	TRINITY_DN49992_c1_g2|ADCS	1	1511	5	24695	0.2	0.270735	ns	0.322444	ns
GO:0006890	retrograde vesicle-mediated transport, Golgi to endoplasmic reticulum	Biological Process	TRINITY_DN47373_c1_g5|RABH1B	1	1511	5	24695	0.2	0.270735	ns	0.322444	ns
GO:0042147	retrograde transport, endosome to Golgi	Biological Process	TRINITY_DN47373_c1_g5|RABH1B	1	1511	5	24695	0.2	0.270735	ns	0.322444	ns
GO:0055062	phosphate ion homeostasis	Biological Process	TRINITY_DN54721_c1_g1|EFM	1	1511	5	24695	0.2	0.270735	ns	0.322444	ns
GO:0042545	cell wall modification	Biological Process	TRINITY_DN52009_c1_g7|DOF3.4	1	1511	5	24695	0.2	0.270735	ns	0.322444	ns
GO:0045787	positive regulation of cell cycle	Biological Process	TRINITY_DN52009_c1_g7|DOF3.4	1	1511	5	24695	0.2	0.270735	ns	0.322444	ns
GO:0004033	aldo-keto reductase (NADP) activity	Molecular Function	TRINITY_DN38414_c0_g1|AKR4C9	1	1511	5	24695	0.2	0.270735	ns	0.322444	ns
GO:0005504	fatty acid binding	Molecular Function	TRINITY_DN53331_c0_g1|FAP2	1	1511	5	24695	0.2	0.270735	ns	0.322444	ns
GO:0005741	mitochondrial outer membrane	Cellular Component	TRINITY_DN56745_c1_g2|ENO1	1	1511	5	24695	0.2	0.270735	ns	0.322444	ns
GO:1901001	negative regulation of response to salt stress	Biological Process	TRINITY_DN50427_c0_g2|-	1	1511	5	24695	0.2	0.270735	ns	0.322444	ns
GO:0010197	polar nucleus fusion	Biological Process	TRINITY_DN34810_c0_g1|MEE23	1	1511	5	24695	0.2	0.270735	ns	0.322444	ns
GO:0016055	Wnt signaling pathway	Biological Process	TRINITY_DN45290_c0_g3|CKL3	1	1511	5	24695	0.2	0.270735	ns	0.322444	ns
GO:2000904	regulation of starch metabolic process	Biological Process	TRINITY_DN51224_c1_g1|-	1	1511	5	24695	0.2	0.270735	ns	0.322444	ns
GO:0033108	mitochondrial respiratory chain complex assembly	Biological Process	TRINITY_DN56663_c1_g1|TPP1	1	1511	5	24695	0.2	0.270735	ns	0.322444	ns
GO:0042720	mitochondrial inner membrane peptidase complex	Cellular Component	TRINITY_DN56663_c1_g1|TPP1	1	1511	5	24695	0.2	0.270735	ns	0.322444	ns
GO:0008195	phosphatidate phosphatase activity	Molecular Function	TRINITY_DN40208_c1_g1|LPP3	1	1511	5	24695	0.2	0.270735	ns	0.322444	ns
GO:0005782	peroxisomal matrix	Cellular Component	TRINITY_DN56472_c1_g10|LON1	1	1511	5	24695	0.2	0.270735	ns	0.322444	ns
GO:0003962	cystathionine gamma-synthase activity	Molecular Function	TRINITY_DN56761_c1_g4|MGL	1	1511	5	24695	0.2	0.270735	ns	0.322444	ns
GO:0071456	cellular response to hypoxia	Biological Process	TRINITY_DN57319_c0_g3|FLOT1	1	1511	5	24695	0.2	0.270735	ns	0.322444	ns
GO:0071669	plant-type cell wall organization or biogenesis	Biological Process	TRINITY_DN1950_c0_g1|-	1	1511	5	24695	0.2	0.270735	ns	0.322444	ns
GO:0001054	RNA polymerase I activity	Molecular Function	TRINITY_DN56517_c1_g2|-	1	1511	5	24695	0.2	0.270735	ns	0.322444	ns
GO:0005736	RNA polymerase I complex	Cellular Component	TRINITY_DN56517_c1_g2|-	1	1511	5	24695	0.2	0.270735	ns	0.322444	ns
GO:0005432	calcium:sodium antiporter activity	Molecular Function	TRINITY_DN43983_c1_g1|MHX	1	1511	5	24695	0.2	0.270735	ns	0.322444	ns
GO:0015693	magnesium ion transport	Biological Process	TRINITY_DN43983_c1_g1|MHX	1	1511	5	24695	0.2	0.270735	ns	0.322444	ns
GO:0046688	response to copper ion	Biological Process	TRINITY_DN51918_c0_g12|HSP18	1	1511	5	24695	0.2	0.270735	ns	0.322444	ns
GO:0071949	FAD binding	Molecular Function	TRINITY_DN40438_c0_g1|POX1	1	1511	5	24695	0.2	0.270735	ns	0.322444	ns
GO:0015020	glucuronosyltransferase activity	Molecular Function	TRINITY_DN54206_c1_g4|GLCAT14A	1	1511	5	24695	0.2	0.270735	ns	0.322444	ns
GO:0050665	hydrogen peroxide biosynthetic process	Biological Process	TRINITY_DN56541_c2_g4|GLO1	1	1511	5	24695	0.2	0.270735	ns	0.322444	ns
GO:0010497	plasmodesmata-mediated intercellular transport	Biological Process	TRINITY_DN53322_c1_g2|CRRSP3	1	1511	5	24695	0.2	0.270735	ns	0.322444	ns
GO:0009904	chloroplast accumulation movement	Biological Process	TRINITY_DN50561_c0_g6|At1g12150	1	1511	5	24695	0.2	0.270735	ns	0.322444	ns
GO:0006302	double-strand break repair	Biological Process	TRINITY_DN49741_c2_g2|At4g35733	1	1511	5	24695	0.2	0.270735	ns	0.322444	ns
GO:0071219	cellular response to molecule of bacterial origin	Biological Process	TRINITY_DN49924_c0_g1|LYK4	1	1511	5	24695	0.2	0.270735	ns	0.322444	ns
GO:0042274	ribosomal small subunit biogenesis	Biological Process	TRINITY_DN48423_c0_g1|rimP	1	1511	5	24695	0.2	0.270735	ns	0.322444	ns
GO:0090447	glycerol-3-phosphate 2-O-acyltransferase activity	Molecular Function	TRINITY_DN49884_c1_g3|GPAT1	1	1511	5	24695	0.2	0.270735	ns	0.322444	ns
GO:0015245	fatty acid transmembrane transporter activity	Molecular Function	TRINITY_DN53501_c2_g4|ABCG11	1	1511	5	24695	0.2	0.270735	ns	0.322444	ns
GO:0015385	sodium:proton antiporter activity	Molecular Function	TRINITY_DN33679_c2_g9|CHX19	1	1511	5	24695	0.2	0.270735	ns	0.322444	ns
GO:0016805	dipeptidase activity	Molecular Function	TRINITY_DN56538_c0_g3|AMP1	1	1511	5	24695	0.2	0.270735	ns	0.322444	ns
GO:0042276	error-prone translesion synthesis	Biological Process	TRINITY_DN43843_c0_g1|-	1	1511	5	24695	0.2	0.270735	ns	0.322444	ns
GO:0031461	cullin-RING ubiquitin ligase complex	Cellular Component	TRINITY_DN37922_c2_g3|CUL3A	1	1511	5	24695	0.2	0.270735	ns	0.322444	ns
GO:0042277	peptide binding	Molecular Function	TRINITY_DN56334_c1_g1|Os08g0562700	1	1511	5	24695	0.2	0.270735	ns	0.322444	ns
GO:0018024	histone-lysine N-methyltransferase activity	Molecular Function	TRINITY_DN52846_c0_g3|ATX5	1	1511	5	24695	0.2	0.270735	ns	0.322444	ns
GO:0036459	thiol-dependent deubiquitinase	Molecular Function	TRINITY_DN41684_c0_g1|UBP21	1	1511	5	24695	0.2	0.270735	ns	0.322444	ns
GO:0005753	mitochondrial proton-transporting ATP synthase complex	Cellular Component	TRINITY_DN35476_c1_g1|ATPC	1	1511	5	24695	0.2	0.270735	ns	0.322444	ns
GO:0045261	proton-transporting ATP synthase complex, catalytic core F(1)	Cellular Component	TRINITY_DN35476_c1_g1|ATPC	1	1511	5	24695	0.2	0.270735	ns	0.322444	ns
GO:0042753	positive regulation of circadian rhythm	Biological Process	TRINITY_DN41759_c1_g2|EFL2	1	1511	5	24695	0.2	0.270735	ns	0.322444	ns
GO:0000014	single-stranded DNA endodeoxyribonuclease activity	Molecular Function	TRINITY_DN43123_c1_g3|ENDO2	1	1511	5	24695	0.2	0.270735	ns	0.322444	ns
GO:0009554	megasporogenesis	Biological Process	TRINITY_DN46911_c1_g4|SPL10	1	1511	5	24695	0.2	0.270735	ns	0.322444	ns
GO:0005743	mitochondrial inner membrane	Cellular Component	TRINITY_DN42090_c2_g6|ccmE, TRINITY_DN42049_c1_g6|TIM14-3, TRINITY_DN38242_c0_g3|-	3	1511	30	24695	0.1	0.277375	ns	0.329802	ns
GO:0009524	phragmoplast	Cellular Component	TRINITY_DN42109_c0_g3|CDC48, TRINITY_DN36582_c0_g1|CDC48, TRINITY_DN56957_c1_g4|PAD1	3	1511	30	24695	0.1	0.277375	ns	0.329802	ns
GO:0016722	oxidoreductase activity, acting on metal ions	Molecular Function	TRINITY_DN53415_c0_g2|SKU5, TRINITY_DN34861_c0_g1|SKU5	2	1511	17	24695	0.1176	0.279368	ns	0.331344	ns
GO:0004650	polygalacturonase activity	Molecular Function	TRINITY_DN33555_c2_g2|At1g80170, TRINITY_DN51354_c0_g5|QRT3	2	1511	17	24695	0.1176	0.279368	ns	0.331344	ns
GO:0042391	regulation of membrane potential	Biological Process	TRINITY_DN54901_c0_g7|Os06g0250600, TRINITY_DN41545_c0_g1|CNGC2	2	1511	17	24695	0.1176	0.279368	ns	0.331344	ns
GO:0009739	response to gibberellin	Biological Process	TRINITY_DN39752_c0_g2|GID1C, TRINITY_DN43155_c0_g1|SCL3, TRINITY_DN37685_c0_g4|LHY	3	1511	31	24695	0.0968	0.294393	ns	0.348874	ns
GO:0010119	regulation of stomatal movement	Biological Process	TRINITY_DN52294_c1_g1|NPF4.6, TRINITY_DN30268_c0_g1|RBG7	2	1511	18	24695	0.1111	0.302552	ns	0.357653	ns
GO:0005747	mitochondrial respiratory chain complex I	Cellular Component	TRINITY_DN40315_c1_g2|-, TRINITY_DN54781_c0_g2|LPD1	2	1511	18	24695	0.1111	0.302552	ns	0.357653	ns
GO:0003690	double-stranded DNA binding	Molecular Function	TRINITY_DN30268_c0_g1|RBG7, TRINITY_DN32607_c0_g10|-	2	1511	18	24695	0.1111	0.302552	ns	0.357653	ns
GO:0016413	O-acetyltransferase activity	Molecular Function	TRINITY_DN38521_c4_g5|-, TRINITY_DN32051_c1_g1|TBL10, TRINITY_DN50251_c0_g4|TBL11	3	1511	32	24695	0.0938	0.311473	ns	0.362886	ns
GO:0071554	cell wall organization or biogenesis	Biological Process	TRINITY_DN38521_c4_g5|-, TRINITY_DN32051_c1_g1|TBL10, TRINITY_DN50251_c0_g4|TBL11	3	1511	32	24695	0.0938	0.311473	ns	0.362886	ns
GO:2000280	regulation of root development	Biological Process	TRINITY_DN32549_c1_g2|ERF071	1	1511	6	24695	0.1667	0.315365	ns	0.362886	ns
GO:0004332	fructose-bisphosphate aldolase activity	Molecular Function	TRINITY_DN51115_c0_g3|FBA3	1	1511	6	24695	0.1667	0.315365	ns	0.362886	ns
GO:0005415	nucleoside:sodium symporter activity	Molecular Function	TRINITY_DN34400_c0_g2|pol	1	1511	6	24695	0.1667	0.315365	ns	0.362886	ns
GO:0009060	aerobic respiration	Biological Process	TRINITY_DN48345_c1_g2|QS	1	1511	6	24695	0.1667	0.315365	ns	0.362886	ns
GO:0006627	protein processing involved in protein targeting to mitochondrion	Biological Process	TRINITY_DN56663_c1_g1|TPP1	1	1511	6	24695	0.1667	0.315365	ns	0.362886	ns
GO:0004616	phosphogluconate dehydrogenase (decarboxylating) activity	Molecular Function	TRINITY_DN35425_c2_g2|At5g41670	1	1511	6	24695	0.1667	0.315365	ns	0.362886	ns
GO:0009051	pentose-phosphate shunt, oxidative branch	Biological Process	TRINITY_DN35425_c2_g2|At5g41670	1	1511	6	24695	0.1667	0.315365	ns	0.362886	ns
GO:0009750	response to fructose	Biological Process	TRINITY_DN35425_c2_g2|At5g41670	1	1511	6	24695	0.1667	0.315365	ns	0.362886	ns
GO:0003774	cytoskeletal motor activity	Molecular Function	TRINITY_DN48909_c1_g5|XI-F	1	1511	6	24695	0.1667	0.315365	ns	0.362886	ns
GO:0030048	actin filament-based movement	Biological Process	TRINITY_DN48909_c1_g5|XI-F	1	1511	6	24695	0.1667	0.315365	ns	0.362886	ns
GO:0009001	serine O-acetyltransferase activity	Molecular Function	TRINITY_DN40627_c2_g4|SAT5	1	1511	6	24695	0.1667	0.315365	ns	0.362886	ns
GO:0004022	alcohol dehydrogenase (NAD+) activity	Molecular Function	TRINITY_DN39944_c1_g2|At1g32780	1	1511	6	24695	0.1667	0.315365	ns	0.362886	ns
GO:0010154	fruit development	Biological Process	TRINITY_DN39592_c2_g7|AATP1	1	1511	6	24695	0.1667	0.315365	ns	0.362886	ns
GO:0015491	cation:cation antiporter activity	Molecular Function	TRINITY_DN43983_c1_g1|MHX	1	1511	6	24695	0.1667	0.315365	ns	0.362886	ns
GO:0008891	(S)-2-hydroxy-acid oxidase activity	Molecular Function	TRINITY_DN56541_c2_g4|GLO1	1	1511	6	24695	0.1667	0.315365	ns	0.362886	ns
GO:0010181	FMN binding	Molecular Function	TRINITY_DN56541_c2_g4|GLO1	1	1511	6	24695	0.1667	0.315365	ns	0.362886	ns
GO:0009903	chloroplast avoidance movement	Biological Process	TRINITY_DN50561_c0_g6|At1g12150	1	1511	6	24695	0.1667	0.315365	ns	0.362886	ns
GO:0016165	linoleate 13S-lipoxygenase activity	Molecular Function	TRINITY_DN52251_c1_g1|LOX3	1	1511	6	24695	0.1667	0.315365	ns	0.362886	ns
GO:0046620	regulation of organ growth	Biological Process	TRINITY_DN45483_c0_g1|SAUR64	1	1511	6	24695	0.1667	0.315365	ns	0.362886	ns
GO:0000710	meiotic mismatch repair	Biological Process	TRINITY_DN46500_c0_g1|MSH1	1	1511	6	24695	0.1667	0.315365	ns	0.362886	ns
GO:0030983	mismatched DNA binding	Molecular Function	TRINITY_DN46500_c0_g1|MSH1	1	1511	6	24695	0.1667	0.315365	ns	0.362886	ns
GO:0032300	mismatch repair complex	Cellular Component	TRINITY_DN46500_c0_g1|MSH1	1	1511	6	24695	0.1667	0.315365	ns	0.362886	ns
GO:0048574	long-day photoperiodism, flowering	Biological Process	TRINITY_DN37685_c0_g4|LHY	1	1511	6	24695	0.1667	0.315365	ns	0.362886	ns
GO:0010099	regulation of photomorphogenesis	Biological Process	TRINITY_DN52010_c1_g2|NAC68	1	1511	6	24695	0.1667	0.315365	ns	0.362886	ns
GO:0010215	cellulose microfibril organization	Biological Process	TRINITY_DN39762_c0_g1|COBL7	1	1511	6	24695	0.1667	0.315365	ns	0.362886	ns
GO:0030145	manganese ion binding	Molecular Function	TRINITY_DN36978_c0_g1|PAP	1	1511	6	24695	0.1667	0.315365	ns	0.362886	ns
GO:0006270	DNA replication initiation	Biological Process	TRINITY_DN49968_c4_g1|mcm10	1	1511	6	24695	0.1667	0.315365	ns	0.362886	ns
GO:0050826	response to freezing	Biological Process	TRINITY_DN47980_c1_g7|MYB4	1	1511	6	24695	0.1667	0.315365	ns	0.362886	ns
GO:0090610	bundle sheath cell fate specification	Biological Process	TRINITY_DN50337_c0_g2|SCR	1	1511	6	24695	0.1667	0.315365	ns	0.362886	ns
GO:0005795	Golgi stack	Cellular Component	TRINITY_DN51068_c2_g2|UGE-1	1	1511	6	24695	0.1667	0.315365	ns	0.362886	ns
GO:0048441	petal development	Biological Process	TRINITY_DN56038_c0_g2|ROT3	1	1511	6	24695	0.1667	0.315365	ns	0.362886	ns
GO:0005623	obsolete cell	Cellular Component	TRINITY_DN40371_c2_g1|CBSX2, TRINITY_DN37775_c0_g11|-	2	1511	19	24695	0.1053	0.325599	ns	0.37436	ns
GO:0009555	pollen development	Biological Process	TRINITY_DN46380_c0_g1|GEX1, TRINITY_DN52251_c1_g1|LOX3, TRINITY_DN42846_c0_g2|WRKY69, TRINITY_DN48343_c2_g3|LECRK42	4	1511	48	24695	0.0833	0.338089	ns	0.388408	ns
GO:0051082	unfolded protein binding	Molecular Function	TRINITY_DN55202_c0_g1|UGGT, TRINITY_DN39988_c0_g1|HSP90-1, TRINITY_DN54006_c1_g1|HSP83A	3	1511	34	24695	0.0882	0.345671	ns	0.396163	ns
GO:0051603	proteolysis involved in cellular protein catabolic process	Biological Process	TRINITY_DN36782_c0_g4|RD19D, TRINITY_DN35439_c0_g7|PBA1, TRINITY_DN35116_c1_g4|SCPL50	3	1511	34	24695	0.0882	0.345671	ns	0.396163	ns
GO:0009809	lignin biosynthetic process	Biological Process	TRINITY_DN39012_c0_g1|CAD4, TRINITY_DN43162_c1_g3|CCR2, TRINITY_DN56210_c2_g5|CAD	3	1511	34	24695	0.0882	0.345671	ns	0.396163	ns
GO:0016298	lipase activity	Molecular Function	TRINITY_DN49693_c0_g1|-, TRINITY_DN56182_c0_g5|-	2	1511	20	24695	0.1	0.348438	ns	0.398693	ns
GO:0008219	cell death	Biological Process	TRINITY_DN44875_c0_g1|RPI2, TRINITY_DN53153_c3_g2|RAP2-3	2	1511	20	24695	0.1	0.348438	ns	0.398693	ns
GO:0015994	chlorophyll metabolic process	Biological Process	TRINITY_DN32677_c1_g3|SOX	1	1511	7	24695	0.1429	0.357266	ns	0.398886	ns
GO:0048437	floral organ development	Biological Process	TRINITY_DN53817_c0_g1|BAM2	1	1511	7	24695	0.1429	0.357266	ns	0.398886	ns
GO:0000036	acyl carrier activity	Molecular Function	TRINITY_DN44691_c0_g1|FATB	1	1511	7	24695	0.1429	0.357266	ns	0.398886	ns
GO:0009690	cytokinin metabolic process	Biological Process	TRINITY_DN56930_c1_g6|RGLG2	1	1511	7	24695	0.1429	0.357266	ns	0.398886	ns
GO:0080148	negative regulation of response to water deprivation	Biological Process	TRINITY_DN56930_c1_g6|RGLG2	1	1511	7	24695	0.1429	0.357266	ns	0.398886	ns
GO:0010629	negative regulation of gene expression	Biological Process	TRINITY_DN39814_c2_g1|BHLH13	1	1511	7	24695	0.1429	0.357266	ns	0.398886	ns
GO:0005740	mitochondrial envelope	Cellular Component	TRINITY_DN56745_c1_g2|ENO1	1	1511	7	24695	0.1429	0.357266	ns	0.398886	ns
GO:0001561	fatty acid alpha-oxidation	Biological Process	TRINITY_DN40102_c2_g3|HACL	1	1511	7	24695	0.1429	0.357266	ns	0.398886	ns
GO:0019897	extrinsic component of plasma membrane	Cellular Component	TRINITY_DN32768_c0_g6|RPM1	1	1511	7	24695	0.1429	0.357266	ns	0.398886	ns
GO:0004175	endopeptidase activity	Molecular Function	TRINITY_DN56957_c1_g4|PAD1	1	1511	7	24695	0.1429	0.357266	ns	0.398886	ns
GO:0009749	response to glucose	Biological Process	TRINITY_DN35425_c2_g2|At5g41670	1	1511	7	24695	0.1429	0.357266	ns	0.398886	ns
GO:0019344	cysteine biosynthetic process	Biological Process	TRINITY_DN40627_c2_g4|SAT5	1	1511	7	24695	0.1429	0.357266	ns	0.398886	ns
GO:0005199	structural constituent of cell wall	Molecular Function	TRINITY_DN33458_c1_g7|LRX2	1	1511	7	24695	0.1429	0.357266	ns	0.398886	ns
GO:0070417	cellular response to cold	Biological Process	TRINITY_DN47102_c1_g1|SPX1	1	1511	7	24695	0.1429	0.357266	ns	0.398886	ns
GO:0009725	response to hormone	Biological Process	TRINITY_DN42024_c0_g3|HHP4	1	1511	7	24695	0.1429	0.357266	ns	0.398886	ns
GO:0030245	cellulose catabolic process	Biological Process	TRINITY_DN44086_c0_g2|GLU3	1	1511	7	24695	0.1429	0.357266	ns	0.398886	ns
GO:0018107	peptidyl-threonine phosphorylation	Biological Process	TRINITY_DN51456_c0_g1|CIPK14	1	1511	7	24695	0.1429	0.357266	ns	0.398886	ns
GO:0031965	nuclear membrane	Cellular Component	TRINITY_DN46330_c0_g3|WIT1	1	1511	7	24695	0.1429	0.357266	ns	0.398886	ns
GO:0009814	defense response to other organism	Biological Process	TRINITY_DN49584_c1_g3|-	1	1511	7	24695	0.1429	0.357266	ns	0.398886	ns
GO:0000724	double-strand break repair via homologous recombination	Biological Process	TRINITY_DN53860_c0_g1|RECQL4A	1	1511	7	24695	0.1429	0.357266	ns	0.398886	ns
GO:0000028	ribosomal small subunit assembly	Biological Process	TRINITY_DN43090_c0_g6|RPS15	1	1511	7	24695	0.1429	0.357266	ns	0.398886	ns
GO:0016117	carotenoid biosynthetic process	Biological Process	TRINITY_DN43849_c0_g3|CYP711A1	1	1511	7	24695	0.1429	0.357266	ns	0.398886	ns
GO:0006368	transcription elongation from RNA polymerase II promoter	Biological Process	TRINITY_DN54099_c2_g2|ELP3	1	1511	7	24695	0.1429	0.357266	ns	0.398886	ns
GO:0010345	suberin biosynthetic process	Biological Process	TRINITY_DN50886_c1_g1|FAR4	1	1511	7	24695	0.1429	0.357266	ns	0.398886	ns
GO:0046933	proton-transporting ATP synthase activity, rotational mechanism	Molecular Function	TRINITY_DN35476_c1_g1|ATPC	1	1511	7	24695	0.1429	0.357266	ns	0.398886	ns
GO:0009862	systemic acquired resistance, salicylic acid mediated signaling pathway	Biological Process	TRINITY_DN38849_c0_g4|LECRK92	1	1511	7	24695	0.1429	0.357266	ns	0.398886	ns
GO:0016621	cinnamoyl-CoA reductase activity	Molecular Function	TRINITY_DN43162_c1_g3|CCR2	1	1511	7	24695	0.1429	0.357266	ns	0.398886	ns
GO:0071472	cellular response to salt stress	Biological Process	TRINITY_DN53102_c0_g3|CDKG-2	1	1511	7	24695	0.1429	0.357266	ns	0.398886	ns
GO:0042938	dipeptide transport	Biological Process	TRINITY_DN40050_c6_g3|NPF5.2	1	1511	7	24695	0.1429	0.357266	ns	0.398886	ns
GO:0031248	protein acetyltransferase complex	Cellular Component	TRINITY_DN57006_c4_g10|HLS1	1	1511	7	24695	0.1429	0.357266	ns	0.398886	ns
GO:0004129	cytochrome-c oxidase activity	Molecular Function	TRINITY_DN43613_c0_g1|COX6B-2	1	1511	7	24695	0.1429	0.357266	ns	0.398886	ns
GO:0004252	serine-type endopeptidase activity	Molecular Function	TRINITY_DN56681_c1_g1|PREP, TRINITY_DN56663_c1_g1|TPP1, TRINITY_DN35283_c0_g2|-, TRINITY_DN45858_c1_g1|SBT3.5	4	1511	50	24695	0.08	0.366409	ns	0.408775	ns
GO:0043621	protein self-association	Molecular Function	TRINITY_DN56071_c0_g2|RPP13L4, TRINITY_DN37517_c1_g4|AHL22	2	1511	21	24695	0.0952	0.371009	ns	0.411976	ns
GO:0102336	3-oxo-arachidoyl-CoA synthase activity	Molecular Function	TRINITY_DN42626_c0_g3|KCS11, TRINITY_DN41426_c2_g8|KCS11	2	1511	21	24695	0.0952	0.371009	ns	0.411976	ns
GO:0102337	3-oxo-cerotoyl-CoA synthase activity	Molecular Function	TRINITY_DN42626_c0_g3|KCS11, TRINITY_DN41426_c2_g8|KCS11	2	1511	21	24695	0.0952	0.371009	ns	0.411976	ns
GO:0102338	3-oxo-lignoceronyl-CoA synthase activity	Molecular Function	TRINITY_DN42626_c0_g3|KCS11, TRINITY_DN41426_c2_g8|KCS11	2	1511	21	24695	0.0952	0.371009	ns	0.411976	ns
GO:0102756	very-long-chain 3-ketoacyl-CoA synthase activity	Molecular Function	TRINITY_DN42626_c0_g3|KCS11, TRINITY_DN41426_c2_g8|KCS11	2	1511	21	24695	0.0952	0.371009	ns	0.411976	ns
GO:0005096	GTPase activator activity	Molecular Function	TRINITY_DN41225_c2_g1|Tbc1d5, TRINITY_DN52323_c1_g2|TBC1D5	2	1511	21	24695	0.0952	0.371009	ns	0.411976	ns
GO:0080008	Cul4-RING E3 ubiquitin ligase complex	Cellular Component	TRINITY_DN34941_c0_g4|SMU1, TRINITY_DN54956_c0_g1|GFS12	2	1511	22	24695	0.0909	0.393259	ns	0.430685	ns
GO:0042128	nitrate assimilation	Biological Process	TRINITY_DN32677_c1_g3|SOX, TRINITY_DN52294_c1_g1|NPF4.6, TRINITY_DN47133_c1_g2|NPF6.2	3	1511	37	24695	0.0811	0.396582	ns	0.430685	ns
GO:0032436	positive regulation of proteasomal ubiquitin-dependent protein catabolic process	Biological Process	TRINITY_DN47596_c0_g2|RNF144A	1	1511	8	24695	0.125	0.396604	ns	0.430685	ns
GO:0080022	primary root development	Biological Process	TRINITY_DN50376_c0_g1|EFM	1	1511	8	24695	0.125	0.396604	ns	0.430685	ns
GO:0071482	cellular response to light stimulus	Biological Process	TRINITY_DN50233_c1_g1|NDA1	1	1511	8	24695	0.125	0.396604	ns	0.430685	ns
GO:0005769	early endosome	Cellular Component	TRINITY_DN52169_c0_g1|ATL5	1	1511	8	24695	0.125	0.396604	ns	0.430685	ns
GO:0008097	5S rRNA binding	Molecular Function	TRINITY_DN43809_c0_g1|-	1	1511	8	24695	0.125	0.396604	ns	0.430685	ns
GO:0009044	xylan 1,4-beta-xylosidase activity	Molecular Function	TRINITY_DN45107_c0_g1|-	1	1511	8	24695	0.125	0.396604	ns	0.430685	ns
GO:0045493	xylan catabolic process	Biological Process	TRINITY_DN45107_c0_g1|-	1	1511	8	24695	0.125	0.396604	ns	0.430685	ns
GO:0046556	alpha-L-arabinofuranosidase activity	Molecular Function	TRINITY_DN45107_c0_g1|-	1	1511	8	24695	0.125	0.396604	ns	0.430685	ns
GO:0031146	SCF-dependent proteasomal ubiquitin-dependent protein catabolic process	Biological Process	TRINITY_DN56357_c2_g1|-	1	1511	8	24695	0.125	0.396604	ns	0.430685	ns
GO:0006465	signal peptide processing	Biological Process	TRINITY_DN56663_c1_g1|TPP1	1	1511	8	24695	0.125	0.396604	ns	0.430685	ns
GO:0004714	transmembrane receptor protein tyrosine kinase activity	Molecular Function	TRINITY_DN46995_c0_g4|BRL3	1	1511	8	24695	0.125	0.396604	ns	0.430685	ns
GO:1901371	regulation of leaf morphogenesis	Biological Process	TRINITY_DN33705_c0_g4|Os03g0120900	1	1511	8	24695	0.125	0.396604	ns	0.430685	ns
GO:0008810	cellulase activity	Molecular Function	TRINITY_DN44086_c0_g2|GLU3	1	1511	8	24695	0.125	0.396604	ns	0.430685	ns
GO:0006338	chromatin remodeling	Biological Process	TRINITY_DN50929_c1_g2|-	1	1511	8	24695	0.125	0.396604	ns	0.430685	ns
GO:0016458	gene silencing	Biological Process	TRINITY_DN56768_c1_g1|-	1	1511	8	24695	0.125	0.396604	ns	0.430685	ns
GO:0006284	base-excision repair	Biological Process	TRINITY_DN49741_c2_g2|At4g35733	1	1511	8	24695	0.125	0.396604	ns	0.430685	ns
GO:0005764	lysosome	Cellular Component	TRINITY_DN36782_c0_g4|RD19D	1	1511	8	24695	0.125	0.396604	ns	0.430685	ns
GO:0043424	protein histidine kinase binding	Molecular Function	TRINITY_DN52010_c1_g2|NAC68	1	1511	8	24695	0.125	0.396604	ns	0.430685	ns
GO:0098656	anion transmembrane transport	Biological Process	TRINITY_DN37222_c0_g1|BOR4	1	1511	8	24695	0.125	0.396604	ns	0.430685	ns
GO:0042349	guiding stereospecific synthesis activity	Molecular Function	TRINITY_DN51301_c0_g1|DIR1	1	1511	8	24695	0.125	0.396604	ns	0.430685	ns
GO:0004096	catalase activity	Molecular Function	TRINITY_DN50396_c0_g4|CAT1	1	1511	8	24695	0.125	0.396604	ns	0.430685	ns
GO:0006306	DNA methylation	Biological Process	TRINITY_DN39087_c0_g2|CMT3	1	1511	8	24695	0.125	0.396604	ns	0.430685	ns
GO:0009956	radial pattern formation	Biological Process	TRINITY_DN50337_c0_g2|SCR	1	1511	8	24695	0.125	0.396604	ns	0.430685	ns
GO:0007346	regulation of mitotic cell cycle	Biological Process	TRINITY_DN53102_c0_g3|CDKG-2	1	1511	8	24695	0.125	0.396604	ns	0.430685	ns
GO:0046856	phosphatidylinositol dephosphorylation	Biological Process	TRINITY_DN35261_c0_g9|IP5P10	1	1511	8	24695	0.125	0.396604	ns	0.430685	ns
GO:0045492	xylan biosynthetic process	Biological Process	TRINITY_DN52161_c1_g4|IRX15	1	1511	8	24695	0.125	0.396604	ns	0.430685	ns
GO:0006880	intracellular sequestering of iron ion	Biological Process	TRINITY_DN36884_c1_g5|At1g21140	1	1511	8	24695	0.125	0.396604	ns	0.430685	ns
GO:0070062	extracellular exosome	Cellular Component	TRINITY_DN55202_c0_g1|UGGT, TRINITY_DN33971_c1_g7|FN1, TRINITY_DN33971_c1_g16|FN1	3	1511	38	24695	0.0789	0.413334	ns	0.448171	ns
GO:0004601	peroxidase activity	Molecular Function	TRINITY_DN55087_c0_g2|PER12, TRINITY_DN46207_c0_g1|PER1, TRINITY_DN35850_c0_g1|GSVIVT00037159001	3	1511	38	24695	0.0789	0.413334	ns	0.448171	ns
GO:0006790	sulfur compound metabolic process	Biological Process	TRINITY_DN32677_c1_g3|SOX	1	1511	9	24695	0.1111	0.433535	ns	0.466181	ns
GO:0010075	regulation of meristem growth	Biological Process	TRINITY_DN53817_c0_g1|BAM2	1	1511	9	24695	0.1111	0.433535	ns	0.466181	ns
GO:0090332	stomatal closure	Biological Process	TRINITY_DN49335_c3_g1|HSP70	1	1511	9	24695	0.1111	0.433535	ns	0.466181	ns
GO:0005198	structural molecule activity	Molecular Function	TRINITY_DN56956_c1_g5|PVA43	1	1511	9	24695	0.1111	0.433535	ns	0.466181	ns
GO:0051289	protein homotetramerization	Biological Process	TRINITY_DN56761_c1_g4|MGL	1	1511	9	24695	0.1111	0.433535	ns	0.466181	ns
GO:0004386	helicase activity	Molecular Function	TRINITY_DN56770_c1_g2|UPF1	1	1511	9	24695	0.1111	0.433535	ns	0.466181	ns
GO:0004402	histone acetyltransferase activity	Molecular Function	TRINITY_DN54099_c2_g2|ELP3	1	1511	9	24695	0.1111	0.433535	ns	0.466181	ns
GO:0009630	gravitropism	Biological Process	TRINITY_DN50337_c0_g2|SCR	1	1511	9	24695	0.1111	0.433535	ns	0.466181	ns
GO:0003978	UDP-glucose 4-epimerase activity	Molecular Function	TRINITY_DN51068_c2_g2|UGE-1	1	1511	9	24695	0.1111	0.433535	ns	0.466181	ns
GO:0007034	vacuolar transport	Biological Process	TRINITY_DN50659_c1_g3|VPS2.2	1	1511	9	24695	0.1111	0.433535	ns	0.466181	ns
GO:0004527	exonuclease activity	Molecular Function	TRINITY_DN53693_c0_g1|NEN1	1	1511	9	24695	0.1111	0.433535	ns	0.466181	ns
GO:0009451	RNA modification	Biological Process	TRINITY_DN38707_c0_g2|PCMP-E66, TRINITY_DN53633_c1_g1|HOX11, TRINITY_DN49987_c1_g1|PCMP-E28, TRINITY_DN47869_c0_g3|At5g11310	4	1511	55	24695	0.0727	0.436612	ns	0.468091	ns
GO:0016045	detection of bacterium	Biological Process	TRINITY_DN32271_c0_g1|RPS2, TRINITY_DN31289_c0_g1|RPS2	2	1511	24	24695	0.0833	0.436623	ns	0.468091	ns
GO:0009825	multidimensional cell growth	Biological Process	TRINITY_DN56205_c0_g2|Os02g0806900, TRINITY_DN53939_c0_g2|NAC029	2	1511	24	24695	0.0833	0.436623	ns	0.468091	ns
GO:0006413	translational initiation	Biological Process	TRINITY_DN54140_c1_g5|ABCE2, TRINITY_DN51488_c0_g5|NCBP	2	1511	24	24695	0.0833	0.436623	ns	0.468091	ns
GO:0006857	oligopeptide transport	Biological Process	TRINITY_DN37014_c1_g3|NPF5.1, TRINITY_DN47133_c1_g2|NPF6.2, TRINITY_DN48282_c0_g1|NPF5.1, TRINITY_DN40050_c6_g3|NPF5.2, TRINITY_DN41080_c0_g2|YSL13	5	1511	71	24695	0.0704	0.440246	ns	0.471622	ns
GO:0046916	cellular transition metal ion homeostasis	Biological Process	TRINITY_DN44432_c0_g1|-, TRINITY_DN35260_c1_g1|-, TRINITY_DN46462_c0_g2|-	3	1511	40	24695	0.075	0.446364	ns	0.477817	ns
GO:0003743	translation initiation factor activity	Molecular Function	TRINITY_DN46454_c0_g1|PAB8, TRINITY_DN51488_c0_g5|NCBP	2	1511	25	24695	0.08	0.457665	ns	0.489547	ns
GO:0003682	chromatin binding	Molecular Function	TRINITY_DN54393_c0_g1|HERC1, TRINITY_DN55663_c0_g1|SYD, TRINITY_DN39087_c0_g2|CMT3	3	1511	41	24695	0.0732	0.4626	ns	0.494086	ns
GO:0046914	transition metal ion binding	Molecular Function	TRINITY_DN44432_c0_g1|-, TRINITY_DN35260_c1_g1|-, TRINITY_DN46462_c0_g2|-	3	1511	41	24695	0.0732	0.4626	ns	0.494086	ns
GO:0031463	Cul3-RING ubiquitin ligase complex	Cellular Component	TRINITY_DN48519_c0_g5|At1g80440	1	1511	10	24695	0.1	0.468208	ns	0.495995	ns
GO:0009850	auxin metabolic process	Biological Process	TRINITY_DN56930_c1_g6|RGLG2	1	1511	10	24695	0.1	0.468208	ns	0.495995	ns
GO:0006891	intra-Golgi vesicle-mediated transport	Biological Process	TRINITY_DN47373_c1_g5|RABH1B	1	1511	10	24695	0.1	0.468208	ns	0.495995	ns
GO:0016226	iron-sulfur cluster assembly	Biological Process	TRINITY_DN48345_c1_g2|QS	1	1511	10	24695	0.1	0.468208	ns	0.495995	ns
GO:0000184	nuclear-transcribed mRNA catabolic process, nonsense-mediated decay	Biological Process	TRINITY_DN56770_c1_g2|UPF1	1	1511	10	24695	0.1	0.468208	ns	0.495995	ns
GO:0000228	nuclear chromosome	Cellular Component	TRINITY_DN46500_c0_g1|MSH1	1	1511	10	24695	0.1	0.468208	ns	0.495995	ns
GO:0006352	DNA-templated transcription, initiation	Biological Process	TRINITY_DN54277_c0_g1|TBP1	1	1511	10	24695	0.1	0.468208	ns	0.495995	ns
GO:0010305	leaf vascular tissue pattern formation	Biological Process	TRINITY_DN56538_c0_g3|AMP1	1	1511	10	24695	0.1	0.468208	ns	0.495995	ns
GO:0006879	cellular iron ion homeostasis	Biological Process	TRINITY_DN38242_c0_g3|-	1	1511	10	24695	0.1	0.468208	ns	0.495995	ns
GO:0007264	small GTPase mediated signal transduction	Biological Process	TRINITY_DN37778_c3_g2|ARF2-A	1	1511	10	24695	0.1	0.468208	ns	0.495995	ns
GO:0015986	ATP synthesis coupled proton transport	Biological Process	TRINITY_DN35476_c1_g1|ATPC	1	1511	10	24695	0.1	0.468208	ns	0.495995	ns
GO:0022627	cytosolic small ribosomal subunit	Cellular Component	TRINITY_DN54864_c0_g1|-, TRINITY_DN43090_c0_g6|RPS15	2	1511	26	24695	0.0769	0.478243	ns	0.50625	ns
GO:0009627	systemic acquired resistance	Biological Process	TRINITY_DN43281_c0_g2|HEL	1	1511	11	24695	0.0909	0.50076	ns	0.525026	ns
GO:0010091	trichome branching	Biological Process	TRINITY_DN42644_c0_g1|CML42	1	1511	11	24695	0.0909	0.50076	ns	0.525026	ns
GO:0005544	calcium-dependent phospholipid binding	Molecular Function	TRINITY_DN55613_c1_g2|QKY	1	1511	11	24695	0.0909	0.50076	ns	0.525026	ns
GO:0010118	stomatal movement	Biological Process	TRINITY_DN44425_c0_g2|-	1	1511	11	24695	0.0909	0.50076	ns	0.525026	ns
GO:0006826	iron ion transport	Biological Process	TRINITY_DN43983_c1_g1|MHX	1	1511	11	24695	0.0909	0.50076	ns	0.525026	ns
GO:0008417	fucosyltransferase activity	Molecular Function	TRINITY_DN41974_c0_g5|FT1	1	1511	11	24695	0.0909	0.50076	ns	0.525026	ns
GO:0022821	potassium ion antiporter activity	Molecular Function	TRINITY_DN42848_c1_g2|ZIFL1	1	1511	11	24695	0.0909	0.50076	ns	0.525026	ns
GO:0009116	nucleoside metabolic process	Biological Process	TRINITY_DN44525_c0_g1|Os01g0723600	1	1511	11	24695	0.0909	0.50076	ns	0.525026	ns
GO:0030570	pectate lyase activity	Molecular Function	TRINITY_DN44928_c0_g1|At1g11920	1	1511	11	24695	0.0909	0.50076	ns	0.525026	ns
GO:0009225	nucleotide-sugar metabolic process	Biological Process	TRINITY_DN51564_c1_g1|RHM1	1	1511	11	24695	0.0909	0.50076	ns	0.525026	ns
GO:0009828	plant-type cell wall loosening	Biological Process	TRINITY_DN46229_c5_g3|EXLB1	1	1511	11	24695	0.0909	0.50076	ns	0.525026	ns
GO:0000987	cis-regulatory region sequence-specific DNA binding	Molecular Function	TRINITY_DN34984_c0_g1|jmjd4	1	1511	11	24695	0.0909	0.50076	ns	0.525026	ns
GO:0016569	obsolete covalent chromatin modification	Biological Process	TRINITY_DN39087_c0_g2|CMT3	1	1511	11	24695	0.0909	0.50076	ns	0.525026	ns
GO:0030001	metal ion transport	Biological Process	TRINITY_DN44432_c0_g1|-, TRINITY_DN35260_c1_g1|-, TRINITY_DN46462_c0_g2|-	3	1511	44	24695	0.0682	0.509973	ns	0.534293	ns
GO:0035091	phosphatidylinositol binding	Molecular Function	TRINITY_DN54393_c0_g1|HERC1	1	1511	12	24695	0.0833	0.53132	ns	0.553007	ns
GO:0009553	embryo sac development	Biological Process	TRINITY_DN46380_c0_g1|GEX1	1	1511	12	24695	0.0833	0.53132	ns	0.553007	ns
GO:0006366	transcription by RNA polymerase II	Biological Process	TRINITY_DN46623_c1_g6|NFXL1	1	1511	12	24695	0.0833	0.53132	ns	0.553007	ns
GO:0010027	thylakoid membrane organization	Biological Process	TRINITY_DN56663_c1_g1|TPP1	1	1511	12	24695	0.0833	0.53132	ns	0.553007	ns
GO:0006396	RNA processing	Biological Process	TRINITY_DN51179_c1_g1|Os01g0256800	1	1511	12	24695	0.0833	0.53132	ns	0.553007	ns
GO:0004197	cysteine-type endopeptidase activity	Molecular Function	TRINITY_DN36782_c0_g4|RD19D	1	1511	12	24695	0.0833	0.53132	ns	0.553007	ns
GO:0010182	sugar mediated signaling pathway	Biological Process	TRINITY_DN56770_c1_g2|UPF1	1	1511	12	24695	0.0833	0.53132	ns	0.553007	ns
GO:0005770	late endosome	Cellular Component	TRINITY_DN33679_c2_g9|CHX19	1	1511	12	24695	0.0833	0.53132	ns	0.553007	ns
GO:0051453	regulation of intracellular pH	Biological Process	TRINITY_DN37222_c0_g1|BOR4	1	1511	12	24695	0.0833	0.53132	ns	0.553007	ns
GO:0010090	trichome morphogenesis	Biological Process	TRINITY_DN51702_c1_g1|-	1	1511	13	24695	0.0769	0.560011	ns	0.579489	ns
GO:0016207	4-coumarate-CoA ligase activity	Molecular Function	TRINITY_DN45018_c0_g2|4CLL5	1	1511	13	24695	0.0769	0.560011	ns	0.579489	ns
GO:0042254	ribosome biogenesis	Biological Process	TRINITY_DN55335_c0_g2|At5g19025	1	1511	13	24695	0.0769	0.560011	ns	0.579489	ns
GO:0010143	cutin biosynthetic process	Biological Process	TRINITY_DN49884_c1_g3|GPAT1	1	1511	13	24695	0.0769	0.560011	ns	0.579489	ns
GO:0009699	phenylpropanoid biosynthetic process	Biological Process	TRINITY_DN51301_c0_g1|DIR1	1	1511	13	24695	0.0769	0.560011	ns	0.579489	ns
GO:0006623	protein targeting to vacuole	Biological Process	TRINITY_DN54956_c0_g1|GFS12	1	1511	13	24695	0.0769	0.560011	ns	0.579489	ns
GO:0009294	DNA mediated transformation	Biological Process	TRINITY_DN52846_c0_g3|ATX5	1	1511	13	24695	0.0769	0.560011	ns	0.579489	ns
GO:0006474	N-terminal protein amino acid acetylation	Biological Process	TRINITY_DN57006_c4_g10|HLS1	1	1511	13	24695	0.0769	0.560011	ns	0.579489	ns
GO:0009707	chloroplast outer membrane	Cellular Component	TRINITY_DN53419_c1_g6|OEP7	1	1511	14	24695	0.0714	0.586946	ns	0.605169	ns
GO:0032580	Golgi cisterna membrane	Cellular Component	TRINITY_DN46523_c1_g3|At3g07680	1	1511	14	24695	0.0714	0.586946	ns	0.605169	ns
GO:0045490	pectin catabolic process	Biological Process	TRINITY_DN44928_c0_g1|At1g11920	1	1511	14	24695	0.0714	0.586946	ns	0.605169	ns
GO:1900865	chloroplast RNA modification	Biological Process	TRINITY_DN47772_c2_g1|PCMP-H12	1	1511	14	24695	0.0714	0.586946	ns	0.605169	ns
GO:0010072	primary shoot apical meristem specification	Biological Process	TRINITY_DN52829_c1_g7|NAC021	1	1511	14	24695	0.0714	0.586946	ns	0.605169	ns
GO:0045944	positive regulation of transcription by RNA polymerase II	Biological Process	TRINITY_DN37128_c0_g4|AGL61, TRINITY_DN40909_c2_g1|-	2	1511	32	24695	0.0625	0.591023	ns	0.608933	ns
GO:0010468	regulation of gene expression	Biological Process	TRINITY_DN49302_c0_g2|SPL6, TRINITY_DN53102_c0_g3|CDKG-2	2	1511	33	24695	0.0606	0.607955	ns	0.625926	ns
GO:0006631	fatty acid metabolic process	Biological Process	TRINITY_DN53331_c0_g1|FAP2	1	1511	15	24695	0.0667	0.612234	ns	0.627617	ns
GO:0006094	gluconeogenesis	Biological Process	TRINITY_DN37065_c0_g1|ENO1	1	1511	15	24695	0.0667	0.612234	ns	0.627617	ns
GO:0008380	RNA splicing	Biological Process	TRINITY_DN34941_c0_g4|SMU1	1	1511	15	24695	0.0667	0.612234	ns	0.627617	ns
GO:0031425	chloroplast RNA processing	Biological Process	TRINITY_DN47772_c2_g1|PCMP-H12	1	1511	15	24695	0.0667	0.612234	ns	0.627617	ns
GO:0009523	photosystem II	Cellular Component	TRINITY_DN57902_c0_g1|PSBR	1	1511	15	24695	0.0667	0.612234	ns	0.627617	ns
GO:0009654	photosystem II oxygen evolving complex	Cellular Component	TRINITY_DN57902_c0_g1|PSBR	1	1511	15	24695	0.0667	0.612234	ns	0.627617	ns
GO:0008289	lipid binding	Molecular Function	TRINITY_DN36786_c0_g1|AP2M, TRINITY_DN41829_c0_g1|SERK2, TRINITY_DN55381_c1_g2|PATL3	3	1511	52	24695	0.0577	0.624368	ns	0.639597	ns
GO:0015995	chlorophyll biosynthetic process	Biological Process	TRINITY_DN38310_c0_g1|Os07g0190000	1	1511	16	24695	0.0625	0.635975	ns	0.650087	ns
GO:0007131	reciprocal meiotic recombination	Biological Process	TRINITY_DN46500_c0_g1|MSH1	1	1511	16	24695	0.0625	0.635975	ns	0.650087	ns
GO:0004693	cyclin-dependent protein serine/threonine kinase activity	Molecular Function	TRINITY_DN53102_c0_g3|CDKG-2	1	1511	16	24695	0.0625	0.635975	ns	0.650087	ns
GO:0000226	microtubule cytoskeleton organization	Biological Process	TRINITY_DN41099_c0_g2|PPC6-7	1	1511	17	24695	0.0588	0.658262	ns	0.671428	ns
GO:0050897	cobalt ion binding	Molecular Function	TRINITY_DN54781_c0_g2|LPD1	1	1511	17	24695	0.0588	0.658262	ns	0.671428	ns
GO:0019252	starch biosynthetic process	Biological Process	TRINITY_DN50321_c0_g3|ADG2	1	1511	17	24695	0.0588	0.658262	ns	0.671428	ns
GO:0006281	DNA repair	Biological Process	TRINITY_DN44591_c1_g3|-, TRINITY_DN37846_c1_g6|NSE4A	2	1511	37	24695	0.0541	0.670324	ns	0.683243	ns
GO:0055072	iron ion homeostasis	Biological Process	TRINITY_DN38273_c3_g10|sll1770	1	1511	18	24695	0.0556	0.679187	ns	0.691289	ns
GO:0003684	damaged DNA binding	Molecular Function	TRINITY_DN46500_c0_g1|MSH1	1	1511	18	24695	0.0556	0.679187	ns	0.691289	ns
GO:0006397	mRNA processing	Biological Process	TRINITY_DN49524_c1_g3|-, TRINITY_DN47772_c2_g1|PCMP-H12	2	1511	40	24695	0.05	0.71163	ns	0.723795	ns
GO:0010224	response to UV-B	Biological Process	TRINITY_DN43059_c0_g1|VQ29	1	1511	20	24695	0.05	0.717272	ns	0.727978	ns
GO:0005856	cytoskeleton	Cellular Component	TRINITY_DN46327_c0_g2|-	1	1511	20	24695	0.05	0.717272	ns	0.727978	ns
GO:0019901	protein kinase binding	Molecular Function	TRINITY_DN40070_c0_g2|PTI13	1	1511	20	24695	0.05	0.717272	ns	0.727978	ns
GO:0005834	heterotrimeric G-protein complex	Cellular Component	TRINITY_DN42466_c1_g3|RBL	1	1511	21	24695	0.0476	0.734585	ns	0.744491	ns
GO:0000271	polysaccharide biosynthetic process	Biological Process	TRINITY_DN56106_c1_g1|CSLE1	1	1511	21	24695	0.0476	0.734585	ns	0.744491	ns
GO:0016759	cellulose synthase activity	Molecular Function	TRINITY_DN56106_c1_g1|CSLE1, TRINITY_DN45795_c0_g3|CSLC5	2	1511	42	24695	0.0476	0.73669	ns	0.746094	ns
GO:0009965	leaf morphogenesis	Biological Process	TRINITY_DN56038_c0_g2|ROT3	1	1511	22	24695	0.0455	0.750839	ns	0.759885	ns
GO:0042744	hydrogen peroxide catabolic process	Biological Process	TRINITY_DN50396_c0_g4|CAT1	1	1511	23	24695	0.0435	0.766098	ns	0.774779	ns
GO:0034599	cellular response to oxidative stress	Biological Process	TRINITY_DN38273_c3_g10|sll1770	1	1511	25	24695	0.04	0.793871	ns	0.802298	ns
GO:0009535	chloroplast thylakoid membrane	Cellular Component	TRINITY_DN54353_c0_g1|NIP1, TRINITY_DN53274_c0_g2|AOS1, TRINITY_DN34149_c0_g2|AOS1, TRINITY_DN42758_c0_g6|CYP74A1, TRINITY_DN56663_c1_g1|TPP1, TRINITY_DN38179_c0_g1|NCED, TRINITY_DN57902_c0_g1|PSBR, TRINITY_DN53114_c0_g4|AOC	8	1511	168	24695	0.0476	0.81332	ns	0.821373	ns
GO:0004185	serine-type carboxypeptidase activity	Molecular Function	TRINITY_DN35116_c1_g4|SCPL50	1	1511	27	24695	0.037	0.818348	ns	0.825867	ns
GO:0008017	microtubule binding	Molecular Function	TRINITY_DN54390_c0_g3|DRP3A	1	1511	28	24695	0.0357	0.829475	ns	0.836505	ns
GO:0009543	chloroplast thylakoid lumen	Cellular Component	TRINITY_DN36598_c2_g1|-	1	1511	30	24695	0.0333	0.849727	ns	0.85629	ns
GO:0005975	carbohydrate metabolic process	Biological Process	TRINITY_DN51080_c2_g2|AMY2, TRINITY_DN33555_c2_g2|At1g80170	2	1511	54	24695	0.037	0.850893	ns	0.85629	ns
GO:0015979	photosynthesis	Biological Process	TRINITY_DN46088_c0_g2|-, TRINITY_DN57902_c0_g1|PSBR	2	1511	54	24695	0.037	0.850893	ns	0.85629	ns
GO:0005525	GTP binding	Molecular Function	TRINITY_DN54390_c0_g3|DRP3A, TRINITY_DN37778_c3_g2|ARF2-A	2	1511	57	24695	0.0351	0.871325	ns	0.876234	ns
GO:0009833	plant-type primary cell wall biogenesis	Biological Process	TRINITY_DN56106_c1_g1|CSLE1	1	1511	34	24695	0.0294	0.883305	ns	0.887656	ns
GO:0005874	microtubule	Cellular Component	TRINITY_DN56261_c0_g1|AUG8	1	1511	35	24695	0.0286	0.890455	ns	0.894212	ns
GO:0016874	ligase activity	Molecular Function	TRINITY_DN45018_c0_g2|4CLL5	1	1511	36	24695	0.0278	0.897167	ns	0.900319	ns
GO:0016760	cellulose synthase (UDP-forming) activity	Molecular Function	TRINITY_DN56106_c1_g1|CSLE1	1	1511	37	24695	0.027	0.903468	ns	0.906006	ns
GO:0005654	nucleoplasm	Cellular Component	TRINITY_DN55391_c1_g3|KRP5	1	1511	38	24695	0.0263	0.909383	ns	0.911298	ns
GO:0030244	cellulose biosynthetic process	Biological Process	TRINITY_DN56106_c1_g1|CSLE1	1	1511	44	24695	0.0227	0.937998	ns	0.939314	ns
GO:0009534	chloroplast thylakoid	Cellular Component	TRINITY_DN39069_c0_g1|LPA2, TRINITY_DN57902_c0_g1|PSBR	2	1511	72	24695	0.0278	0.939857	ns	0.940516	ns
GO:0009579	thylakoid	Cellular Component	TRINITY_DN57902_c0_g1|PSBR	1	1511	65	24695	0.0154	0.983584	ns	0.983584	ns

## Sheet: greenyellow
GO_ID	GO_Term	GO_Category	IDs	S	TS	B	TB	Rich.Factor	P.value	Sig.Sign.P	Q.value	Sig.Sign.Q
GO:0070062	extracellular exosome	Cellular Component	TRINITY_DN41642_c1_g2|Act5C, TRINITY_DN31546_c0_g3|Cfl1, TRINITY_DN40999_c1_g3|RPL23, TRINITY_DN45629_c1_g5|RPS3, TRINITY_DN42492_c0_g3|GAPDH, TRINITY_DN55112_c0_g3|RPSA, TRINITY_DN31449_c0_g1|PPIA, TRINITY_DN35209_c0_g1|EEF1A1, TRINITY_DN31130_c0_g1|GNB2L1, TRINITY_DN46106_c0_g2|HNRNPA1, TRINITY_DN41832_c0_g9|ALDOA, TRINITY_DN37549_c0_g4|HSP90AB1, TRINITY_DN30261_c0_g1|RPL24, TRINITY_DN30965_c0_…	33	105	38	24695	0.8684	9.87807e-76	****	9.38417e-73	****
GO:0016020	membrane	Cellular Component	TRINITY_DN31546_c0_g3|Cfl1, TRINITY_DN31452_c0_g2|RPL9, TRINITY_DN40999_c1_g3|RPL23, TRINITY_DN23367_c0_g1|RPL13A, TRINITY_DN42492_c0_g3|GAPDH, TRINITY_DN55112_c0_g3|RPSA, TRINITY_DN31449_c0_g1|PPIA, TRINITY_DN53514_c1_g3|Atp5b, TRINITY_DN46106_c0_g2|HNRNPA1, TRINITY_DN41832_c0_g9|ALDOA, TRINITY_DN29907_c0_g1|RPS24, TRINITY_DN48545_c0_g8|Atp1b1, TRINITY_DN34040_c1_g8|Mtnd5, TRINITY_DN37549_c0_g4|…	45	105	512	24695	0.0879	8.91364e-48	****	4.23398e-45	****
GO:0003735	structural constituent of ribosome	Molecular Function	TRINITY_DN31452_c0_g2|RPL9, TRINITY_DN41583_c2_g2|RPL30, TRINITY_DN31979_c2_g1|RPL5, TRINITY_DN43290_c1_g1|RPS6, TRINITY_DN40999_c1_g3|RPL23, TRINITY_DN23367_c0_g1|RPL13A, TRINITY_DN49527_c1_g4|RPL4, TRINITY_DN30672_c0_g1|RPS19, TRINITY_DN45629_c1_g5|RPS3, TRINITY_DN36249_c1_g5|RPS4X, TRINITY_DN55112_c0_g3|RPSA, TRINITY_DN47895_c0_g6|RPS16, TRINITY_DN28101_c0_g2|RPL39, TRINITY_DN29907_c0_g1|RPS24…	26	105	117	24695	0.2222	4.17026e-38	****	1.32058e-35	****
GO:0005925	focal adhesion	Cellular Component	TRINITY_DN31546_c0_g3|Cfl1, TRINITY_DN31452_c0_g2|RPL9, TRINITY_DN40999_c1_g3|RPL23, TRINITY_DN23367_c0_g1|RPL13A, TRINITY_DN45629_c1_g5|RPS3, TRINITY_DN31449_c0_g1|PPIA, TRINITY_DN55112_c0_g7|RPLP0, TRINITY_DN48262_c1_g7|B2M, TRINITY_DN25797_c0_g1|PFN1, TRINITY_DN41832_c0_g3|ACTB, TRINITY_DN42121_c0_g7|HSPA8, TRINITY_DN30264_c0_g2|CALR, TRINITY_DN27908_c0_g2|RPL7, TRINITY_DN42121_c0_g9|Hspa8, TR…	15	105	15	24695	1	9.43541e-37	****	2.24091e-34	****
GO:0005743	mitochondrial inner membrane	Cellular Component	TRINITY_DN37038_c0_g2|MT-ND1, TRINITY_DN45629_c1_g5|RPS3, TRINITY_DN53514_c1_g3|Atp5b, TRINITY_DN34040_c1_g8|Mtnd5, TRINITY_DN47895_c0_g5|MT-CO1, TRINITY_DN34040_c1_g4|MT-ND5, TRINITY_DN34040_c1_g10|Mt-Cyb, TRINITY_DN47895_c0_g9|Mtco1, TRINITY_DN31363_c0_g1|Atp5a1, TRINITY_DN46541_c0_g4|Mtnd1, TRINITY_DN44898_c0_g9|Mtco2, TRINITY_DN34908_c0_g3|Mtatp6, TRINITY_DN34908_c0_g7|mt-Co3, TRINITY_DN37038…	18	105	30	24695	0.6	3.67652e-36	****	6.98539e-34	****
GO:0006412	translation	Biological Process	TRINITY_DN41583_c2_g2|RPL30, TRINITY_DN31979_c2_g1|RPL5, TRINITY_DN43290_c1_g1|RPS6, TRINITY_DN40999_c1_g3|RPL23, TRINITY_DN23367_c0_g1|RPL13A, TRINITY_DN27799_c0_g2|RPL7A, TRINITY_DN45629_c1_g5|RPS3, TRINITY_DN36249_c1_g5|RPS4X, TRINITY_DN55112_c0_g3|RPSA, TRINITY_DN47895_c0_g6|RPS16, TRINITY_DN28101_c0_g2|RPL39, TRINITY_DN29907_c0_g1|RPS24, TRINITY_DN30261_c0_g1|RPL24, TRINITY_DN52353_c1_g2|RPS…	22	105	105	24695	0.2095	1.1894e-31	****	1.88322e-29	****
GO:0022625	cytosolic large ribosomal subunit	Cellular Component	TRINITY_DN31452_c0_g2|RPL9, TRINITY_DN41583_c2_g2|RPL30, TRINITY_DN31979_c2_g1|RPL5, TRINITY_DN40999_c1_g3|RPL23, TRINITY_DN23367_c0_g1|RPL13A, TRINITY_DN49527_c1_g4|RPL4, TRINITY_DN27799_c0_g2|RPL7A, TRINITY_DN28101_c0_g2|RPL39, TRINITY_DN30261_c0_g1|RPL24, TRINITY_DN53058_c0_g4|RPL10, TRINITY_DN55112_c0_g7|RPLP0, TRINITY_DN31369_c0_g1|RPL15, TRINITY_DN28101_c0_g3|RPL32, TRINITY_DN24693_c0_g1|RP…	16	105	46	24695	0.3478	3.08059e-27	****	4.1808e-25	****
GO:0005615	extracellular space	Cellular Component	TRINITY_DN41642_c1_g2|Act5C, TRINITY_DN31546_c0_g3|Cfl1, TRINITY_DN31449_c0_g1|PPIA, TRINITY_DN35209_c0_g1|EEF1A1, TRINITY_DN41832_c0_g9|ALDOA, TRINITY_DN30108_c0_g1|Tmsb4x, TRINITY_DN48262_c1_g7|B2M, TRINITY_DN31105_c0_g2|ENO1, TRINITY_DN49307_c0_g1|ANXA2, TRINITY_DN30264_c0_g2|CALR, TRINITY_DN31546_c0_g2|Sepp1, TRINITY_DN43619_c1_g7|Lyz1, TRINITY_DN21321_c0_g1|B2m, TRINITY_DN58409_c0_g1|Apoa1, …	16	105	52	24695	0.3077	3.15479e-26	****	3.74631e-24	****
GO:0005515	protein binding	Molecular Function	TRINITY_DN37038_c0_g2|MT-ND1, TRINITY_DN42492_c0_g3|GAPDH, TRINITY_DN55112_c0_g3|RPSA, TRINITY_DN31449_c0_g1|PPIA, TRINITY_DN53514_c1_g3|Atp5b, TRINITY_DN35209_c0_g1|EEF1A1, TRINITY_DN41832_c0_g9|ALDOA, TRINITY_DN48545_c0_g8|Atp1b1, TRINITY_DN37549_c0_g4|HSP90AB1, TRINITY_DN30965_c0_g1|EEF1G, TRINITY_DN50389_c0_g2|EEF2, TRINITY_DN32116_c1_g2|PABPC1, TRINITY_DN55112_c0_g7|RPLP0, TRINITY_DN30108_c0…	37	105	951	24695	0.0389	6.08858e-26	****	6.42683e-24	****
GO:0043312	neutrophil degranulation	Biological Process	TRINITY_DN31449_c0_g1|PPIA, TRINITY_DN41832_c0_g9|ALDOA, TRINITY_DN37549_c0_g4|HSP90AB1, TRINITY_DN50389_c0_g2|EEF2, TRINITY_DN48262_c1_g7|B2M, TRINITY_DN34769_c3_g2|FTL, TRINITY_DN55427_c0_g6|FTH1, TRINITY_DN53745_c1_g3|HSP90AA1, TRINITY_DN49307_c0_g1|ANXA2, TRINITY_DN46508_c1_g2|PKM	10	105	10	24695	1	1.24333e-24	****	1.09787e-22	****
GO:0005829	cytosol	Cellular Component	TRINITY_DN23367_c0_g1|RPL13A, TRINITY_DN42492_c0_g3|GAPDH, TRINITY_DN55112_c0_g3|RPSA, TRINITY_DN31449_c0_g1|PPIA, TRINITY_DN35209_c0_g1|EEF1A1, TRINITY_DN31130_c0_g1|GNB2L1, TRINITY_DN41832_c0_g9|ALDOA, TRINITY_DN29907_c0_g1|RPS24, TRINITY_DN37549_c0_g4|HSP90AB1, TRINITY_DN30965_c0_g1|EEF1G, TRINITY_DN50389_c0_g2|EEF2, TRINITY_DN55112_c0_g7|RPLP0, TRINITY_DN30108_c0_g1|Tmsb4x, TRINITY_DN34769_c3…	31	105	629	24695	0.0493	1.27122e-24	****	1.09787e-22	****
GO:0022627	cytosolic small ribosomal subunit	Cellular Component	TRINITY_DN43290_c1_g1|RPS6, TRINITY_DN30672_c0_g1|RPS19, TRINITY_DN45629_c1_g5|RPS3, TRINITY_DN36249_c1_g5|RPS4X, TRINITY_DN55112_c0_g3|RPSA, TRINITY_DN47895_c0_g6|RPS16, TRINITY_DN29907_c0_g1|RPS24, TRINITY_DN52353_c1_g2|RPS11, TRINITY_DN25308_c0_g1|RPS17, TRINITY_DN30192_c0_g1|RPS8, TRINITY_DN35353_c0_g5|Rps3a	11	105	26	24695	0.4231	3.50799e-20	****	2.77716e-18	****
GO:0043209	myelin sheath	Cellular Component	TRINITY_DN53514_c1_g3|Atp5b, TRINITY_DN48545_c0_g8|Atp1b1, TRINITY_DN41703_c1_g2|-, TRINITY_DN31363_c0_g1|Atp5a1, TRINITY_DN31105_c0_g2|ENO1, TRINITY_DN53745_c1_g3|HSP90AA1, TRINITY_DN42121_c0_g7|HSPA8, TRINITY_DN46508_c1_g2|PKM	8	105	11	24695	0.7273	1.32858e-17	****	9.70887e-16	****
GO:1904813	ficolin-1-rich granule lumen	Cellular Component	TRINITY_DN31449_c0_g1|PPIA, TRINITY_DN41832_c0_g9|ALDOA, TRINITY_DN37549_c0_g4|HSP90AB1, TRINITY_DN50389_c0_g2|EEF2, TRINITY_DN55427_c0_g6|FTH1, TRINITY_DN53745_c1_g3|HSP90AA1, TRINITY_DN46508_c1_g2|PKM	7	105	7	24695	1	2.04985e-17	****	1.39097e-15	****
GO:0005737	cytoplasm	Cellular Component	TRINITY_DN31546_c0_g3|Cfl1, TRINITY_DN23367_c0_g1|RPL13A, TRINITY_DN42492_c0_g3|GAPDH, TRINITY_DN55112_c0_g3|RPSA, TRINITY_DN54611_c0_g4|TUBB5, TRINITY_DN35209_c0_g1|EEF1A1, TRINITY_DN31130_c0_g1|GNB2L1, TRINITY_DN46106_c0_g2|HNRNPA1, TRINITY_DN29907_c0_g1|RPS24, TRINITY_DN37549_c0_g4|HSP90AB1, TRINITY_DN30965_c0_g1|EEF1G, TRINITY_DN50389_c0_g2|EEF2, TRINITY_DN55112_c0_g7|RPLP0, TRINITY_DN30108_c…	33	105	1315	24695	0.0251	3.10433e-17	****	1.96608e-15	****
GO:0008137	NADH dehydrogenase (ubiquinone) activity	Molecular Function	TRINITY_DN37038_c0_g2|MT-ND1, TRINITY_DN34040_c1_g8|Mtnd5, TRINITY_DN49519_c1_g10|Mtnd4, TRINITY_DN34040_c1_g4|MT-ND5, TRINITY_DN46541_c0_g4|Mtnd1, TRINITY_DN37038_c0_g4|MT-ND4, TRINITY_DN26541_c0_g1|MT-ND2, TRINITY_DN27632_c0_g3|Mtnd2	8	105	12	24695	0.6667	3.97183e-17	****	2.21955e-15	****
GO:0050821	protein stabilization	Biological Process	TRINITY_DN42492_c0_g3|GAPDH, TRINITY_DN48545_c0_g8|Atp1b1, TRINITY_DN37549_c0_g4|HSP90AB1, TRINITY_DN25797_c0_g1|PFN1, TRINITY_DN53745_c1_g3|HSP90AA1, TRINITY_DN30264_c0_g2|CALR, TRINITY_DN42121_c0_g9|Hspa8, TRINITY_DN58409_c0_g1|Apoa1	8	105	12	24695	0.6667	3.97183e-17	****	2.21955e-15	****
GO:0019901	protein kinase binding	Molecular Function	TRINITY_DN41642_c1_g2|Act5C, TRINITY_DN45629_c1_g5|RPS3, TRINITY_DN35209_c0_g1|EEF1A1, TRINITY_DN48545_c0_g8|Atp1b1, TRINITY_DN37549_c0_g4|HSP90AB1, TRINITY_DN50389_c0_g2|EEF2, TRINITY_DN53745_c1_g3|HSP90AA1, TRINITY_DN26541_c0_g1|MT-ND2, TRINITY_DN27632_c0_g3|Mtnd2	9	105	20	24695	0.45	5.16681e-17	****	2.72693e-15	****
GO:0042802	identical protein binding	Molecular Function	TRINITY_DN42492_c0_g3|GAPDH, TRINITY_DN41832_c0_g9|ALDOA, TRINITY_DN48262_c1_g7|B2M, TRINITY_DN34769_c3_g2|FTL, TRINITY_DN40095_c0_g7|LDHA, TRINITY_DN32127_c1_g2|env, TRINITY_DN53745_c1_g3|HSP90AA1, TRINITY_DN43619_c1_g7|Lyz1, TRINITY_DN21321_c0_g1|B2m, TRINITY_DN58409_c0_g1|Apoa1, TRINITY_DN34769_c3_g1|Ftl1, TRINITY_DN31845_c0_g1|Apoe	12	105	66	24695	0.1818	7.43132e-17	****	3.71566e-15	****
GO:0000184	nuclear-transcribed mRNA catabolic process, nonsense-mediated decay	Biological Process	TRINITY_DN23367_c0_g1|RPL13A, TRINITY_DN55112_c0_g3|RPSA, TRINITY_DN29907_c0_g1|RPS24, TRINITY_DN32116_c1_g2|PABPC1, TRINITY_DN55112_c0_g7|RPLP0, TRINITY_DN21487_c0_g1|RPL35, TRINITY_DN27908_c0_g2|RPL7	7	105	10	24695	0.7	2.43428e-15	****	1.10122e-13	****
GO:0070469	respirasome	Cellular Component	TRINITY_DN34040_c1_g8|Mtnd5, TRINITY_DN49519_c1_g10|Mtnd4, TRINITY_DN34040_c1_g10|Mt-Cyb, TRINITY_DN47895_c0_g9|Mtco1, TRINITY_DN46541_c0_g4|Mtnd1, TRINITY_DN44898_c0_g9|Mtco2, TRINITY_DN27632_c0_g3|Mtnd2	7	105	10	24695	0.7	2.43428e-15	****	1.10122e-13	****
GO:0005747	mitochondrial respiratory chain complex I	Cellular Component	TRINITY_DN37038_c0_g2|MT-ND1, TRINITY_DN34040_c1_g8|Mtnd5, TRINITY_DN49519_c1_g10|Mtnd4, TRINITY_DN34040_c1_g4|MT-ND5, TRINITY_DN46541_c0_g4|Mtnd1, TRINITY_DN37038_c0_g4|MT-ND4, TRINITY_DN26541_c0_g1|MT-ND2, TRINITY_DN27632_c0_g3|Mtnd2	8	105	18	24695	0.4444	3.43816e-15	****	1.48466e-13	****
GO:0019083	viral transcription	Biological Process	TRINITY_DN23367_c0_g1|RPL13A, TRINITY_DN55112_c0_g3|RPSA, TRINITY_DN29907_c0_g1|RPS24, TRINITY_DN55112_c0_g7|RPLP0, TRINITY_DN21487_c0_g1|RPL35, TRINITY_DN27908_c0_g2|RPL7	6	105	6	24695	1	5.112e-15	****	1.94256e-13	****
GO:0034774	secretory granule lumen	Cellular Component	TRINITY_DN31449_c0_g1|PPIA, TRINITY_DN41832_c0_g9|ALDOA, TRINITY_DN37549_c0_g4|HSP90AB1, TRINITY_DN50389_c0_g2|EEF2, TRINITY_DN53745_c1_g3|HSP90AA1, TRINITY_DN46508_c1_g2|PKM	6	105	6	24695	1	5.112e-15	****	1.94256e-13	****
GO:0045277	respiratory chain complex IV	Cellular Component	TRINITY_DN47895_c0_g5|MT-CO1, TRINITY_DN47895_c0_g9|Mtco1, TRINITY_DN44898_c0_g9|Mtco2, TRINITY_DN34908_c0_g7|mt-Co3, TRINITY_DN37038_c0_g9|MT-CO3, TRINITY_DN37038_c0_g11|MT-CO2	6	105	6	24695	1	5.112e-15	****	1.94256e-13	****
GO:0009986	cell surface	Cellular Component	TRINITY_DN53514_c1_g3|Atp5b, TRINITY_DN37549_c0_g4|HSP90AB1, TRINITY_DN53745_c1_g3|HSP90AA1, TRINITY_DN49307_c0_g1|ANXA2, TRINITY_DN30264_c0_g2|CALR, TRINITY_DN58409_c0_g1|Apoa1, TRINITY_DN31845_c0_g1|Apoe	7	105	11	24695	0.6364	6.67102e-15	****	2.43749e-13	****
GO:0031012	extracellular matrix	Cellular Component	TRINITY_DN53514_c1_g3|Atp5b, TRINITY_DN31363_c0_g1|Atp5a1, TRINITY_DN53745_c1_g3|HSP90AA1, TRINITY_DN49307_c0_g1|ANXA2, TRINITY_DN46508_c1_g2|PKM, TRINITY_DN58409_c0_g1|Apoa1, TRINITY_DN31845_c0_g1|Apoe	7	105	12	24695	0.5833	1.59549e-14	****	5.61374e-13	****
GO:0006614	SRP-dependent cotranslational protein targeting to membrane	Biological Process	TRINITY_DN23367_c0_g1|RPL13A, TRINITY_DN55112_c0_g3|RPSA, TRINITY_DN29907_c0_g1|RPS24, TRINITY_DN55112_c0_g7|RPLP0, TRINITY_DN21487_c0_g1|RPL35, TRINITY_DN27908_c0_g2|RPL7	6	105	7	24695	0.8571	3.5661e-14	****	1.16821e-12	****
GO:0004129	cytochrome-c oxidase activity	Molecular Function	TRINITY_DN47895_c0_g5|MT-CO1, TRINITY_DN47895_c0_g9|Mtco1, TRINITY_DN44898_c0_g9|Mtco2, TRINITY_DN34908_c0_g7|mt-Co3, TRINITY_DN37038_c0_g9|MT-CO3, TRINITY_DN37038_c0_g11|MT-CO2	6	105	7	24695	0.8571	3.5661e-14	****	1.16821e-12	****
GO:0006120	mitochondrial electron transport, NADH to ubiquinone	Biological Process	TRINITY_DN37038_c0_g2|MT-ND1, TRINITY_DN49519_c1_g10|Mtnd4, TRINITY_DN34040_c1_g4|MT-ND5, TRINITY_DN37038_c0_g4|MT-ND4, TRINITY_DN26541_c0_g1|MT-ND2, TRINITY_DN27632_c0_g3|Mtnd2	6	105	8	24695	0.75	1.42154e-13	****	4.50154e-12	****
GO:0006364	rRNA processing	Biological Process	TRINITY_DN43290_c1_g1|RPS6, TRINITY_DN23367_c0_g1|RPL13A, TRINITY_DN55112_c0_g3|RPSA, TRINITY_DN29907_c0_g1|RPS24, TRINITY_DN55112_c0_g7|RPLP0, TRINITY_DN21487_c0_g1|RPL35, TRINITY_DN27908_c0_g2|RPL7	7	105	16	24695	0.4375	2.27274e-13	****	6.96485e-12	****
GO:0048471	perinuclear region of cytoplasm	Cellular Component	TRINITY_DN42492_c0_g3|GAPDH, TRINITY_DN31130_c0_g1|GNB2L1, TRINITY_DN53745_c1_g3|HSP90AA1, TRINITY_DN49307_c0_g1|ANXA2, TRINITY_DN30264_c0_g2|CALR, TRINITY_DN42121_c0_g9|Hspa8	6	105	9	24695	0.6667	4.24996e-13	****	1.26171e-11	****
GO:0002181	cytoplasmic translation	Biological Process	TRINITY_DN31452_c0_g2|RPL9, TRINITY_DN55112_c0_g7|RPLP0, TRINITY_DN31369_c0_g1|RPL15, TRINITY_DN24693_c0_g1|RPL6, TRINITY_DN35353_c0_g5|Rps3a, TRINITY_DN27908_c0_g2|RPL7	6	105	10	24695	0.6	1.05884e-12	****	2.95852e-11	****
GO:0072562	blood microparticle	Cellular Component	TRINITY_DN25797_c0_g1|PFN1, TRINITY_DN42121_c0_g7|HSPA8, TRINITY_DN42121_c0_g9|Hspa8, TRINITY_DN58409_c0_g1|Apoa1, TRINITY_DN42792_c1_g3|Hp, TRINITY_DN31845_c0_g1|Apoe	6	105	10	24695	0.6	1.05884e-12	****	2.95852e-11	****
GO:0043025	neuronal cell body	Cellular Component	TRINITY_DN37038_c0_g2|MT-ND1, TRINITY_DN31130_c0_g1|GNB2L1, TRINITY_DN46541_c0_g4|Mtnd1, TRINITY_DN53745_c1_g3|HSP90AA1, TRINITY_DN31845_c0_g1|Apoe	5	105	5	24695	1	1.26215e-12	****	3.42584e-11	****
GO:0005576	extracellular region	Cellular Component	TRINITY_DN32064_c0_g1|YBX1, TRINITY_DN31449_c0_g1|PPIA, TRINITY_DN41832_c0_g9|ALDOA, TRINITY_DN37549_c0_g4|HSP90AB1, TRINITY_DN50389_c0_g2|EEF2, TRINITY_DN48262_c1_g7|B2M, TRINITY_DN34769_c3_g2|FTL, TRINITY_DN55427_c0_g6|FTH1, TRINITY_DN53745_c1_g3|HSP90AA1, TRINITY_DN49307_c0_g1|ANXA2, TRINITY_DN46508_c1_g2|PKM, TRINITY_DN30264_c0_g2|CALR, TRINITY_DN31546_c0_g2|Sepp1, TRINITY_DN43619_c1_g7|Lyz1,…	18	105	491	24695	0.0367	2.81911e-12	****	7.43932e-11	****
GO:0005654	nucleoplasm	Cellular Component	TRINITY_DN55112_c0_g3|RPSA, TRINITY_DN46106_c0_g2|HNRNPA1, TRINITY_DN29907_c0_g1|RPS24, TRINITY_DN37549_c0_g4|HSP90AB1, TRINITY_DN33971_c1_g5|HNRNPA2B1, TRINITY_DN53745_c1_g3|HSP90AA1, TRINITY_DN31505_c0_g1|PTMA, TRINITY_DN2404_c0_g1|Fabp1	8	105	38	24695	0.2105	3.58281e-12	****	9.1991e-11	****
GO:0006754	ATP biosynthetic process	Biological Process	TRINITY_DN53514_c1_g3|Atp5b, TRINITY_DN41832_c0_g9|ALDOA, TRINITY_DN31363_c0_g1|Atp5a1, TRINITY_DN34908_c0_g3|Mtatp6, TRINITY_DN46508_c1_g2|PKM	5	105	6	24695	0.8333	7.54736e-12	****	1.83846e-10	****
GO:0046034	ATP metabolic process	Biological Process	TRINITY_DN53514_c1_g3|Atp5b, TRINITY_DN48545_c0_g8|Atp1b1, TRINITY_DN31363_c0_g1|Atp5a1, TRINITY_DN42121_c0_g7|HSPA8, TRINITY_DN42121_c0_g9|Hspa8	5	105	6	24695	0.8333	7.54736e-12	****	1.83846e-10	****
GO:0005739	mitochondrion	Cellular Component	TRINITY_DN53514_c1_g3|Atp5b, TRINITY_DN31130_c0_g1|GNB2L1, TRINITY_DN34040_c1_g8|Mtnd5, TRINITY_DN37549_c0_g4|HSP90AB1, TRINITY_DN49519_c1_g10|Mtnd4, TRINITY_DN34040_c1_g10|Mt-Cyb, TRINITY_DN47895_c0_g9|Mtco1, TRINITY_DN31363_c0_g1|Atp5a1, TRINITY_DN46541_c0_g4|Mtnd1, TRINITY_DN44898_c0_g9|Mtco2, TRINITY_DN34908_c0_g3|Mtatp6, TRINITY_DN34908_c0_g7|mt-Co3, TRINITY_DN46508_c1_g2|PKM, TRINITY_DN2763…	19	105	637	24695	0.0298	2.34751e-11	****	5.57533e-10	****
GO:0006123	mitochondrial electron transport, cytochrome c to oxygen	Biological Process	TRINITY_DN47895_c0_g5|MT-CO1, TRINITY_DN47895_c0_g9|Mtco1, TRINITY_DN34908_c0_g7|mt-Co3, TRINITY_DN37038_c0_g9|MT-CO3, TRINITY_DN37038_c0_g11|MT-CO2	5	105	7	24695	0.7143	2.63266e-11	****	6.10007e-10	****
GO:0051082	unfolded protein binding	Molecular Function	TRINITY_DN31449_c0_g1|PPIA, TRINITY_DN37549_c0_g4|HSP90AB1, TRINITY_DN53745_c1_g3|HSP90AA1, TRINITY_DN42121_c0_g7|HSPA8, TRINITY_DN30264_c0_g2|CALR, TRINITY_DN42121_c0_g9|Hspa8, TRINITY_DN37549_c0_g10|HSP90AB1	7	105	34	24695	0.2059	1.00389e-10	****	2.2707e-09	****
GO:0030425	dendrite	Cellular Component	TRINITY_DN37038_c0_g2|MT-ND1, TRINITY_DN31130_c0_g1|GNB2L1, TRINITY_DN46541_c0_g4|Mtnd1, TRINITY_DN31845_c0_g1|Apoe	4	105	4	24695	1	3.08553e-10	****	5.8625e-09	****
GO:0032981	mitochondrial respiratory chain complex I assembly	Biological Process	TRINITY_DN37038_c0_g2|MT-ND1, TRINITY_DN34040_c1_g4|MT-ND5, TRINITY_DN37038_c0_g4|MT-ND4, TRINITY_DN26541_c0_g1|MT-ND2	4	105	4	24695	1	3.08553e-10	****	5.8625e-09	****
GO:0042493	response to xenobiotic stimulus	Biological Process	TRINITY_DN37038_c0_g2|MT-ND1, TRINITY_DN48262_c1_g7|B2M, TRINITY_DN40095_c0_g7|LDHA, TRINITY_DN30264_c0_g2|CALR	4	105	4	24695	1	3.08553e-10	****	5.8625e-09	****
GO:0061621	canonical glycolysis	Biological Process	TRINITY_DN42492_c0_g3|GAPDH, TRINITY_DN41832_c0_g9|ALDOA, TRINITY_DN31105_c0_g2|ENO1, TRINITY_DN46508_c1_g2|PKM	4	105	4	24695	1	3.08553e-10	****	5.8625e-09	****
GO:0045121	membrane raft	Cellular Component	TRINITY_DN53514_c1_g3|Atp5b, TRINITY_DN50389_c0_g2|EEF2, TRINITY_DN31363_c0_g1|Atp5a1, TRINITY_DN49307_c0_g1|ANXA2	4	105	4	24695	1	3.08553e-10	****	5.8625e-09	****
GO:0016323	basolateral plasma membrane	Cellular Component	TRINITY_DN48545_c0_g8|Atp1b1, TRINITY_DN37549_c0_g4|HSP90AB1, TRINITY_DN53745_c1_g3|HSP90AA1, TRINITY_DN49307_c0_g1|ANXA2	4	105	4	24695	1	3.08553e-10	****	5.8625e-09	****
GO:0023026	MHC class II protein complex binding	Molecular Function	TRINITY_DN37549_c0_g4|HSP90AB1, TRINITY_DN53745_c1_g3|HSP90AA1, TRINITY_DN42121_c0_g7|HSPA8, TRINITY_DN46508_c1_g2|PKM	4	105	4	24695	1	3.08553e-10	****	5.8625e-09	****
GO:0005751	mitochondrial respiratory chain complex IV	Cellular Component	TRINITY_DN47895_c0_g5|MT-CO1, TRINITY_DN47895_c0_g9|Mtco1, TRINITY_DN44898_c0_g9|Mtco2, TRINITY_DN34908_c0_g7|mt-Co3	4	105	4	24695	1	3.08553e-10	****	5.8625e-09	****
GO:0006413	translational initiation	Biological Process	TRINITY_DN23367_c0_g1|RPL13A, TRINITY_DN55112_c0_g3|RPSA, TRINITY_DN29907_c0_g1|RPS24, TRINITY_DN55112_c0_g7|RPLP0, TRINITY_DN21487_c0_g1|RPL35, TRINITY_DN27908_c0_g2|RPL7	6	105	24	24695	0.25	6.46721e-10	****	1.20468e-08	****
GO:0043005	neuron projection	Cellular Component	TRINITY_DN34040_c1_g8|Mtnd5, TRINITY_DN34040_c1_g4|MT-ND5, TRINITY_DN25797_c0_g1|PFN1, TRINITY_DN53745_c1_g3|HSP90AA1	4	105	5	24695	0.8	1.53772e-09	****	2.80929e-08	****
GO:0042026	protein refolding	Biological Process	TRINITY_DN48262_c1_g7|B2M, TRINITY_DN53745_c1_g3|HSP90AA1, TRINITY_DN42121_c0_g7|HSPA8, TRINITY_DN42121_c0_g9|Hspa8, TRINITY_DN21321_c0_g1|B2m	5	105	14	24695	0.3571	2.45112e-09	****	4.39352e-08	****
GO:0001666	response to hypoxia	Biological Process	TRINITY_DN48545_c0_g8|Atp1b1, TRINITY_DN40095_c0_g7|LDHA, TRINITY_DN34040_c1_g4|MT-ND5, TRINITY_DN37038_c0_g4|MT-ND4, TRINITY_DN46508_c1_g2|PKM	5	105	15	24695	0.3333	3.66428e-09	****	6.44642e-08	****
GO:0005525	GTP binding	Molecular Function	TRINITY_DN54611_c0_g4|TUBB5, TRINITY_DN35209_c0_g1|EEF1A1, TRINITY_DN53344_c2_g1|Gnas, TRINITY_DN37549_c0_g4|HSP90AB1, TRINITY_DN50389_c0_g2|EEF2, TRINITY_DN41703_c1_g2|-, TRINITY_DN53745_c1_g3|HSP90AA1	7	105	57	24695	0.1228	4.55453e-09	****	7.80026e-08	****
GO:0009060	aerobic respiration	Biological Process	TRINITY_DN49519_c1_g10|Mtnd4, TRINITY_DN47895_c0_g5|MT-CO1, TRINITY_DN47895_c0_g9|Mtco1, TRINITY_DN34908_c0_g7|mt-Co3	4	105	6	24695	0.6667	4.59805e-09	****	7.80026e-08	****
GO:0005506	iron ion binding	Molecular Function	TRINITY_DN34769_c3_g2|FTL, TRINITY_DN47895_c0_g5|MT-CO1, TRINITY_DN47895_c0_g9|Mtco1, TRINITY_DN55427_c0_g6|FTH1, TRINITY_DN30264_c0_g2|CALR, TRINITY_DN43638_c0_g3|Cyp2e1, TRINITY_DN34769_c3_g1|Ftl1	7	105	61	24695	0.1148	7.4118e-09	****	1.22841e-07	****
GO:0007568	aging	Biological Process	TRINITY_DN50389_c0_g2|EEF2, TRINITY_DN49519_c1_g10|Mtnd4, TRINITY_DN47895_c0_g5|MT-CO1, TRINITY_DN37038_c0_g4|MT-ND4, TRINITY_DN31845_c0_g1|Apoe	5	105	17	24695	0.2941	7.49979e-09	****	1.22841e-07	****
GO:0000027	ribosomal large subunit assembly	Biological Process	TRINITY_DN31979_c2_g1|RPL5, TRINITY_DN30261_c0_g1|RPL24, TRINITY_DN53058_c0_g4|RPL10, TRINITY_DN24693_c0_g1|RPL6	4	105	7	24695	0.5714	1.06937e-08	****	1.72186e-07	****
GO:0005730	nucleolus	Cellular Component	TRINITY_DN31452_c0_g2|RPL9, TRINITY_DN40999_c1_g3|RPL23, TRINITY_DN23367_c0_g1|RPL13A, TRINITY_DN45629_c1_g5|RPS3, TRINITY_DN35209_c0_g1|EEF1A1, TRINITY_DN21487_c0_g1|RPL35, TRINITY_DN27908_c0_g2|RPL7	7	105	67	24695	0.1045	1.44696e-08	****	2.29101e-07	****
GO:0006898	receptor-mediated endocytosis	Biological Process	TRINITY_DN53514_c1_g3|Atp5b, TRINITY_DN53745_c1_g3|HSP90AA1, TRINITY_DN30264_c0_g2|CALR, TRINITY_DN31845_c0_g1|Apoe	4	105	8	24695	0.5	2.13174e-08	****	3.31992e-07	****
GO:0005634	nucleus	Cellular Component	TRINITY_DN23367_c0_g1|RPL13A, TRINITY_DN45629_c1_g5|RPS3, TRINITY_DN42492_c0_g3|GAPDH, TRINITY_DN55112_c0_g3|RPSA, TRINITY_DN31449_c0_g1|PPIA, TRINITY_DN35209_c0_g1|EEF1A1, TRINITY_DN31130_c0_g1|GNB2L1, TRINITY_DN41832_c0_g9|ALDOA, TRINITY_DN29907_c0_g1|RPS24, TRINITY_DN30965_c0_g1|EEF1G, TRINITY_DN50389_c0_g2|EEF2, TRINITY_DN55112_c0_g7|RPLP0, TRINITY_DN30108_c0_g1|Tmsb4x, TRINITY_DN31369_c0_g1|…	30	105	2337	24695	0.0128	2.20383e-08	****	3.37684e-07	****
GO:0003729	mRNA binding	Molecular Function	TRINITY_DN23367_c0_g1|RPL13A, TRINITY_DN45629_c1_g5|RPS3, TRINITY_DN35353_c0_g5|Rps3a, TRINITY_DN21487_c0_g1|RPL35, TRINITY_DN53745_c1_g3|HSP90AA1, TRINITY_DN30264_c0_g2|CALR, TRINITY_DN27908_c0_g2|RPL7	7	105	76	24695	0.0921	3.52548e-08	****	5.23313e-07	****
GO:0000166	nucleotide binding	Molecular Function	TRINITY_DN53514_c1_g3|Atp5b, TRINITY_DN46106_c0_g2|HNRNPA1, TRINITY_DN29907_c0_g1|RPS24, TRINITY_DN32116_c1_g2|PABPC1, TRINITY_DN31363_c0_g1|Atp5a1, TRINITY_DN33971_c1_g5|HNRNPA2B1, TRINITY_DN53745_c1_g3|HSP90AA1	7	105	76	24695	0.0921	3.52548e-08	****	5.23313e-07	****
GO:0016491	oxidoreductase activity	Molecular Function	TRINITY_DN34040_c1_g8|Mtnd5, TRINITY_DN49519_c1_g10|Mtnd4, TRINITY_DN34040_c1_g10|Mt-Cyb, TRINITY_DN47895_c0_g9|Mtco1, TRINITY_DN46541_c0_g4|Mtnd1, TRINITY_DN44898_c0_g9|Mtco2, TRINITY_DN27632_c0_g3|Mtnd2, TRINITY_DN43638_c0_g3|Cyp2e1	8	105	121	24695	0.0661	4.93135e-08	****	7.20735e-07	****
GO:0017148	negative regulation of translation	Biological Process	TRINITY_DN23367_c0_g1|RPL13A, TRINITY_DN45629_c1_g5|RPS3, TRINITY_DN42492_c0_g3|GAPDH, TRINITY_DN30264_c0_g2|CALR	4	105	10	24695	0.4	6.35345e-08	****	9.09734e-07	****
GO:0005844	polysome	Cellular Component	TRINITY_DN45629_c1_g5|RPS3, TRINITY_DN30264_c0_g2|CALR, TRINITY_DN27908_c0_g2|RPL7	3	105	3	24695	1	7.4694e-08	****	9.09734e-07	****
GO:0035722	interleukin-12-mediated signaling pathway	Biological Process	TRINITY_DN31449_c0_g1|PPIA, TRINITY_DN55112_c0_g7|RPLP0, TRINITY_DN49307_c0_g1|ANXA2	3	105	3	24695	1	7.4694e-08	****	9.09734e-07	****
GO:0035255	ionotropic glutamate receptor binding	Molecular Function	TRINITY_DN53344_c2_g1|Gnas, TRINITY_DN26541_c0_g1|MT-ND2, TRINITY_DN27632_c0_g3|Mtnd2	3	105	3	24695	1	7.4694e-08	****	9.09734e-07	****
GO:1904724	tertiary granule lumen	Cellular Component	TRINITY_DN41832_c0_g9|ALDOA, TRINITY_DN48262_c1_g7|B2M, TRINITY_DN55427_c0_g6|FTH1	3	105	3	24695	1	7.4694e-08	****	9.09734e-07	****
GO:0042773	ATP synthesis coupled electron transport	Biological Process	TRINITY_DN34040_c1_g8|Mtnd5, TRINITY_DN49519_c1_g10|Mtnd4, TRINITY_DN44898_c0_g9|Mtco2	3	105	3	24695	1	7.4694e-08	****	9.09734e-07	****
GO:0032092	positive regulation of protein binding	Biological Process	TRINITY_DN37549_c0_g4|HSP90AB1, TRINITY_DN48262_c1_g7|B2M, TRINITY_DN21321_c0_g1|B2m	3	105	3	24695	1	7.4694e-08	****	9.09734e-07	****
GO:0042470	melanosome	Cellular Component	TRINITY_DN37549_c0_g4|HSP90AB1, TRINITY_DN53745_c1_g3|HSP90AA1, TRINITY_DN49307_c0_g1|ANXA2	3	105	3	24695	1	7.4694e-08	****	9.09734e-07	****
GO:0002474	antigen processing and presentation of peptide antigen via MHC class I	Biological Process	TRINITY_DN48262_c1_g7|B2M, TRINITY_DN30264_c0_g2|CALR, TRINITY_DN21321_c0_g1|B2m	3	105	3	24695	1	7.4694e-08	****	9.09734e-07	****
GO:0010977	negative regulation of neuron projection development	Biological Process	TRINITY_DN48262_c1_g7|B2M, TRINITY_DN21321_c0_g1|B2m, TRINITY_DN31845_c0_g1|Apoe	3	105	3	24695	1	7.4694e-08	****	9.09734e-07	****
GO:0030670	phagocytic vesicle membrane	Cellular Component	TRINITY_DN48262_c1_g7|B2M, TRINITY_DN30264_c0_g2|CALR, TRINITY_DN50472_c0_g1|H2-K1	3	105	3	24695	1	7.4694e-08	****	9.09734e-07	****
GO:1900121	negative regulation of receptor binding	Biological Process	TRINITY_DN48262_c1_g7|B2M, TRINITY_DN49307_c0_g1|ANXA2, TRINITY_DN21321_c0_g1|B2m	3	105	3	24695	1	7.4694e-08	****	9.09734e-07	****
GO:0008043	intracellular ferritin complex	Cellular Component	TRINITY_DN34769_c3_g2|FTL, TRINITY_DN55427_c0_g6|FTH1, TRINITY_DN34769_c3_g1|Ftl1	3	105	3	24695	1	7.4694e-08	****	9.09734e-07	****
GO:0055114	obsolete oxidation-reduction process	Biological Process	TRINITY_DN34040_c1_g8|Mtnd5, TRINITY_DN49519_c1_g10|Mtnd4, TRINITY_DN40095_c0_g7|LDHA, TRINITY_DN34040_c1_g10|Mt-Cyb, TRINITY_DN47895_c0_g9|Mtco1, TRINITY_DN55427_c0_g6|FTH1, TRINITY_DN46541_c0_g4|Mtnd1, TRINITY_DN44898_c0_g9|Mtco2, TRINITY_DN27632_c0_g3|Mtnd2, TRINITY_DN58869_c0_g1|RBCS, TRINITY_DN43638_c0_g3|Cyp2e1	11	105	333	24695	0.033	1.83317e-07	****	2.20445e-06	****
GO:0032587	ruffle membrane	Cellular Component	TRINITY_DN45629_c1_g5|RPS3, TRINITY_DN35209_c0_g1|EEF1A1, TRINITY_DN53745_c1_g3|HSP90AA1	3	105	4	24695	0.75	2.9785e-07	****	3.4933e-06	****
GO:0042826	histone deacetylase binding	Molecular Function	TRINITY_DN37549_c0_g4|HSP90AB1, TRINITY_DN53745_c1_g3|HSP90AA1, TRINITY_DN42121_c0_g9|Hspa8	3	105	4	24695	0.75	2.9785e-07	****	3.4933e-06	****
GO:0006094	gluconeogenesis	Biological Process	TRINITY_DN42492_c0_g3|GAPDH, TRINITY_DN41832_c0_g9|ALDOA, TRINITY_DN31105_c0_g2|ENO1, TRINITY_DN53300_c0_g5|FAB6	4	105	15	24695	0.2667	4.06267e-07	****	4.70675e-06	****
GO:0005753	mitochondrial proton-transporting ATP synthase complex	Cellular Component	TRINITY_DN53514_c1_g3|Atp5b, TRINITY_DN31363_c0_g1|Atp5a1, TRINITY_DN34908_c0_g3|Mtatp6	3	105	5	24695	0.6	7.42319e-07	****	8.39527e-06	****
GO:0022904	respiratory electron transport chain	Biological Process	TRINITY_DN34040_c1_g10|Mt-Cyb, TRINITY_DN47895_c0_g9|Mtco1, TRINITY_DN34908_c0_g7|mt-Co3	3	105	5	24695	0.6	7.42319e-07	****	8.39527e-06	****
GO:0005856	cytoskeleton	Cellular Component	TRINITY_DN30108_c0_g1|Tmsb4x, TRINITY_DN25797_c0_g1|PFN1, TRINITY_DN41832_c0_g3|ACTB, TRINITY_DN41832_c0_g1|ACTG1	4	105	20	24695	0.2	1.41861e-06	****	1.58551e-05	****
GO:0004332	fructose-bisphosphate aldolase activity	Molecular Function	TRINITY_DN41832_c0_g9|ALDOA, TRINITY_DN51115_c0_g2|FBA3, TRINITY_DN53300_c0_g5|FAB6	3	105	6	24695	0.5	1.48004e-06	****	1.59777e-05	****
GO:0000122	negative regulation of transcription by RNA polymerase II	Biological Process	TRINITY_DN33971_c1_g5|HNRNPA2B1, TRINITY_DN31105_c0_g2|ENO1, TRINITY_DN30264_c0_g2|CALR	3	105	6	24695	0.5	1.48004e-06	****	1.59777e-05	****
GO:0016209	antioxidant activity	Molecular Function	TRINITY_DN2404_c0_g1|Fabp1, TRINITY_DN42792_c1_g3|Hp, TRINITY_DN31845_c0_g1|Apoe	3	105	6	24695	0.5	1.48004e-06	****	1.59777e-05	****
GO:0009615	response to virus	Biological Process	TRINITY_DN41642_c1_g2|Act5C, TRINITY_DN31546_c0_g3|Cfl1, TRINITY_DN30965_c0_g1|EEF1G, TRINITY_DN31105_c0_g2|ENO1	4	105	21	24695	0.1905	1.74668e-06	****	1.84372e-05	****
GO:0003779	actin binding	Molecular Function	TRINITY_DN31546_c0_g3|Cfl1, TRINITY_DN41832_c0_g9|ALDOA, TRINITY_DN30108_c0_g1|Tmsb4x, TRINITY_DN25797_c0_g1|PFN1	4	105	21	24695	0.1905	1.74668e-06	****	1.84372e-05	****
GO:0016887	ATP hydrolysis activity	Molecular Function	TRINITY_DN53514_c1_g3|Atp5b, TRINITY_DN48545_c0_g8|Atp1b1, TRINITY_DN31363_c0_g1|Atp5a1, TRINITY_DN34908_c0_g3|Mtatp6, TRINITY_DN53745_c1_g3|HSP90AA1	5	105	51	24695	0.098	2.5384e-06	****	2.60952e-05	****
GO:0000028	ribosomal small subunit assembly	Biological Process	TRINITY_DN30672_c0_g1|RPS19, TRINITY_DN55112_c0_g3|RPSA, TRINITY_DN25308_c0_g1|RPS17	3	105	7	24695	0.4286	2.58205e-06	****	2.60952e-05	****
GO:0006414	translational elongation	Biological Process	TRINITY_DN35209_c0_g1|EEF1A1, TRINITY_DN30965_c0_g1|EEF1G, TRINITY_DN50389_c0_g2|EEF2	3	105	7	24695	0.4286	2.58205e-06	****	2.60952e-05	****
GO:0003785	actin monomer binding	Molecular Function	TRINITY_DN30108_c0_g1|Tmsb4x, TRINITY_DN25797_c0_g1|PFN1, TRINITY_DN35973_c2_g7|TMSB10	3	105	7	24695	0.4286	2.58205e-06	****	2.60952e-05	****
GO:0005509	calcium ion binding	Molecular Function	TRINITY_DN53514_c1_g3|Atp5b, TRINITY_DN43148_c0_g1|MYL12A, TRINITY_DN31603_c0_g1|Myl6, TRINITY_DN49307_c0_g1|ANXA2, TRINITY_DN30264_c0_g2|CALR, TRINITY_DN40450_c1_g2|-	6	105	92	24695	0.0652	2.7123e-06	****	2.7123e-05	****
GO:0005788	endoplasmic reticulum lumen	Cellular Component	TRINITY_DN48262_c1_g7|B2M, TRINITY_DN30264_c0_g2|CALR, TRINITY_DN43619_c1_g7|Lyz1	3	105	9	24695	0.3333	6.15861e-06	****	5.97008e-05	****
GO:0009897	external side of plasma membrane	Cellular Component	TRINITY_DN48262_c1_g7|B2M, TRINITY_DN30264_c0_g2|CALR, TRINITY_DN21321_c0_g1|B2m	3	105	9	24695	0.3333	6.15861e-06	****	5.97008e-05	****
GO:1902600	proton transmembrane transport	Biological Process	TRINITY_DN47895_c0_g5|MT-CO1, TRINITY_DN37038_c0_g9|MT-CO3, TRINITY_DN37038_c0_g11|MT-CO2	3	105	9	24695	0.3333	6.15861e-06	****	5.97008e-05	****
GO:0006811	ion transport	Biological Process	TRINITY_DN53514_c1_g3|Atp5b, TRINITY_DN48545_c0_g8|Atp1b1, TRINITY_DN31363_c0_g1|Atp5a1, TRINITY_DN34908_c0_g3|Mtatp6	4	105	29	24695	0.1379	6.75254e-06	****	6.47971e-05	****
GO:0003924	GTPase activity	Molecular Function	TRINITY_DN54611_c0_g4|TUBB5, TRINITY_DN35209_c0_g1|EEF1A1, TRINITY_DN53344_c2_g1|Gnas, TRINITY_DN50389_c0_g2|EEF2, TRINITY_DN41703_c1_g2|-	5	105	65	24695	0.0769	8.51439e-06	****	8.08867e-05	****
GO:0015986	ATP synthesis coupled proton transport	Biological Process	TRINITY_DN53514_c1_g3|Atp5b, TRINITY_DN31363_c0_g1|Atp5a1, TRINITY_DN34908_c0_g3|Mtatp6	3	105	10	24695	0.3	8.77079e-06	****	8.24975e-05	****
GO:0042542	response to hydrogen peroxide	Biological Process	TRINITY_DN50389_c0_g2|EEF2, TRINITY_DN40095_c0_g7|LDHA, TRINITY_DN34040_c1_g4|MT-ND5, TRINITY_DN42792_c1_g3|Hp	4	105	32	24695	0.125	1.01239e-05	****	8.86022e-05	****
GO:0042803	protein homodimerization activity	Molecular Function	TRINITY_DN31130_c0_g1|GNB2L1, TRINITY_DN53745_c1_g3|HSP90AA1, TRINITY_DN27908_c0_g2|RPL7, TRINITY_DN42792_c1_g3|Hp, TRINITY_DN31845_c0_g1|Apoe	5	105	69	24695	0.0725	1.14298e-05	****	8.86022e-05	****
GO:0031982	vesicle	Cellular Component	TRINITY_DN42492_c0_g3|GAPDH, TRINITY_DN49307_c0_g1|ANXA2, TRINITY_DN46508_c1_g2|PKM	3	105	11	24695	0.2727	1.20225e-05	****	8.86022e-05	****
GO:0000462	maturation of SSU-rRNA from tricistronic rRNA transcript (SSU-rRNA, 5.8S rRNA, LSU-rRNA)	Biological Process	TRINITY_DN47895_c0_g6|RPS16, TRINITY_DN29907_c0_g1|RPS24, TRINITY_DN30192_c0_g1|RPS8	3	105	11	24695	0.2727	1.20225e-05	****	8.86022e-05	****
GO:0007015	actin filament organization	Biological Process	TRINITY_DN41832_c0_g9|ALDOA, TRINITY_DN30108_c0_g1|Tmsb4x, TRINITY_DN35973_c2_g7|TMSB10	3	105	11	24695	0.2727	1.20225e-05	****	8.86022e-05	****
GO:0006826	iron ion transport	Biological Process	TRINITY_DN34769_c3_g2|FTL, TRINITY_DN55427_c0_g6|FTH1, TRINITY_DN21321_c0_g1|B2m	3	105	11	24695	0.2727	1.20225e-05	****	8.86022e-05	****
GO:0031072	heat shock protein binding	Molecular Function	TRINITY_DN42121_c0_g7|HSPA8, TRINITY_DN42121_c0_g9|Hspa8, TRINITY_DN58409_c0_g1|Apoa1	3	105	11	24695	0.2727	1.20225e-05	****	8.86022e-05	****
GO:0015629	actin cytoskeleton	Cellular Component	TRINITY_DN41642_c1_g2|Act5C, TRINITY_DN31546_c0_g3|Cfl1, TRINITY_DN41832_c0_g9|ALDOA	3	105	12	24695	0.25	1.59804e-05	****	8.86022e-05	****
GO:0003746	translation elongation factor activity	Molecular Function	TRINITY_DN35209_c0_g1|EEF1A1, TRINITY_DN30965_c0_g1|EEF1G, TRINITY_DN50389_c0_g2|EEF2	3	105	12	24695	0.25	1.59804e-05	****	8.86022e-05	****
GO:0031625	ubiquitin protein ligase binding	Molecular Function	TRINITY_DN41703_c1_g2|-, TRINITY_DN42121_c0_g7|HSPA8, TRINITY_DN30264_c0_g2|CALR, TRINITY_DN42121_c0_g9|Hspa8	4	105	36	24695	0.1111	1.63682e-05	****	8.86022e-05	****
GO:0044794	positive regulation by host of viral process	Biological Process	TRINITY_DN31546_c0_g3|Cfl1, TRINITY_DN31845_c0_g1|Apoe	2	105	2	24695	1	1.7907e-05	****	8.86022e-05	****
GO:0071346	cellular response to interferon-gamma	Biological Process	TRINITY_DN23367_c0_g1|RPL13A, TRINITY_DN42492_c0_g3|GAPDH	2	105	2	24695	1	1.7907e-05	****	8.86022e-05	****
GO:0097452	GAIT complex	Cellular Component	TRINITY_DN23367_c0_g1|RPL13A, TRINITY_DN42492_c0_g3|GAPDH	2	105	2	24695	1	1.7907e-05	****	8.86022e-05	****
GO:0033194	response to hydroperoxide	Biological Process	TRINITY_DN37038_c0_g2|MT-ND1, TRINITY_DN46541_c0_g4|Mtnd1	2	105	2	24695	1	1.7907e-05	****	8.86022e-05	****
GO:0031397	negative regulation of protein ubiquitination	Biological Process	TRINITY_DN45629_c1_g5|RPS3, TRINITY_DN42121_c0_g9|Hspa8	2	105	2	24695	1	1.7907e-05	****	8.86022e-05	****
GO:0051092	positive regulation of NF-kappaB transcription factor activity	Biological Process	TRINITY_DN45629_c1_g5|RPS3, TRINITY_DN42121_c0_g9|Hspa8	2	105	2	24695	1	1.7907e-05	****	8.86022e-05	****
GO:0070301	cellular response to hydrogen peroxide	Biological Process	TRINITY_DN45629_c1_g5|RPS3, TRINITY_DN2404_c0_g1|Fabp1	2	105	2	24695	1	1.7907e-05	****	8.86022e-05	****
GO:0019068	virion assembly	Biological Process	TRINITY_DN31449_c0_g1|PPIA, TRINITY_DN31845_c0_g1|Apoe	2	105	2	24695	1	1.7907e-05	****	8.86022e-05	****
GO:0042288	MHC class I protein binding	Molecular Function	TRINITY_DN53514_c1_g3|Atp5b, TRINITY_DN31363_c0_g1|Atp5a1	2	105	2	24695	1	1.7907e-05	****	8.86022e-05	****
GO:0043532	angiostatin binding	Molecular Function	TRINITY_DN53514_c1_g3|Atp5b, TRINITY_DN31363_c0_g1|Atp5a1	2	105	2	24695	1	1.7907e-05	****	8.86022e-05	****
GO:0043536	positive regulation of blood vessel endothelial cell migration	Biological Process	TRINITY_DN53514_c1_g3|Atp5b, TRINITY_DN31363_c0_g1|Atp5a1	2	105	2	24695	1	1.7907e-05	****	8.86022e-05	****
GO:0045259	proton-transporting ATP synthase complex	Cellular Component	TRINITY_DN53514_c1_g3|Atp5b, TRINITY_DN31363_c0_g1|Atp5a1	2	105	2	24695	1	1.7907e-05	****	8.86022e-05	****
GO:0019903	protein phosphatase binding	Molecular Function	TRINITY_DN31130_c0_g1|GNB2L1, TRINITY_DN53745_c1_g3|HSP90AA1	2	105	2	24695	1	1.7907e-05	****	8.86022e-05	****
GO:0030496	midbody	Cellular Component	TRINITY_DN31130_c0_g1|GNB2L1, TRINITY_DN49307_c0_g1|ANXA2	2	105	2	24695	1	1.7907e-05	****	8.86022e-05	****
GO:0071363	cellular response to growth factor stimulus	Biological Process	TRINITY_DN31130_c0_g1|GNB2L1, TRINITY_DN25797_c0_g1|PFN1	2	105	2	24695	1	1.7907e-05	****	8.86022e-05	****
GO:0008092	cytoskeletal protein binding	Molecular Function	TRINITY_DN41832_c0_g9|ALDOA, TRINITY_DN49307_c0_g1|ANXA2	2	105	2	24695	1	1.7907e-05	****	8.86022e-05	****
GO:0031430	M band	Cellular Component	TRINITY_DN41832_c0_g9|ALDOA, TRINITY_DN31105_c0_g2|ENO1	2	105	2	24695	1	1.7907e-05	****	8.86022e-05	****
GO:0032781	positive regulation of ATPase activity	Biological Process	TRINITY_DN48545_c0_g8|Atp1b1, TRINITY_DN25797_c0_g1|PFN1	2	105	2	24695	1	1.7907e-05	****	8.86022e-05	****
GO:0042383	sarcolemma	Cellular Component	TRINITY_DN48545_c0_g8|Atp1b1, TRINITY_DN49307_c0_g1|ANXA2	2	105	2	24695	1	1.7907e-05	****	8.86022e-05	****
GO:0002134	UTP binding	Molecular Function	TRINITY_DN37549_c0_g4|HSP90AB1, TRINITY_DN53745_c1_g3|HSP90AA1	2	105	2	24695	1	1.7907e-05	****	8.86022e-05	****
GO:0002135	CTP binding	Molecular Function	TRINITY_DN37549_c0_g4|HSP90AB1, TRINITY_DN53745_c1_g3|HSP90AA1	2	105	2	24695	1	1.7907e-05	****	8.86022e-05	****
GO:0006805	xenobiotic metabolic process	Biological Process	TRINITY_DN37549_c0_g4|HSP90AB1, TRINITY_DN43638_c0_g3|Cyp2e1	2	105	2	24695	1	1.7907e-05	****	8.86022e-05	****
GO:0008180	COP9 signalosome	Cellular Component	TRINITY_DN37549_c0_g4|HSP90AB1, TRINITY_DN31363_c0_g1|Atp5a1	2	105	2	24695	1	1.7907e-05	****	8.86022e-05	****
GO:0016234	inclusion body	Cellular Component	TRINITY_DN37549_c0_g4|HSP90AB1, TRINITY_DN42121_c0_g9|Hspa8	2	105	2	24695	1	1.7907e-05	****	8.86022e-05	****
GO:0017098	sulfonylurea receptor binding	Molecular Function	TRINITY_DN37549_c0_g4|HSP90AB1, TRINITY_DN53745_c1_g3|HSP90AA1	2	105	2	24695	1	1.7907e-05	****	8.86022e-05	****
GO:0030235	nitric-oxide synthase regulator activity	Molecular Function	TRINITY_DN37549_c0_g4|HSP90AB1, TRINITY_DN53745_c1_g3|HSP90AA1	2	105	2	24695	1	1.7907e-05	****	8.86022e-05	****
GO:0030911	TPR domain binding	Molecular Function	TRINITY_DN37549_c0_g4|HSP90AB1, TRINITY_DN53745_c1_g3|HSP90AA1	2	105	2	24695	1	1.7907e-05	****	8.86022e-05	****
GO:0031396	regulation of protein ubiquitination	Biological Process	TRINITY_DN37549_c0_g4|HSP90AB1, TRINITY_DN53745_c1_g3|HSP90AA1	2	105	2	24695	1	1.7907e-05	****	8.86022e-05	****
GO:0031526	brush border membrane	Cellular Component	TRINITY_DN37549_c0_g4|HSP90AB1, TRINITY_DN53745_c1_g3|HSP90AA1	2	105	2	24695	1	1.7907e-05	****	8.86022e-05	****
GO:0032564	dATP binding	Molecular Function	TRINITY_DN37549_c0_g4|HSP90AB1, TRINITY_DN53745_c1_g3|HSP90AA1	2	105	2	24695	1	1.7907e-05	****	8.86022e-05	****
GO:0038096	Fc-gamma receptor signaling pathway involved in phagocytosis	Biological Process	TRINITY_DN37549_c0_g4|HSP90AB1, TRINITY_DN53745_c1_g3|HSP90AA1	2	105	2	24695	1	1.7907e-05	****	8.86022e-05	****
GO:0043524	negative regulation of neuron apoptotic process	Biological Process	TRINITY_DN37549_c0_g4|HSP90AB1, TRINITY_DN31845_c0_g1|Apoe	2	105	2	24695	1	1.7907e-05	****	8.86022e-05	****
GO:0044325	transmembrane transporter binding	Molecular Function	TRINITY_DN37549_c0_g4|HSP90AB1, TRINITY_DN53745_c1_g3|HSP90AA1	2	105	2	24695	1	1.7907e-05	****	8.86022e-05	****
GO:0045429	positive regulation of nitric oxide biosynthetic process	Biological Process	TRINITY_DN37549_c0_g4|HSP90AB1, TRINITY_DN53745_c1_g3|HSP90AA1	2	105	2	24695	1	1.7907e-05	****	8.86022e-05	****
GO:0045793	positive regulation of cell size	Biological Process	TRINITY_DN37549_c0_g4|HSP90AB1, TRINITY_DN53745_c1_g3|HSP90AA1	2	105	2	24695	1	1.7907e-05	****	8.86022e-05	****
GO:0071353	cellular response to interleukin-4	Biological Process	TRINITY_DN37549_c0_g4|HSP90AB1, TRINITY_DN41703_c1_g2|-	2	105	2	24695	1	1.7907e-05	****	8.86022e-05	****
GO:1900034	regulation of cellular response to heat	Biological Process	TRINITY_DN37549_c0_g4|HSP90AB1, TRINITY_DN53745_c1_g3|HSP90AA1	2	105	2	24695	1	1.7907e-05	****	8.86022e-05	****
GO:0003009	skeletal muscle contraction	Biological Process	TRINITY_DN50389_c0_g2|EEF2, TRINITY_DN53745_c1_g3|HSP90AA1	2	105	2	24695	1	1.7907e-05	****	8.86022e-05	****
GO:0001916	positive regulation of T cell mediated cytotoxicity	Biological Process	TRINITY_DN48262_c1_g7|B2M, TRINITY_DN21321_c0_g1|B2m	2	105	2	24695	1	1.7907e-05	****	8.86022e-05	****
GO:0002479	antigen processing and presentation of exogenous peptide antigen via MHC class I, TAP-dependent	Biological Process	TRINITY_DN48262_c1_g7|B2M, TRINITY_DN30264_c0_g2|CALR	2	105	2	24695	1	1.7907e-05	****	8.86022e-05	****
GO:0002481	antigen processing and presentation of exogenous protein antigen via MHC class Ib, TAP-dependent	Biological Process	TRINITY_DN48262_c1_g7|B2M, TRINITY_DN21321_c0_g1|B2m	2	105	2	24695	1	1.7907e-05	****	8.86022e-05	****
GO:0002726	positive regulation of T cell cytokine production	Biological Process	TRINITY_DN48262_c1_g7|B2M, TRINITY_DN21321_c0_g1|B2m	2	105	2	24695	1	1.7907e-05	****	8.86022e-05	****
GO:0019885	antigen processing and presentation of endogenous peptide antigen via MHC class I	Biological Process	TRINITY_DN48262_c1_g7|B2M, TRINITY_DN21321_c0_g1|B2m	2	105	2	24695	1	1.7907e-05	****	8.86022e-05	****
GO:0033077	T cell differentiation in thymus	Biological Process	TRINITY_DN48262_c1_g7|B2M, TRINITY_DN21321_c0_g1|B2m	2	105	2	24695	1	1.7907e-05	****	8.86022e-05	****
GO:0042612	MHC class I protein complex	Cellular Component	TRINITY_DN48262_c1_g7|B2M, TRINITY_DN21321_c0_g1|B2m	2	105	2	24695	1	1.7907e-05	****	8.86022e-05	****
GO:0050830	defense response to Gram-positive bacterium	Biological Process	TRINITY_DN48262_c1_g7|B2M, TRINITY_DN43619_c1_g7|Lyz1	2	105	2	24695	1	1.7907e-05	****	8.86022e-05	****
GO:1900122	positive regulation of receptor binding	Biological Process	TRINITY_DN48262_c1_g7|B2M, TRINITY_DN21321_c0_g1|B2m	2	105	2	24695	1	1.7907e-05	****	8.86022e-05	****
GO:1904434	positive regulation of ferrous iron binding	Biological Process	TRINITY_DN48262_c1_g7|B2M, TRINITY_DN21321_c0_g1|B2m	2	105	2	24695	1	1.7907e-05	****	8.86022e-05	****
GO:1904437	positive regulation of transferrin receptor binding	Biological Process	TRINITY_DN48262_c1_g7|B2M, TRINITY_DN21321_c0_g1|B2m	2	105	2	24695	1	1.7907e-05	****	8.86022e-05	****
GO:0035578	azurophil granule lumen	Cellular Component	TRINITY_DN34769_c3_g2|FTL, TRINITY_DN49307_c0_g1|ANXA2	2	105	2	24695	1	1.7907e-05	****	8.86022e-05	****
GO:0015990	electron transport coupled proton transport	Biological Process	TRINITY_DN49519_c1_g10|Mtnd4, TRINITY_DN47895_c0_g9|Mtco1	2	105	2	24695	1	1.7907e-05	****	8.86022e-05	****
GO:0043627	response to estrogen	Biological Process	TRINITY_DN40095_c0_g7|LDHA, TRINITY_DN53745_c1_g3|HSP90AA1	2	105	2	24695	1	1.7907e-05	****	8.86022e-05	****
GO:0021549	cerebellum development	Biological Process	TRINITY_DN47895_c0_g5|MT-CO1, TRINITY_DN37038_c0_g4|MT-ND4	2	105	2	24695	1	1.7907e-05	****	8.86022e-05	****
GO:0001937	negative regulation of endothelial cell proliferation	Biological Process	TRINITY_DN31363_c0_g1|Atp5a1, TRINITY_DN31845_c0_g1|Apoe	2	105	2	24695	1	1.7907e-05	****	8.86022e-05	****
GO:0005102	signaling receptor binding	Molecular Function	TRINITY_DN25797_c0_g1|PFN1, TRINITY_DN31845_c0_g1|Apoe	2	105	2	24695	1	1.7907e-05	****	8.86022e-05	****
GO:0051496	positive regulation of stress fiber assembly	Biological Process	TRINITY_DN25797_c0_g1|PFN1, TRINITY_DN58409_c0_g1|Apoa1	2	105	2	24695	1	1.7907e-05	****	8.86022e-05	****
GO:0051099	positive regulation of binding	Biological Process	TRINITY_DN31105_c0_g2|ENO1, TRINITY_DN49307_c0_g1|ANXA2	2	105	2	24695	1	1.7907e-05	****	8.86022e-05	****
GO:0008535	respiratory chain complex IV assembly	Biological Process	TRINITY_DN34908_c0_g7|mt-Co3, TRINITY_DN37038_c0_g9|MT-CO3	2	105	2	24695	1	1.7907e-05	****	8.86022e-05	****
GO:0019646	aerobic electron transport chain	Biological Process	TRINITY_DN34908_c0_g7|mt-Co3, TRINITY_DN37038_c0_g9|MT-CO3	2	105	2	24695	1	1.7907e-05	****	8.86022e-05	****
GO:0071682	endocytic vesicle lumen	Cellular Component	TRINITY_DN53745_c1_g3|HSP90AA1, TRINITY_DN30264_c0_g2|CALR	2	105	2	24695	1	1.7907e-05	****	8.86022e-05	****
GO:0042623	ATP hydrolysis activity	Molecular Function	TRINITY_DN42121_c0_g7|HSPA8, TRINITY_DN42121_c0_g9|Hspa8	2	105	2	24695	1	1.7907e-05	****	8.86022e-05	****
GO:0055131	C3HC4-type RING finger domain binding	Molecular Function	TRINITY_DN42121_c0_g7|HSPA8, TRINITY_DN42121_c0_g9|Hspa8	2	105	2	24695	1	1.7907e-05	****	8.86022e-05	****
GO:0001889	liver development	Biological Process	TRINITY_DN46508_c1_g2|PKM, TRINITY_DN42792_c1_g3|Hp	2	105	2	24695	1	1.7907e-05	****	8.86022e-05	****
GO:0014069	postsynaptic density	Cellular Component	TRINITY_DN26541_c0_g1|MT-ND2, TRINITY_DN27632_c0_g3|Mtnd2	2	105	2	24695	1	1.7907e-05	****	8.86022e-05	****
GO:1900026	positive regulation of substrate adhesion-dependent cell spreading	Biological Process	TRINITY_DN30264_c0_g2|CALR, TRINITY_DN58409_c0_g1|Apoa1	2	105	2	24695	1	1.7907e-05	****	8.86022e-05	****
GO:0001540	amyloid-beta binding	Molecular Function	TRINITY_DN58409_c0_g1|Apoa1, TRINITY_DN31845_c0_g1|Apoe	2	105	2	24695	1	1.7907e-05	****	8.86022e-05	****
GO:0006695	cholesterol biosynthetic process	Biological Process	TRINITY_DN58409_c0_g1|Apoa1, TRINITY_DN31845_c0_g1|Apoe	2	105	2	24695	1	1.7907e-05	****	8.86022e-05	****
GO:0008104	protein localization	Biological Process	TRINITY_DN58409_c0_g1|Apoa1, TRINITY_DN31845_c0_g1|Apoe	2	105	2	24695	1	1.7907e-05	****	8.86022e-05	****
GO:0031102	neuron projection regeneration	Biological Process	TRINITY_DN58409_c0_g1|Apoa1, TRINITY_DN31845_c0_g1|Apoe	2	105	2	24695	1	1.7907e-05	****	8.86022e-05	****
GO:0031103	axon regeneration	Biological Process	TRINITY_DN58409_c0_g1|Apoa1, TRINITY_DN31845_c0_g1|Apoe	2	105	2	24695	1	1.7907e-05	****	8.86022e-05	****
GO:0032374	regulation of cholesterol transport	Biological Process	TRINITY_DN58409_c0_g1|Apoa1, TRINITY_DN31845_c0_g1|Apoe	2	105	2	24695	1	1.7907e-05	****	8.86022e-05	****
GO:0032489	regulation of Cdc42 protein signal transduction	Biological Process	TRINITY_DN58409_c0_g1|Apoa1, TRINITY_DN31845_c0_g1|Apoe	2	105	2	24695	1	1.7907e-05	****	8.86022e-05	****
GO:0034362	low-density lipoprotein particle	Cellular Component	TRINITY_DN58409_c0_g1|Apoa1, TRINITY_DN31845_c0_g1|Apoe	2	105	2	24695	1	1.7907e-05	****	8.86022e-05	****
GO:0034365	discoidal high-density lipoprotein particle	Cellular Component	TRINITY_DN58409_c0_g1|Apoa1, TRINITY_DN31845_c0_g1|Apoe	2	105	2	24695	1	1.7907e-05	****	8.86022e-05	****
GO:0034372	very-low-density lipoprotein particle remodeling	Biological Process	TRINITY_DN58409_c0_g1|Apoa1, TRINITY_DN31845_c0_g1|Apoe	2	105	2	24695	1	1.7907e-05	****	8.86022e-05	****
GO:0042158	lipoprotein biosynthetic process	Biological Process	TRINITY_DN58409_c0_g1|Apoa1, TRINITY_DN31845_c0_g1|Apoe	2	105	2	24695	1	1.7907e-05	****	8.86022e-05	****
GO:0046889	positive regulation of lipid biosynthetic process	Biological Process	TRINITY_DN58409_c0_g1|Apoa1, TRINITY_DN31845_c0_g1|Apoe	2	105	2	24695	1	1.7907e-05	****	8.86022e-05	****
GO:0050728	negative regulation of inflammatory response	Biological Process	TRINITY_DN58409_c0_g1|Apoa1, TRINITY_DN31845_c0_g1|Apoe	2	105	2	24695	1	1.7907e-05	****	8.86022e-05	****
GO:0051345	positive regulation of hydrolase activity	Biological Process	TRINITY_DN58409_c0_g1|Apoa1, TRINITY_DN2404_c0_g1|Fabp1	2	105	2	24695	1	1.7907e-05	****	8.86022e-05	****
GO:0071813	lipoprotein particle binding	Molecular Function	TRINITY_DN58409_c0_g1|Apoa1, TRINITY_DN31845_c0_g1|Apoe	2	105	2	24695	1	1.7907e-05	****	8.86022e-05	****
GO:0015909	long-chain fatty acid transport	Biological Process	TRINITY_DN2404_c0_g1|Fabp1, TRINITY_DN31845_c0_g1|Apoe	2	105	2	24695	1	1.7907e-05	****	8.86022e-05	****
GO:0006096	glycolytic process	Biological Process	TRINITY_DN41832_c0_g9|ALDOA, TRINITY_DN40095_c0_g7|LDHA, TRINITY_DN51115_c0_g2|FBA3, TRINITY_DN53300_c0_g5|FAB6	4	105	37	24695	0.1081	1.82924e-05	****	9.00404e-05	****
GO:0019843	rRNA binding	Molecular Function	TRINITY_DN31452_c0_g2|RPL9, TRINITY_DN36249_c1_g5|RPS4X, TRINITY_DN52353_c1_g2|RPS11	3	105	13	24695	0.2308	2.07103e-05	****	0.000100896	***
GO:0031966	mitochondrial membrane	Cellular Component	TRINITY_DN37038_c0_g2|MT-ND1, TRINITY_DN53514_c1_g3|Atp5b, TRINITY_DN46541_c0_g4|Mtnd1	3	105	13	24695	0.2308	2.07103e-05	****	0.000100896	***
GO:0005543	phospholipid binding	Molecular Function	TRINITY_DN58409_c0_g1|Apoa1, TRINITY_DN2404_c0_g1|Fabp1, TRINITY_DN31845_c0_g1|Apoe	3	105	14	24695	0.2143	2.6277e-05	****	0.000127363	***
GO:0008380	RNA splicing	Biological Process	TRINITY_DN32064_c0_g1|YBX1, TRINITY_DN46106_c0_g2|HNRNPA1, TRINITY_DN32116_c1_g2|PABPC1	3	105	15	24695	0.2	3.27447e-05	****	0.000157109	***
GO:0003954	NADH dehydrogenase activity	Molecular Function	TRINITY_DN34040_c1_g8|Mtnd5, TRINITY_DN49519_c1_g10|Mtnd4, TRINITY_DN46541_c0_g4|Mtnd1	3	105	15	24695	0.2	3.27447e-05	****	0.000157109	***
GO:0016021	integral component of membrane	Cellular Component	TRINITY_DN37038_c0_g2|MT-ND1, TRINITY_DN48545_c0_g8|Atp1b1, TRINITY_DN34040_c1_g8|Mtnd5, TRINITY_DN49519_c1_g10|Mtnd4, TRINITY_DN47895_c0_g5|MT-CO1, TRINITY_DN34040_c1_g4|MT-ND5, TRINITY_DN34040_c1_g10|Mt-Cyb, TRINITY_DN47895_c0_g9|Mtco1, TRINITY_DN46541_c0_g4|Mtnd1, TRINITY_DN44898_c0_g9|Mtco2, TRINITY_DN34908_c0_g3|Mtatp6, TRINITY_DN34908_c0_g7|mt-Co3, TRINITY_DN37038_c0_g4|MT-ND4, TRINITY_DN26…	17	105	1301	24695	0.0131	3.36367e-05	****	0.000160577	***
GO:0070180	large ribosomal subunit rRNA binding	Molecular Function	TRINITY_DN40999_c1_g3|RPL23, TRINITY_DN55112_c0_g7|RPLP0	2	105	3	24695	0.6667	5.35715e-05	****	0.000223215	***
GO:0000275	mitochondrial proton-transporting ATP synthase complex, catalytic sector F(1)	Cellular Component	TRINITY_DN53514_c1_g3|Atp5b, TRINITY_DN31363_c0_g1|Atp5a1	2	105	3	24695	0.6667	5.35715e-05	****	0.000223215	***
GO:0043547	positive regulation of GTPase activity	Biological Process	TRINITY_DN53344_c2_g1|Gnas, TRINITY_DN31130_c0_g1|GNB2L1	2	105	3	24695	0.6667	5.35715e-05	****	0.000223215	***
GO:0001934	positive regulation of protein phosphorylation	Biological Process	TRINITY_DN31130_c0_g1|GNB2L1, TRINITY_DN49307_c0_g1|ANXA2	2	105	3	24695	0.6667	5.35715e-05	****	0.000223215	***
GO:0031369	translation initiation factor binding	Molecular Function	TRINITY_DN29907_c0_g1|RPS24, TRINITY_DN35353_c0_g5|Rps3a	2	105	3	24695	0.6667	5.35715e-05	****	0.000223215	***
GO:0032355	response to estradiol	Biological Process	TRINITY_DN50389_c0_g2|EEF2, TRINITY_DN30264_c0_g2|CALR	2	105	3	24695	0.6667	5.35715e-05	****	0.000223215	***
GO:0045727	positive regulation of translation	Biological Process	TRINITY_DN50389_c0_g2|EEF2, TRINITY_DN35353_c0_g5|Rps3a	2	105	3	24695	0.6667	5.35715e-05	****	0.000223215	***
GO:0048260	positive regulation of receptor-mediated endocytosis	Biological Process	TRINITY_DN48262_c1_g7|B2M, TRINITY_DN21321_c0_g1|B2m	2	105	3	24695	0.6667	5.35715e-05	****	0.000223215	***
GO:1990712	HFE-transferrin receptor complex	Cellular Component	TRINITY_DN48262_c1_g7|B2M, TRINITY_DN21321_c0_g1|B2m	2	105	3	24695	0.6667	5.35715e-05	****	0.000223215	***
GO:0005546	phosphatidylinositol-4,5-bisphosphate binding	Molecular Function	TRINITY_DN25797_c0_g1|PFN1, TRINITY_DN49307_c0_g1|ANXA2	2	105	3	24695	0.6667	5.35715e-05	****	0.000223215	***
GO:0001701	in utero embryonic development	Biological Process	TRINITY_DN31105_c0_g2|ENO1, TRINITY_DN37038_c0_g4|MT-ND4	2	105	3	24695	0.6667	5.35715e-05	****	0.000223215	***
GO:0051020	GTPase binding	Molecular Function	TRINITY_DN31105_c0_g2|ENO1, TRINITY_DN53745_c1_g3|HSP90AA1	2	105	3	24695	0.6667	5.35715e-05	****	0.000223215	***
GO:0097433	dense body	Cellular Component	TRINITY_DN41832_c0_g3|ACTB, TRINITY_DN41832_c0_g1|ACTG1	2	105	3	24695	0.6667	5.35715e-05	****	0.000223215	***
GO:0031100	animal organ regeneration	Biological Process	TRINITY_DN46508_c1_g2|PKM, TRINITY_DN58409_c0_g1|Apoa1	2	105	3	24695	0.6667	5.35715e-05	****	0.000223215	***
GO:0071556	integral component of lumenal side of endoplasmic reticulum membrane	Cellular Component	TRINITY_DN30264_c0_g2|CALR, TRINITY_DN50472_c0_g1|H2-K1	2	105	3	24695	0.6667	5.35715e-05	****	0.000223215	***
GO:0002376	immune system process	Biological Process	TRINITY_DN21321_c0_g1|B2m, TRINITY_DN42792_c1_g3|Hp	2	105	3	24695	0.6667	5.35715e-05	****	0.000223215	***
GO:0010873	positive regulation of cholesterol esterification	Biological Process	TRINITY_DN58409_c0_g1|Apoa1, TRINITY_DN31845_c0_g1|Apoe	2	105	3	24695	0.6667	5.35715e-05	****	0.000223215	***
GO:0015485	cholesterol binding	Molecular Function	TRINITY_DN58409_c0_g1|Apoa1, TRINITY_DN31845_c0_g1|Apoe	2	105	3	24695	0.6667	5.35715e-05	****	0.000223215	***
GO:0017127	cholesterol transfer activity	Molecular Function	TRINITY_DN58409_c0_g1|Apoa1, TRINITY_DN31845_c0_g1|Apoe	2	105	3	24695	0.6667	5.35715e-05	****	0.000223215	***
GO:0019433	triglyceride catabolic process	Biological Process	TRINITY_DN58409_c0_g1|Apoa1, TRINITY_DN31845_c0_g1|Apoe	2	105	3	24695	0.6667	5.35715e-05	****	0.000223215	***
GO:0033344	cholesterol efflux	Biological Process	TRINITY_DN58409_c0_g1|Apoa1, TRINITY_DN31845_c0_g1|Apoe	2	105	3	24695	0.6667	5.35715e-05	****	0.000223215	***
GO:0033700	phospholipid efflux	Biological Process	TRINITY_DN58409_c0_g1|Apoa1, TRINITY_DN31845_c0_g1|Apoe	2	105	3	24695	0.6667	5.35715e-05	****	0.000223215	***
GO:0034363	intermediate-density lipoprotein particle	Cellular Component	TRINITY_DN58409_c0_g1|Apoa1, TRINITY_DN31845_c0_g1|Apoe	2	105	3	24695	0.6667	5.35715e-05	****	0.000223215	***
GO:0034364	high-density lipoprotein particle	Cellular Component	TRINITY_DN58409_c0_g1|Apoa1, TRINITY_DN31845_c0_g1|Apoe	2	105	3	24695	0.6667	5.35715e-05	****	0.000223215	***
GO:0034375	high-density lipoprotein particle remodeling	Biological Process	TRINITY_DN58409_c0_g1|Apoa1, TRINITY_DN31845_c0_g1|Apoe	2	105	3	24695	0.6667	5.35715e-05	****	0.000223215	***
GO:0034380	high-density lipoprotein particle assembly	Biological Process	TRINITY_DN58409_c0_g1|Apoa1, TRINITY_DN31845_c0_g1|Apoe	2	105	3	24695	0.6667	5.35715e-05	****	0.000223215	***
GO:0043691	reverse cholesterol transport	Biological Process	TRINITY_DN58409_c0_g1|Apoa1, TRINITY_DN31845_c0_g1|Apoe	2	105	3	24695	0.6667	5.35715e-05	****	0.000223215	***
GO:0060228	phosphatidylcholine-sterol O-acyltransferase activator activity	Molecular Function	TRINITY_DN58409_c0_g1|Apoa1, TRINITY_DN31845_c0_g1|Apoe	2	105	3	24695	0.6667	5.35715e-05	****	0.000223215	***
GO:0070328	triglyceride homeostasis	Biological Process	TRINITY_DN58409_c0_g1|Apoa1, TRINITY_DN31845_c0_g1|Apoe	2	105	3	24695	0.6667	5.35715e-05	****	0.000223215	***
GO:0016324	apical plasma membrane	Cellular Component	TRINITY_DN48545_c0_g8|Atp1b1, TRINITY_DN37549_c0_g4|HSP90AB1, TRINITY_DN53745_c1_g3|HSP90AA1	3	105	18	24695	0.1667	5.81817e-05	****	0.000240316	***
GO:0055072	iron ion homeostasis	Biological Process	TRINITY_DN48262_c1_g7|B2M, TRINITY_DN34769_c3_g2|FTL, TRINITY_DN21321_c0_g1|B2m	3	105	18	24695	0.1667	5.81817e-05	****	0.000240316	***
GO:0005507	copper ion binding	Molecular Function	TRINITY_DN44898_c0_g9|Mtco2, TRINITY_DN58869_c0_g1|RBCS, TRINITY_DN37038_c0_g11|MT-CO2, TRINITY_DN53300_c0_g5|FAB6	4	105	55	24695	0.0727	8.90727e-05	****	0.000366316	***
GO:0001525	angiogenesis	Biological Process	TRINITY_DN53514_c1_g3|Atp5b, TRINITY_DN49307_c0_g1|ANXA2	2	105	4	24695	0.5	0.000106845	***	0.000414298	***
GO:0008144	obsolete drug binding	Molecular Function	TRINITY_DN48545_c0_g8|Atp1b1, TRINITY_DN2404_c0_g1|Fabp1	2	105	4	24695	0.5	0.000106845	***	0.000414298	***
GO:0033554	cellular response to stress	Biological Process	TRINITY_DN37549_c0_g4|HSP90AB1, TRINITY_DN53745_c1_g3|HSP90AA1	2	105	4	24695	0.5	0.000106845	***	0.000414298	***
GO:0045471	response to ethanol	Biological Process	TRINITY_DN50389_c0_g2|EEF2, TRINITY_DN37038_c0_g4|MT-ND4	2	105	4	24695	0.5	0.000106845	***	0.000414298	***
GO:0050829	defense response to Gram-negative bacterium	Biological Process	TRINITY_DN48262_c1_g7|B2M, TRINITY_DN43619_c1_g7|Lyz1	2	105	4	24695	0.5	0.000106845	***	0.000414298	***
GO:0007584	response to nutrient	Biological Process	TRINITY_DN40095_c0_g7|LDHA, TRINITY_DN46508_c1_g2|PKM	2	105	4	24695	0.5	0.000106845	***	0.000414298	***
GO:0048146	positive regulation of fibroblast proliferation	Biological Process	TRINITY_DN35353_c0_g5|Rps3a, TRINITY_DN49307_c0_g1|ANXA2	2	105	4	24695	0.5	0.000106845	***	0.000414298	***
GO:0000463	maturation of LSU-rRNA from tricistronic rRNA transcript (SSU-rRNA, 5.8S rRNA, LSU-rRNA)	Biological Process	TRINITY_DN21487_c0_g1|RPL35, TRINITY_DN27908_c0_g2|RPL7	2	105	4	24695	0.5	0.000106845	***	0.000414298	***
GO:0001664	G protein-coupled receptor binding	Molecular Function	TRINITY_DN42121_c0_g7|HSPA8, TRINITY_DN42121_c0_g9|Hspa8	2	105	4	24695	0.5	0.000106845	***	0.000414298	***
GO:0006641	triglyceride metabolic process	Biological Process	TRINITY_DN43638_c0_g3|Cyp2e1, TRINITY_DN31845_c0_g1|Apoe	2	105	4	24695	0.5	0.000106845	***	0.000414298	***
GO:0005319	lipid transporter activity	Molecular Function	TRINITY_DN58409_c0_g1|Apoa1, TRINITY_DN31845_c0_g1|Apoe	2	105	4	24695	0.5	0.000106845	***	0.000414298	***
GO:0007186	G protein-coupled receptor signaling pathway	Biological Process	TRINITY_DN58409_c0_g1|Apoa1, TRINITY_DN31845_c0_g1|Apoe	2	105	4	24695	0.5	0.000106845	***	0.000414298	***
GO:0042627	chylomicron	Cellular Component	TRINITY_DN58409_c0_g1|Apoa1, TRINITY_DN31845_c0_g1|Apoe	2	105	4	24695	0.5	0.000106845	***	0.000414298	***
GO:0042632	cholesterol homeostasis	Biological Process	TRINITY_DN58409_c0_g1|Apoa1, TRINITY_DN31845_c0_g1|Apoe	2	105	4	24695	0.5	0.000106845	***	0.000414298	***
GO:0006874	cellular calcium ion homeostasis	Biological Process	TRINITY_DN48545_c0_g8|Atp1b1, TRINITY_DN30264_c0_g2|CALR, TRINITY_DN31845_c0_g1|Apoe	3	105	23	24695	0.1304	0.000124336	***	0.00048016	***
GO:0042274	ribosomal small subunit biogenesis	Biological Process	TRINITY_DN43290_c1_g1|RPS6, TRINITY_DN29907_c0_g1|RPS24	2	105	5	24695	0.4	0.00017758	***	0.000664179	***
GO:0042277	peptide binding	Molecular Function	TRINITY_DN31449_c0_g1|PPIA, TRINITY_DN30264_c0_g2|CALR	2	105	5	24695	0.4	0.00017758	***	0.000664179	***
GO:0045261	proton-transporting ATP synthase complex, catalytic core F(1)	Cellular Component	TRINITY_DN53514_c1_g3|Atp5b, TRINITY_DN31363_c0_g1|Atp5a1	2	105	5	24695	0.4	0.00017758	***	0.000664179	***
GO:0005938	cell cortex	Cellular Component	TRINITY_DN25797_c0_g1|PFN1, TRINITY_DN49307_c0_g1|ANXA2	2	105	5	24695	0.4	0.00017758	***	0.000664179	***
GO:0072593	reactive oxygen species metabolic process	Biological Process	TRINITY_DN26541_c0_g1|MT-ND2, TRINITY_DN27632_c0_g3|Mtnd2	2	105	5	24695	0.4	0.00017758	***	0.000664179	***
GO:0008203	cholesterol metabolic process	Biological Process	TRINITY_DN58409_c0_g1|Apoa1, TRINITY_DN31845_c0_g1|Apoe	2	105	5	24695	0.4	0.00017758	***	0.000664179	***
GO:0034361	very-low-density lipoprotein particle	Cellular Component	TRINITY_DN58409_c0_g1|Apoa1, TRINITY_DN31845_c0_g1|Apoe	2	105	5	24695	0.4	0.00017758	***	0.000664179	***
GO:0042157	lipoprotein metabolic process	Biological Process	TRINITY_DN58409_c0_g1|Apoa1, TRINITY_DN31845_c0_g1|Apoe	2	105	5	24695	0.4	0.00017758	***	0.000664179	***
GO:0005811	lipid droplet	Cellular Component	TRINITY_DN42492_c0_g3|GAPDH, TRINITY_DN49307_c0_g1|ANXA2	2	105	6	24695	0.3333	0.000265631	***	0.000978097	***
GO:0003725	double-stranded RNA binding	Molecular Function	TRINITY_DN37549_c0_g4|HSP90AB1, TRINITY_DN41703_c1_g2|-	2	105	6	24695	0.3333	0.000265631	***	0.000978097	***
GO:0006986	response to unfolded protein	Biological Process	TRINITY_DN37549_c0_g4|HSP90AB1, TRINITY_DN53745_c1_g3|HSP90AA1	2	105	6	24695	0.3333	0.000265631	***	0.000978097	***
GO:0006955	immune response	Biological Process	TRINITY_DN55427_c0_g6|FTH1, TRINITY_DN21321_c0_g1|B2m	2	105	6	24695	0.3333	0.000265631	***	0.000978097	***
GO:0006629	lipid metabolic process	Biological Process	TRINITY_DN53514_c1_g3|Atp5b, TRINITY_DN31363_c0_g1|Atp5a1, TRINITY_DN58409_c0_g1|Apoa1, TRINITY_DN31845_c0_g1|Apoe	4	105	73	24695	0.0548	0.000268077	***	0.000983294	***
GO:0043022	ribosome binding	Molecular Function	TRINITY_DN55112_c0_g3|RPSA, TRINITY_DN50389_c0_g2|EEF2	2	105	7	24695	0.2857	0.00037085	***	0.00132946	**
GO:0046933	proton-transporting ATP synthase activity, rotational mechanism	Molecular Function	TRINITY_DN53514_c1_g3|Atp5b, TRINITY_DN31363_c0_g1|Atp5a1	2	105	7	24695	0.2857	0.00037085	***	0.00132946	**
GO:0071013	catalytic step 2 spliceosome	Cellular Component	TRINITY_DN46106_c0_g2|HNRNPA1, TRINITY_DN33971_c1_g5|HNRNPA2B1	2	105	7	24695	0.2857	0.00037085	***	0.00132946	**
GO:0071281	cellular response to iron ion	Biological Process	TRINITY_DN48262_c1_g7|B2M, TRINITY_DN21321_c0_g1|B2m	2	105	7	24695	0.2857	0.00037085	***	0.00132946	**
GO:0008199	ferric iron binding	Molecular Function	TRINITY_DN34769_c3_g2|FTL, TRINITY_DN55427_c0_g6|FTH1	2	105	7	24695	0.2857	0.00037085	***	0.00132946	**
GO:0019897	extrinsic component of plasma membrane	Cellular Component	TRINITY_DN31105_c0_g2|ENO1, TRINITY_DN49307_c0_g1|ANXA2	2	105	7	24695	0.2857	0.00037085	***	0.00132946	**
GO:0003723	RNA binding	Molecular Function	TRINITY_DN31452_c0_g2|RPL9, TRINITY_DN41583_c2_g2|RPL30, TRINITY_DN32064_c0_g1|YBX1, TRINITY_DN27799_c0_g2|RPL7A, TRINITY_DN28101_c0_g2|RPL39, TRINITY_DN32116_c1_g2|PABPC1, TRINITY_DN27908_c0_g2|RPL7	7	105	317	24695	0.0221	0.000417861	***	0.00148856	**
GO:0006457	protein folding	Biological Process	TRINITY_DN31449_c0_g1|PPIA, TRINITY_DN37549_c0_g4|HSP90AB1, TRINITY_DN30264_c0_g2|CALR, TRINITY_DN37549_c0_g10|HSP90AB1	4	105	82	24695	0.0488	0.000418362	***	0.00148856	**
GO:0005886	plasma membrane	Cellular Component	TRINITY_DN42492_c0_g3|GAPDH, TRINITY_DN55112_c0_g3|RPSA, TRINITY_DN53514_c1_g3|Atp5b, TRINITY_DN53344_c2_g1|Gnas, TRINITY_DN48545_c0_g8|Atp1b1, TRINITY_DN50389_c0_g2|EEF2, TRINITY_DN48262_c1_g7|B2M, TRINITY_DN31363_c0_g1|Atp5a1, TRINITY_DN41832_c0_g3|ACTB, TRINITY_DN53745_c1_g3|HSP90AA1, TRINITY_DN49307_c0_g1|ANXA2, TRINITY_DN46508_c1_g2|PKM, TRINITY_DN41832_c0_g1|ACTG1, TRINITY_DN53300_c0_g5|FAB…	16	105	1463	24695	0.0109	0.000447305	***	0.0015856	**
GO:0010494	cytoplasmic stress granule	Cellular Component	TRINITY_DN32064_c0_g1|YBX1, TRINITY_DN32116_c1_g2|PABPC1	2	105	8	24695	0.25	0.000493094	***	0.00171589	**
GO:0008097	5S rRNA binding	Molecular Function	TRINITY_DN31979_c2_g1|RPL5, TRINITY_DN50389_c0_g2|EEF2	2	105	8	24695	0.25	0.000493094	***	0.00171589	**
GO:0006880	intracellular sequestering of iron ion	Biological Process	TRINITY_DN55427_c0_g6|FTH1, TRINITY_DN34769_c3_g1|Ftl1	2	105	8	24695	0.25	0.000493094	***	0.00171589	**
GO:0005769	early endosome	Cellular Component	TRINITY_DN49307_c0_g1|ANXA2, TRINITY_DN31845_c0_g1|Apoe	2	105	8	24695	0.25	0.000493094	***	0.00171589	**
GO:0019899	enzyme binding	Molecular Function	TRINITY_DN43638_c0_g3|Cyp2e1, TRINITY_DN58409_c0_g1|Apoa1	2	105	8	24695	0.25	0.000493094	***	0.00171589	**
GO:0009055	electron transfer activity	Molecular Function	TRINITY_DN34040_c1_g10|Mt-Cyb, TRINITY_DN47895_c0_g9|Mtco1, TRINITY_DN34908_c0_g7|mt-Co3	3	105	38	24695	0.0789	0.000565455	***	0.00196052	**
GO:0030308	negative regulation of cell growth	Biological Process	TRINITY_DN31130_c0_g1|GNB2L1, TRINITY_DN31105_c0_g2|ENO1	2	105	9	24695	0.2222	0.000632218	***	0.00216826	**
GO:0008360	regulation of cell shape	Biological Process	TRINITY_DN43148_c0_g1|MYL12A, TRINITY_DN41832_c0_g9|ALDOA	2	105	9	24695	0.2222	0.000632218	***	0.00216826	**
GO:0019900	kinase binding	Molecular Function	TRINITY_DN37549_c0_g4|HSP90AB1, TRINITY_DN40095_c0_g7|LDHA	2	105	9	24695	0.2222	0.000632218	***	0.00216826	**
GO:0006397	mRNA processing	Biological Process	TRINITY_DN32064_c0_g1|YBX1, TRINITY_DN46106_c0_g2|HNRNPA1, TRINITY_DN32116_c1_g2|PABPC1	3	105	40	24695	0.075	0.000658173	***	0.00224915	**
GO:0005524	ATP binding	Molecular Function	TRINITY_DN41642_c1_g2|Act5C, TRINITY_DN53514_c1_g3|Atp5b, TRINITY_DN48545_c0_g8|Atp1b1, TRINITY_DN37549_c0_g4|HSP90AB1, TRINITY_DN31363_c0_g1|Atp5a1, TRINITY_DN53745_c1_g3|HSP90AA1, TRINITY_DN42121_c0_g7|HSPA8, TRINITY_DN46508_c1_g2|PKM, TRINITY_DN42121_c0_g9|Hspa8, TRINITY_DN37549_c0_g10|HSP90AB1	10	105	683	24695	0.0146	0.000667969	***	0.00227445	**
GO:0006879	cellular iron ion homeostasis	Biological Process	TRINITY_DN34769_c3_g2|FTL, TRINITY_DN55427_c0_g6|FTH1	2	105	10	24695	0.2	0.00078808	***	0.00267384	**
GO:0030955	potassium ion binding	Molecular Function	TRINITY_DN48545_c0_g8|Atp1b1, TRINITY_DN46508_c1_g2|PKM	2	105	11	24695	0.1818	0.000960538	***	0.00324737	**
GO:0007155	cell adhesion	Biological Process	TRINITY_DN55112_c0_g3|RPSA, TRINITY_DN48545_c0_g8|Atp1b1	2	105	12	24695	0.1667	0.00114945	**	0.00385857	**
GO:0005770	late endosome	Cellular Component	TRINITY_DN42121_c0_g7|HSPA8, TRINITY_DN31845_c0_g1|Apoe	2	105	12	24695	0.1667	0.00114945	**	0.00385857	**
GO:0000151	ubiquitin ligase complex	Cellular Component	TRINITY_DN42121_c0_g7|HSPA8, TRINITY_DN42121_c0_g9|Hspa8	2	105	13	24695	0.1538	0.00135467	**	0.00449979	**
GO:0044183	protein folding chaperone	Molecular Function	TRINITY_DN30264_c0_g2|CALR, TRINITY_DN42121_c0_g9|Hspa8	2	105	13	24695	0.1538	0.00135467	**	0.00449979	**
GO:0008202	steroid metabolic process	Biological Process	TRINITY_DN43638_c0_g3|Cyp2e1, TRINITY_DN58409_c0_g1|Apoa1	2	105	13	24695	0.1538	0.00135467	**	0.00449979	**
GO:0008289	lipid binding	Molecular Function	TRINITY_DN58409_c0_g1|Apoa1, TRINITY_DN2404_c0_g1|Fabp1, TRINITY_DN31845_c0_g1|Apoe	3	105	52	24695	0.0577	0.00141882	**	0.00469644	**
GO:0051287	NAD binding	Molecular Function	TRINITY_DN42492_c0_g3|GAPDH, TRINITY_DN40095_c0_g7|LDHA	2	105	14	24695	0.1429	0.00157607	**	0.00519885	**
GO:0045892	negative regulation of transcription, DNA-templated	Biological Process	TRINITY_DN31105_c0_g2|ENO1, TRINITY_DN42121_c0_g7|HSPA8, TRINITY_DN30264_c0_g2|CALR	3	105	54	24695	0.0556	0.00158265	**	0.00520249	**
GO:0005783	endoplasmic reticulum	Cellular Component	TRINITY_DN30965_c0_g1|EEF1G, TRINITY_DN30264_c0_g2|CALR, TRINITY_DN43638_c0_g3|Cyp2e1, TRINITY_DN42792_c1_g3|Hp, TRINITY_DN31845_c0_g1|Apoe	5	105	205	24695	0.0244	0.00185215	**	0.00601083	**
GO:0000226	microtubule cytoskeleton organization	Biological Process	TRINITY_DN42492_c0_g3|GAPDH, TRINITY_DN41703_c1_g2|-	2	105	17	24695	0.1176	0.00233594	**	0.00601083	**
GO:0051726	regulation of cell cycle	Biological Process	TRINITY_DN31130_c0_g1|GNB2L1, TRINITY_DN42121_c0_g7|HSPA8	2	105	17	24695	0.1176	0.00233594	**	0.00601083	**
GO:0009409	response to cold	Biological Process	TRINITY_DN53745_c1_g3|HSP90AA1, TRINITY_DN58869_c0_g1|RBCS, TRINITY_DN37038_c0_g11|MT-CO2, TRINITY_DN31550_c0_g1|LEA5	4	105	131	24695	0.0305	0.00239098	**	0.00601083	**
GO:0005840	ribosome	Cellular Component	TRINITY_DN35353_c0_g5|Rps3a, TRINITY_DN41792_c0_g1|RPS12	2	105	19	24695	0.1053	0.00292087	**	0.00601083	**
GO:0020037	heme binding	Molecular Function	TRINITY_DN47895_c0_g5|MT-CO1, TRINITY_DN47895_c0_g9|Mtco1, TRINITY_DN43638_c0_g3|Cyp2e1	3	105	72	24695	0.0417	0.00360084	**	0.00601083	**
GO:0006979	response to oxidative stress	Biological Process	TRINITY_DN47895_c0_g5|MT-CO1, TRINITY_DN47895_c0_g9|Mtco1, TRINITY_DN31845_c0_g1|Apoe	3	105	76	24695	0.0395	0.00419276	**	0.00601083	**
GO:0008217	regulation of blood pressure	Biological Process	TRINITY_DN41642_c1_g2|Act5C	1	105	1	24695	1	0.00425187	**	0.00601083	**
GO:0014829	vascular associated smooth muscle contraction	Biological Process	TRINITY_DN41642_c1_g2|Act5C	1	105	1	24695	1	0.00425187	**	0.00601083	**
GO:0030485	smooth muscle contractile fiber	Cellular Component	TRINITY_DN41642_c1_g2|Act5C	1	105	1	24695	1	0.00425187	**	0.00601083	**
GO:0072144	glomerular mesangial cell development	Biological Process	TRINITY_DN41642_c1_g2|Act5C	1	105	1	24695	1	0.00425187	**	0.00601083	**
GO:0061001	regulation of dendritic spine morphogenesis	Biological Process	TRINITY_DN31546_c0_g3|Cfl1	1	105	1	24695	1	0.00425187	**	0.00601083	**
GO:0070934	CRD-mediated mRNA stabilization	Biological Process	TRINITY_DN32064_c0_g1|YBX1	1	105	1	24695	1	0.00425187	**	0.00601083	**
GO:0071204	histone pre-mRNA 3'end processing complex	Cellular Component	TRINITY_DN32064_c0_g1|YBX1	1	105	1	24695	1	0.00425187	**	0.00601083	**
GO:1901194	negative regulation of formation of translation preinitiation complex	Biological Process	TRINITY_DN23367_c0_g1|RPL13A	1	105	1	24695	1	0.00425187	**	0.00601083	**
GO:0014070	response to organic cyclic compound	Biological Process	TRINITY_DN37038_c0_g2|MT-ND1	1	105	1	24695	1	0.00425187	**	0.00601083	**
GO:0032079	positive regulation of endodeoxyribonuclease activity	Biological Process	TRINITY_DN45629_c1_g5|RPS3	1	105	1	24695	1	0.00425187	**	0.00601083	**
GO:0032183	SUMO binding	Molecular Function	TRINITY_DN45629_c1_g5|RPS3	1	105	1	24695	1	0.00425187	**	0.00601083	**
GO:0032357	oxidized purine DNA binding	Molecular Function	TRINITY_DN45629_c1_g5|RPS3	1	105	1	24695	1	0.00425187	**	0.00601083	**
GO:0032358	oxidized pyrimidine DNA binding	Molecular Function	TRINITY_DN45629_c1_g5|RPS3	1	105	1	24695	1	0.00425187	**	0.00601083	**
GO:0042769	DNA damage response, detection of DNA damage	Biological Process	TRINITY_DN45629_c1_g5|RPS3	1	105	1	24695	1	0.00425187	**	0.00601083	**
GO:0043507	positive regulation of JUN kinase activity	Biological Process	TRINITY_DN45629_c1_g5|RPS3	1	105	1	24695	1	0.00425187	**	0.00601083	**
GO:0045738	negative regulation of DNA repair	Biological Process	TRINITY_DN45629_c1_g5|RPS3	1	105	1	24695	1	0.00425187	**	0.00601083	**
GO:0051018	protein kinase A binding	Molecular Function	TRINITY_DN45629_c1_g5|RPS3	1	105	1	24695	1	0.00425187	**	0.00601083	**
GO:0051879	Hsp90 protein binding	Molecular Function	TRINITY_DN45629_c1_g5|RPS3	1	105	1	24695	1	0.00425187	**	0.00601083	**
GO:0061481	response to TNF agonist	Biological Process	TRINITY_DN45629_c1_g5|RPS3	1	105	1	24695	1	0.00425187	**	0.00601083	**
GO:0071159	NF-kappaB complex	Cellular Component	TRINITY_DN45629_c1_g5|RPS3	1	105	1	24695	1	0.00425187	**	0.00601083	**
GO:0097100	supercoiled DNA binding	Molecular Function	TRINITY_DN45629_c1_g5|RPS3	1	105	1	24695	1	0.00425187	**	0.00601083	**
GO:1901224	positive regulation of NIK/NF-kappaB signaling	Biological Process	TRINITY_DN45629_c1_g5|RPS3	1	105	1	24695	1	0.00425187	**	0.00601083	**
GO:1902231	positive regulation of intrinsic apoptotic signaling pathway in response to DNA damage	Biological Process	TRINITY_DN45629_c1_g5|RPS3	1	105	1	24695	1	0.00425187	**	0.00601083	**
GO:1902546	positive regulation of DNA N-glycosylase activity	Biological Process	TRINITY_DN45629_c1_g5|RPS3	1	105	1	24695	1	0.00425187	**	0.00601083	**
GO:2001272	positive regulation of cysteine-type endopeptidase activity involved in execution phase of apoptosis	Biological Process	TRINITY_DN45629_c1_g5|RPS3	1	105	1	24695	1	0.00425187	**	0.00601083	**
GO:0016241	regulation of macroautophagy	Biological Process	TRINITY_DN42492_c0_g3|GAPDH	1	105	1	24695	1	0.00425187	**	0.00601083	**
GO:0035605	peptidyl-cysteine S-nitrosylase activity	Molecular Function	TRINITY_DN42492_c0_g3|GAPDH	1	105	1	24695	1	0.00425187	**	0.00601083	**
GO:0035606	peptidyl-cysteine S-trans-nitrosylation	Biological Process	TRINITY_DN42492_c0_g3|GAPDH	1	105	1	24695	1	0.00425187	**	0.00601083	**
GO:0051402	neuron apoptotic process	Biological Process	TRINITY_DN42492_c0_g3|GAPDH	1	105	1	24695	1	0.00425187	**	0.00601083	**
GO:0000447	endonucleolytic cleavage in ITS1 to separate SSU-rRNA from 5.8S rRNA and LSU-rRNA from tricistronic rRNA transcript (SSU-rRNA, 5.8S rRNA, LSU-rRNA)	Biological Process	TRINITY_DN55112_c0_g3|RPSA	1	105	1	24695	1	0.00425187	**	0.00601083	**
GO:0000461	endonucleolytic cleavage to generate mature 3'-end of SSU-rRNA from (SSU-rRNA, 5.8S rRNA, LSU-rRNA)	Biological Process	TRINITY_DN55112_c0_g3|RPSA	1	105	1	24695	1	0.00425187	**	0.00601083	**
GO:0001618	virus receptor activity	Molecular Function	TRINITY_DN55112_c0_g3|RPSA	1	105	1	24695	1	0.00425187	**	0.00601083	**
GO:0005055	laminin receptor activity	Molecular Function	TRINITY_DN55112_c0_g3|RPSA	1	105	1	24695	1	0.00425187	**	0.00601083	**
GO:0006407	rRNA export from nucleus	Biological Process	TRINITY_DN55112_c0_g3|RPSA	1	105	1	24695	1	0.00425187	**	0.00601083	**
GO:0043236	laminin binding	Molecular Function	TRINITY_DN55112_c0_g3|RPSA	1	105	1	24695	1	0.00425187	**	0.00601083	**
GO:0046718	viral entry into host cell	Biological Process	TRINITY_DN55112_c0_g3|RPSA	1	105	1	24695	1	0.00425187	**	0.00601083	**
GO:0019058	viral life cycle	Biological Process	TRINITY_DN31449_c0_g1|PPIA	1	105	1	24695	1	0.00425187	**	0.00601083	**
GO:0019061	uncoating of virus	Biological Process	TRINITY_DN31449_c0_g1|PPIA	1	105	1	24695	1	0.00425187	**	0.00601083	**
GO:0019064	fusion of virus membrane with host plasma membrane	Biological Process	TRINITY_DN31449_c0_g1|PPIA	1	105	1	24695	1	0.00425187	**	0.00601083	**
GO:0019076	viral release from host cell	Biological Process	TRINITY_DN31449_c0_g1|PPIA	1	105	1	24695	1	0.00425187	**	0.00601083	**
GO:0030260	entry into host	Biological Process	TRINITY_DN31449_c0_g1|PPIA	1	105	1	24695	1	0.00425187	**	0.00601083	**
GO:0045069	regulation of viral genome replication	Biological Process	TRINITY_DN31449_c0_g1|PPIA	1	105	1	24695	1	0.00425187	**	0.00601083	**
GO:0045070	positive regulation of viral genome replication	Biological Process	TRINITY_DN31449_c0_g1|PPIA	1	105	1	24695	1	0.00425187	**	0.00601083	**
GO:0046790	virion binding	Molecular Function	TRINITY_DN31449_c0_g1|PPIA	1	105	1	24695	1	0.00425187	**	0.00601083	**
GO:0050714	positive regulation of protein secretion	Biological Process	TRINITY_DN31449_c0_g1|PPIA	1	105	1	24695	1	0.00425187	**	0.00601083	**
GO:0075713	establishment of integrated proviral latency	Biological Process	TRINITY_DN31449_c0_g1|PPIA	1	105	1	24695	1	0.00425187	**	0.00601083	**
GO:0006933	negative regulation of cell adhesion involved in substrate-bound cell migration	Biological Process	TRINITY_DN53514_c1_g3|Atp5b	1	105	1	24695	1	0.00425187	**	0.00601083	**
GO:0030228	lipoprotein particle receptor activity	Molecular Function	TRINITY_DN53514_c1_g3|Atp5b	1	105	1	24695	1	0.00425187	**	0.00601083	**
GO:0042645	mitochondrial nucleoid	Cellular Component	TRINITY_DN53514_c1_g3|Atp5b	1	105	1	24695	1	0.00425187	**	0.00601083	**
GO:0030864	cortical actin cytoskeleton	Cellular Component	TRINITY_DN35209_c0_g1|EEF1A1	1	105	1	24695	1	0.00425187	**	0.00601083	**
GO:0071364	cellular response to epidermal growth factor stimulus	Biological Process	TRINITY_DN35209_c0_g1|EEF1A1	1	105	1	24695	1	0.00425187	**	0.00601083	**
GO:0005159	insulin-like growth factor receptor binding	Molecular Function	TRINITY_DN53344_c2_g1|Gnas	1	105	1	24695	1	0.00425187	**	0.00601083	**
GO:0007191	adenylate cyclase-activating dopamine receptor signaling pathway	Biological Process	TRINITY_DN53344_c2_g1|Gnas	1	105	1	24695	1	0.00425187	**	0.00601083	**
GO:0007606	sensory perception of chemical stimulus	Biological Process	TRINITY_DN53344_c2_g1|Gnas	1	105	1	24695	1	0.00425187	**	0.00601083	**
GO:0031683	G-protein beta/gamma-subunit complex binding	Molecular Function	TRINITY_DN53344_c2_g1|Gnas	1	105	1	24695	1	0.00425187	**	0.00601083	**
GO:0031698	beta-2 adrenergic receptor binding	Molecular Function	TRINITY_DN53344_c2_g1|Gnas	1	105	1	24695	1	0.00425187	**	0.00601083	**
GO:0031748	D1 dopamine receptor binding	Molecular Function	TRINITY_DN53344_c2_g1|Gnas	1	105	1	24695	1	0.00425187	**	0.00601083	**
GO:0031852	mu-type opioid receptor binding	Molecular Function	TRINITY_DN53344_c2_g1|Gnas	1	105	1	24695	1	0.00425187	**	0.00601083	**
GO:0043950	positive regulation of cAMP-mediated signaling	Biological Process	TRINITY_DN53344_c2_g1|Gnas	1	105	1	24695	1	0.00425187	**	0.00601083	**
GO:0051430	corticotropin-releasing hormone receptor 1 binding	Molecular Function	TRINITY_DN53344_c2_g1|Gnas	1	105	1	24695	1	0.00425187	**	0.00601083	**
GO:0071880	adenylate cyclase-activating adrenergic receptor signaling pathway	Biological Process	TRINITY_DN53344_c2_g1|Gnas	1	105	1	24695	1	0.00425187	**	0.00601083	**
GO:0001891	phagocytic cup	Cellular Component	TRINITY_DN31130_c0_g1|GNB2L1	1	105	1	24695	1	0.00425187	**	0.00601083	**
GO:0006919	activation of cysteine-type endopeptidase activity involved in apoptotic process	Biological Process	TRINITY_DN31130_c0_g1|GNB2L1	1	105	1	24695	1	0.00425187	**	0.00601083	**
GO:0008200	ion channel inhibitor activity	Molecular Function	TRINITY_DN31130_c0_g1|GNB2L1	1	105	1	24695	1	0.00425187	**	0.00601083	**
GO:0008656	cysteine-type endopeptidase activator activity involved in apoptotic process	Molecular Function	TRINITY_DN31130_c0_g1|GNB2L1	1	105	1	24695	1	0.00425187	**	0.00601083	**
GO:0030178	negative regulation of Wnt signaling pathway	Biological Process	TRINITY_DN31130_c0_g1|GNB2L1	1	105	1	24695	1	0.00425187	**	0.00601083	**
GO:0030292	protein tyrosine kinase inhibitor activity	Molecular Function	TRINITY_DN31130_c0_g1|GNB2L1	1	105	1	24695	1	0.00425187	**	0.00601083	**
GO:0030335	positive regulation of cell migration	Biological Process	TRINITY_DN31130_c0_g1|GNB2L1	1	105	1	24695	1	0.00425187	**	0.00601083	**
GO:0030971	receptor tyrosine kinase binding	Molecular Function	TRINITY_DN31130_c0_g1|GNB2L1	1	105	1	24695	1	0.00425187	**	0.00601083	**
GO:0032464	positive regulation of protein homooligomerization	Biological Process	TRINITY_DN31130_c0_g1|GNB2L1	1	105	1	24695	1	0.00425187	**	0.00601083	**
GO:0033137	negative regulation of peptidyl-serine phosphorylation	Biological Process	TRINITY_DN31130_c0_g1|GNB2L1	1	105	1	24695	1	0.00425187	**	0.00601083	**
GO:0035591	signaling adaptor activity	Molecular Function	TRINITY_DN31130_c0_g1|GNB2L1	1	105	1	24695	1	0.00425187	**	0.00601083	**
GO:0042169	SH2 domain binding	Molecular Function	TRINITY_DN31130_c0_g1|GNB2L1	1	105	1	24695	1	0.00425187	**	0.00601083	**
GO:0042998	positive regulation of Golgi to plasma membrane protein transport	Biological Process	TRINITY_DN31130_c0_g1|GNB2L1	1	105	1	24695	1	0.00425187	**	0.00601083	**
GO:0043204	perikaryon	Cellular Component	TRINITY_DN31130_c0_g1|GNB2L1	1	105	1	24695	1	0.00425187	**	0.00601083	**
GO:0050765	negative regulation of phagocytosis	Biological Process	TRINITY_DN31130_c0_g1|GNB2L1	1	105	1	24695	1	0.00425187	**	0.00601083	**
GO:0051343	positive regulation of cyclic-nucleotide phosphodiesterase activity	Biological Process	TRINITY_DN31130_c0_g1|GNB2L1	1	105	1	24695	1	0.00425187	**	0.00601083	**
GO:0051898	negative regulation of protein kinase B signaling	Biological Process	TRINITY_DN31130_c0_g1|GNB2L1	1	105	1	24695	1	0.00425187	**	0.00601083	**
GO:0051901	positive regulation of mitochondrial depolarization	Biological Process	TRINITY_DN31130_c0_g1|GNB2L1	1	105	1	24695	1	0.00425187	**	0.00601083	**
GO:0061099	negative regulation of protein tyrosine kinase activity	Biological Process	TRINITY_DN31130_c0_g1|GNB2L1	1	105	1	24695	1	0.00425187	**	0.00601083	**
GO:1903208	negative regulation of hydrogen peroxide-induced neuron death	Biological Process	TRINITY_DN31130_c0_g1|GNB2L1	1	105	1	24695	1	0.00425187	**	0.00601083	**
GO:1990630	IRE1-RACK1-PP2A complex	Cellular Component	TRINITY_DN31130_c0_g1|GNB2L1	1	105	1	24695	1	0.00425187	**	0.00601083	**
GO:2000114	regulation of establishment of cell polarity	Biological Process	TRINITY_DN31130_c0_g1|GNB2L1	1	105	1	24695	1	0.00425187	**	0.00601083	**
GO:2000543	positive regulation of gastrulation	Biological Process	TRINITY_DN31130_c0_g1|GNB2L1	1	105	1	24695	1	0.00425187	**	0.00601083	**
GO:2001244	positive regulation of intrinsic apoptotic signaling pathway	Biological Process	TRINITY_DN31130_c0_g1|GNB2L1	1	105	1	24695	1	0.00425187	**	0.00601083	**
GO:0001725	stress fiber	Cellular Component	TRINITY_DN43148_c0_g1|MYL12A	1	105	1	24695	1	0.00425187	**	0.00601083	**
GO:0016460	myosin II complex	Cellular Component	TRINITY_DN43148_c0_g1|MYL12A	1	105	1	24695	1	0.00425187	**	0.00601083	**
GO:0030018	Z disc	Cellular Component	TRINITY_DN43148_c0_g1|MYL12A	1	105	1	24695	1	0.00425187	**	0.00601083	**
GO:0035254	glutamate receptor binding	Molecular Function	TRINITY_DN43148_c0_g1|MYL12A	1	105	1	24695	1	0.00425187	**	0.00601083	**
GO:0032212	positive regulation of telomere maintenance via telomerase	Biological Process	TRINITY_DN46106_c0_g2|HNRNPA1	1	105	1	24695	1	0.00425187	**	0.00601083	**
GO:0051028	mRNA transport	Biological Process	TRINITY_DN46106_c0_g2|HNRNPA1	1	105	1	24695	1	0.00425187	**	0.00601083	**
GO:0051168	nuclear export	Biological Process	TRINITY_DN46106_c0_g2|HNRNPA1	1	105	1	24695	1	0.00425187	**	0.00601083	**
GO:0051170	import into nucleus	Biological Process	TRINITY_DN46106_c0_g2|HNRNPA1	1	105	1	24695	1	0.00425187	**	0.00601083	**
GO:0061752	telomeric repeat-containing RNA binding	Molecular Function	TRINITY_DN46106_c0_g2|HNRNPA1	1	105	1	24695	1	0.00425187	**	0.00601083	**
GO:0006941	striated muscle contraction	Biological Process	TRINITY_DN41832_c0_g9|ALDOA	1	105	1	24695	1	0.00425187	**	0.00601083	**
GO:0015631	tubulin binding	Molecular Function	TRINITY_DN41832_c0_g9|ALDOA	1	105	1	24695	1	0.00425187	**	0.00601083	**
GO:0031674	I band	Cellular Component	TRINITY_DN41832_c0_g9|ALDOA	1	105	1	24695	1	0.00425187	**	0.00601083	**
GO:0070061	fructose binding	Molecular Function	TRINITY_DN41832_c0_g9|ALDOA	1	105	1	24695	1	0.00425187	**	0.00601083	**
GO:0034101	erythrocyte homeostasis	Biological Process	TRINITY_DN29907_c0_g1|RPS24	1	105	1	24695	1	0.00425187	**	0.00601083	**
GO:0001824	blastocyst development	Biological Process	TRINITY_DN48545_c0_g8|Atp1b1	1	105	1	24695	1	0.00425187	**	0.00601083	**
GO:0005391	P-type sodium:potassium-exchanging transporter activity	Molecular Function	TRINITY_DN48545_c0_g8|Atp1b1	1	105	1	24695	1	0.00425187	**	0.00601083	**
GO:0005890	sodium:potassium-exchanging ATPase complex	Cellular Component	TRINITY_DN48545_c0_g8|Atp1b1	1	105	1	24695	1	0.00425187	**	0.00601083	**
GO:0010882	regulation of cardiac muscle contraction by calcium ion signaling	Biological Process	TRINITY_DN48545_c0_g8|Atp1b1	1	105	1	24695	1	0.00425187	**	0.00601083	**
GO:0014704	intercalated disc	Cellular Component	TRINITY_DN48545_c0_g8|Atp1b1	1	105	1	24695	1	0.00425187	**	0.00601083	**
GO:0031402	sodium ion binding	Molecular Function	TRINITY_DN48545_c0_g8|Atp1b1	1	105	1	24695	1	0.00425187	**	0.00601083	**
GO:0036376	sodium ion export across plasma membrane	Biological Process	TRINITY_DN48545_c0_g8|Atp1b1	1	105	1	24695	1	0.00425187	**	0.00601083	**
GO:0055119	relaxation of cardiac muscle	Biological Process	TRINITY_DN48545_c0_g8|Atp1b1	1	105	1	24695	1	0.00425187	**	0.00601083	**
GO:0060048	cardiac muscle contraction	Biological Process	TRINITY_DN48545_c0_g8|Atp1b1	1	105	1	24695	1	0.00425187	**	0.00601083	**
GO:0072659	protein localization to plasma membrane	Biological Process	TRINITY_DN48545_c0_g8|Atp1b1	1	105	1	24695	1	0.00425187	**	0.00601083	**
GO:0086009	membrane repolarization	Biological Process	TRINITY_DN48545_c0_g8|Atp1b1	1	105	1	24695	1	0.00425187	**	0.00601083	**
GO:1901018	positive regulation of potassium ion transmembrane transporter activity	Biological Process	TRINITY_DN48545_c0_g8|Atp1b1	1	105	1	24695	1	0.00425187	**	0.00601083	**
GO:1903169	regulation of calcium ion transmembrane transport	Biological Process	TRINITY_DN48545_c0_g8|Atp1b1	1	105	1	24695	1	0.00425187	**	0.00601083	**
GO:1903278	positive regulation of sodium ion export across plasma membrane	Biological Process	TRINITY_DN48545_c0_g8|Atp1b1	1	105	1	24695	1	0.00425187	**	0.00601083	**
GO:1903281	positive regulation of calcium:sodium antiporter activity	Biological Process	TRINITY_DN48545_c0_g8|Atp1b1	1	105	1	24695	1	0.00425187	**	0.00601083	**
GO:0001890	placenta development	Biological Process	TRINITY_DN37549_c0_g4|HSP90AB1	1	105	1	24695	1	0.00425187	**	0.00601083	**
GO:0019062	virion attachment to host cell	Biological Process	TRINITY_DN37549_c0_g4|HSP90AB1	1	105	1	24695	1	0.00425187	**	0.00601083	**
GO:0032435	negative regulation of proteasomal ubiquitin-dependent protein catabolic process	Biological Process	TRINITY_DN37549_c0_g4|HSP90AB1	1	105	1	24695	1	0.00425187	**	0.00601083	**
GO:0060334	regulation of interferon-gamma-mediated signaling pathway	Biological Process	TRINITY_DN37549_c0_g4|HSP90AB1	1	105	1	24695	1	0.00425187	**	0.00601083	**
GO:0060338	regulation of type I interferon-mediated signaling pathway	Biological Process	TRINITY_DN37549_c0_g4|HSP90AB1	1	105	1	24695	1	0.00425187	**	0.00601083	**
GO:0071407	cellular response to organic cyclic compound	Biological Process	TRINITY_DN37549_c0_g4|HSP90AB1	1	105	1	24695	1	0.00425187	**	0.00601083	**
GO:0071902	positive regulation of protein serine/threonine kinase activity	Biological Process	TRINITY_DN37549_c0_g4|HSP90AB1	1	105	1	24695	1	0.00425187	**	0.00601083	**
GO:0097435	supramolecular fiber organization	Biological Process	TRINITY_DN37549_c0_g4|HSP90AB1	1	105	1	24695	1	0.00425187	**	0.00601083	**
GO:1902626	assembly of large subunit precursor of preribosome	Biological Process	TRINITY_DN30261_c0_g1|RPL24	1	105	1	24695	1	0.00425187	**	0.00601083	**
GO:0006936	muscle contraction	Biological Process	TRINITY_DN31603_c0_g1|Myl6	1	105	1	24695	1	0.00425187	**	0.00601083	**
GO:0007519	skeletal muscle tissue development	Biological Process	TRINITY_DN31603_c0_g1|Myl6	1	105	1	24695	1	0.00425187	**	0.00601083	**
GO:0008307	structural constituent of muscle	Molecular Function	TRINITY_DN31603_c0_g1|Myl6	1	105	1	24695	1	0.00425187	**	0.00601083	**
GO:0030049	muscle filament sliding	Biological Process	TRINITY_DN31603_c0_g1|Myl6	1	105	1	24695	1	0.00425187	**	0.00601083	**
GO:0030898	microfilament motor activity	Molecular Function	TRINITY_DN31603_c0_g1|Myl6	1	105	1	24695	1	0.00425187	**	0.00601083	**
GO:0002039	p53 binding	Molecular Function	TRINITY_DN50389_c0_g2|EEF2	1	105	1	24695	1	0.00425187	**	0.00601083	**
GO:0002244	hematopoietic progenitor cell differentiation	Biological Process	TRINITY_DN50389_c0_g2|EEF2	1	105	1	24695	1	0.00425187	**	0.00601083	**
GO:0014009	glial cell proliferation	Biological Process	TRINITY_DN50389_c0_g2|EEF2	1	105	1	24695	1	0.00425187	**	0.00601083	**
GO:0014076	response to fluoxetine	Biological Process	TRINITY_DN50389_c0_g2|EEF2	1	105	1	24695	1	0.00425187	**	0.00601083	**
GO:0016235	aggresome	Cellular Component	TRINITY_DN50389_c0_g2|EEF2	1	105	1	24695	1	0.00425187	**	0.00601083	**
GO:0035914	skeletal muscle cell differentiation	Biological Process	TRINITY_DN50389_c0_g2|EEF2	1	105	1	24695	1	0.00425187	**	0.00601083	**
GO:0042788	polysomal ribosome	Cellular Component	TRINITY_DN50389_c0_g2|EEF2	1	105	1	24695	1	0.00425187	**	0.00601083	**
GO:0051593	response to folic acid	Biological Process	TRINITY_DN50389_c0_g2|EEF2	1	105	1	24695	1	0.00425187	**	0.00601083	**
GO:1990416	cellular response to brain-derived neurotrophic factor stimulus	Biological Process	TRINITY_DN50389_c0_g2|EEF2	1	105	1	24695	1	0.00425187	**	0.00601083	**
GO:2000767	positive regulation of cytoplasmic translation	Biological Process	TRINITY_DN50389_c0_g2|EEF2	1	105	1	24695	1	0.00425187	**	0.00601083	**
GO:0060213	positive regulation of nuclear-transcribed mRNA poly(A) tail shortening	Biological Process	TRINITY_DN32116_c1_g2|PABPC1	1	105	1	24695	1	0.00425187	**	0.00601083	**
GO:1900153	positive regulation of nuclear-transcribed mRNA catabolic process, deadenylation-dependent decay	Biological Process	TRINITY_DN32116_c1_g2|PABPC1	1	105	1	24695	1	0.00425187	**	0.00601083	**
GO:0036464	cytoplasmic ribonucleoprotein granule	Cellular Component	TRINITY_DN55112_c0_g7|RPLP0	1	105	1	24695	1	0.00425187	**	0.00601083	**
GO:0014911	positive regulation of smooth muscle cell migration	Biological Process	TRINITY_DN30108_c0_g1|Tmsb4x	1	105	1	24695	1	0.00425187	**	0.00601083	**
GO:0030334	regulation of cell migration	Biological Process	TRINITY_DN30108_c0_g1|Tmsb4x	1	105	1	24695	1	0.00425187	**	0.00601083	**
GO:0031941	filamentous actin	Cellular Component	TRINITY_DN30108_c0_g1|Tmsb4x	1	105	1	24695	1	0.00425187	**	0.00601083	**
GO:0051152	positive regulation of smooth muscle cell differentiation	Biological Process	TRINITY_DN30108_c0_g1|Tmsb4x	1	105	1	24695	1	0.00425187	**	0.00601083	**
GO:0001895	retina homeostasis	Biological Process	TRINITY_DN48262_c1_g7|B2M	1	105	1	24695	1	0.00425187	**	0.00601083	**
GO:0002480	antigen processing and presentation of exogenous peptide antigen via MHC class I, TAP-independent	Biological Process	TRINITY_DN48262_c1_g7|B2M	1	105	1	24695	1	0.00425187	**	0.00601083	**
GO:0003254	regulation of membrane depolarization	Biological Process	TRINITY_DN48262_c1_g7|B2M	1	105	1	24695	1	0.00425187	**	0.00601083	**
GO:0019731	antibacterial humoral response	Biological Process	TRINITY_DN48262_c1_g7|B2M	1	105	1	24695	1	0.00425187	**	0.00601083	**
GO:0031905	early endosome lumen	Cellular Component	TRINITY_DN48262_c1_g7|B2M	1	105	1	24695	1	0.00425187	**	0.00601083	**
GO:0035580	specific granule lumen	Cellular Component	TRINITY_DN48262_c1_g7|B2M	1	105	1	24695	1	0.00425187	**	0.00601083	**
GO:0050690	regulation of defense response to virus by virus	Biological Process	TRINITY_DN48262_c1_g7|B2M	1	105	1	24695	1	0.00425187	**	0.00601083	**
GO:0050776	regulation of immune response	Biological Process	TRINITY_DN48262_c1_g7|B2M	1	105	1	24695	1	0.00425187	**	0.00601083	**
GO:0055038	recycling endosome membrane	Cellular Component	TRINITY_DN48262_c1_g7|B2M	1	105	1	24695	1	0.00425187	**	0.00601083	**
GO:0060333	interferon-gamma-mediated signaling pathway	Biological Process	TRINITY_DN48262_c1_g7|B2M	1	105	1	24695	1	0.00425187	**	0.00601083	**
GO:0004459	L-lactate dehydrogenase activity	Molecular Function	TRINITY_DN40095_c0_g7|LDHA	1	105	1	24695	1	0.00425187	**	0.00601083	**
GO:0006089	lactate metabolic process	Biological Process	TRINITY_DN40095_c0_g7|LDHA	1	105	1	24695	1	0.00425187	**	0.00601083	**
GO:0021762	substantia nigra development	Biological Process	TRINITY_DN40095_c0_g7|LDHA	1	105	1	24695	1	0.00425187	**	0.00601083	**
GO:0043065	positive regulation of apoptotic process	Biological Process	TRINITY_DN40095_c0_g7|LDHA	1	105	1	24695	1	0.00425187	**	0.00601083	**
GO:0048569	post-embryonic animal organ development	Biological Process	TRINITY_DN40095_c0_g7|LDHA	1	105	1	24695	1	0.00425187	**	0.00601083	**
GO:0018410	C-terminal protein amino acid modification	Biological Process	TRINITY_DN41703_c1_g2|-	1	105	1	24695	1	0.00425187	**	0.00601083	**
GO:0051602	response to electrical stimulus	Biological Process	TRINITY_DN47895_c0_g5|MT-CO1	1	105	1	24695	1	0.00425187	**	0.00601083	**
GO:0008121	ubiquinol-cytochrome-c reductase activity	Molecular Function	TRINITY_DN34040_c1_g10|Mt-Cyb	1	105	1	24695	1	0.00425187	**	0.00601083	**
GO:0033762	response to glucagon	Biological Process	TRINITY_DN34040_c1_g10|Mt-Cyb	1	105	1	24695	1	0.00425187	**	0.00601083	**
GO:0045275	respiratory chain complex III	Cellular Component	TRINITY_DN34040_c1_g10|Mt-Cyb	1	105	1	24695	1	0.00425187	**	0.00601083	**
GO:0046689	response to mercury ion	Biological Process	TRINITY_DN34040_c1_g10|Mt-Cyb	1	105	1	24695	1	0.00425187	**	0.00601083	**
GO:0032559	adenyl ribonucleotide binding	Molecular Function	TRINITY_DN31363_c0_g1|Atp5a1	1	105	1	24695	1	0.00425187	**	0.00601083	**
GO:0043047	single-stranded telomeric DNA binding	Molecular Function	TRINITY_DN33971_c1_g5|HNRNPA2B1	1	105	1	24695	1	0.00425187	**	0.00601083	**
GO:0048025	negative regulation of mRNA splicing, via spliceosome	Biological Process	TRINITY_DN33971_c1_g5|HNRNPA2B1	1	105	1	24695	1	0.00425187	**	0.00601083	**
GO:0097157	pre-mRNA intronic binding	Molecular Function	TRINITY_DN33971_c1_g5|HNRNPA2B1	1	105	1	24695	1	0.00425187	**	0.00601083	**
GO:1990247	N6-methyladenosine-containing RNA binding	Molecular Function	TRINITY_DN33971_c1_g5|HNRNPA2B1	1	105	1	24695	1	0.00425187	**	0.00601083	**
GO:1990428	miRNA transport	Biological Process	TRINITY_DN33971_c1_g5|HNRNPA2B1	1	105	1	24695	1	0.00425187	**	0.00601083	**
GO:0001843	neural tube closure	Biological Process	TRINITY_DN25797_c0_g1|PFN1	1	105	1	24695	1	0.00425187	**	0.00601083	**
GO:0010634	positive regulation of epithelial cell migration	Biological Process	TRINITY_DN25797_c0_g1|PFN1	1	105	1	24695	1	0.00425187	**	0.00601083	**
GO:0017048	small GTPase binding	Molecular Function	TRINITY_DN25797_c0_g1|PFN1	1	105	1	24695	1	0.00425187	**	0.00601083	**
GO:0030837	negative regulation of actin filament polymerization	Biological Process	TRINITY_DN25797_c0_g1|PFN1	1	105	1	24695	1	0.00425187	**	0.00601083	**
GO:0032232	negative regulation of actin filament bundle assembly	Biological Process	TRINITY_DN25797_c0_g1|PFN1	1	105	1	24695	1	0.00425187	**	0.00601083	**
GO:0032233	positive regulation of actin filament bundle assembly	Biological Process	TRINITY_DN25797_c0_g1|PFN1	1	105	1	24695	1	0.00425187	**	0.00601083	**
GO:0045202	synapse	Cellular Component	TRINITY_DN25797_c0_g1|PFN1	1	105	1	24695	1	0.00425187	**	0.00601083	**
GO:0050434	positive regulation of viral transcription	Biological Process	TRINITY_DN25797_c0_g1|PFN1	1	105	1	24695	1	0.00425187	**	0.00601083	**
GO:0051054	positive regulation of DNA metabolic process	Biological Process	TRINITY_DN25797_c0_g1|PFN1	1	105	1	24695	1	0.00425187	**	0.00601083	**
GO:0051497	negative regulation of stress fiber assembly	Biological Process	TRINITY_DN25797_c0_g1|PFN1	1	105	1	24695	1	0.00425187	**	0.00601083	**
GO:0060071	Wnt signaling pathway, planar cell polarity pathway	Biological Process	TRINITY_DN25797_c0_g1|PFN1	1	105	1	24695	1	0.00425187	**	0.00601083	**
GO:0070064	proline-rich region binding	Molecular Function	TRINITY_DN25797_c0_g1|PFN1	1	105	1	24695	1	0.00425187	**	0.00601083	**
GO:1900029	positive regulation of ruffle assembly	Biological Process	TRINITY_DN25797_c0_g1|PFN1	1	105	1	24695	1	0.00425187	**	0.00601083	**
GO:0015002	obsolete heme-copper terminal oxidase activity	Molecular Function	TRINITY_DN34908_c0_g7|mt-Co3	1	105	1	24695	1	0.00425187	**	0.00601083	**
GO:0015453	oxidoreduction-driven active transmembrane transporter activity	Molecular Function	TRINITY_DN34908_c0_g7|mt-Co3	1	105	1	24695	1	0.00425187	**	0.00601083	**
GO:0000086	G2/M transition of mitotic cell cycle	Biological Process	TRINITY_DN53745_c1_g3|HSP90AA1	1	105	1	24695	1	0.00425187	**	0.00601083	**
GO:0000236	mitotic prometaphase	Biological Process	TRINITY_DN53745_c1_g3|HSP90AA1	1	105	1	24695	1	0.00425187	**	0.00601083	**
GO:0001764	neuron migration	Biological Process	TRINITY_DN53745_c1_g3|HSP90AA1	1	105	1	24695	1	0.00425187	**	0.00601083	**
GO:0006839	mitochondrial transport	Biological Process	TRINITY_DN53745_c1_g3|HSP90AA1	1	105	1	24695	1	0.00425187	**	0.00601083	**
GO:0010592	positive regulation of lamellipodium assembly	Biological Process	TRINITY_DN53745_c1_g3|HSP90AA1	1	105	1	24695	1	0.00425187	**	0.00601083	**
GO:0010659	cardiac muscle cell apoptotic process	Biological Process	TRINITY_DN53745_c1_g3|HSP90AA1	1	105	1	24695	1	0.00425187	**	0.00601083	**
GO:0018108	peptidyl-tyrosine phosphorylation	Biological Process	TRINITY_DN53745_c1_g3|HSP90AA1	1	105	1	24695	1	0.00425187	**	0.00601083	**
GO:0038128	ERBB2 signaling pathway	Biological Process	TRINITY_DN53745_c1_g3|HSP90AA1	1	105	1	24695	1	0.00425187	**	0.00601083	**
GO:0043202	lysosomal lumen	Cellular Component	TRINITY_DN53745_c1_g3|HSP90AA1	1	105	1	24695	1	0.00425187	**	0.00601083	**
GO:0043254	regulation of protein-containing complex assembly	Biological Process	TRINITY_DN53745_c1_g3|HSP90AA1	1	105	1	24695	1	0.00425187	**	0.00601083	**
GO:0043335	protein unfolding	Biological Process	TRINITY_DN53745_c1_g3|HSP90AA1	1	105	1	24695	1	0.00425187	**	0.00601083	**
GO:0048010	vascular endothelial growth factor receptor signaling pathway	Biological Process	TRINITY_DN53745_c1_g3|HSP90AA1	1	105	1	24695	1	0.00425187	**	0.00601083	**
GO:0050999	regulation of nitric-oxide synthase activity	Biological Process	TRINITY_DN53745_c1_g3|HSP90AA1	1	105	1	24695	1	0.00425187	**	0.00601083	**
GO:0051022	Rho GDP-dissociation inhibitor binding	Molecular Function	TRINITY_DN53745_c1_g3|HSP90AA1	1	105	1	24695	1	0.00425187	**	0.00601083	**
GO:0051186	obsolete cofactor metabolic process	Biological Process	TRINITY_DN53745_c1_g3|HSP90AA1	1	105	1	24695	1	0.00425187	**	0.00601083	**
GO:0060452	positive regulation of cardiac muscle contraction	Biological Process	TRINITY_DN53745_c1_g3|HSP90AA1	1	105	1	24695	1	0.00425187	**	0.00601083	**
GO:0061684	chaperone-mediated autophagy	Biological Process	TRINITY_DN53745_c1_g3|HSP90AA1	1	105	1	24695	1	0.00425187	**	0.00601083	**
GO:0097711	ciliary basal body-plasma membrane docking	Biological Process	TRINITY_DN53745_c1_g3|HSP90AA1	1	105	1	24695	1	0.00425187	**	0.00601083	**
GO:0001726	ruffle	Cellular Component	TRINITY_DN49307_c0_g1|ANXA2	1	105	1	24695	1	0.00425187	**	0.00601083	**
GO:0001765	membrane raft assembly	Biological Process	TRINITY_DN49307_c0_g1|ANXA2	1	105	1	24695	1	0.00425187	**	0.00601083	**
GO:0002091	negative regulation of receptor internalization	Biological Process	TRINITY_DN49307_c0_g1|ANXA2	1	105	1	24695	1	0.00425187	**	0.00601083	**
GO:0006900	vesicle budding from membrane	Biological Process	TRINITY_DN49307_c0_g1|ANXA2	1	105	1	24695	1	0.00425187	**	0.00601083	**
GO:0007589	body fluid secretion	Biological Process	TRINITY_DN49307_c0_g1|ANXA2	1	105	1	24695	1	0.00425187	**	0.00601083	**
GO:0030199	collagen fibril organization	Biological Process	TRINITY_DN49307_c0_g1|ANXA2	1	105	1	24695	1	0.00425187	**	0.00601083	**
GO:0030546	signaling receptor activator activity	Molecular Function	TRINITY_DN49307_c0_g1|ANXA2	1	105	1	24695	1	0.00425187	**	0.00601083	**
GO:0031340	positive regulation of vesicle fusion	Biological Process	TRINITY_DN49307_c0_g1|ANXA2	1	105	1	24695	1	0.00425187	**	0.00601083	**
GO:0032804	negative regulation of low-density lipoprotein particle receptor catabolic process	Biological Process	TRINITY_DN49307_c0_g1|ANXA2	1	105	1	24695	1	0.00425187	**	0.00601083	**
GO:0035749	myelin sheath adaxonal region	Cellular Component	TRINITY_DN49307_c0_g1|ANXA2	1	105	1	24695	1	0.00425187	**	0.00601083	**
GO:0036035	osteoclast development	Biological Process	TRINITY_DN49307_c0_g1|ANXA2	1	105	1	24695	1	0.00425187	**	0.00601083	**
GO:0042730	fibrinolysis	Biological Process	TRINITY_DN49307_c0_g1|ANXA2	1	105	1	24695	1	0.00425187	**	0.00601083	**
GO:0043220	Schmidt-Lanterman incisure	Cellular Component	TRINITY_DN49307_c0_g1|ANXA2	1	105	1	24695	1	0.00425187	**	0.00601083	**
GO:0044354	macropinosome	Cellular Component	TRINITY_DN49307_c0_g1|ANXA2	1	105	1	24695	1	0.00425187	**	0.00601083	**
GO:0044548	S100 protein binding	Molecular Function	TRINITY_DN49307_c0_g1|ANXA2	1	105	1	24695	1	0.00425187	**	0.00601083	**
GO:0051290	protein heterotetramerization	Biological Process	TRINITY_DN49307_c0_g1|ANXA2	1	105	1	24695	1	0.00425187	**	0.00601083	**
GO:0097066	response to thyroid hormone	Biological Process	TRINITY_DN49307_c0_g1|ANXA2	1	105	1	24695	1	0.00425187	**	0.00601083	**
GO:1990667	PCSK9-AnxA2 complex	Cellular Component	TRINITY_DN49307_c0_g1|ANXA2	1	105	1	24695	1	0.00425187	**	0.00601083	**
GO:2000273	positive regulation of signaling receptor activity	Biological Process	TRINITY_DN49307_c0_g1|ANXA2	1	105	1	24695	1	0.00425187	**	0.00601083	**
GO:0001786	phosphatidylserine binding	Molecular Function	TRINITY_DN42121_c0_g7|HSPA8	1	105	1	24695	1	0.00425187	**	0.00601083	**
GO:0048026	positive regulation of mRNA splicing, via spliceosome	Biological Process	TRINITY_DN42121_c0_g7|HSPA8	1	105	1	24695	1	0.00425187	**	0.00601083	**
GO:0061738	late endosomal microautophagy	Biological Process	TRINITY_DN42121_c0_g7|HSPA8	1	105	1	24695	1	0.00425187	**	0.00601083	**
GO:1902904	negative regulation of supramolecular fiber organization	Biological Process	TRINITY_DN42121_c0_g7|HSPA8	1	105	1	24695	1	0.00425187	**	0.00601083	**
GO:0035094	response to nicotine	Biological Process	TRINITY_DN37038_c0_g4|MT-ND4	1	105	1	24695	1	0.00425187	**	0.00601083	**
GO:0014870	response to muscle inactivity	Biological Process	TRINITY_DN46508_c1_g2|PKM	1	105	1	24695	1	0.00425187	**	0.00601083	**
GO:0042866	pyruvate biosynthetic process	Biological Process	TRINITY_DN46508_c1_g2|PKM	1	105	1	24695	1	0.00425187	**	0.00601083	**
GO:0043403	skeletal muscle tissue regeneration	Biological Process	TRINITY_DN46508_c1_g2|PKM	1	105	1	24695	1	0.00425187	**	0.00601083	**
GO:1903561	extracellular vesicle	Cellular Component	TRINITY_DN46508_c1_g2|PKM	1	105	1	24695	1	0.00425187	**	0.00601083	**
GO:0001669	acrosomal vesicle	Cellular Component	TRINITY_DN30264_c0_g2|CALR	1	105	1	24695	1	0.00425187	**	0.00601083	**
GO:0001849	complement component C1q complex binding	Molecular Function	TRINITY_DN30264_c0_g2|CALR	1	105	1	24695	1	0.00425187	**	0.00601083	**
GO:0002502	peptide antigen assembly with MHC class I protein complex	Biological Process	TRINITY_DN30264_c0_g2|CALR	1	105	1	24695	1	0.00425187	**	0.00601083	**
GO:0005790	smooth endoplasmic reticulum	Cellular Component	TRINITY_DN30264_c0_g2|CALR	1	105	1	24695	1	0.00425187	**	0.00601083	**
GO:0022417	protein maturation by protein folding	Biological Process	TRINITY_DN30264_c0_g2|CALR	1	105	1	24695	1	0.00425187	**	0.00601083	**
GO:0030866	cortical actin cytoskeleton organization	Biological Process	TRINITY_DN30264_c0_g2|CALR	1	105	1	24695	1	0.00425187	**	0.00601083	**
GO:0033018	sarcoplasmic reticulum lumen	Cellular Component	TRINITY_DN30264_c0_g2|CALR	1	105	1	24695	1	0.00425187	**	0.00601083	**
GO:0033116	endoplasmic reticulum-Golgi intermediate compartment membrane	Cellular Component	TRINITY_DN30264_c0_g2|CALR	1	105	1	24695	1	0.00425187	**	0.00601083	**
GO:0033144	negative regulation of intracellular steroid hormone receptor signaling pathway	Biological Process	TRINITY_DN30264_c0_g2|CALR	1	105	1	24695	1	0.00425187	**	0.00601083	**
GO:0033574	response to testosterone	Biological Process	TRINITY_DN30264_c0_g2|CALR	1	105	1	24695	1	0.00425187	**	0.00601083	**
GO:0034504	protein localization to nucleus	Biological Process	TRINITY_DN30264_c0_g2|CALR	1	105	1	24695	1	0.00425187	**	0.00601083	**
GO:0034975	protein folding in endoplasmic reticulum	Biological Process	TRINITY_DN30264_c0_g2|CALR	1	105	1	24695	1	0.00425187	**	0.00601083	**
GO:0036500	ATF6-mediated unfolded protein response	Biological Process	TRINITY_DN30264_c0_g2|CALR	1	105	1	24695	1	0.00425187	**	0.00601083	**
GO:0042562	hormone binding	Molecular Function	TRINITY_DN30264_c0_g2|CALR	1	105	1	24695	1	0.00425187	**	0.00601083	**
GO:0042824	MHC class I peptide loading complex	Cellular Component	TRINITY_DN30264_c0_g2|CALR	1	105	1	24695	1	0.00425187	**	0.00601083	**
GO:0042921	glucocorticoid receptor signaling pathway	Biological Process	TRINITY_DN30264_c0_g2|CALR	1	105	1	24695	1	0.00425187	**	0.00601083	**
GO:0045665	negative regulation of neuron differentiation	Biological Process	TRINITY_DN30264_c0_g2|CALR	1	105	1	24695	1	0.00425187	**	0.00601083	**
GO:0048387	negative regulation of retinoic acid receptor signaling pathway	Biological Process	TRINITY_DN30264_c0_g2|CALR	1	105	1	24695	1	0.00425187	**	0.00601083	**
GO:0050681	androgen receptor binding	Molecular Function	TRINITY_DN30264_c0_g2|CALR	1	105	1	24695	1	0.00425187	**	0.00601083	**
GO:0051208	sequestering of calcium ion	Biological Process	TRINITY_DN30264_c0_g2|CALR	1	105	1	24695	1	0.00425187	**	0.00601083	**
GO:0071285	cellular response to lithium ion	Biological Process	TRINITY_DN30264_c0_g2|CALR	1	105	1	24695	1	0.00425187	**	0.00601083	**
GO:0090398	cellular senescence	Biological Process	TRINITY_DN30264_c0_g2|CALR	1	105	1	24695	1	0.00425187	**	0.00601083	**
GO:1990668	vesicle fusion with endoplasmic reticulum-Golgi intermediate compartment (ERGIC) membrane	Biological Process	TRINITY_DN30264_c0_g2|CALR	1	105	1	24695	1	0.00425187	**	0.00601083	**
GO:2000510	positive regulation of dendritic cell chemotaxis	Biological Process	TRINITY_DN30264_c0_g2|CALR	1	105	1	24695	1	0.00425187	**	0.00601083	**
GO:0009573	chloroplast ribulose bisphosphate carboxylase complex	Cellular Component	TRINITY_DN58869_c0_g1|RBCS	1	105	1	24695	1	0.00425187	**	0.00601083	**
GO:0016984	ribulose-bisphosphate carboxylase activity	Molecular Function	TRINITY_DN58869_c0_g1|RBCS	1	105	1	24695	1	0.00425187	**	0.00601083	**
GO:0005814	centriole	Cellular Component	TRINITY_DN42121_c0_g9|Hspa8	1	105	1	24695	1	0.00425187	**	0.00601083	**
GO:0032757	positive regulation of interleukin-8 production	Biological Process	TRINITY_DN42121_c0_g9|Hspa8	1	105	1	24695	1	0.00425187	**	0.00601083	**
GO:0070434	positive regulation of nucleotide-binding oligomerization domain containing 2 signaling pathway	Biological Process	TRINITY_DN42121_c0_g9|Hspa8	1	105	1	24695	1	0.00425187	**	0.00601083	**
GO:0090084	negative regulation of inclusion body assembly	Biological Process	TRINITY_DN42121_c0_g9|Hspa8	1	105	1	24695	1	0.00425187	**	0.00601083	**
GO:1903265	positive regulation of tumor necrosis factor-mediated signaling pathway	Biological Process	TRINITY_DN42121_c0_g9|Hspa8	1	105	1	24695	1	0.00425187	**	0.00601083	**
GO:0043457	regulation of cellular respiration	Biological Process	TRINITY_DN36881_c0_g4|TAR1-A	1	105	1	24695	1	0.00425187	**	0.00601083	**
GO:0007420	brain development	Biological Process	TRINITY_DN31546_c0_g2|Sepp1	1	105	1	24695	1	0.00425187	**	0.00601083	**
GO:0008430	selenium binding	Molecular Function	TRINITY_DN31546_c0_g2|Sepp1	1	105	1	24695	1	0.00425187	**	0.00601083	**
GO:0007595	lactation	Biological Process	TRINITY_DN37038_c0_g11|MT-CO2	1	105	1	24695	1	0.00425187	**	0.00601083	**
GO:0006082	organic acid metabolic process	Biological Process	TRINITY_DN43638_c0_g3|Cyp2e1	1	105	1	24695	1	0.00425187	**	0.00601083	**
GO:0008392	arachidonic acid epoxygenase activity	Molecular Function	TRINITY_DN43638_c0_g3|Cyp2e1	1	105	1	24695	1	0.00425187	**	0.00601083	**
GO:0016098	monoterpenoid metabolic process	Biological Process	TRINITY_DN43638_c0_g3|Cyp2e1	1	105	1	24695	1	0.00425187	**	0.00601083	**
GO:0016712	oxidoreductase activity, acting on paired donors, with incorporation or reduction of molecular oxygen, reduced flavin or flavoprotein as one donor, and incorporation of one atom of oxygen	Molecular Function	TRINITY_DN43638_c0_g3|Cyp2e1	1	105	1	24695	1	0.00425187	**	0.00601083	**
GO:0017144	xenobiotic metabolic process	Biological Process	TRINITY_DN43638_c0_g3|Cyp2e1	1	105	1	24695	1	0.00425187	**	0.00601083	**
GO:0019373	epoxygenase P450 pathway	Biological Process	TRINITY_DN43638_c0_g3|Cyp2e1	1	105	1	24695	1	0.00425187	**	0.00601083	**
GO:0031227	intrinsic component of endoplasmic reticulum membrane	Cellular Component	TRINITY_DN43638_c0_g3|Cyp2e1	1	105	1	24695	1	0.00425187	**	0.00601083	**
GO:0042738	xenobiotic catabolic process	Biological Process	TRINITY_DN43638_c0_g3|Cyp2e1	1	105	1	24695	1	0.00425187	**	0.00601083	**
GO:0046483	heterocycle metabolic process	Biological Process	TRINITY_DN43638_c0_g3|Cyp2e1	1	105	1	24695	1	0.00425187	**	0.00601083	**
GO:0000137	Golgi cis cisterna	Cellular Component	TRINITY_DN43619_c1_g7|Lyz1	1	105	1	24695	1	0.00425187	**	0.00601083	**
GO:0003796	lysozyme activity	Molecular Function	TRINITY_DN43619_c1_g7|Lyz1	1	105	1	24695	1	0.00425187	**	0.00601083	**
GO:0005902	microvillus	Cellular Component	TRINITY_DN43619_c1_g7|Lyz1	1	105	1	24695	1	0.00425187	**	0.00601083	**
GO:0019835	cytolysis	Biological Process	TRINITY_DN43619_c1_g7|Lyz1	1	105	1	24695	1	0.00425187	**	0.00601083	**
GO:0048237	rough endoplasmic reticulum lumen	Cellular Component	TRINITY_DN43619_c1_g7|Lyz1	1	105	1	24695	1	0.00425187	**	0.00601083	**
GO:0006968	cellular defense response	Biological Process	TRINITY_DN21321_c0_g1|B2m	1	105	1	24695	1	0.00425187	**	0.00601083	**
GO:0045646	regulation of erythrocyte differentiation	Biological Process	TRINITY_DN21321_c0_g1|B2m	1	105	1	24695	1	0.00425187	**	0.00601083	**
GO:0071283	cellular response to iron(III) ion	Biological Process	TRINITY_DN21321_c0_g1|B2m	1	105	1	24695	1	0.00425187	**	0.00601083	**
GO:1904440	positive regulation of iron ion import across plasma membrane	Biological Process	TRINITY_DN21321_c0_g1|B2m	1	105	1	24695	1	0.00425187	**	0.00601083	**
GO:0001935	endothelial cell proliferation	Biological Process	TRINITY_DN58409_c0_g1|Apoa1	1	105	1	24695	1	0.00425187	**	0.00601083	**
GO:0007229	integrin-mediated signaling pathway	Biological Process	TRINITY_DN58409_c0_g1|Apoa1	1	105	1	24695	1	0.00425187	**	0.00601083	**
GO:0008211	glucocorticoid metabolic process	Biological Process	TRINITY_DN58409_c0_g1|Apoa1	1	105	1	24695	1	0.00425187	**	0.00601083	**
GO:0010804	negative regulation of tumor necrosis factor-mediated signaling pathway	Biological Process	TRINITY_DN58409_c0_g1|Apoa1	1	105	1	24695	1	0.00425187	**	0.00601083	**
GO:0010898	positive regulation of triglyceride catabolic process	Biological Process	TRINITY_DN58409_c0_g1|Apoa1	1	105	1	24695	1	0.00425187	**	0.00601083	**
[truncated: 363 more rows]

## Sheet: tan
GO_ID	GO_Term	GO_Category	IDs	S	TS	B	TB	Rich.Factor	P.value	Sig.Sign.P	Q.value	Sig.Sign.Q
[truncated: 180 more rows]

## Sheet: yellow
GO_ID	GO_Term	GO_Category	IDs	S	TS	B	TB	Rich.Factor	P.value	Sig.Sign.P	Q.value	Sig.Sign.Q
[truncated: 1,030 more rows]
