# Supplementary material for: Comparative Physiological and Transcriptome Analyses of Tolerant and Susceptible Cultivars Reveal the Molecular Mechanism of Cold Tolerance in Anthurium andraeanum
Source: Int J Mol Sci. 2023 Dec 23;25(1):250. doi: 10.3390/ijms25010250 (PMC10779044; doi:10.3390/ijms25010250)
Supplement: Supplementary file 1 [file ijms-25-00250-s001.zip › Table S7 The top 20 hub genes of the four key modules.xlsx]

## Sheet: turquoise
Gene_ID	Name	E_CK_mean_TPM	E_6_mean_TPM	E_4_mean_TPM	MH_CK_mean_TPM	MH_6_mean_TPM	MH_4_mean_TPM	Annotation	GO_Term	KEGG_Pathway
TRINITY_DN47436_c1_g4	-	0.17	26.19	7.02	0.17	1.9	3.06	-	-	-
TRINITY_DN38074_c0_g7	-	0.03	11.37	1.09	0.01	0.82	1.06	-	-	-
TRINITY_DN41042_c1_g5	-	0.32	6.57	2.08	0.12	1.39	1.18	-	-	-
TRINITY_DN45815_c0_g5	-	0.5	446.48	140.5	0.69	58.13	62.51	-	-	-
TRINITY_DN52060_c1_g8	TIFY10B	14.92	1557.03	364.38	5.24	330.62	307.15	protein TIFY 10B isoform X1 [Manihot esculenta]	GO:0003714(transcription corepressor activity);GO:0005634(nucleus);GO:0009611(response to wounding);GO:0031347(regulation of defense response);GO:1903507(negative regulation of nucleic acid-templated transcription);GO:2000022(regulation of jasmonic acid mediated signaling pathway)	sly04075(Plant hormone signal transduction)
TRINITY_DN47436_c0_g1	MAN3	0.14	83.93	21.05	0.21	7.13	8.86	mannan endo-1,4-beta-mannosidase 8-like [Phalaenopsis equestris]	GO:0016985(mannan endo-1,4-beta-mannosidase activity);GO:0046355(mannan catabolic process)	pda00051(Fructose and mannose metabolism)
TRINITY_DN52131_c0_g3	-	0.04	15.39	2.15	0.04	1.47	0.67	-	-	-
TRINITY_DN40934_c0_g1	-	8.47	894.03	217.97	3.48	215.71	158.22	PREDICTED: protein TIFY 10a [Elaeis guineensis]	GO:0003714(transcription corepressor activity);GO:0005634(nucleus);GO:0009611(response to wounding);GO:0031347(regulation of defense response);GO:1903507(negative regulation of nucleic acid-templated transcription);GO:2000022(regulation of jasmonic acid mediated signaling pathway)	egu04075(Plant hormone signal transduction)
TRINITY_DN38584_c0_g5	SGR	0.6	695.27	247.25	1.82	103.84	106.53	hypothetical protein GW17_00030613 [Ensete ventricosum]	GO:0009507(chloroplast);GO:0010271(regulation of chlorophyll catabolic process)	mus00860(Porphyrin and chlorophyll metabolism)
TRINITY_DN57222_c0_g4	-	1.34	53.11	18.02	0.59	4.92	8.49	Retrovirus-related Pol polyprotein from transposon TNT 1-94 [Cajanus cajan]	GO:0005886(plasma membrane);GO:0016021(integral component of membrane);GO:0042626(ATPase activity, coupled to transmembrane movement of substances)	adu00230(Purine metabolism);adu00240(Pyrimidine metabolism);adu03020(RNA polymerase)
TRINITY_DN52904_c0_g1	-	0.71	108.68	38.21	0.32	17.32	12.65	hypothetical protein B296_00038152 [Ensete ventricosum]	GO:0005737(cytoplasm);GO:0005886(plasma membrane);GO:0008270(zinc ion binding);GO:0016021(integral component of membrane)	-
TRINITY_DN52131_c0_g2	At1g32860	1.2	177.7	24.65	0.03	23.18	23.84	glucan endo-1,3-beta-glucosidase 14-like [Dendrobium catenatum]	GO:0004553(hydrolase activity, hydrolyzing O-glycosyl compounds);GO:0030247(polysaccharide binding);GO:0046658(anchored component of plasma membrane)	lja00500(Starch and sucrose metabolism)
TRINITY_DN44654_c0_g2	TIFY10B	7.99	872.62	200.74	3.31	152.94	155.43	PREDICTED: protein TIFY 10a [Elaeis guineensis]	GO:0003714(transcription corepressor activity);GO:0005634(nucleus);GO:0009611(response to wounding);GO:0031347(regulation of defense response);GO:1903507(negative regulation of nucleic acid-templated transcription);GO:2000022(regulation of jasmonic acid mediated signaling pathway)	egu04075(Plant hormone signal transduction)
TRINITY_DN34149_c0_g2	AOS1	13.59	141.31	40.25	8.89	18.89	11.85	allene oxide synthase 1, chloroplastic-like [Phoenix dactylifera]	GO:0004497(monooxygenase activity);GO:0006952(defense response);GO:0009535(chloroplast thylakoid membrane);GO:0009695(jasmonic acid biosynthetic process);GO:0009941(chloroplast envelope);GO:0016125(sterol metabolic process)	pda00592(alpha-Linolenic acid metabolism)
TRINITY_DN52060_c1_g4	-	6.31	1042.08	241	3.9	233.13	162.73	protein TIFY 10A-like [Hevea brasiliensis]	GO:0003714(transcription corepressor activity);GO:0005634(nucleus);GO:0009611(response to wounding);GO:0031347(regulation of defense response);GO:1903507(negative regulation of nucleic acid-templated transcription);GO:2000022(regulation of jasmonic acid mediated signaling pathway)	hbr04075(Plant hormone signal transduction)
TRINITY_DN37330_c0_g1	-	0.04	28.94	6.45	0.02	1.52	3.64	-	-	-
TRINITY_DN39643_c1_g4	-	0.54	4.18	1.03	0.05	0.21	0.42	uncharacterized protein LOC113728694 [Coffea arabica]	GO:0004536(deoxyribonuclease activity);GO:0006308(DNA catabolic process)	NA(NA)
TRINITY_DN41549_c1_g1	TL1	2.25	513.94	145.98	0.28	55.17	20.88	PREDICTED: thaumatin-like protein 1 [Musa acuminata subsp. malaccensis]	GO:0003674(molecular_function);GO:0005576(extracellular region);GO:0031225(anchored component of membrane);GO:0051707(response to other organism)	gmx03440(Homologous recombination)
TRINITY_DN53742_c1_g4	-	0.13	12.24	4.43	0.28	1.73	0.89	hypothetical protein PRUPE_1G162400, partial [Prunus persica]	-	-
TRINITY_DN54525_c1_g1	FER	0.23	36.44	6.02	0	1.52	3.2	receptor-like protein kinase ANXUR1 [Cinnamomum micranthum f. kanehirae]	GO:0004672(protein kinase activity);GO:0004674(protein serine/threonine kinase activity);GO:0005515(protein binding);GO:0005524(ATP binding);GO:0005576(extracellular region);GO:0005886(plasma membrane);GO:0007338(single fertilization);GO:0009506(plasmodesma);GO:0009723(response to ethylene);GO:0009738(abscisic acid-activated signaling pathway);GO:0009741(response to brassinosteroid);GO:0009742(br…	NA(NA)

## Sheet: greenyellow
Gene_ID	Name	E_CK_mean_TPM	E_6_mean_TPM	E_4_mean_TPM	MH_CK_mean_TPM	MH_6_mean_TPM	MH_4_mean_TPM	Annotation	GO_Term	KEGG_Pathway
TRINITY_DN30965_c0_g1	EEF1G	0.2	0.01	3.01	0.37	0.02	0.21	hypothetical protein GQ55_4G105800 [Panicum hallii var. hallii]	GO:0003746(translation elongation factor activity);GO:0004364(glutathione transferase activity);GO:0005515(protein binding);GO:0005634(nucleus);GO:0005737(cytoplasm);GO:0005783(endoplasmic reticulum);GO:0005829(cytosol);GO:0006414(translational elongation);GO:0006749(glutathione metabolic process);GO:0009615(response to virus);GO:0016020(membrane);GO:0070062(extracellular exosome)	NA(NA)
TRINITY_DN37038_c0_g2	MT-ND1	0.43	0.05	5.16	0.57	0.12	0.46	NADH dehydrogenase subunit 1 [Chaetosphaeridium globosum]	GO:0005515(protein binding);GO:0005743(mitochondrial inner membrane);GO:0005747(mitochondrial respiratory chain complex I);GO:0006120(mitochondrial electron transport, NADH to ubiquinone);GO:0008137(NADH dehydrogenase (ubiquinone) activity);GO:0014070(response to organic cyclic compound);GO:0016021(integral component of membrane);GO:0030425(dendrite);GO:0031966(mitochondrial membrane);GO:0032981(…	ota00190(Oxidative phosphorylation)
TRINITY_DN50389_c0_g2	EEF2	0.15	0	2.07	0.15	0	0.15	predicted protein [Hordeum vulgare subsp. vulgare]	GO:0002039(p53 binding);GO:0002244(hematopoietic progenitor cell differentiation);GO:0002931(response to ischemia);GO:0003009(skeletal muscle contraction);GO:0003746(translation elongation factor activity);GO:0003924(GTPase activity);GO:0005515(protein binding);GO:0005525(GTP binding);GO:0005576(extracellular region);GO:0005634(nucleus);GO:0005737(cytoplasm);GO:0005829(cytosol);GO:0005886(plasma …	NA(NA)
TRINITY_DN34040_c1_g8	Mtnd5	0.14	0.02	3.27	0.01	0.34	0.25	NADH dehydrogenase subunit 5 [Mesostigma viride]	GO:0003954(NADH dehydrogenase activity);GO:0005739(mitochondrion);GO:0005743(mitochondrial inner membrane);GO:0005747(mitochondrial respiratory chain complex I);GO:0008137(NADH dehydrogenase (ubiquinone) activity);GO:0016020(membrane);GO:0016021(integral component of membrane);GO:0016491(oxidoreductase activity);GO:0042773(ATP synthesis coupled electron transport);GO:0043005(neuron projection);GO…	mis00190(Oxidative phosphorylation)
TRINITY_DN53514_c1_g3	Atp5b	0.25	0.05	4.11	0.3	0.14	0.29	ATP synthase subunit beta, mitochondrial [Jatropha curcas]	GO:0000166(nucleotide binding);GO:0000275(mitochondrial proton-transporting ATP synthase complex, catalytic core F(1));GO:0001525(angiogenesis);GO:0005509(calcium ion binding);GO:0005515(protein binding);GO:0005524(ATP binding);GO:0005623(cell);GO:0005739(mitochondrion);GO:0005743(mitochondrial inner membrane);GO:0005753(mitochondrial proton-transporting ATP synthase complex);GO:0005886(plasma me…	jcu00190(Oxidative phosphorylation)
TRINITY_DN31369_c0_g1	RPL15	0.27	0.03	4.03	0.39	0.13	0.74	60S ribosomal protein L15 [Quercus suber]	GO:0002181(cytoplasmic translation);GO:0003735(structural constituent of ribosome);GO:0005634(nucleus);GO:0016020(membrane);GO:0022625(cytosolic large ribosomal subunit);GO:0070062(extracellular exosome)	mus03010(Ribosome)
TRINITY_DN34908_c0_g7	mt-Co3	1.53	0.42	22.39	0.13	2.47	4.16	cytochrome c oxidase subunit 3 (mitochondrion) [Nephroselmis olivacea]	GO:0004129(cytochrome-c oxidase activity);GO:0005739(mitochondrion);GO:0005743(mitochondrial inner membrane);GO:0005751(mitochondrial respiratory chain complex IV);GO:0006123(mitochondrial electron transport, cytochrome c to oxygen);GO:0008535(respiratory chain complex IV assembly);GO:0009055(electron transfer activity);GO:0009060(aerobic respiration);GO:0015002(heme-copper terminal oxidase activ…	nnu00190(Oxidative phosphorylation)
TRINITY_DN28101_c0_g2	RPL39	0.32	0	8.53	0.7	0.24	0.69	hypothetical protein M569_05807, partial [Genlisea aurea]	GO:0003723(RNA binding);GO:0003735(structural constituent of ribosome);GO:0006412(translation);GO:0022625(cytosolic large ribosomal subunit)	pda03010(Ribosome)
TRINITY_DN28101_c0_g3	RPL32	0.52	0.05	6.93	0.82	0	0.19	hypothetical protein M569_01958 [Genlisea aurea]	GO:0003735(structural constituent of ribosome);GO:0006412(translation);GO:0022625(cytosolic large ribosomal subunit)	sind03010(Ribosome)
TRINITY_DN36249_c1_g5	RPS4X	0.37	0	3.09	0.29	0	0.11	PREDICTED: 40S ribosomal protein S4-1 [Prunus mume]	GO:0003735(structural constituent of ribosome);GO:0006412(translation);GO:0019843(rRNA binding);GO:0022627(cytosolic small ribosomal subunit)	pper03010(Ribosome)
TRINITY_DN37038_c0_g12	MT-RNR2	1.42	0.01	15.26	1.7	0.05	0.98	-	-	-
TRINITY_DN43290_c1_g1	RPS6	0.6	0.13	5.21	0.54	0.3	0.77	40S ribosomal protein S6-B-like [Quercus suber]	GO:0003735(structural constituent of ribosome);GO:0006364(rRNA processing);GO:0006412(translation);GO:0022627(cytosolic small ribosomal subunit);GO:0042274(ribosomal small subunit biogenesis)	eus03010(Ribosome)
TRINITY_DN49519_c1_g10	Mtnd4	0.31	0.21	7.83	0.01	0.9	0.89	NADH dehydrogenase subunit 4 (mitochondrion) [Roya obtusa]	GO:0003954(NADH dehydrogenase activity);GO:0005739(mitochondrion);GO:0005747(mitochondrial respiratory chain complex I);GO:0006120(mitochondrial electron transport, NADH to ubiquinone);GO:0007568(aging);GO:0008137(NADH dehydrogenase (ubiquinone) activity);GO:0009060(aerobic respiration);GO:0015990(electron transport coupled proton transport);GO:0016020(membrane);GO:0016021(integral component of m…	csl00190(Oxidative phosphorylation)
TRINITY_DN29907_c0_g1	RPS24	0.41	0	6.42	0.84	0	0.35	unknown [Lotus japonicus]	GO:0000166(nucleotide binding);GO:0000184(nuclear-transcribed mRNA catabolic process, nonsense-mediated decay);GO:0000462(maturation of SSU-rRNA from tricistronic rRNA transcript (SSU-rRNA, 5.8S rRNA, LSU-rRNA));GO:0003735(structural constituent of ribosome);GO:0005634(nucleus);GO:0005654(nucleoplasm);GO:0005737(cytoplasm);GO:0005829(cytosol);GO:0006364(rRNA processing);GO:0006412(translation);GO…	ats03010(Ribosome)
TRINITY_DN35353_c0_g5	Rps3a	0.42	0.08	4.91	0.66	0.21	0.59	hypothetical protein CBR_g4803 [Chara braunii]	GO:0002181(cytoplasmic translation);GO:0003729(mRNA binding);GO:0003735(structural constituent of ribosome);GO:0005515(protein binding);GO:0005622(intracellular);GO:0005634(nucleus);GO:0005737(cytoplasm);GO:0005829(cytosol);GO:0005840(ribosome);GO:0006412(translation);GO:0022627(cytosolic small ribosomal subunit);GO:0030154(cell differentiation);GO:0031369(translation initiation factor binding);G…	cre03010(Ribosome)
TRINITY_DN44898_c0_g9	Mtco2	1.4	0.53	24.52	0.05	2.65	3.15	cytochrome oxidase subunit 2 (mitochondrion) [Pyramimonas parkeae]	GO:0004129(cytochrome-c oxidase activity);GO:0005507(copper ion binding);GO:0005739(mitochondrion);GO:0005743(mitochondrial inner membrane);GO:0005751(mitochondrial respiratory chain complex IV);GO:0016020(membrane);GO:0016021(integral component of membrane);GO:0016491(oxidoreductase activity);GO:0022900(electron transport chain);GO:0042773(ATP synthesis coupled electron transport);GO:0045277(res…	apro00190(Oxidative phosphorylation)
TRINITY_DN35209_c0_g1	EEF1A1	1.95	0.3	20.92	1.77	1.02	2.41	elongation factor 1-alpha [Hylocereus polyrhizus]	GO:0000049(tRNA binding);GO:0003746(translation elongation factor activity);GO:0003924(GTPase activity);GO:0005515(protein binding);GO:0005525(GTP binding);GO:0005615(extracellular space);GO:0005622(intracellular);GO:0005634(nucleus);GO:0005730(nucleolus);GO:0005737(cytoplasm);GO:0005829(cytosol);GO:0006414(translational elongation);GO:0019901(protein kinase binding);GO:0030864(cortical actin cyt…	csl03013(RNA transport)
TRINITY_DN49527_c1_g4	RPL4	0.28	0.07	3.11	0.23	0.09	0.4	predicted protein [Hordeum vulgare subsp. vulgare]	GO:0003735(structural constituent of ribosome);GO:0022625(cytosolic large ribosomal subunit)	mus03010(Ribosome)
TRINITY_DN55112_c0_g7	RPLP0	0.47	0.08	6.9	0.55	0.1	0.66	hypothetical protein CHLNCDRAFT_59607 [Chlorella variabilis]	GO:0000184(nuclear-transcribed mRNA catabolic process, nonsense-mediated decay);GO:0002181(cytoplasmic translation);GO:0003735(structural constituent of ribosome);GO:0005515(protein binding);GO:0005634(nucleus);GO:0005737(cytoplasm);GO:0005829(cytosol);GO:0005925(focal adhesion);GO:0006364(rRNA processing);GO:0006412(translation);GO:0006413(translational initiation);GO:0006614(SRP-dependent cotra…	cvr03010(Ribosome)
TRINITY_DN41832_c0_g9	ALDOA	0.17	0	1.9	0.26	0	0.19	PREDICTED: fructose-bisphosphate aldolase 7, cytosolic [Raphanus sativus]	GO:0002576(platelet degranulation);GO:0003779(actin binding);GO:0004332(fructose-bisphosphate aldolase activity);GO:0005515(protein binding);GO:0005576(extracellular region);GO:0005615(extracellular space);GO:0005634(nucleus);GO:0005829(cytosol);GO:0006000(fructose metabolic process);GO:0006094(gluconeogenesis);GO:0006096(glycolytic process);GO:0006754(ATP biosynthetic process);GO:0006941(striate…	brp00010(Glycolysis / Gluconeogenesis);brp00030(Pentose phosphate pathway);brp00051(Fructose and mannose metabolism);brp00710(Carbon fixation in photosynthetic organisms)

## Sheet: tan
Gene_ID	Name	E_CK_mean_TPM	E_6_mean_TPM	E_4_mean_TPM	MH_CK_mean_TPM	MH_6_mean_TPM	MH_4_mean_TPM	Annotation	GO_Term	KEGG_Pathway
TRINITY_DN47622_c0_g2	-	0.05	0.42	0.42	0	3.07	0	-	-	-
TRINITY_DN56076_c0_g3	-	0	0.07	0	13.81	434.28	96.24	-	-	-
TRINITY_DN44879_c2_g6	-	0.08	0.41	0.67	0.09	2.4	0.32	-	-	-
TRINITY_DN39261_c0_g4	-	0	0	0	0	23.54	0.23	-	-	-
TRINITY_DN49773_c0_g4	APCB1	1.87	8.54	3.13	1.93	39.39	1.83	Aspartic proteinase Asp1 [Apostasia shenzhenica]	GO:0004190(aspartic-type endopeptidase activity);GO:0006508(proteolysis);GO:0030163(protein catabolic process)	-
TRINITY_DN32163_c0_g6	CNR1	0.13	0.04	0.35	0.15	7.7	0.7	cell number regulator 1-like [Manihot esculenta]	GO:0008285(negative regulation of cell proliferation)	-
TRINITY_DN33881_c0_g2	-	0.06	0.09	0.05	0	2.05	0	rRNA biogenesis protein rrp36 [Cinnamomum micranthum f. kanehirae]	GO:0003674(molecular_function);GO:0005634(nucleus);GO:0008150(biological_process)	-
TRINITY_DN56565_c1_g2	CSLD2	0.34	0.72	0.38	0.23	2.67	0.3	cellulose synthase-like protein D2 [Phoenix dactylifera]	GO:0000271(polysaccharide biosynthetic process);GO:0000977(RNA polymerase II regulatory region sequence-specific DNA binding);GO:0005768(endosome);GO:0005794(Golgi apparatus);GO:0005802(trans-Golgi network);GO:0005886(plasma membrane);GO:0009409(response to cold);GO:0009832(plant-type cell wall biogenesis);GO:0016757(transferase activity, transferring glycosyl groups);GO:0016759(cellulose synthas…	NA(NA)
TRINITY_DN46286_c0_g7	-	0	0	0	0.42	82.19	9.03	-	-	-
TRINITY_DN33472_c1_g1	-	0.75	8.57	2.35	1.87	112.03	20.72	-	-	-
TRINITY_DN32325_c0_g6	-	0	0.08	0.07	0	21.11	0.09	uncharacterized protein LOC21401786 [Morus notabilis]	-	-
TRINITY_DN38462_c0_g4	At5g43530	0.02	0.31	0.08	0.02	3.29	0.22	PREDICTED: putative SWI/SNF-related matrix-associated actin-dependent regulator of chromatin subfamily A member 3-like 3 [Elaeis guineensis]	GO:0003676(nucleic acid binding);GO:0003677(DNA binding);GO:0004386(helicase activity);GO:0005524(ATP binding);GO:0005634(nucleus);GO:0006281(DNA repair);GO:0008270(zinc ion binding);GO:0009941(chloroplast envelope);GO:0016569(covalent chromatin modification)	NA(NA)
TRINITY_DN36699_c2_g1	-	0	0.07	0.06	0.01	2.99	0.12	PREDICTED: uncharacterized protein LOC103995568 isoform X3 [Musa acuminata subsp. malaccensis]	-	-
TRINITY_DN32208_c3_g2	-	0.1	0.71	0.63	0	4.44	0	-	-	-
TRINITY_DN32606_c0_g3	-	0	0.18	0.44	0	1.59	0.09	-	-	-
TRINITY_DN41888_c1_g1	ASP1	7.02	18.95	8.16	3.83	59.17	2.85	PREDICTED: aspartic proteinase Asp1-like [Elaeis guineensis]	GO:0004190(aspartic-type endopeptidase activity);GO:0006508(proteolysis);GO:0030163(protein catabolic process)	-
TRINITY_DN33881_c0_g1	-	0.04	0.19	0	0	2.18	0	-	-	-
TRINITY_DN42589_c0_g2	-	0.26	0.15	0.83	1.04	17.6	1.37	-	-	-
TRINITY_DN39447_c0_g1	HOP2	0.16	0.28	0.21	0.12	4.87	0.36	pairing protein 2 [Cinnamomum micranthum f. kanehirae]	GO:0003674(molecular_function);GO:0005634(nucleus);GO:0051026(chiasma assembly)	NA(NA)
TRINITY_DN44380_c0_g1	ASP1	7.81	13.39	6.86	2.86	73.59	3.52	PREDICTED: aspartic proteinase Asp1-like [Musa acuminata subsp. malaccensis]	GO:0004190(aspartic-type endopeptidase activity);GO:0006508(proteolysis);GO:0030163(protein catabolic process)	NA(NA)

## Sheet: yellow
Gene_ID	Name	E_CK_mean_TPM	E_6_mean_TPM	E_4_mean_TPM	MH_CK_mean_TPM	MH_6_mean_TPM	MH_4_mean_TPM	Annotation	GO_Term	KEGG_Pathway
TRINITY_DN36256_c0_g6	-	0	0.1	0.05	0	0.85	5.18	-	-	-
TRINITY_DN42504_c2_g5	-	0	0.09	0.12	0	1.31	8.18	-	-	-
TRINITY_DN38123_c0_g11	-	0.01	0.13	0.2	0.23	0.76	2.54	-	-	-
TRINITY_DN56984_c1_g2	-	0.54	0.48	3.53	0.45	8.69	51.06	-	-	-
TRINITY_DN46813_c4_g4	-	0	0	0	0.46	13	44.52	-	-	-
TRINITY_DN49291_c0_g3	-	0	0.22	0.11	0.17	1.55	5.96	-	-	-
TRINITY_DN39427_c4_g2	-	0.02	0.01	0.06	0.33	5.54	19.09	PREDICTED: uncharacterized mitochondrial protein AtMg00810-like [Gossypium arboreum]	GO:0004596(peptide alpha-N-acetyltransferase activity);GO:0005737(cytoplasm);GO:0017196(N-terminal peptidyl-methionine acetylation)	NA(NA)
TRINITY_DN38197_c2_g2	-	0	0.03	0.05	0.26	1.7	7.48	-	-	-
TRINITY_DN33994_c0_g3	TY3B-G	0	0	0	0	1.28	11.2	putative nucleotidyltransferase, Ribonuclease H [Rosa chinensis]	GO:0003723(RNA binding);GO:0003964(RNA-directed DNA polymerase activity);GO:0005737(cytoplasm);GO:0006278(RNA-dependent DNA biosynthetic process);GO:0015074(DNA integration)	NA(NA)
TRINITY_DN43370_c0_g4	-	0	0	0	0.03	0.25	2.23	-	-	-
TRINITY_DN35540_c0_g3	-	0.2	0.24	0	1.86	2.17	16.56	-	-	-
TRINITY_DN51005_c0_g3	-	0	0	0	0.74	1.63	6.2	-	-	-
TRINITY_DN34696_c0_g4	-	0.13	0.44	0.85	0.23	0.93	4.27	-	-	-
TRINITY_DN42851_c0_g2	-	0.6	0.65	1.52	0.17	2.31	9.08	-	-	-
TRINITY_DN48954_c2_g7	-	0	0	0.36	0.1	1.66	9.89	-	-	-
TRINITY_DN45292_c0_g1	-	0.04	0.21	0.36	0.17	1.32	3.43	uncharacterized protein LOC103717641 [Phoenix dactylifera]	-	-
TRINITY_DN36031_c1_g2	-	0	0.09	0.07	0.44	1.17	10.11	-	-	-
TRINITY_DN56871_c2_g3	-	0.01	0.03	0.07	0.1	2.36	9.19	Retrovirus-related Pol polyprotein from transposon TNT 1-94 [Vitis vinifera]	GO:0003723(RNA binding);GO:0004525(ribonuclease III activity);GO:0005634(nucleus);GO:0005737(cytoplasm);GO:0016442(RISC complex);GO:0030422(production of siRNA involved in RNA interference)	NA(NA)
TRINITY_DN51598_c1_g2	-	0.05	0.22	0.25	0.48	4.24	14.57	-	-	-
TRINITY_DN32463_c3_g5	-	0	0.03	0.07	0	0.31	2.73	-	-	-
