# Supplementary material for: Comparative Physiological and Transcriptome Analyses of Tolerant and Susceptible Cultivars Reveal the Molecular Mechanism of Cold Tolerance in Anthurium andraeanum
Source: Int J Mol Sci. 2023 Dec 23;25(1):250. doi: 10.3390/ijms25010250 (PMC10779044; doi:10.3390/ijms25010250)
Supplement: Supplementary file 1 [file ijms-25-00250-s001.zip › Table S8 The log2(fold-change) of 226 DEGs involved in plant hormone signal transduction pathways.xlsx]

## Sheet: Table S8
Table S8 The log2(fold-change) of DEGs involved in plant hormone signal transduction pathways
Plant hormones	Name	Gene ID	log2FC
			E		MH
			E_6 vs E_CK	E_4 vs E_CK	MH_6 vs MH_CK	MH_4 vs MH_CK
Auxin	AUX1	TRINITY_DN42557_c0_g5	-4.26836	-4.70855	-1.95066	-4.3026
	AUX1	TRINITY_DN39716_c1_g1	-4.11374	-4.29756	-1.3148	-4.13651
	AUX1	TRINITY_DN42557_c0_g2	-2.31256	-3.69996	-3.25024	-9.46227
	TIR1	TRINITY_DN41313_c0_g2	-4.72943	-4.96145	-2.65106	-4.16113
	TIR1	TRINITY_DN45709_c0_g1	-2.39264	-2.20475	-1.67801	-1.59891
	TIR1	TRINITY_DN41313_c0_g3	-2.27571	-3.03936	-1.45997	-1.55715
	TIR1	TRINITY_DN49419_c1_g3	-2.25764	-3.00326	-1.67627	-1.51137
	AUX/IAA	TRINITY_DN51741_c1_g1	-2.2543	-2.13791	-1.70707	-0.813447
	AUX/IAA	TRINITY_DN39264_c0_g1	-1.20004	-1.51521	-1.56536	-5.2858
	AUX/IAA	TRINITY_DN52698_c1_g3	-1.00829	-0.906287	-0.927794	-2.18539
	AUX/IAA	TRINITY_DN34252_c0_g7	-0.772176	0.361849	-2.21815	-3.63977
	AUX/IAA	TRINITY_DN51429_c0_g1	-0.428229	-1.39934	-0.89841	-3.21151
	AUX/IAA	TRINITY_DN56039_c0_g4	-0.212702	-0.357712	0.887187	-2.52366
	AUX/IAA	TRINITY_DN45996_c0_g1	-0.210338	-2.3417	0.631052	-0.786158
	AUX/IAA	TRINITY_DN44420_c0_g6	-0.209581	-0.0588081	-1.16978	-2.8173
	AUX/IAA	TRINITY_DN42278_c1_g3	-0.107202	-0.627167	-2.85381	-4.35093
	AUX/IAA	TRINITY_DN40458_c0_g5	1.21536	0.341167	2.3546	1.22806
	AUX/IAA	TRINITY_DN53566_c1_g2	2.65804	2.84262	1.23525	-1.39033
	AUX/IAA	TRINITY_DN33719_c0_g4	3.47227	3.50644	5.68336	5.11295
	ARF	TRINITY_DN44988_c0_g2	-4.5201	-4.86626	-1.45878	-4.16239
	ARF	TRINITY_DN44988_c0_g5	-4.38582	-7.12653	-2.7162	-4.5236
	ARF	TRINITY_DN54580_c0_g2	-3.8375	-4.32306	-2.2055	-2.97053
	ARF	TRINITY_DN46036_c2_g2	-2.49713	-3.28491	-1.26014	-1.9558
	ARF	TRINITY_DN42619_c0_g1	-0.0183785	0.336112	2.44677	2.38021
	ARF	TRINITY_DN48927_c0_g2	0.294435	0.072168	-2.52069	-1.73366
	ARF	TRINITY_DN42619_c0_g3	0.691692	1.85332	1.88151	3.23624
	ARF	TRINITY_DN43828_c1_g5	0.880555	0.865831	2.24073	2.40757
	ARF	TRINITY_DN34154_c0_g4	1.26607	1.62296	1.91007	3.05746
	ARF	TRINITY_DN52391_c0_g4	2.32765	2.32321	3.511	3.79316
	ARF	TRINITY_DN34154_c0_g7	2.38618	3.40138	0.728202	2.61189
	ARF	TRINITY_DN54709_c0_g1	2.44463	1.4761	1.93024	-1.1155
	ARF	TRINITY_DN34428_c0_g3	2.83603	2.92764	-0.445704	-0.78187
	ARF	TRINITY_DN54709_c1_g2	3.25235	3.65095	6.48354	7.90062
	ARF	TRINITY_DN52500_c0_g2	4.02522	3.29549	3.67966	3.77137
	ARF	TRINITY_DN51816_c0_g1	4.16698	4.23815	4.11315	5.79048
	GH3	TRINITY_DN54853_c1_g5	-3.74011	-3.1213	-2.3679	-3.79662
	GH3	TRINITY_DN35185_c4_g1	6.9722	9.54121	2.93807	2.05971
	GH3	TRINITY_DN40974_c4_g4	12.4246	8.77201	7.55761	4.26295
	SAUR	TRINITY_DN33400_c0_g7	-10.4831	-9.07377	-4.22361	-6.71653
	SAUR	TRINITY_DN31725_c0_g1	-8.38473	-4.6604	-2.9522	-1.6684
	SAUR	TRINITY_DN43231_c0_g3	-7.52718	-7.66887	-3.95841	-4.50145
	SAUR	TRINITY_DN31255_c0_g1	-5.84567	-3.25244	-3.03122	-3.74887
	SAUR	TRINITY_DN39496_c0_g3	-3.56655	-8.93476	-2.2685	-15
	SAUR	TRINITY_DN56879_c2_g4	-2.58697	-2.32966	-1.0875	-4.0875
	SAUR	TRINITY_DN44646_c1_g5	-2.28843	-1.98576	-4.02122	-5.39057
	SAUR	TRINITY_DN47792_c1_g1	-1.56949	-3.09965	-4.84583	-6.60639
	SAUR	TRINITY_DN43231_c0_g6	0	0	-8.9529	-9.18073
	SAUR	TRINITY_DN48671_c0_g1	0.797716	-1.72127	-3.02715	-3.84134
	SAUR	TRINITY_DN43452_c2_g1	2.56088	1.31802	0.586961	1.27727
	SAUR	TRINITY_DN36489_c0_g3	3.7276	2.60051	3.67555	3.17746
	SAUR	TRINITY_DN36983_c2_g2	3.92114	2.85182	3.97321	3.35416
	SAUR	TRINITY_DN40333_c1_g4	4.4334	3.4487	2.2345	0.936021
	SAUR	TRINITY_DN44646_c1_g3	5.74033	4.60942	4.6651	3.38921
	SAUR	TRINITY_DN44813_c0_g2	6.65227	6.43146	5.37807	4.99545
Cytokinine	CRE1	TRINITY_DN41594_c0_g2	-1.59582	-2.04493	-1.59069	-1.62081
	CRE1	TRINITY_DN49238_c0_g2	-1.57623	-2.0855	-0.934984	-1.24183
	CRE1	TRINITY_DN44464_c0_g1	1.08277	0.905119	2.24255	2.44069
	CRE1	TRINITY_DN55953_c1_g1	2.19086	1.30639	1.56168	2.46964
	AHP	TRINITY_DN53432_c1_g14	-5.37343	-5.85712	0.24305	-3.0704
	AHP	TRINITY_DN41031_c2_g3	-2.06572	-3.12136	-0.557121	-2.71158
	B-ARR	TRINITY_DN49494_c0_g2	-4.79693	-4.81375	-2.44481	-5.57899
	B-ARR	TRINITY_DN40738_c0_g2	-3.74516	-5.93136	-2.03604	-5.60714
	B-ARR	TRINITY_DN50687_c0_g3	-2.10091	-2.06012	-0.309139	0.0312908
	B-ARR	TRINITY_DN40416_c0_g2	-2.0039	-1.94984	0.420539	0.786261
	B-ARR	TRINITY_DN38420_c0_g2	-1.90583	-2.93375	-1.19752	-4.4378
	B-ARR	TRINITY_DN50550_c3_g7	0.58719	1.37647	3.41153	3.10294
	B-ARR	TRINITY_DN42114_c0_g2	2.82881	3.40605	1.40278	1.44004
	B-ARR	TRINITY_DN54721_c1_g1	3.27882	3.18834	-0.145332	-0.817595
	A-ARR	TRINITY_DN51878_c0_g1	-2.522	-5.47279	-1.96859	-4.97016
	A-ARR	TRINITY_DN53506_c0_g1	-2.04891	-4.23255	-1.22796	-1.84431
	A-ARR	TRINITY_DN38988_c1_g7	-1.62571	-3.05704	-0.106676	-3.10562
	A-ARR	TRINITY_DN49609_c2_g1	-1.34899	-2.16072	-1.19646	-1.65147
	A-ARR	TRINITY_DN45946_c0_g1	-0.690377	-1.94063	-0.296354	-2.43215
	A-ARR	TRINITY_DN46574_c2_g1	1.89133	0.798824	5.27934	3.05288
Gibberellin	GID1	TRINITY_DN55568_c0_g6	-2.12392	-1.41707	-1.57523	-1.2125
	GID1	TRINITY_DN56086_c0_g4	2.43079	2.00937	-15	3.585
	GID1	TRINITY_DN35827_c2_g1	2.8492	1.69913	1.77292	1.46055
	GID1	TRINITY_DN39752_c0_g2	4.19638	3.58422	1.73202	1.15384
	GID1	TRINITY_DN55209_c0_g1	8.98052	6.60265	9.2045	5.11238
	DELLA	TRINITY_DN49950_c2_g4	-6.64146	-10.7983	-2.28576	-8.42243
	DELLA	TRINITY_DN47064_c1_g4	-5.75082	-3.80242	-1.66645	-2.56661
	DELLA	TRINITY_DN44730_c1_g4	-2.61412	-2.09858	-0.541621	-0.418149
	DELLA	TRINITY_DN52136_c2_g4	-2.18134	-1.41446	-1.87141	-2.54652
	DELLA	TRINITY_DN52631_c1_g3	-1.94182	-2.35845	-1.92399	-1.0283
	DELLA	TRINITY_DN50828_c0_g8	-1.05831	-2.4388	-3.37069	-6.26475
	DELLA	TRINITY_DN51140_c0_g1	1.64843	2.27318	3.2494	1.14243
	DELLA	TRINITY_DN50337_c0_g4	1.92991	2.61662	3.53175	1.94931
	DELLA	TRINITY_DN43155_c0_g1	4.08171	2.1466	3.55218	2.76759
	DELLA	TRINITY_DN47802_c0_g3	4.43627	4.12174	4.854	3.56684
	DELLA	TRINITY_DN43351_c0_g10	5.59767	4.97351	5.51871	5.80902
	DELLA	TRINITY_DN57350_c2_g1	5.82873	5.18485	4.67249	5.0081
	GID2	TRINITY_DN51029_c0_g2	-5.09298	-5.18346	-1.99933	-3.44719
	GID2	TRINITY_DN47781_c0_g4	-2.54782	-3.1617	-1.06814	-2.67706
	TF/PIF3	TRINITY_DN37138_c2_g1	-4.75637	-3.91225	-2.12334	-1.04427
	TF/PIF3	TRINITY_DN47113_c0_g1	-3.85029	-3.79373	-1.98665	-2.36364
	TF/PIF3	TRINITY_DN55357_c0_g1	-3.34236	-2.37245	-4.20107	-6.26313
	TF/PIF3	TRINITY_DN52828_c0_g2	-2.8635	-2.75639	-2.67681	-5.95881
	TF/PIF3	TRINITY_DN48895_c0_g1	-2.12092	-6.02379	-0.854899	-3.92516
	TF/PIF3	TRINITY_DN51662_c0_g1	3.05695	2.13401	2.19322	1.91655
	TF/PIF4	TRINITY_DN48427_c0_g2	-5.4635	-6.52717	-1.51411	-4.0187
	TF/PIF4	TRINITY_DN44159_c0_g1	-2.97554	-4.22067	-1.5932	-2.14039
	TF/PIF4	TRINITY_DN48427_c0_g1	-1.86827	-2.69756	-1.43651	-2.2857
Abscisic acid	PYR/PYL	TRINITY_DN32127_c1_g2	-4.4263	3.82827	2.5607	2.2016
	PYR/PYL	TRINITY_DN33182_c2_g3	-2.27605	-3.07245	-3.06423	-3.228
	PYR/PYL	TRINITY_DN52094_c2_g2	-1.82412	-2.07463	-2.56248	-2.73396
	PYR/PYL	TRINITY_DN32491_c1_g9	5.67097	3.56531	7.06666	6.84491
	PP2C	TRINITY_DN52731_c1_g1	-5.87798	-5.67821	-2.35234	-5.29877
	PP2C	TRINITY_DN56443_c0_g2	-1.076	-1.97242	-2.33909	-2.47153
	PP2C	TRINITY_DN51580_c0_g3	0.947207	-0.0248734	1.38169	2.50768
	PP2C	TRINITY_DN44179_c0_g2	1.45675	0.593245	0.778701	2.09737
	PP2C	TRINITY_DN37935_c0_g2	1.56888	0.800612	2.48768	2.6454
	PP2C	TRINITY_DN57003_c1_g1	1.79056	1.7658	3.78494	0.843952
	PP2C	TRINITY_DN37935_c0_g4	15	15	1.0931	3.30992
	SnRK2	TRINITY_DN40722_c1_g5	-2.55113	-2.81808	-2.71679	-3.53345
	SnRK2	TRINITY_DN49883_c1_g5	-2.35839	-3.8688	-3.01062	-4.16632
	SnRK2	TRINITY_DN40873_c0_g2	-1.88495	-2.05689	-1.11115	-1.57215
	SnRK2	TRINITY_DN53719_c0_g2	-1.54848	-1.73874	-1.54986	-3.28107
	SnRK2	TRINITY_DN49883_c1_g1	0.353842	1.43407	2.12964	2.84854
	SnRK2	TRINITY_DN53561_c0_g3	1.19196	2.08057	2.44047	4.013
	SnRK2	TRINITY_DN53093_c0_g1	2.06402	1.75574	2.36162	1.61896
	SnRK2	TRINITY_DN53561_c0_g1	2.6439	4.7085	3.7004	5.42821
	ABF	TRINITY_DN44424_c0_g11	1.83759	2.28962	2.40506	2.99235
	ABF	TRINITY_DN45569_c1_g1	2.67619	2.72926	-0.612112	-0.245212
	ABF	TRINITY_DN51516_c0_g3	3.09404	3.37231	0.4287	1.56266
Ethylene	ETR	TRINITY_DN53095_c0_g5	-2.7835	-4.49565	-2.61261	-3.52563
	ETR	TRINITY_DN41070_c0_g4	-2.03865	-4.27681	-2.37763	-3.00682
	ETR	TRINITY_DN34432_c3_g6	-1.90816	-2.05245	-0.0766037	-0.453153
	SIMKK	TRINITY_DN39078_c2_g3	3.12531	1.2036	1.90413	2.32424
	EIN2	TRINITY_DN42120_c1_g7	-3.4263	-3.1043	-2.17689	-7.47198
	EIN2	TRINITY_DN57180_c0_g2	0.7521	0.8814	-1.15516	-2.36373
	EIN2	TRINITY_DN45672_c0_g2	8.59587	15	2.7776	3.7625
	EBF1/2	TRINITY_DN33536_c0_g5	2.14333	0.316116	-0.0540251	-0.339825
	EBF1/2	TRINITY_DN54700_c2_g2	2.18232	0.13715	-0.0660642	-0.441632
	EBF1/2	TRINITY_DN46004_c0_g1	3.23254	1.92079	2.24259	1.52699
	ERF1	TRINITY_DN34699_c0_g1	-3.27906	-5.57264	-1.2524	-3.3367
	ERF1	TRINITY_DN34699_c0_g3	2.72699	1.73039	-2.41208	-6.13943
	ERF1	TRINITY_DN34699_c0_g2	5.21417	3.70338	3.66442	3.2675
	ERF1	TRINITY_DN45938_c0_g2	8.48299	3.4594	4.9773	3.0875
Brassinosteroid	BRI1	TRINITY_DN49060_c0_g2	-3.02139	-4.42419	-2.06233	-5.06714
	BRI1	TRINITY_DN49060_c0_g4	-2.1182	-1.96265	-0.74696	-1.76446
	BRI1	TRINITY_DN49516_c1_g4	-1.34114	-3.12071	-0.758715	-2.9615
	BRI1	TRINITY_DN49516_c1_g7	-0.961893	-1.77621	-1.35152	-2.69892
	BRI1	TRINITY_DN36947_c0_g1	-0.573795	-1.70669	-1.39345	-2.12783
	BRI1	TRINITY_DN46995_c0_g7	-0.387316	-1.72713	-1.38351	-3.05091
	BRI1	TRINITY_DN46995_c0_g6	0.391006	-0.796775	-0.96135	-2.23112
	BRI1	TRINITY_DN38730_c0_g1	1.47676	2.21939	3.34093	2.40243
	BRI1	TRINITY_DN56946_c2_g1	1.86252	2.17445	1.30016	2.01482
	BRI1	TRINITY_DN49426_c0_g6	2.96737	2.12303	0.160582	0.839909
	BRI1	TRINITY_DN45553_c0_g6	3.01841	1.96251	1.62719	2.01342
	BRI1	TRINITY_DN33557_c4_g6	3.71119	3.3322	1.4854	3.91833
	BRI1	TRINITY_DN49851_c1_g3	4.46358	3.9341	3.20215	5.17967
	BRI1	TRINITY_DN49687_c0_g1	4.67834	3.18506	3.84369	3.42836
	BRI1	TRINITY_DN46995_c0_g4	4.77639	3.13609	5.17066	4.81799
	BRI1	TRINITY_DN46272_c0_g2	5.41844	4.88514	4.41038	5.33841
	BRI1	TRINITY_DN54182_c0_g1	9.63602	6.41809	2.83006	2.69331
	BRI1	TRINITY_DN46995_c0_g5	15	0	15	7.52848
	BAK1	TRINITY_DN49974_c0_g1	-4.55618	-4.94338	-3.795	-5.47095
	BAK1	TRINITY_DN32837_c0_g1	-1.41198	-2.01499	-0.314516	-1.62708
	BAK1	TRINITY_DN49974_c0_g3	7.57741	7.39956	15	15
	BKI1	TRINITY_DN33119_c1_g2	-6.3302	-5.30435	-3.64841	-5.19564
	BKI1	TRINITY_DN38649_c1_g1	-5.42549	-5.89839	-4.12527	-8.58692
	BKI1	TRINITY_DN34948_c2_g6	-0.5406	-1.8301	-2.18284	-8.8834
	BSK	TRINITY_DN45814_c3_g2	-1.66634	-2.49264	-0.931902	-2.52057
	BSK	TRINITY_DN54071_c1_g6	1.4551	0.8005	3.5066	3.15821
	BSK	TRINITY_DN53274_c0_g1	2.71246	2.31134	1.42523	2.39465
	BSK	TRINITY_DN52805_c0_g3	3.3441	3.72131	1.51384	0.1265
	BSK	TRINITY_DN40964_c1_g6	4.96147	5.34401	1.58525	1.98601
	BIN2	TRINITY_DN38192_c3_g4	2.40576	1.79877	1.72138	1.24486
	BZR1/2	TRINITY_DN48852_c1_g3	-3.27865	-4.15758	-2.37586	-3.0199
	BZR1/2	TRINITY_DN42196_c2_g2	-2.50768	-4.13259	-1.7056	-3.38579
	BZR1/2	TRINITY_DN42196_c2_g4	-2.31549	-2.61539	-1.40359	-1.59943
	BZR1/2	TRINITY_DN38617_c1_g1	2.30504	-0.0732372	1.16492	1.16507
	TCH4	TRINITY_DN38880_c2_g4	-5.69091	-7.35763	-4.03586	-10.0945
	TCH4	TRINITY_DN57107_c0_g1	-5.00369	-7.04183	-4.35932	-9.13332
	TCH4	TRINITY_DN45299_c0_g1	2.5299	7.38902	8.21486	3.92914
	TCH4	TRINITY_DN45299_c0_g3	6.31172	7.86519	10.3235	9.36708
	TCH4	TRINITY_DN56184_c1_g1	6.31967	8.34388	6.86025	4.02626
	TCH4	TRINITY_DN41671_c0_g2	7.11737	8.70415	7.89334	6.82956
	TCH4	TRINITY_DN47576_c0_g1	7.97619	9.96097	7.28511	4.84662
	TCH4	TRINITY_DN56184_c1_g2	15	9.15172	10.5776	15
Jasmonic acid	JAR1	TRINITY_DN55935_c1_g1	-2.08044	-2.95432	-1.39606	-3.5217
	JAR1	TRINITY_DN55935_c1_g2	-0.89624	-1.62444	-1.01792	-2.76291
	JAZ	TRINITY_DN40934_c0_g2	-2.46327	-3.05137	-3.45954	-4.98773
	JAZ	TRINITY_DN52060_c0_g3	-1.58821	-1.41116	-2.46937	-2.57096
	JAZ	TRINITY_DN50080_c0_g1	2.03379	1.70517	2.25655	2.54317
	JAZ	TRINITY_DN32790_c0_g5	2.10275	1.42303	3.72949	4.31944
	JAZ	TRINITY_DN32082_c0_g1	2.55841	0.3219	-0.149649	-0.278072
	JAZ	TRINITY_DN44654_c0_g5	2.69659	2.21146	2.41571	3.09691
	JAZ	TRINITY_DN56746_c1_g1	3.55739	3.0903	2.32539	3.34492
	JAZ	TRINITY_DN40934_c0_g1	6.42763	4.39468	5.80751	4.96461
	JAZ	TRINITY_DN52060_c1_g8	6.48965	4.51405	5.97663	5.33239
	JAZ	TRINITY_DN44654_c0_g2	6.51401	4.66889	5.45572	4.97526
	JAZ	TRINITY_DN52060_c0_g2	6.56496	5.59039	4.89275	3.84981
	JAZ	TRINITY_DN44654_c0_g4	6.64779	5.84411	5.56284	3.48398
	JAZ	TRINITY_DN32898_c0_g4	6.80993	4.80253	6.93937	5.98993
	JAZ	TRINITY_DN52060_c1_g4	7.02756	4.91702	5.65236	4.74588
	JAZ	TRINITY_DN46759_c0_g1	7.4884	6.66072	4.66482	3.16768
	JAZ	TRINITY_DN52060_c1_g3	8.04876	6.11098	8.73716	6.43193
	JAZ	TRINITY_DN56746_c0_g1	8.22423	9.52212	15	15
	JAZ	TRINITY_DN51358_c0_g1	10.2046	9.1146	8.10852	5.79157
	JAZ	TRINITY_DN56746_c1_g3	10.8312	9.24193	7.98527	5.96132
	MYC2	TRINITY_DN39821_c0_g2	-7.97371	-8.11634	-7.54022	-7.75516
	MYC2	TRINITY_DN40216_c1_g2	-3.44428	-4.58234	-2.58446	-4.28566
	MYC2	TRINITY_DN49283_c1_g3	-1.40547	-2.63208	-0.0243954	-3.96299
	MYC2	TRINITY_DN47312_c0_g1	-1.28043	-2.12144	-1.7638	-1.64772
	MYC2	TRINITY_DN39821_c0_g8	-0.606768	-0.466	-0.297565	-3.52255
	MYC2	TRINITY_DN39814_c2_g1	2.35821	1.41758	1.79304	1.0406
	MYC2	TRINITY_DN37138_c2_g6	2.91591	2.94471	-1.5025	-2.5025
	MYC2	TRINITY_DN42383_c2_g1	3.03677	2.50479	0.729576	1.85239
	MYC2	TRINITY_DN48407_c3_g4	3.43326	4.1138	1.75	4.673
	MYC2	TRINITY_DN45876_c0_g1	3.75877	-0.432374	3.73396	2.13382
	MYC2	TRINITY_DN48097_c0_g1	6.00092	6.24385	6.70529	5.15698
	MYC2	TRINITY_DN38656_c0_g1	8.77791	15	8.57404	5.7279
	MYC2	TRINITY_DN37011_c0_g10	10.6634	10.1	4.9189	4.79941
Salicylic acid	NPR1	TRINITY_DN51237_c0_g2	0.189817	-0.0169108	1.95302	2.79654
	TGA	TRINITY_DN50415_c0_g1	-1.56415	-2.39975	-1.36613	-3.79324
	TGA	TRINITY_DN33712_c0_g1	0.84218	1.77516	2.92341	3.50262
	TGA	TRINITY_DN44789_c1_g2	1.33192	1.91186	3.32369	3.9951
	TGA	TRINITY_DN52652_c0_g2	2.10163	1.65273	1.24876	1.77856
	TGA	TRINITY_DN52652_c0_g5	2.34247	2.28396	2.2163	2.60884
	TGA	TRINITY_DN45222_c0_g1	2.81087	2.43121	2.25663	2.34143
	TGA	TRINITY_DN42408_c0_g1	3.51915	3.13325	2.93536	3.491
	TGA	TRINITY_DN38350_c0_g1	5.86113	5.65252	3.5964	4.84808
	PR-1	TRINITY_DN45381_c0_g2	-6.12795	-3.36357	-3.0589	-1.9809
	PR-1	TRINITY_DN38943_c1_g3	1.60942	1.19225	6.3692	5.70993
	PR-1	TRINITY_DN50251_c0_g6	5.3364	3.82819	3.49416	3.09295
