# Supplementary material for: Comparative Physiological and Transcriptome Analyses of Tolerant and Susceptible Cultivars Reveal the Molecular Mechanism of Cold Tolerance in Anthurium andraeanum
Source: Int J Mol Sci. 2023 Dec 23;25(1):250. doi: 10.3390/ijms25010250 (PMC10779044; doi:10.3390/ijms25010250)
Supplement: Supplementary file 1 [file ijms-25-00250-s001.zip › Table S9 The 25 trehalose-related DEGs.xlsx]

## Sheet: Table S9
Table S9 The 25 trehalose-related DEGs
Gene_ID	Name	log2FC				GO_Term	Annotation
		E		MH
		E_6 vs E_CK	E_4 vs E_CK	MH_6 vs MH_CK	MH_4 vs MH_CK
TRINITY_DN51509_c0_g2	TPPG	3.4811	5.5236	7.59712	Inf	GO:0004805(trehalose-phosphatase activity);GO:0005737(cytoplasm);GO:0005992(trehalose biosynthetic process)	Transaldolase [Corchorus capsularis]
TRINITY_DN50682_c2_g1	Os10g0521000	2.1607	1.43566	2.30157	2.76331	GO:0004555(alpha,alpha-trehalase activity);GO:0005993(trehalose catabolic process)	probable trehalase isoform X2 [Phoenix dactylifera]
TRINITY_DN57040_c3_g3	TPS9	4.14479	2.81193	2.30669	1.77003	GO:0003825(alpha,alpha-trehalose-phosphate synthase (UDP-forming) activity);GO:0004805(trehalose-phosphatase activity);GO:0005634(nucleus);GO:0005737(cytoplasm);GO:0005992(trehalose biosynthetic process);GO:0016757(transferase activity, transferring glycosyl groups);GO:0016791(phosphatase activity);GO:0070413(trehalose metabolism in response to stress)	PREDICTED: probable alpha,alpha-trehalose-phosphate synthase [UDP-forming] 9 [Elaeis guineensis]
TRINITY_DN44799_c1_g5	TPS5	1.6188	-0.463838	-1.90791	-2.00656	GO:0003825(alpha,alpha-trehalose-phosphate synthase (UDP-forming) activity);GO:0004805(trehalose-phosphatase activity);GO:0005737(cytoplasm);GO:0005992(trehalose biosynthetic process);GO:0016757(transferase activity, transferring glycosyl groups);GO:0016791(phosphatase activity);GO:0070413(trehalose metabolism in response to stress)	PREDICTED: alpha,alpha-trehalose-phosphate synthase [UDP-forming] 5-like [Nelumbo nucifera]
TRINITY_DN47999_c0_g1	TPP2	3.19267	3.03276	2.52009	1.28601	GO:0004805(trehalose-phosphatase activity);GO:0005992(trehalose biosynthetic process)	hypothetical protein AQUCO_01300699v1 [Aquilegia coerulea]
TRINITY_DN43152_c0_g4	TPS9	2.93059	3.24287	9.20607	9.39988	GO:0003825(alpha,alpha-trehalose-phosphate synthase (UDP-forming) activity);GO:0004805(trehalose-phosphatase activity);GO:0005634(nucleus);GO:0005737(cytoplasm);GO:0005992(trehalose biosynthetic process);GO:0016757(transferase activity, transferring glycosyl groups);GO:0016791(phosphatase activity);GO:0070413(trehalose metabolism in response to stress)	putative alpha,alpha-trehalose-phosphate synthase UDP-forming 9 [Cinnamomum micranthum f. kanehirae]
TRINITY_DN57040_c3_g6	TPS11	3.15528	3.62037	5.60911	5.70286	GO:0003825(alpha,alpha-trehalose-phosphate synthase (UDP-forming) activity);GO:0004805(trehalose-phosphatase activity);GO:0005634(nucleus);GO:0005739(mitochondrion);GO:0005829(cytosol);GO:0005992(trehalose biosynthetic process);GO:0016757(transferase activity, transferring glycosyl groups);GO:0016791(phosphatase activity);GO:0070413(trehalose metabolism in response to stress)	Alpha,alpha-trehalose-phosphate synthase [UDP-forming] 6 [Apostasia shenzhenica]
TRINITY_DN36284_c0_g2	TPS9	3.80831	2.46269	2.39519	1.61169	GO:0003825(alpha,alpha-trehalose-phosphate synthase (UDP-forming) activity);GO:0004805(trehalose-phosphatase activity);GO:0005634(nucleus);GO:0005737(cytoplasm);GO:0005992(trehalose biosynthetic process);GO:0016757(transferase activity, transferring glycosyl groups);GO:0016791(phosphatase activity);GO:0070413(trehalose metabolism in response to stress)	PREDICTED: probable alpha,alpha-trehalose-phosphate synthase [UDP-forming] 9 [Nelumbo nucifera]
TRINITY_DN57040_c3_g4	TPS10	9.5005	10.2291	8.94427	9.11123	GO:0003824(catalytic activity);GO:0003825(alpha,alpha-trehalose-phosphate synthase (UDP-forming) activity);GO:0004805(trehalose-phosphatase activity);GO:0005634(nucleus);GO:0005737(cytoplasm);GO:0005992(trehalose biosynthetic process);GO:0016757(transferase activity, transferring glycosyl groups);GO:0016791(phosphatase activity);GO:0070413(trehalose metabolism in response to stress)	PREDICTED: probable alpha,alpha-trehalose-phosphate synthase [UDP-forming] 11 [Vigna angularis]
TRINITY_DN37263_c1_g5	TPS7	0.221362	1.15778	2.20814	2.99328	GO:0003825(alpha,alpha-trehalose-phosphate synthase (UDP-forming) activity);GO:0004805(trehalose-phosphatase activity);GO:0005634(nucleus);GO:0005829(cytosol);GO:0005992(trehalose biosynthetic process);GO:0016757(transferase activity, transferring glycosyl groups);GO:0016791(phosphatase activity);GO:0070413(trehalose metabolism in response to stress)	Trehalose-6-phosphate synthase 2 [Betula platyphylla]
TRINITY_DN31630_c0_g1	TPS11	3.45327	3.60894	4.86653	4.62714	GO:0003825(alpha,alpha-trehalose-phosphate synthase (UDP-forming) activity);GO:0004805(trehalose-phosphatase activity);GO:0005634(nucleus);GO:0005829(cytosol);GO:0005992(trehalose biosynthetic process);GO:0016757(transferase activity, transferring glycosyl groups);GO:0016791(phosphatase activity);GO:0070413(trehalose metabolism in response to stress)	Trehalose-6-phosphate synthase [Zostera marina]
TRINITY_DN43152_c0_g3	TPS11	6.03982	5.26803	6.54295	6.06312	GO:0003825(alpha,alpha-trehalose-phosphate synthase (UDP-forming) activity);GO:0004805(trehalose-phosphatase activity);GO:0005634(nucleus);GO:0005739(mitochondrion);GO:0005829(cytosol);GO:0005992(trehalose biosynthetic process);GO:0016757(transferase activity, transferring glycosyl groups);GO:0016791(phosphatase activity);GO:0070413(trehalose metabolism in response to stress)	putative alpha,alpha-trehalose-phosphate synthase UDP-forming 9 [Cinnamomum micranthum f. kanehirae]
TRINITY_DN57040_c3_g5	TPS8	3.82748	3.77282	5.35789	5.17834	GO:0003824(catalytic activity);GO:0003825(alpha,alpha-trehalose-phosphate synthase (UDP-forming) activity);GO:0004805(trehalose-phosphatase activity);GO:0005634(nucleus);GO:0005737(cytoplasm);GO:0005992(trehalose biosynthetic process);GO:0016757(transferase activity, transferring glycosyl groups);GO:0016791(phosphatase activity);GO:0070413(trehalose metabolism in response to stress)	PREDICTED: probable alpha,alpha-trehalose-phosphate synthase [UDP-forming] 9 [Elaeis guineensis]
TRINITY_DN40797_c0_g1	TPS7	4.76079	4.09815	6.6426	6.21971	GO:0003825(alpha,alpha-trehalose-phosphate synthase (UDP-forming) activity);GO:0004805(trehalose-phosphatase activity);GO:0005634(nucleus);GO:0005829(cytosol);GO:0005992(trehalose biosynthetic process);GO:0016757(transferase activity, transferring glycosyl groups);GO:0016791(phosphatase activity);GO:0070413(trehalose metabolism in response to stress)	probable alpha,alpha-trehalose-phosphate synthase [UDP-forming] 7 [Hevea brasiliensis]
TRINITY_DN56054_c1_g1	TPS7	4.65328	4.04201	6.08222	5.51999	GO:0003825(alpha,alpha-trehalose-phosphate synthase (UDP-forming) activity);GO:0004805(trehalose-phosphatase activity);GO:0005634(nucleus);GO:0005829(cytosol);GO:0005992(trehalose biosynthetic process);GO:0016757(transferase activity, transferring glycosyl groups);GO:0016791(phosphatase activity);GO:0070413(trehalose metabolism in response to stress)	hypothetical protein AQUCO_03900035v1 [Aquilegia coerulea]
TRINITY_DN57040_c3_g2	TPS8	4.21106	3.88638	6.27535	6.03931	GO:0003824(catalytic activity);GO:0003825(alpha,alpha-trehalose-phosphate synthase (UDP-forming) activity);GO:0004805(trehalose-phosphatase activity);GO:0005634(nucleus);GO:0005737(cytoplasm);GO:0005992(trehalose biosynthetic process);GO:0016757(transferase activity, transferring glycosyl groups);GO:0016791(phosphatase activity);GO:0070413(trehalose metabolism in response to stress)	PREDICTED: probable alpha,alpha-trehalose-phosphate synthase [UDP-forming] 9 [Elaeis guineensis]
TRINITY_DN35633_c0_g6	TPS7	0.369656	1.17958	2.19827	3.03041	GO:0003825(alpha,alpha-trehalose-phosphate synthase (UDP-forming) activity);GO:0004805(trehalose-phosphatase activity);GO:0005634(nucleus);GO:0005829(cytosol);GO:0005992(trehalose biosynthetic process);GO:0016757(transferase activity, transferring glycosyl groups);GO:0016791(phosphatase activity);GO:0070413(trehalose metabolism in response to stress)	probable alpha,alpha-trehalose-phosphate synthase [UDP-forming] 7 [Phoenix dactylifera]
TRINITY_DN51509_c0_g1	TPPG	5.58163	5.30705	4.34034	3.01452	GO:0004805(trehalose-phosphatase activity);GO:0005737(cytoplasm);GO:0005992(trehalose biosynthetic process)	hypothetical protein AQUCO_01300699v1 [Aquilegia coerulea]
TRINITY_DN57040_c3_g1	TPS5	5.86697	5.08978	6.52894	6.29648	GO:0003825(alpha,alpha-trehalose-phosphate synthase (UDP-forming) activity);GO:0004805(trehalose-phosphatase activity);GO:0005737(cytoplasm);GO:0005992(trehalose biosynthetic process);GO:0016757(transferase activity, transferring glycosyl groups);GO:0016791(phosphatase activity);GO:0070413(trehalose metabolism in response to stress)	Alpha,alpha-trehalose-phosphate synthase [UDP-forming] 6 [Apostasia shenzhenica]
TRINITY_DN57040_c2_g1	TPS5	2.32478	1.8879	4.61924	4.02694	GO:0003825(alpha,alpha-trehalose-phosphate synthase (UDP-forming) activity);GO:0004805(trehalose-phosphatase activity);GO:0005737(cytoplasm);GO:0005992(trehalose biosynthetic process);GO:0016757(transferase activity, transferring glycosyl groups);GO:0016791(phosphatase activity);GO:0070413(trehalose metabolism in response to stress)	uncharacterized protein LOC100501482 [Zea mays]
TRINITY_DN36284_c0_g3	TPS9	5.87638	4.89075	5.78228	5.62442	GO:0003825(alpha,alpha-trehalose-phosphate synthase (UDP-forming) activity);GO:0004805(trehalose-phosphatase activity);GO:0005634(nucleus);GO:0005737(cytoplasm);GO:0005992(trehalose biosynthetic process);GO:0016757(transferase activity, transferring glycosyl groups);GO:0016791(phosphatase activity);GO:0070413(trehalose metabolism in response to stress)	PREDICTED: LOW QUALITY PROTEIN: probable alpha,alpha-trehalose-phosphate synthase [UDP-forming] 9 [Elaeis guineensis]
TRINITY_DN56054_c1_g2	TPS7	1.94936	1.98874	3.24075	3.44737	GO:0003825(alpha,alpha-trehalose-phosphate synthase (UDP-forming) activity);GO:0004805(trehalose-phosphatase activity);GO:0005634(nucleus);GO:0005829(cytosol);GO:0005992(trehalose biosynthetic process);GO:0016757(transferase activity, transferring glycosyl groups);GO:0016791(phosphatase activity);GO:0070413(trehalose metabolism in response to stress)	probable alpha,alpha-trehalose-phosphate synthase [UDP-forming] 7 [Phoenix dactylifera]
TRINITY_DN51839_c0_g3	TPS8	3.43278	3.36141	6.10595	5.95913	GO:0003824(catalytic activity);GO:0003825(alpha,alpha-trehalose-phosphate synthase (UDP-forming) activity);GO:0004805(trehalose-phosphatase activity);GO:0005634(nucleus);GO:0005737(cytoplasm);GO:0005992(trehalose biosynthetic process);GO:0016757(transferase activity, transferring glycosyl groups);GO:0016791(phosphatase activity);GO:0070413(trehalose metabolism in response to stress)	putative alpha,alpha-trehalose-phosphate synthase [UDP-forming] 9 [Capsicum annuum]
TRINITY_DN52582_c0_g5	TPS9	6.5803	5.73101	6.54469	6.19173	GO:0003825(alpha,alpha-trehalose-phosphate synthase (UDP-forming) activity);GO:0004805(trehalose-phosphatase activity);GO:0005634(nucleus);GO:0005737(cytoplasm);GO:0005992(trehalose biosynthetic process);GO:0016757(transferase activity, transferring glycosyl groups);GO:0016791(phosphatase activity);GO:0070413(trehalose metabolism in response to stress)	probable alpha,alpha-trehalose-phosphate synthase [UDP-forming] 9, partial [Phoenix dactylifera]
TRINITY_DN57040_c3_g7	TPS9	5.44201	4.43833	5.57643	5.48314	GO:0003825(alpha,alpha-trehalose-phosphate synthase (UDP-forming) activity);GO:0004805(trehalose-phosphatase activity);GO:0005634(nucleus);GO:0005737(cytoplasm);GO:0005992(trehalose biosynthetic process);GO:0016757(transferase activity, transferring glycosyl groups);GO:0016791(phosphatase activity);GO:0070413(trehalose metabolism in response to stress)	PREDICTED: probable alpha,alpha-trehalose-phosphate synthase [UDP-forming] 9 [Elaeis guineensis]
